# Supplementary material for: Proteomics of resistance to Notch1 inhibition in acute lymphoblastic leukemia reveals targetable kinase signatures
Source: Nat Commun. 2021 May 4;12:2507. doi: 10.1038/s41467-021-22787-9 (PMC8097059; doi:10.1038/s41467-021-22787-9)
Supplement: Supplementary file 3 — Supplementary Dataset 1 [file 41467_2021_22787_MOESM3_ESM.xlsx]

## Sheet: Main cell lines
CELL LINE	PATIENT DATA	IMMUNOPHENOTYPE	TCR	TRANSLOCATIONS	ONCOGENE GROUP	GLUCOCORTICOID SENSITIVITY	GSI SENSITIVITY	NOTCH1	FBXW7	PTEN	TP53	CDKN2A	CREBBP	IL7R	JAK1	HRAS	KRAS	NRAS	MYB
DND-41	Male, 13 years old	CD3+ CD4+ CD8-	ɣδ	BCL11B-TLX3 [t(5;14)(q35.1;q32.2)]	TLX3	SENSITIVE	SENSITIVE	MUT HD (pm: p.L1593P, p.D1609V)	WT	WT	MUT (pm)	MUT (het, del/pm)	MUT (pm: p.C1237Y)	MUT (ins/del: p.243_243L>LSRCL)	WT	WT	MUT (ins/del: p.K185fs)	MUT (pm: p.Q61H)	WT
		Minowada1989	Minowada1989		Weng2004sup	De Keersmaecker2008	O'Neil2007(1)	PEST (ins: p.V2443fs)	Malyukova2007	Maser2007	cansar-DND41	cansar-DND41	cansar-DND41	Depmap-DND-41	Porcu2009	Depmap-DND-41	cansar-DND41	cansar-DND41	Depmap-DND-41
		Sandberg2007(Table1)	Burger1999	Mullighan2011	Palomero2007(SupTable1)	Real2009	Palomero2007(SupTable1)	cansar-DND41	Maser2007	Palomero2007(SupTable1)	Kawamura1999	Ohnishi1995	Mullighan2011(SupTable6)	Mansour-2015				Kalender Atak2012
		This publication		atlasgeneticsoncology-t0514q35q32	Kalender Atak2012		Thompson2007sup	Weng2004sup	O'Neil2007(1)	Zuurbier2012(SupTable4)		Borgonovo Brandter1996
			TCR-				De Keersmaecker2008	Malyukova2007	Thompson2007sup		MUT (ins/del: p.P301fs)	Kawamura1999
		CD3+ CD4- CD8-	Peirs2014(SupTable1)				Kalender Atak2012	Maser2007		MUT (pm: p.P95Q)	Depmap-DND-41
		Burger1999					This publication	O'Neil2007(1)		cansar-DND41		WT
			αβ					Palomero2007(SupTable1)				De Keersmaecker2008
			This publication					Thompson2007sup
								De Keersmaecker2008
								Kalender Atak2012
HPB-ALL	Male, 14 years old	CD3+ CD4+ CD8+	αβ	BCL11B-TLX3 [t(5;14)(q35;q32.2)]	TLX3	RESISTANT	SENSITIVE	MUT HD (pm: p.L1574P)	MUT (het, pm: p.D527G)	MUT (pm)	MUT (pm: p.C124*)	MUT (het, ins/del)	MUT (ins/del)	WT	MUT (pm, p.E966V)	MUT (pm)	WT	WT	WT
		Minowada1989	Minowada1989	MacLeod2003	Weng2004sup	Mullighan2011(SupTable7)	Weng2004sup	PEST (ins: p.V2443fs, p.D2442fs)	cansar-HPBALL	cansar-HPBALL	cansar-HPBALL	Borgonovo Brandter1996	Mullighan2011(SupTable6)	Mansour-2015	cansar-HPBALL	cansar-HPBALL	Depmap-HPB-ALL	Depmap-HPB-ALL	Depmap-HPB-ALL
		Burger1999	Sandberg2007(Table1)	atlasgeneticsoncology-t0514q35q32	Palomero2007(SupTable1)		O'Neil2007(1)	cansar-HPBALL	Maser2007	Kalender Atak2012	Smardova2005				Porcu2009	Kalender Atak2012
		Sandberg2007(Table1)	This publication				Palomero2007(SupTable2)	Weng2004sup	Kalender Atak2012		Kalender Atak2012		WT
		This publication					Thompson2007sup	O'Neil2007(1)		WT			Depmap-HPB-ALL		MUT (pm/splicing) - Del (966-989)	WT
							This publication	Maser2007	WT	Palomero2007(SupTable2)					Porcu2009	Depmap-HPB-ALL
								Palomero2007(SupTable1)	O'Neil2007(1)	Depmap-HPB-ALL
								Thompson2007sup	Thompson2007sup
ALL-SIL	Male, 17 years old	CD3- CD4+ CD8+	TCR-	NUP214-ABL1	TLX1	SENSITIVE	SENSITIVE	MUT HD (pm: p.L1593P)	WT	WT	WT	MUT (hom, ins/del)	WT	WT	WT	WT	WT	WT	MUT (dup)
		Minowada1989	Minowada1989	Graux2004	Weng2004sup	Beesley2006	O'Neil2007(1)	PEST (ins: p.V2473fs)	O'Neil2007(1)	Palomero2007(SupTable1)	Depmap-ALLSIL	Borgonovo Brandter1996	Depmap-ALLSIL	Mansour-2015	Porcu2009	Depmap-ALLSIL	Depmap-ALLSIL	Depmap-ALLSIL	Lahortiga2007
		Peirs2014(SupTable1)	Peirs2014(SupTable1)	atlasgeneticsoncology-ampNUP214ABL1	Palomero2007(SupTable1)	De Keersmaecker2008	Palomero2007(SupTable1)	cansar-ALLSIL	Thompson2007sup	Zuurbier2012(SupTable4)		Kawamura1999
		This publication					Thompson2007sup	Weng2004sup				De Keersmaecker2008
			iTCRɣ+	TRAD-TLX1 [t(10;14)(q24;q11.2)]			De Keersmaecker2008	O'Neil2007(1)
			This publication	Hatano1991			This publication	Palomero2007(SupTable1)
				Heidari2006				Thompson2007sup
				Durinck2015				De Keersmaecker2008
				atlasgeneticsoncology-t0514q35q32				Kalender Atak2012
				TLX1NB-TRDC
				Depmap
JURKAT	Male, 14 years old	CD3+ CD4+ CD8-	αβ		TAL1	RESISTANT	RESISTANT	WT HD & PEST	MUT (het, pm: p.R505C)	MUT (ins/del: p.R234fs, p.L247fs)	MUT (het, pm: p.R196*, p.T125T)	MUT (hom, del)	MUT (het, ins/del: p.F1358fs, p.R1563S)	WT	WT	WT	WT*	WT	WT
		Minowada1989	Minowada1989		Sanda2012	Sasaki1982	Weng2004sup	Weng2004sup	cansar-JURKAT	cansar-JURKAT	cansar-JURKAT	Ogawa1994	cansar-JURKAT	Mansour-2015	Porcu2009	Depmap-Jurkat	Scholl2009	Depmap-Jurkat	O'Neil2007(2)
		Burger1999	Sandberg2007(Table1)		Etchin2013	Beesley2006	Thompson2007sup	Malyukova2007	cosmic-JURKAT	cosmic-JURKAT	cosmic-JURKAT	Siebert1995	cosmic-JURKAT
		Sandberg2007(Table1)	Peirs2014(SupTable1)			Mullighan2011(SupTable7)	O'Neil2007(1)	O'Neil2007(1)	O'Neil2007(1)	Sakai1998	thetp53website	Borgonovo Brandter1996	Mullighan2011(SupTable6)				WT
		Peirs2014(SupTable1)	This publication				This publication	Thompson2007sup	Thompson2007sup	Shan2000	Cheng1990	Kawamura1999					Depmap-Jurkat
		This publication						De Keersmaecker2008	Malyukova2007		Kawamura1999	De Keersmaecker2008
								Kalender Atak2012	Kalender Atak2012		Kalender Atak2012
MOLT-3	Male, 19 years old	CD3- CD4+ CD8-	TCR-		TAL1	RESISTANT	RESISTANT	MUT HD (pm: p.L1600P, p.D1642N)	WT	MUT (hom, ins/del: p.L265fs)	WT	MUT (del)	WT	WT	WT	WT	WT	MUT (pm: p.Q61K)	MUT (pm: p.D13E)
		Burger1999	Minowada1989		LMO2	Cialfi2013	Weng2004sup	MUT PEST (del: p.P2514fs)	Depmap-MOLT3	Palomero2007(SupTable2)	Cai2001	Siebert1995	Depmap-MOLT3	Mansour-2015	Depmap-MOLT3	Depmap-MOLT3	Depmap-MOLT3	cansar-MOLT3	Depmap-MOLT3
			Sandberg2007(Table1)		Palomero2007(SupTable1)		Palomero2007(SupTable2)	cansar-MOLT3			Heideman2013
		CD3- CD4+ CD8+					This publication	Weng2004sup
		Minowada1989	iTCRβ+					Palomero2007(SupTable1)
		Sandberg2007(Table1)	Burger1999
		This publication	This publication
PEER	Female, 4 years old	CD3+ CD4+ CD8-	ɣδ	NKX2-5-BCL11B [t(5;14)(q35.2;q32.2)]	NKX2-5		RESISTANT	MUT HD (pm: p.L1600P), WT PEST	MUT (het, pm: pR505C)	WT	MUT (pm: p.Y163C, p.T125T)	MUT (het, ins/del)	WT	WT	WT	WT	WT	WT	WT
		Minowada1989	Minowada1989	atlasgeneticsoncology-t0514q35q32	LMO2		O'Neil2007(1)	cansar-PEER	cansar-PEER	Zuurbier2012(SupTable4)	cansar-PEER	Borgonovo Brandter1996	Mullighan2011(SupTable7)	Mansour-2015	Porcu2009	Depmap-PEER	Depmap-PEER	Depmap-PEER	Depmap-PEER
		Burger1999	Burger1999	Nagel2003	This publication		This publication	Kalender Atak2012	O'Neil2007(1)		Kawamura1999
			Nagel2003								Kalender Atak2012
		CD3+ CD4+ CD8+	Peirs2014(SupTable1)	NUP214-ABL1				WT HD & PEST	WT
		Sandberg2007(Table1)	This publication	Graux2004				O'Neil2007(1)	Malyukova2007
		Peirs2014(SupTable1)		Peirs2014(SupTable1)				Malyukova2007
		This publication

## Sheet: Other cell lines
CELL LINE	PATIENT DATA	IMMUNOPHENOTYPE	TCR	TRANSLOCATIONS	ONCOGENE GROUP	GSI SENSITIVITY	NOTCH1	FBXW7	PTEN
TALL1	Male, 28 years old	CD3+ CD4+ CD8+	αβ			SENSITIVE	WT HD, WT PEST	WT	WT
		Sandberg2007(Table1)	Sandberg2007(Table1)			Weng2004	O'Neil2007	O'Neil2007	Zuurbier2012(SupTable4)
		Peirs2014(SupTable1)	Peirs2014(SupTable1)			O'Neil2007	Zuurbier2012(SupTable4)
		dsmz-TALL1	dsmz-TALL1				NOTCH3
							MUT HD, WT PEST
			dsmz-TALL1				Bernasconi-Elias2016
BE-13	Female, 11 years old	CD3+ CD4+ CD8-	TCR-			RESISTANT	MUT HD (pm), WT PEST	MUT (hom, del)	WT
		dsmz-BE13	dsmz-BE13			O'Neil2007(1)	O'Neil2007(1)	O'Neil2007(1)	Dastur-2018
CCRF-CEM	Female, 3 years old	CD3- CD4+ CD8-	αβ	BCL11B-(TLX3/NKX2-5) [t(5;14)(q35;q32.2)]	TAL1	RESISTANT	MUT HD (ins), WT PEST	MUT (het, pm)	MUT (hom, del)
		Burger1999	Minowada1989	Nagel2003	Palomero2007(SupTable1)	Weng2004sup	cansar-CCRFCEM	cansar-CCRFCEM	Sakai1998
			Sandberg2007(Table1)	atlasgeneticsoncology-t0514q35q32	Sanda2012	Palomero2007(SupTable2)	Weng2004sup	Malyukova2007	Ikediobi2006
		CD3+ CD4+ CD8-	Peirs2014(SupTable1)			Thompson2007sup	Clappier2007	Maser2007	Palomero2007(SupTable2)
		Minowada1989		SIL-TAL1		O'Neil2007(1)	Malyukova2007	O'Neil2007(1)	De Wilde2014
		Sandberg2007(Table1)	iTCRβ+	Aplan1990			Maser2007	Thompson2007sup
		Peirs2014(SupTable1)	Burger1999	Brown1990			O'Neil2007(1)	Kalender Atak2012
				Clappier2007			Thompson2007sup
							Kalender Atak2012
							De Wilde2014
							MUT PEST (pm)
							Malyukova2007
							Palomero2007(SupTable1)
KE-37	Male, 27 years old	CD3- CD4+ CD8+	TCR-	ZNF277-LMO3		RESISTANT	WT HD, MUT PEST (ins/del)	WT	MUT
		dsmz-KE37	dsmz-KE37	Depmap-KE-37		Dastur-2018	Depmap-KE37	Depmap-KE37	Dastur-2018
MOLT-4	Male, 19 years old	CD3- CD4+ CD8+	TCR-		TAL1	RESISTANT	MUT HD (pm) PEST (del)	WT	MUT (hom, del)
		Minowada1989	Minowada1989		Etchin2013	Weng2004sup	cansar-MOLT4	O'Neil2007(1)	cansar-MOLT4
		Sandberg2007(Table1)	Sandberg2007(Table1)			O'Neil2007(1)	Weng2004sup	Malyukova2007	Ikediobi2006
							Clappier2007		Maser2007
							Malyukova2007		De Wilde2014
							O'Neil2007(1)
							Maser2007
							De Keersmaecker2008
							De Wilde2014
PF-382	Female, 6 years old	CD3- CD4+ CD8+	TCR-		TAL1	RESISTANT	MUT HD (pm), MUT PEST (ins)	WT	MUT (hom, ins)
		Sandberg2007(Table1)	Sandberg2007(Table1)		Palomero2007(SupTable1)	Weng2004sup	cansar-PF382	O'Neil2007(1)	cansar-PF382
		Peirs2014(SupTable1)	Peirs2014(SupTable1)			Palomero2007(SupTable2)	Weng2004sup	Thompson2007sup	Maser2007
						Thompson2007sup	O'Neil2007(1)
						O'Neil2007(1)	Maser2007		MUT (hom, del)
							Thompson2007sup		Palomero2007(SupTable2)
							Palomero2007(SupTable1)
RPMI-8402	Female, 16 years old	CD3- CD4- CD8-	TCR-	SIL-TAL1	TAL1	SENSITIVE	MUT HD (ins), WT PEST	MUT (hom, pm)	MUT (het, pm/ins)
		Felix1987	Burger1999	LMO1-TRAD [t(11;14)(p15;q11)]	LMO1	De Keersmaecker2008	cansar-RPMI8402	cansar-RPMI8402	cansar-RPMI8402
		Burger1999	Sandberg2007(Table1)	Le Beau1986	Palomero2007(SupTable1)		Weng2004sup	Maser2007	Maser2007
		Sandberg2007(Table1)		Boehm1988		RESISTANT	Maser2007	O'Neil2007(1)	Palomero2007(SupTable2)
				McGuire1989		Weng2004sup	O'Neil2007(1)	Thompson2007sup	Kalender Atak2012
				Aplan1990		O'Neil2007(1)	Palomero2007(SupTable1)	Kalender Atak2012	Zuurbier2012(SupTable4)
				Silva1991		Palomero2007(SupTable2)	Thompson2007sup	Stoczynska-Fidelus2016	Stoczynska-Fidelus2016
				De Keersmaecker2008		Thompson2007sup	De Keersmaecker2008
				Mansour2013
				Mullighan2011(SupTable6)
HSB-2	Male, Caucasian, 11 years old	CD3- CD4- CD8-	TCR-	SIL-TAL1	TAL1	RESISTANT	WT HD & PEST	MUT (het, pm)	WT
		Burger1999	Burger1999	Aplan1990	Etchin2013	Weng2004sup	Weng2004sup	cansar-HSB2	Zuurbier2012(SupTable4)
		Sandberg2007(Table1)	Sandberg2007(Table1)	Brown1990		O'Neil2007(1)	O'Neil2007(1)	O'Neil2007(1)
							De Keersmaecker2008
				LCK-TCRβ [t(1;7)(p34;q34)]
				Burnett1991
				Cauwelier2006
SUP-T1	Male, 8 years old	CD3- CD4+ CD8+	β (α non-functional)	TCRß-NOTCH1 [(t7;9)(q34;q34)]		SENSITIVE	WT HD & PEST	WT	MUT (pm)
		Burger1999	Reynolds1987	Smith1986		Thompson2007sup	Etchin2013	Thompson2007sup	Kalender Atak2012
		Sandberg2007(Table1)		Reynolds1987				Etchin2013
			TCR-	Cauwelier2006					WT
			Sandberg2007(Table1)	atlasgeneticsoncology-t0709q34q34ID1055					Etchin2013
			iTCRβ+	Igh-TCRα [inv(14)(q11;q32)]
			Burger1999	Hecht1984
				Baer1985
				Smith1986
SUP-T11	Male, 74 years old	CD3+ CD4- CD8-				RESISTANT	WT HD & PEST	WT	WT
		dsmz-SUPT11				O'Neil2007(1)	O'Neil2007(1)	O'Neil2007(1)
LOUCY	Female, 38 years old	CD3+ CD4- CD8-	ɣδ		ETP-ALL	RESISTANT	WT HD & PEST	WT	MUT*
		Sandberg2007(Table1)	Sandberg2007(Table1)		Etchin2013	Weng2004sup	O'Neil2007(1)	O'Neil2007(1)	Zuurbier2012
		Peirs2014(SupTable1)	Peirs2014(SupTable1)			Thompson2007sup	Thompson2007sup	Thompson2007sup
						O'Neil2007(1)	De Keersmaecker2008
						SENSITIVE
						De Keersmaecker2008
MOLT-16	Female, 5 years old	CD3+ CD4- CD8-	αβ	TCRα-MYC [t(8;14)(q24;q11)]	TAL1	RESISTANT	WT HD & PEST	WT	MUT (ins)
		Minowada1989	Minowada1989	McKeithan1986	Etchin2013	Weng2004sup	Weng2004sup	O'Neil2007(1)	cansar-MOLT16
		Burger1999	Sandberg2007(Table1)	Shima-Rich1997		O'Neil2007(1)	O'Neil2007(1)		Zuurbier2012(SupTable4)
		Sandberg2007(Table1)		Cauwelier2006
				atlasgeneticsoncology-t0814ID1061					WT
									Etchin2013
				LMO2-MBNL1 [t(3;11)(q25;p13)]
				Chen2011
P12-ICHIKAWA	Male, Japanese, 7 years old	CD3- CD4+ CD8+	TCR-	LMO2 rearrangement [del(11)(p13p13)]	LMO2	RESISTANT	MUT HD (ins), WT PEST	MUT (hom, pm)	MUT (hom, pm)
		Minowada1989	Minowada1989	Chen2011	Etchin2013	Weng2004sup	cansar-P12ISHIKAWA	cansar-P12ISHIKAWA	Maser2007
			Burger1999			Palomero2007(SupTable2)	Weng2004sup	Maser2007	Palomero2007(SupTable2)
		CD3- CD4+ CD8-	Sandberg2007(Table1)			Thompson2007sup	Palomero2007(SupTable1)	Thompson2007sup	Kalender Atak2012
		Burger1999					Malyukova2007	Malyukova2007
		Sandberg2007(Table1)					Maser2007	Kalender Atak2012
							Thompson2007sup
							Kalender Atak2012
MOLT-13	Female, 2 years old	CD3+ CD4- CD8-	ɣδ	STAG2-LMO2		RESISTANT	MUT HD (pm), MUT PEST (del)	WT	WT
		dsmz-MOLT13	dsmz-MOLT13	Depmap-MOLT13		O'Neil2007(1)	O'Neil2007(1)	O'Neil2007(1)	Depmap-MOLT13

## Sheet: PDTALL
CELL LINE	TYPE	PATIENT DATA	IMMUNOPHENOTYPE	TCR REARRANGEMENT STATUS	GLUCOCORTICOID SENSITIVITY	GAMMA-SECRETASE INHIBITOR (GSI) SENSITIVITY	NOTCH1	FBXW7	PTEN	TP53
PDTALL11	T-ALL	6 years old	Thymic	Vb5 Jb2.1-Vb19 Jb2.7	Poor responder	SENSITIVE	MUT HD	WT	WT	WT
	Agnusdei et al. , Leukemia 2014	Minimum residual desease risk: Medium
PDTALL19	T-ALL	16 years old	Early Thymic	DH6JH4-Vg11Jg1.3	Good responder	SENSITIVE	MUT HD (ins)	WT	WT	N/A
	Agnusdei et al. , Leukemia 2014	Minimum residual desease risk: Medium					MUT TAD (del)
		Relapse
