# Supplementary material for: Proteomics of resistance to Notch1 inhibition in acute lymphoblastic leukemia reveals targetable kinase signatures
Source: Nat Commun. 2021 May 4;12:2507. doi: 10.1038/s41467-021-22787-9 (PMC8097059; doi:10.1038/s41467-021-22787-9)
Supplement: Supplementary file 4 — Supplementary Dataset 2 [file 41467_2021_22787_MOESM4_ESM.xlsx]

## Sheet: T-ALL proteome
DND 41_Rep1	HBP ALL_Rep1	ALL SIL_Rep1	JURKAT_Rep1	MOLT 3_Rep1	PEER_Rep1	DND 41_Rep2	HBP ALL_Rep2	ALL SIL_Rep2	JURKAT_Rep2	MOLT 3_Rep2	PEER_Rep2	DND 41_Rep3	HBP ALL_Rep3	ALL SIL_Rep3	JURKAT_Rep3	MOLT 3_Rep3	PEER_Rep3	Student's T-test Significant Res_Sens	Student's T-test significant	Peptides	Razor + unique peptides	Unique peptides	Sequence coverage	Unique + razor sequence coverage	Unique sequence coverage	Mol weight kDa	Q value	Score	Intensity	MS MS count	iBAQ	-Log Student's T-test p-value Res_Sens	Student's T-test q-value Res_Sens	Student's T-test Difference Res_Sens	Student's T-test Test statistic Res_Sens	Protein IDs	Majority protein IDs	Protein names	Gene names
-0.442413	-0.338624	-0.347774	2.60348	0.363207	1.226	-0.583113	-0.340606	-0.538761	2.60348	0.294408	0.931031	-0.309479	-0.405935	0.085331	1.48502	-0.0599939	0.872709	+	Res_Sens	37	37	37	88.8	88.8	88.8	35.936	0	323.31	20954000000	131	952460000	3.56326	0.000631579	1.50452	3.54531	P08758	P08758	Annexin A5	ANXA5
-0.20709	-0.432186	-0.346072	1.70653	1.75064	-0.481777	-0.205961	-0.158901	-0.111322	1.75064	2.12289	-0.263808	-0.128192	0.203435	0.0149316	1.73423	2.60348	-0.133785	+	Res_Sens	18	18	18	89.4	89.4	89.4	15.945	0	96.934	35647000000	85	3960800000	2.48879	0.00405063	1.35116	2.75273	Q14019	Q14019	Coactosin-like protein	COTL1
-0.684002	-0.480525	-0.533018	1.75064	0.693406	0.63857	-0.66625	-0.444979	-0.589165	1.67269	0.342606	0.604233	-0.293198	-0.488535	-0.0864459	0.824895	0.306983	0.529974	+	Res_Sens	34	34	34	78.1	78.1	78.1	40.422	0	323.31	35283000000	198	1764200000	5.42581	0	1.29224	4.48641	Q9Y617	Q9Y617	Phosphoserine aminotransferase	PSAT1
-0.79044	-0.512446	-0.349935	1.04338	0.62476	0.695056	-0.655242	-0.3342	-0.361181	1.37845	0.145373	0.695056	-0.621765	-0.493582	-0.270878	1.90433	0.210226	0.539816	+	Res_Sens	6	6	6	41.3	41.3	41.3	17.068	0	11.205	326690000	12	36299000	5.21816	0	1.29179	4.37045	Q9BQI0	Q9BQI0	Allograft inflammatory factor 1-like	AIF1L
-0.429098	0.0158282	-0.361504	1.93368	2.23152	0.106853	-0.239526	-0.230425	-0.0796105	1.226	1.90433	-0.384188	0.0171722	0.0578698	0.0838541	1.53826	2.18938	-0.355114	+	Res_Sens	3	3	3	73.1	73.1	73.1	7.6184	0	21.169	727260000	8	181810000	2.54521	0.00394872	1.28402	2.76176	Q92686	Q92686	Neurogranin;NEUG(55-78)	NRGN
-0.801541	-0.61086	-0.605146	0.892701	1.14994	0.510524	-0.806824	-0.397183	-0.577967	0.69001	1.29007	0.320695	-0.230148	-0.327835	0.00445202	0.3385	1.59051	0.397904	+	Res_Sens	28	28	28	69.6	69.6	69.6	34.592	0	246.64	3892600000	67	243290000	5.68062	0	1.28155	4.61329	Q9NQ48	Q9NQ48	Leucine zipper transcription factor-like protein 1	LZTFL1
-0.243337	-0.407879	-0.305115	0.716441	1.06111	-0.03527	-0.440448	-0.300513	-0.910328	1.34398	1.02787	0.28575	-0.410786	-0.187508	-0.373582	1.39619	1.64127	0.253721	+	Res_Sens	4	4	4	9.3	9.3	9.3	37.345	0.0041438	2.0018	390360000	7	26024000	4.78403	0	1.25228	4.08522	Q96DU3	Q96DU3	SLAM family member 6	SLAMF6
-0.824379	-0.773209	-0.643344	0.781886	0.855465	0.937119	-0.796467	-0.873092	-0.442413	0.407888	0.435438	0.600709	-0.538761	-0.628645	-0.281656	0.168785	0.278278	0.63421	+	Res_Sens	35	34	34	60.9	59.7	59.7	66.452	0	168.63	19913000000	81	603440000	8.17339	0	1.21131	5.77928	Q15833	Q15833	Syntaxin-binding protein 2	STXBP2
-0.305559	-0.127204	-0.224615	1.46582	2.9533	0.0425677	-0.225907	-0.03527	-0.0925639	1.02787	2.23152	-0.441086	0.00231478	0.0268756	0.0546781	0.370313	2.23152	0.0531063	+	Res_Sens	18	18	18	30.3	30.3	30.3	60.586	0	43.996	1737800000	35	66837000	2.10348	0.00859574	1.20691	2.42523	P35520;P0DN79	P35520;P0DN79	Cystathionine beta-synthase	CBS
-1.06435	0.0650116	-1.29911	0.565131	0.194736	0.751225	-0.746376	0.0279506	-0.603552	0.627688	0.30462	0.758459	-1.71067	-0.337445	-1.10111	0.371399	0.00850232	0.404565	+	Res_Sens	3	3	3	17.6	17.6	17.6	19.593	0	6.0141	479670000	12	159890000	4.2957	0	1.19511	3.75611	Q96NT1	Q96NT1	Nucleosome assembly protein 1-like 5	NAP1L5
-0.417712	-0.306855	-0.0781839	1.81134	-0.294725	1.31785	-0.433348	-0.182675	0.0885245	1.64127	-0.199476	1.0929	-0.320312	-0.31782	0.109582	1.81134	-0.133523	1.53826	+	Res_Sens	26	26	26	61.9	61.9	61.9	36.375	0	238.86	5410600000	73	245940000	2.77039	0.00322388	1.16045	2.84216	P12429	P12429	Annexin A3	ANXA3
-0.233546	-0.25928	-0.590522	1.42557	0.0672739	0.926449	-0.57585	-0.262164	-0.481356	1.39619	0.246231	0.872709	-0.539973	-0.433348	-0.330187	0.897003	-0.0380652	0.523063	+	Res_Sens	25	25	24	69.8	69.8	69.8	26.559	0	296.48	11657000000	116	685710000	4.73464	0	1.11363	3.90039	P21266	P21266	Glutathione S-transferase Mu 3	GSTM3
-0.721574	0.0949734	-1.10111	0.433801	1.10054	0.0366552	-0.962172	1.6162	-1.71067	1.53826	-0.651808	0.737543	-0.399867	-0.437018	-0.376796	0.23425	1.90433	0.489067	+	Res_Sens	4	4	4	14.2	14.2	14.2	33.244	0	7.9677	75142000	6	4696400	1.79675	0.0178407	1.09119	2.16056	P61266	P61266	Syntaxin-1B	STX1B
-0.713095	-0.260403	-0.377171	1.1971	0.642746	0.42578	-0.681065	-0.247926	-0.443093	1.17105	0.768648	0.196859	-0.475389	-0.245459	-0.489101	0.510524	0.312755	0.312755	+	Res_Sens	8	8	8	49.7	49.7	49.7	20.478	0	73.79	1387800000	31	154200000	6.08578	0	1.05232	4.46656	P51452	P51452	Dual specificity protein phosphatase 3	DUSP3
-0.57193	-0.584244	-0.585614	0.884394	0.530731	0.783605	-0.44682	-0.282429	-0.497711	1.06111	0.258736	0.752832	-0.396371	-0.50124	-0.26448	0.33877	0.0158282	0.646066	+	Res_Sens	22	22	21	26.3	26.3	25.4	96.412	0	95.838	1351600000	58	42237000	6.83808	0	1.04477	4.79258	Q93050	Q93050	V-type proton ATPase 116 kDa subunit a isoform 1	ATP6V0A1
-0.754784	-1.4999	0.0588651	0.169726	0.691399	0.0670492	-1.12312	-0.949297	0.0063769	0.0374814	0.339676	0.246231	-0.482646	-0.702661	0.16368	0.366469	1.67269	0.463137	+	Res_Sens	21	10	9	57.8	33	28.9	25.744	0	36.004	7849900000	67	490620000	3.06283	0.00316667	1.03748	2.93039	P28161	P28161	Glutathione S-transferase Mu 2	GSTM2
-0.273752	-0.247108	-0.369453	1.03613	1.85709	0.00478697	-0.385275	-0.60685	-0.04733	0.472081	1.73423	-0.226895	0.0461326	-0.104375	0.189734	0.565131	1.85709	0.167007	+	Res_Sens	13	13	13	63.8	63.8	63.8	27.687	0	58.81	849300000	22	70775000	2.62008	0.0047234	1.02944	2.66733	O95475;O95343	O95475	Homeobox protein SIX6	SIX6
-0.213051	-0.426461	-0.42776	-0.139113	1.02787	1.85709	0.103886	-0.273305	-0.462804	-0.495487	0.732863	0.994714	-0.121591	-0.258266	-0.00972742	-0.189408	1.17931	2.04629	+	Res_Sens	5	5	5	11.3	11.3	11.3	43.476	0	6.0034	231600000	11	14475000	2.3479	0.00735484	1.01147	2.49005	Q6NZI2	Q6NZI2	Polymerase I and transcript release factor	PTRF
-0.547243	-0.11901	-0.142025	1.64127	0.325924	0.616644	-0.749015	-0.630949	-0.266209	2.9533	0.137214	0.00514748	0.268147	-0.177636	0.262003	1.04338	-0.35035	0.580028	+	Res_Sens	1	1	1	8.6	8.6	8.6	14.371	0	6.8452	105340000	4	13168000	1.9122	0.0159227	1.00606	2.20457	P51161	P51161	Gastrotropin	FABP6
-1.71067	-1.2024	0.277645	-0.109127	0.547041	0.356725	-1.71067	-1.41387	0.0972126	0.772781	-0.206403	0.440956	-0.398349	-0.209616	0.0151806	0.474287	0.140861	0.274135	+	Res_Sens	4	4	4	33	33	33	10.645	0.00026185	4.0634	103940000	5	17323000	2.46945	0.00596491	0.994089	2.5534	Q9Y6D0	Q9Y6D0	Selenoprotein K	SELK
-1.10111	-0.910328	0.00276534	0.231613	0.318365	0.12706	-1.41387	-1.14223	-0.113792	0.146511	0.13036	0.0461326	-0.523079	-0.514009	0.154829	0.434957	1.39619	0.472081	+	Res_Sens	20	6	6	66.1	29.4	29.4	25.561	0	8.27	8954200000	71	596940000	3.22494	0.00257778	0.9849	2.97486	Q03013	Q03013	Glutathione S-transferase Mu 4	GSTM4
0.00201869	-0.217814	-0.32868	0.809013	0.552879	-0.320558	-0.488535	-0.120606	-0.115628	1.33258	1.59051	-0.147216	-0.397183	0.00341124	0.0235636	1.51819	1.75064	0.0727047	+	Res_Sens	11	11	11	19.1	19.1	19.1	67.15	0	13.469	603590000	24	25150000	2.60652	0.00509091	0.977578	2.62327	Q9UJY4	Q9UJY4	ADP-ribosylation factor-binding protein GGA2	GGA2
-0.222775	-0.270513	-0.330187	0.804979	-0.0904606	1.75064	-0.297065	-0.281814	-0.251888	0.58807	0.0578044	1.50094	0.130978	-0.0625197	0.163066	0.853155	-0.381383	2.23152	+	Res_Sens	37	37	35	71.1	71.1	69.9	37.533	0	195.69	16626000000	131	977970000	2.27857	0.00858741	0.970887	2.42222	Q9NUV9	Q9NUV9	GTPase IMAP family member 4	GIMAP4
-0.359463	-0.316786	-0.216947	2.18938	0.63857	0.118377	-0.165952	0.0191262	-0.153709	2.12289	-0.0816032	0.179333	-0.0756138	-0.0872481	0.0834135	2.23152	-0.140327	0.149332	+	Res_Sens	7	7	7	94.9	94.9	94.9	11.006	0	100.82	907790000	26	129680000	1.8471	0.018314	0.964517	2.14017	P01040	P01040	Cystatin-A;Cystatin-A, N-terminally processed	CSTA
-0.182059	-0.0161858	-0.137842	2.9533	-0.402581	0.139562	-0.384852	-0.273173	-0.363937	1.73423	0.148444	0.193971	-0.0299371	0.210226	0.153801	2.9533	-0.385744	0.306749	+	Res_Sens	3	3	3	17.7	17.7	17.7	12.377	0	5.4605	443270000	13	63324000	1.30363	0.0458327	0.962798	1.73947	A0A0B4J246;A0A0B4J237;P01737	A0A0B4J246;A0A0B4J237;P01737	T-cell receptor alpha chain V region PY14	TRAV8-4;TRAV8-2
-0.29038	-0.0940493	-0.305559	0.155269	2.12289	-0.240891	-0.104375	-0.00559452	-0.225494	0.372967	2.60348	-0.150053	-0.264034	-0.0758785	0.0317281	0.219004	1.93368	0.138447	+	Res_Sens	5	5	3	38.1	38.1	27.9	21.564	0	21.739	1346400000	20	103570000	1.67817	0.0234074	0.943159	2.01339	P12829	P12829	Myosin light chain 4	MYL4
-0.298136	-0.19098	-0.231717	1.06768	-0.0209534	1.07634	-0.603552	-0.469173	-0.0748754	1.18875	-0.0762739	1.14994	-0.176602	-0.284003	-0.203863	0.691399	-0.167251	1.03613	+	Res_Sens	18	18	18	59.6	59.6	59.6	33.178	0	135.53	3592900000	57	224560000	3.61201	0.0025	0.942073	3.13251	P25325	P25325	3-mercaptopyruvate sulfurtransferase	MPST
-0.259478	-0.186635	-0.375084	0.908823	-0.341325	1.24941	-0.112639	-0.128502	-0.291613	1.00507	0.0344288	1.51819	-0.31782	-0.282015	-0.261588	0.846921	-0.168598	1.18875	+	Res_Sens	12	12	11	23.5	23.5	21.8	56.447	0	23.412	895910000	21	37329000	3.11323	0.002875	0.939672	2.87348	Q9ULR3	Q9ULR3	Protein phosphatase 1H	PPM1H
-0.332828	-0.14542	-0.187338	-0.0461731	0.775428	1.93368	-0.215093	-0.00739447	-0.102798	-0.0394449	0.746062	2.23152	0.033273	-0.042918	0.252666	-0.325503	0.281947	2.12289	+	Res_Sens	21	21	19	43.2	43.2	39.9	58.486	0	65.565	2252900000	61	90117000	1.86192	0.018535	0.936472	2.13595	P49419	P49419	Alpha-aminoadipic semialdehyde dehydrogenase	ALDH7A1
-0.856245	-0.14444	-0.637824	0.49542	0.465524	0.485419	-0.686463	-0.117468	-0.529418	0.470444	0.880324	0.779233	-0.66625	-0.300228	-0.361181	0.0751861	0.0932645	0.367656	+	Res_Sens	20	20	20	49.4	49.4	49.4	46.321	0	247.41	4582300000	69	218200000	5.92142	0	0.934665	4.17134	Q9BXW7	Q9BXW7	Cat eye syndrome critical region protein 5	CECR5
-0.686463	-0.236291	-0.547243	0.346799	0.589528	0.816326	-0.657581	0.0835492	-0.5416	0.732863	0.230553	1.05432	-0.567408	-0.343767	-0.423641	0.0549499	0.199844	0.407888	+	Res_Sens	13	13	13	32.7	32.7	32.7	29.741	0	22.372	1675000000	31	119640000	5.38679	0	0.928169	3.93191	O43736	O43736	Integral membrane protein 2A	ITM2A
-0.469809	0.0620578	-0.441686	1.39619	1.30418	-0.503097	0.0305457	0.0441235	-0.384188	1.46582	2.04629	-0.322035	0.0214237	0.0528126	0.178343	0.686323	1.42557	-0.0994076	+	Res_Sens	20	20	20	42	42	42	62.615	0	209	4249700000	72	132800000	1.98238	0.015767	0.922912	2.20735	P34913	P34913	Bifunctional epoxide hydrolase 2;Cytosolic epoxide hydrolase 2;Lipid-phosphate phosphatase	EPHX2
-1.23679	-1.71067	0.382276	-0.0405511	1.08411	0.263291	-0.809871	-0.776599	0.433801	0.0123901	0.693406	0.209847	-0.833294	-1.41387	0.306553	-0.170098	0.243056	0.316331	+	Res_Sens	44	44	44	78.4	78.4	78.4	41.29	0	227.98	33730000000	178	1606200000	2.12871	0.0118418	0.918917	2.29722	Q8IWS0	Q8IWS0	PHD finger protein 6	PHF6
0.950446	-0.25749	-0.404589	0.331799	-0.0409921	2.9533	1.50094	-0.260539	-0.531375	-0.105093	0.28575	2.60348	-0.583113	-0.317552	-0.422751	0.117957	-0.13411	1.90433			5	5	5	9.2	9.2	9.2	74.273	0	22.873	281920000	10	8810000	1.12072	0.0665744	0.915827	1.57295	Q05516	Q05516	Zinc finger and BTB domain-containing protein 16	ZBTB16
-0.66625	-0.456489	-0.251888	1.24941	0.473224	0.90117	-0.184775	-0.5223	-0.382254	0.5183	0.100426	0.0422817	-0.578892	-0.635517	-0.0263373	0.48403	0.109174	0.637442	+	Res_Sens	6	6	6	15.9	15.9	15.9	44.381	0	11.785	315450000	10	15772000	4.7625	0.000222222	0.913351	3.63456	Q5W0U4	Q5W0U4	B box and SPRY domain-containing protein	BSPRY
-0.490199	-0.0593864	-0.371359	0.746062	0.331529	0.998869	-0.496719	0.314472	-0.518085	0.477369	-0.0510804	1.33258	-0.856245	-0.370379	-0.621765	-0.0803185	-0.0870267	1.04338	+	Res_Sens	9	9	9	94.8	94.8	94.8	8.5328	0	15.769	11028000000	34	2757000000	3.25647	0.00312	0.909004	2.91778	P50238;H3BRQ4	P50238	Cysteine-rich protein 1	CRIP1
-0.305115	-0.127452	-0.939479	0.500313	1.33258	0.0302494	-0.0547902	0.193141	-0.721574	0.868797	0.633267	-0.261372	-0.39317	0.234345	-0.882199	0.9741	1.17105	-0.129536	+	Res_Sens	2	2	2	15.3	15.3	15.3	14.925	0.00038407	3.2625	140110000	4	46705000	2.73466	0.00502041	0.901749	2.63611	Q8N3F0	Q8N3F0	Maturin	MTURN
-1.01544	-0.113437	-0.554591	0.454242	0.417808	0.710421	-0.819906	-0.350623	-0.190567	0.192002	0.69001	0.791167	-0.608881	-0.329457	-0.158031	0.0502494	0.255513	0.399818	+	Res_Sens	28	28	26	86.1	86.1	84.1	33.697	0	323.31	19640000000	145	1510700000	5.31075	0	0.900241	3.84895	Q99439;P51911	Q99439	Calponin-2	CNN2
-0.229222	-0.263402	-0.404014	1.29007	1.64127	-0.0537135	-0.549744	-0.423641	-0.327301	0.824895	0.812642	0.0671181	-0.274482	0.127387	-0.226039	0.294685	0.643781	-0.0310933	+	Res_Sens	16	16	16	13.8	13.8	13.8	162.1	0	133.83	762890000	31	12305000	3.24708	0.00316981	0.895568	2.89905	Q15262	Q15262	Receptor-type tyrosine-protein phosphatase kappa	PTPRK
-0.227229	-0.0224884	-0.227399	0.0859298	-0.240579	2.12289	0.0668252	0.0572983	-0.049276	0.0838061	-0.491064	2.9533	-0.276765	-0.206531	-0.0114713	-0.0673666	-0.247108	2.9533			5	5	5	41	41	41	11.438	0	136.92	519290000	15	86549000	1.08346	0.0719856	0.89446	1.53455	Q9BV40	Q9BV40	Vesicle-associated membrane protein 8	VAMP8
-1.17147	-0.153979	-0.809871	0.219217	1.73423	0.57626	-0.471424	0.0377828	-0.230971	0.46151	0.200407	-0.0281208	-0.773209	-0.199743	-0.668178	0.0125174	0.163275	0.264475	+	Res_Sens	7	7	7	7.2	7.2	7.2	132.37	0	11.662	138370000	11	2196300	3.02679	0.00405479	0.89387	2.7845	Q14865	Q14865	AT-rich interactive domain-containing protein 5B	ARID5B
-0.512446	0.304381	-0.53383	0.21348	-0.277078	1.29007	-0.560007	-0.151934	-0.448862	0.463137	0.225923	2.3236	-0.824379	0.220202	-0.473062	0.0354394	-0.605146	1.36307	+	Res_Sens	18	14	14	27.3	24.5	24.5	64.699	0	45.65	1322000000	33	47216000	1.77525	0.0206623	0.89027	2.05385	O00499	O00499	Myc box-dependent-interacting protein 1	BIN1
-0.393625	-0.0243101	-0.359144	1.2173	0.0177234	0.994714	-0.461055	-0.198981	-0.320435	0.926449	0.109582	0.672557	-0.221722	-0.241524	-0.114534	0.8434	-0.209616	1.08411	+	Res_Sens	24	24	21	55.7	55.7	50	45.518	0	128.52	2771200000	57	115470000	3.83259	0.00193103	0.88795	3.17509	P13861	P13861	cAMP-dependent protein kinase type II-alpha regulatory subunit	PRKAR2A
-0.359144	-0.309258	-0.25877	1.55439	1.31785	0.117805	-0.428378	-0.146681	-0.150313	1.20966	0.8434	-0.109127	0.0547605	0.016166	0.079927	0.90117	0.596659	-0.00952	+	Res_Sens	16	16	16	54.4	54.4	54.4	41.924	0	74.216	1401300000	39	66726000	3.13696	0.00335294	0.880443	2.82761	P42765	P42765	3-ketoacyl-CoA thiolase, mitochondrial	ACAA2
-1.2024	-1.06435	0.0688314	0.294241	0.425395	0.0559913	-1.4999	-1.12312	-0.0797359	0.10883	0.183501	0.111724	-0.383595	-0.678015	0.2465	0.121006	0.502876	0.370313	+	Res_Sens	22	22	4	64.2	64.2	15.1	25.712	0	226.92	13733000000	90	915520000	3.04661	0.00405333	0.876629	2.77771	P09488	P09488	Glutathione S-transferase Mu 1	GSTM1
-0.252402	-0.372808	-0.296818	1.10977	0.00438208	1.17105	-0.300513	-0.283279	-0.0177073	0.937119	-0.149221	1.04338	-0.492794	-0.399263	-0.42551	0.403087	-0.0625197	0.531343	+	Res_Sens	13	13	13	43.4	43.4	43.4	32.973	0	83.525	2612200000	37	186590000	3.6549	0.00252632	0.869943	3.06875	P35219	P35219	Carbonic anhydrase-related protein	CA8
-0.322923	-0.17649	-0.198981	-0.326801	1.59051	1.26801	-0.222414	-0.190816	-0.0960797	-0.15741	1.26801	1.34398	-0.181947	-0.0790192	0.072144	-0.307972	0.529974	1.11761	+	Res_Sens	4	4	4	43.7	43.7	43.7	18.358	0	55.036	170650000	8	24379000	2.31682	0.00981818	0.858048	2.3673	P25791	P25791	Rhombotin-2	LMO2
-0.37973	-0.170766	-0.122575	-0.240891	2.3236	0.527588	0.0904693	0.0422817	0.0476637	-0.251888	2.9533	-0.305308	0.25067	-0.163026	0.126278	-0.0761721	2.3236	0.148856			5	5	4	33.3	33.3	29.7	12.175	0	37.971	2909200000	29	727300000	1.13626	0.0677006	0.853491	1.5664	A0A075B6N2	A0A075B6N2		TRBV20-1
-0.769914	-0.786312	0.397904	0.193022	0.170079	0.68507	-0.721574	-0.368762	0.267922	-0.0141151	0.261794	0.770482	-1.2024	-1.17147	-0.0696861	0.0193337	0.327405	0.8434	+	Res_Sens	8	8	7	14.1	14.1	13.2	80.055	0	17.811	498420000	13	15576000	2.82619	0.005	0.853418	2.64118	Q684P5	Q684P5	Rap1 GTPase-activating protein 2	RAP1GAP2
-0.272858	-0.448862	-0.2651	-0.0745486	1.11761	1.11761	-0.170917	0.102469	-0.148154	-0.359949	0.775428	0.716441	-0.348793	-0.55611	-0.0899109	-0.0432561	1.30418	0.832602	+	Res_Sens	24	24	23	31.6	31.6	30.1	68.997	0	56.571	1427900000	41	37576000	2.96665	0.00422989	0.842705	2.70257	Q9UH65	Q9UH65	Switch-associated protein 70	SWAP70
-0.506274	0.107525	-0.483246	0.768648	-0.235586	1.20966	-0.365816	-0.0275816	-0.355114	1.1971	0.139665	1.16029	0.0938059	-0.343077	-0.448862	0.388592	-0.185524	0.803839	+	Res_Sens	27	27	27	55.8	55.8	55.8	46.53	0	229.93	8457500000	67	402740000	2.99733	0.00419048	0.841703	2.71699	P00966	P00966	Argininosuccinate synthase	ASS1
-0.928506	-1.29911	0.341808	1.10054	-0.12414	0.824895	-0.18921	-0.0916739	-0.0777151	0.283695	-0.319761	0.373697	-0.894691	-0.643344	-0.279459	0.536105	0.16725	0.643781	+	Res_Sens	2	2	2	4	4	4	31.127	0	7.5192	712800000	5	54831000	2.67292	0.00606897	0.838662	2.54693	Q9NUM4	Q9NUM4	Transmembrane protein 106B	TMEM106B
-1.41387	0.86138	-1.71067	0.763444	0.0923738	0.308377	-0.873092	0.653369	-1.12312	0.849369	0.149032	-0.203863	-1.12312	0.568579	-1.03756	0.484818	-0.0508625	-0.0880886	+	Res_Sens	11	11	11	51.3	51.3	51.3	21.097	0	40.259	1294300000	27	107860000	1.51342	0.0357291	0.833635	1.84571	Q9NRV9	Q9NRV9	Heme-binding protein 1	HEBP1
-0.201265	-0.239728	-0.318049	1.48502	-0.185996	0.329631	-0.262164	-0.209843	-0.217814	2.3236	0.0295832	0.424005	0.0569623	-0.181175	0.129521	1.36307	-0.0656909	0.245791	+	Res_Sens	34	34	33	59.9	59.9	59.4	64.369	0	241.07	9001500000	131	310400000	1.91123	0.0189706	0.821396	2.10046	P08243	P08243	Asparagine synthetase [glutamine-hydrolyzing]	ASNS
-0.0760612	-0.329884	0.263919	2.12289	-0.115922	-0.326588	-0.0695403	-0.158663	-0.0936785	1.97124	-0.00746852	-0.316153	-0.416677	-0.0149973	-0.150417	2.60348	0.213039	0.0869148			6	6	6	13.6	13.6	13.6	49.471	0	19.813	1353700000	21	71249000	1.22653	0.0596729	0.808603	1.62245	Q6UXB8	Q6UXB8	Peptidase inhibitor 16	PI16
-0.840638	-0.814642	0.230138	0.166799	0.19973	0.524871	-0.840638	-0.407369	-0.12222	0.139383	0.256907	0.95517	-0.700231	-0.305115	-0.186635	0.189734	-0.145678	0.98771	+	Res_Sens	5	4	4	7.1	6	6	73.361	0	6.0446	109260000	6	3414400	3.41354	0.00295082	0.806886	2.87697	P47736	P47736	Rap1 GTPase-activating protein 1	RAP1GAP
-0.264627	-0.18525	-0.305969	1.51819	1.06768	-0.00919376	-0.32868	-0.216947	-0.193169	1.13116	1.00912	-0.0672774	-0.0387149	-0.136051	0.0471896	0.399818	0.361499	0.196972	+	Res_Sens	14	13	13	48.3	44.2	44.2	33.36	0	114.4	5180500000	70	345370000	3.11992	0.0044	0.803353	2.73493	P32322	P32322	Pyrroline-5-carboxylate reductase 1, mitochondrial	PYCR1
-0.353676	-0.228841	-0.153874	-0.33366	0.560262	1.46582	-0.417712	-0.102957	0.102843	-0.100655	0.464617	1.6162	-0.297699	-0.446157	0.571588	-0.335281	-0.0404129	2.60348	+	Res_Sens	3	3	3	8.2	8.2	8.2	27.545	0.00038951	3.7035	256760000	5	15104000	1.40195	0.0448839	0.802984	1.75148	P51124	P51124	Granzyme M	GZMM
-0.585614	-0.668178	0.130531	1.14994	-0.67054	1.18875	-0.492794	-0.66625	0.185718	0.980658	-0.43826	1.06111	0.164907	-0.396826	0.452556	0.937119	-0.322294	1.44756	+	Res_Sens	66	66	66	86.7	86.7	86.7	38.604	0	323.31	111860000000	394	4863400000	1.70161	0.0268556	0.801111	1.95522	P07355;A6NMY6	P07355;A6NMY6	Annexin A2;Putative annexin A2-like protein	ANXA2;ANXA2P2
-0.361504	-0.0564431	-0.311579	0.451081	0.931031	-0.0265611	-0.939479	0.186371	-0.678015	0.8027	0.710421	0.0363541	-0.655242	0.121907	-0.211519	1.00912	0.395771	-0.0272825	+	Res_Sens	2	2	2	8.8	8.8	8.8	27.574	0	25.013	3423800000	20	489110000	3.23261	0.004	0.798682	2.78274	P41732;B4E171	P41732;B4E171	Tetraspanin-7;Tetraspanin	TSPAN7
-0.255992	-0.255749	-0.29038	0.880324	-0.0417496	1.06768	-0.36974	-0.440448	0.0151264	0.646066	-0.148412	1.10977	-0.346354	-0.476529	-0.286539	0.204013	-0.00706368	0.737543	+	Res_Sens	18	18	18	34.4	34.4	34.4	57.903	0	119.29	1479400000	55	56902000	3.54271	0.00310204	0.794974	2.92003	Q8TD30;P24298	Q8TD30	Alanine aminotransferase 2	GPT2
-0.598676	0.0802018	-0.598676	0.44533	0.179719	0.897003	-0.477063	-0.073868	-0.483246	0.433255	0.275325	0.875841	-0.498728	-0.262308	-0.515297	-0.0153594	-0.187755	0.803839	+	Res_Sens	14	14	14	32.1	32.1	32.1	35.964	0	92.938	10103000000	84	631460000	4.03799	0.00242424	0.792762	3.13206	Q92820	Q92820	Gamma-glutamyl hydrolase	GGH
-0.458778	-0.184875	-0.0272181	1.67269	0.036754	0.355677	-0.5223	-0.379305	-0.250612	1.70653	0.580874	-0.0100696	0.0456734	-0.108609	0.42092	1.40932	-0.330617	0.21348	+	Res_Sens	16	16	16	38.7	38.7	38.7	66.591	0	181.45	964360000	31	41929000	1.94793	0.0190406	0.78886	2.10062	Q9Y5X1	Q9Y5X1	Sorting nexin-9	SNX9
-0.643344	0.710421	-0.993621	0.330683	-0.179781	0.756031	-0.632725	-0.0333531	-0.939479	0.560262	0.403087	1.1971	-0.928506	0.346535	-1.01544	-0.00326798	-0.713095	0.609694	+	Res_Sens	9	9	9	33	33	33	31.321	0	38.51	819190000	23	63015000	1.86165	0.0211974	0.787803	2.04764	O14732;P00540	O14732	Inositol monophosphatase 2	IMPA2
-0.764407	-0.138464	-0.668178	0.431961	0.456764	0.270097	-0.634252	0.109284	-0.809871	0.384805	0.351979	0.460664	-0.653454	-0.0949372	-0.3342	0.0765173	0.489067	0.156536	+	Res_Sens	28	28	28	27.6	27.6	27.6	110.46	0	68.671	3469700000	74	66725000	5.09059	0.0006	0.785208	3.53922	Q6P179	Q6P179	Endoplasmic reticulum aminopeptidase 2	ERAP2
-0.337445	-0.0909952	-0.416677	1.08411	-0.140869	0.752832	-0.426461	-0.0699982	-0.169073	0.962817	-0.0063995	0.846921	-0.591527	-0.219241	-0.288266	0.55585	-0.234865	0.623164	+	Res_Sens	14	14	14	54.5	54.5	54.5	25.918	0	140.64	3945000000	56	281790000	3.42425	0.00315152	0.783694	2.85175	P16083	P16083	Ribosyldihydronicotinamide dehydrogenase [quinone]	NQO2
-0.360258	-0.620522	-0.496719	0.247562	0.252026	0.326364	-0.481356	-0.614973	-0.416677	0.380786	0.373697	0.710421	-0.272858	-0.355512	-0.0625197	0.229221	0.382276	0.42092	+	Res_Sens	7	7	7	28.7	28.7	28.7	38.782	0	45.622	603940000	22	31786000	7.72376	0	0.778296	4.42792	Q9UIB8	Q9UIB8	SLAM family member 5	CD84
-0.0308507	0.0187742	-0.154586	-0.265348	2.60348	-0.313507	-0.282429	-0.0779869	0.0494175	-0.351179	2.3236	0.146352	0.230993	-0.164446	0.429834	-0.0510804	2.9533	-0.0592488			13	13	13	88.3	88.3	88.3	15.565	0	100.08	10946000000	53	1094600000	0.913997	0.1091	0.774183	1.34884	P29762;P29373	P29762	Cellular retinoic acid-binding protein 1	CRABP1
-0.393977	-0.457342	-0.106649	0.431454	0.0627751	1.02209	-0.411772	-0.0670063	-0.251347	0.374736	0.0576149	1.02209	-0.593664	-0.342825	-0.278979	0.23357	-0.112363	0.968311	+	Res_Sens	9	9	9	23.4	23.4	23.4	32.583	0	10.115	429340000	13	26834000	3.76571	0.00260465	0.77376	2.98748	Q9Y624	Q9Y624	Junctional adhesion molecule A	F11R
-0.211933	-0.304453	-0.292908	0.192002	0.171336	2.04629	-0.0859488	-0.0175038	0.0546047	0.168967	0.00927144	1.73423	-0.122673	-0.274742	0.0325699	-0.0992722	-0.174243	1.67269	+	Res_Sens	43	43	42	79.1	79.1	79.1	54.529	0	323.31	17246000000	155	615940000	1.65969	0.0300759	0.771584	1.91026	Q16658	Q16658	Fascin	FSCN1
-0.491954	-0.429098	-1.41387	0.188226	1.0929	0.293536	-0.277766	0.657013	-0.507189	0.3587	-0.150822	0.865867	-0.732356	-0.248067	-0.552016	-0.0561544	0.040992	0.3149	+	Res_Sens	10	10	9	45.9	45.9	42.3	32.193	0	25.184	448420000	17	24912000	2.44982	0.00971795	0.771493	2.36695	Q14192	Q14192	Four and a half LIM domains protein 2	FHL2
-0.480525	-0.156643	-0.280828	0.517316	2.18938	0.231613	-0.230561	-0.0791289	-0.0756846	-0.0275816	0.735425	0.0885955	-0.413708	-0.179043	-0.214438	0.321385	0.523827	0.241612	+	Res_Sens	6	4	4	13.1	10	10	56.723	0	62.96	237730000	10	9905300	2.44678	0.00973248	0.770237	2.36417	O94788	O94788	Retinal dehydrogenase 2	ALDH1A2
-0.225773	-0.226276	-0.432706	0.701843	-0.0475289	0.835639	-0.239907	-0.0612182	-0.520025	0.90117	0.137392	0.892701	-0.307972	-0.451986	-0.122966	0.159416	-0.0264506	0.752832	+	Res_Sens	18	16	16	44.2	40	40	57.03	0	131.35	3940300000	51	140730000	4.08599	0.0024	0.766205	3.10941	Q3KQV9	Q3KQV9	UDP-N-acetylhexosamine pyrophosphorylase-like protein 1	UAP1L1
-0.732356	0.134717	-0.651808	-0.0643561	1.23585	0.791167	-0.540837	-0.0306016	0.0122321	0.033414	1.40932	0.50385	-0.69316	0.139479	-0.686463	-0.110614	0.0865712	-0.0411494	+	Res_Sens	6	6	6	48.1	48.1	48.1	8.4426	0	16.886	539100000	13	134770000	2.30252	0.0126704	0.765872	2.28352	Q8NHG7	Q8NHG7	Small VCP/p97-interacting protein	SVIP
-0.273305	-0.168134	-0.420424	0.839289	-0.174817	0.959467	0.00791012	-0.164654	-0.475389	1.31785	-0.080603	1.14044	0.230678	-0.149017	-0.15792	0.493202	-0.326361	1.14044	+	Res_Sens	18	18	18	40	40	40	55.016	0	319.47	5159900000	79	215000000	2.46314	0.00975484	0.76435	2.36712	O94919	O94919	Endonuclease domain-containing 1 protein	ENDOD1
-0.64129	-0.126004	0.724851	0.189859	0.0123115	1.55439	-0.448862	-0.603552	0.937119	0.045621	0.20208	0.897003	-1.29911	-1.23679	0.13767	0.039101	0.791167	0.492816	+	Res_Sens	4	4	4	58.3	58.3	58.3	9.6981	0	14.999	261610000	11	65402000	1.53885	0.0387015	0.753368	1.82018	P30047	P30047	GTP cyclohydrolase 1 feedback regulatory protein	GCHFR
-0.130054	-0.290115	-0.517332	-0.754784	0.809013	0.402729	-0.0794373	-0.136795	-0.25877	-0.0852929	1.24941	1.27656	-0.718763	-0.308745	-0.634252	-0.158543	0.470034	0.490841	+	Res_Sens	5	5	5	12.3	12.3	12.3	60.315	0	32.354	94795000	9	5266400	2.25667	0.0138776	0.752693	2.24708	O95199	O95199	RCC1 and BTB domain-containing protein 2	RCBTB2
-0.0102692	-0.0471355	-0.300513	-0.503097	0.316804	0.665895	-0.503097	-0.154702	0.193242	-0.318868	1.93368	1.67269	-0.136149	0.153075	0.0268756	-0.424198	1.34398	1.26801	+	Res_Sens	14	14	14	48	48	48	37.765	0	126.7	2176800000	41	128050000	1.47212	0.0426406	0.748174	1.77232	Q96C23	Q96C23	Aldose 1-epimerase	GALM
-0.385744	-0.493582	-0.630949	0.538605	0.285977	0.402386	0.0523762	0.11535	-0.962172	0.915024	-0.596558	0.452556	-0.552016	-0.462804	-0.296818	0.327156	0.264106	0.510524	+	Res_Sens	7	7	7	22.7	22.7	22.7	27.604	0	10.469	415620000	13	34635000	3.24188	0.00424096	0.746237	2.72036	P17483;P09016;Q00056;P09017	P17483	Homeobox protein Hox-B4	HOXB4
-0.17581	-0.806824	-0.36426	0.432786	0.424762	0.0575635	-0.0348576	0.134647	-0.313726	0.0389454	0.350629	1.06768	-0.657581	-0.535142	-0.400975	0.293921	0.306749	0.570347	+	Res_Sens	43	43	43	70.3	70.3	70.3	46.588	0	323.31	32027000000	220	1601400000	4.09185	0.00266667	0.744212	3.0749	P11310	P11310	Medium-chain specific acyl-CoA dehydrogenase, mitochondrial	ACADM
-0.349052	-0.0967375	-0.16331	1.59051	-0.0479892	0.388962	-0.598676	-0.655242	-0.31481	0.636013	0.712713	0.0537916	0.230553	0.152512	0.099848	1.85709	-0.293425	0.0735197	+	Res_Sens	14	14	13	44.8	44.8	43.2	45.143	0	49.545	958680000	19	50457000	1.85092	0.0238037	0.740678	2.00795	Q86VY4	Q86VY4	Testis-specific Y-encoded-like protein 5	TSPYL5
-0.202104	-1.17147	-0.273931	0.243056	-0.452672	0.561225	-0.0810529	-0.477889	-0.256585	0.62055	-0.357554	1.10054	-0.0054582	-0.69316	0.110599	1.02209	-0.118522	0.95517	+	Res_Sens	25	25	25	66.7	66.7	66.7	34.508	0	145.14	5338200000	72	381300000	2.14769	0.0170631	0.736103	2.17332	Q8NHV1	Q8NHV1	GTPase IMAP family member 7	GIMAP7
0.0266656	-0.254042	-0.251534	1.50094	-0.134801	0.266978	-0.473853	-0.267647	-0.0228829	2.04629	-0.060352	0.0772537	-0.0333531	-0.272418	0.427609	1.6162	-0.120364	0.210896	+	Res_Sens	8	8	8	12.3	12.3	12.3	70.857	0	9.068	2604200000	15	93009000	1.54821	0.0395669	0.724945	1.8092	P43155	P43155	Carnitine O-acetyltransferase	CRAT
-0.24027	-0.211163	-0.370379	1.02209	0.0658446	1.30418	-0.167067	-0.156801	-0.152611	0.714639	-0.0202292	0.858283	0.00467605	-0.156534	0.0272045	0.327595	-0.298824	1.10977	+	Res_Sens	26	26	26	19.1	19.1	19.1	147.87	0	50.436	1226100000	47	17515000	2.76107	0.00742424	0.72292	2.47085	P16885	P16885	1-phosphatidylinositol 4,5-bisphosphate phosphodiesterase gamma-2	PLCG2
-0.248755	-0.281212	-0.298567	0.580028	-0.253806	0.875841	-0.485807	-0.471424	-0.286539	0.460236	0.0852656	0.68507	-0.198142	-0.373997	-0.620522	0.265838	0.0921878	0.439374	+	Res_Sens	4	4	4	7.4	7.4	7.4	61.661	0	4.6425	83069000	7	2864500	4.5565	0.00169231	0.721667	3.21175	Q6ZWJ1	Q6ZWJ1	Syntaxin-binding protein 4	STXBP4
-0.481356	-0.290661	-0.203718	0.172617	0.739456	0.589528	-0.191842	0.0800181	-0.125925	-0.0209534	0.249317	0.829488	-0.57585	-0.409315	-0.605146	-0.0555424	0.710421	0.470034	+	Res_Sens	9	9	9	8.8	8.8	8.8	142.06	0	7.6145	334120000	13	4515100	4.19274	0.00259459	0.720907	3.07332	Q52LW3	Q52LW3	Rho GTPase-activating protein 29	ARHGAP29
-0.447449	-1.01544	0.739456	-0.218857	0.37073	0.672557	-0.515297	-0.754784	0.562643	-0.145868	0.374736	0.816326	-0.749015	-1.10111	-0.0312611	0.0627751	0.540487	0.674318	+	Res_Sens	25	24	24	83.8	83.8	83.8	21.892	0	323.31	195370000000	264	15028000000	1.92644	0.0220645	0.717719	2.03435	P32119	P32119	Peroxiredoxin-2	PRDX2
-0.30193	-0.130557	-0.417241	1.31785	-0.910328	1.17931	-0.0364047	0.0679408	-0.311929	1.30418	-0.169757	0.908823	-0.305559	0.0288969	0.0331123	1.18875	-0.453947	0.699245	+	Res_Sens	3	3	2	10.9	10.9	6.5	41.94	0	10.409	77568000	5	4309300	1.59898	0.0369196	0.715311	1.83565	P53778	P53778	Mitogen-activated protein kinase 12	MAPK12
-0.749015	0.35114	-0.537499	0.959467	-0.637824	0.583576	-0.786312	-0.035668	-0.483991	0.660625	0.248249	0.739456	-0.801541	0.352216	-0.598676	0.662223	-0.43826	0.355935	+	Res_Sens	12	12	12	14.2	14.2	14.2	122.29	0	76.262	513750000	25	11168000	2.0536	0.019236	0.713644	2.10222	Q14126	Q14126	Desmoglein-2	DSG2
-0.254944	-0.166834	-0.332215	0.230553	-0.0803992	1.70653	-0.322035	-0.171601	0.000155528	-0.0393049	0.30336	1.59051	-0.151212	-0.186472	0.148372	-0.0552949	-0.265348	1.59051	+	Res_Sens	12	11	11	37.8	37.8	37.8	42.621	0	78.986	803060000	30	38241000	1.67	0.0325796	0.713101	1.87862	P35237	P35237	Serpin B6	SERPINB6
-0.0395594	-0.151934	-0.0667249	0.0524509	-0.00787399	1.16029	-0.197854	-0.192143	-0.127719	0.144271	0.287898	1.36307	-0.618685	-0.487509	-0.377799	-0.00345638	0.0007045	1.16029	+	Res_Sens	72	72	38	99.6	99.6	72.6	28.521	0	323.31	502370000000	668	33492000000	2.49382	0.0104852	0.713063	2.33075	P67936	P67936	Tropomyosin alpha-4 chain	TPM4
-0.15878	0.0299222	-0.167979	2.04629	0.03651	0.0887778	-0.21256	-0.075064	-0.0892481	1.90433	-0.150191	0.0701093	0.111125	-0.238953	-0.0346479	1.46582	-0.212936	0.309256	+	Res_Sens	20	20	20	76.3	76.3	76.3	36.071	0	323.31	9225000000	97	576560000	1.46098	0.0456	0.710462	1.74291	O00151	O00151	PDZ and LIM domain protein 1	PDLIM1
-0.949297	-0.375084	0.0383599	1.14044	0.151608	0.312548	-0.0787227	0.0248163	-0.325717	1.50094	0.0015592	0.388962	0.0869793	-0.621765	0.582019	1.16029	-0.583113	0.688095	+	Res_Sens	2	2	2	8.8	8.8	8.8	31.375	0	17.945	164460000	5	13705000	1.77794	0.027424	0.708859	1.94095	Q6UWI4	Q6UWI4	Protein shisa-2 homolog	SHISA2
-0.249649	-0.283715	0.160668	-0.0936785	0.0205089	1.97124	-0.282643	-0.178014	0.0987095	0.0734186	0.17357	1.70653	-0.211036	-0.134971	0.217113	-0.27605	-0.0545153	1.97124			21	21	21	40.3	40.3	40.3	61.067	0	179.05	5918700000	67	281840000	1.32555	0.0561257	0.7062	1.6478	Q9NPH2	Q9NPH2	Inositol-3-phosphate synthase 1	ISYNA1
-0.5416	0.330061	-0.516084	0.678126	-0.28022	0.290685	-0.764407	-0.0784723	-0.382548	1.24941	0.334085	0.1326	-0.312604	-0.366807	-0.191419	0.448751	0.183501	0.43102	+	Res_Sens	13	13	11	13	13	11.3	134.75	0	12.014	454050000	20	6776900	2.99745	0.00608696	0.699093	2.54919	Q9P1Y5	Q9P1Y5	Calmodulin-regulated spectrin-associated protein 3	CAMSAP3
-0.5815	0.178666	-0.569973	0.33732	-0.0151444	0.473224	-0.910328	0.100128	-0.574318	0.399231	0.225494	0.693406	-0.710758	-0.297425	-0.404589	0.0572022	-0.0630254	0.364366	+	Res_Sens	17	17	17	69.5	69.5	69.5	32.054	0	134.95	2520300000	52	193870000	3.66758	0.00348571	0.693574	2.82117	Q7L266	Q7L266	Isoaspartyl peptidase/L-asparaginase;Isoaspartyl peptidase/L-asparaginase alpha chain;Isoaspartyl peptidase/L-asparaginase beta chain	ASRGL1
-0.962172	-0.0627025	-0.882199	0.457881	0.336296	0.218849	-0.491064	0.0586993	-0.495487	0.908823	0.49542	0.235396	-0.23448	-0.0616874	0.0167454	0.14397	0.169069	0.126087	+	Res_Sens	32	32	32	62.6	62.6	62.6	48.534	0	323.31	19252000000	137	962620000	3.45229	0.00434568	0.689571	2.72825	P04181	P04181	Ornithine aminotransferase, mitochondrial;Ornithine aminotransferase, hepatic form;Ornithine aminotransferase, renal form	OAT
-0.230858	-0.157723	-0.928506	1.18875	0.483379	-0.415886	-0.192668	-0.0845049	-0.405481	1.0929	0.250965	0.0507319	-0.14444	0.219838	-0.226135	1.05432	0.432786	-0.122673	+	Res_Sens	5	5	5	10.1	10.1	10.1	53.688	0	17.462	458170000	12	19920000	2.22834	0.0172679	0.685084	2.16831	P04066	P04066	Tissue alpha-L-fucosidase	FUCA1
1.02209	-0.0578526	-0.531375	-0.415886	1.93368	0.175028	-0.33455	-0.315462	0.012091	-0.0633838	1.97124	0.547041	-0.0642178	-0.00559452	0.0112003	-0.14256	1.81134	0.0794902			4	4	3	21.8	21.8	18.3	15.68	0	10.418	715220000	11	119200000	1.14028	0.0767467	0.684407	1.50151	Q9NZG7	Q9NZG7	Ninjurin-2	NINJ2
-0.479989	-0.22421	-0.127031	0.478985	0.311491	0.414338	-0.757118	-0.488535	-0.0804542	0.109765	1.46582	0.464617	-0.359144	-0.0967993	0.0475881	-0.0166903	0.158535	0.158705	+	Res_Sens	7	7	7	23.1	23.1	23.1	38.176	0	25.453	518880000	15	28826000	3.00582	0.00646667	0.679029	2.52563	Q330K2	Q330K2	NADH dehydrogenase (ubiquinone) complex I, assembly factor 6	NDUFAF6
-0.561159	-0.338395	-0.00926818	0.531343	0.195035	0.686323	-0.69779	-0.396826	-0.144071	0.268534	-0.0210216	0.521361	-0.467064	-0.43826	-0.201069	0.197075	-0.0367104	0.501169	+	Res_Sens	92	87	86	46.2	44.4	42.9	180.58	0	323.31	23403000000	308	278610000	4.78679	0.00171429	0.677445	3.20049	Q13576	Q13576	Ras GTPase-activating-like protein IQGAP2	IQGAP2
-0.164654	-0.398917	-0.456489	0.566587	0.998869	-0.13717	-0.296818	-0.42776	-0.344032	0.394031	0.521361	0.0868432	0.20612	-0.219402	-0.0936785	0.247178	0.968311	0.244064	+	Res_Sens	12	12	12	26	26	26	55.819	0	30.438	600710000	25	24029000	3.60902	0.004	0.676189	2.76913	Q9BTV5	Q9BTV5	Fibronectin type III and SPRY domain-containing protein 1	FSD1
-0.23122	-0.332828	-0.320312	-0.25222	0.591423	1.27656	-0.118401	-0.595045	0.254147	-0.230425	0.0395552	1.20966	-0.439754	-0.386537	-0.238592	0.236599	0.347707	0.452556	+	Res_Sens	4	4	4	6.7	6.7	6.7	71.607	0	14.327	359520000	9	10574000	2.40563	0.0138477	0.675551	2.24675	P43121	P43121	Cell surface glycoprotein MUC18	MCAM
-0.776599	-0.238253	-0.591527	0.452223	0.630646	0.34835	-0.0402124	0.100276	-0.399263	2.18938	1.07634	-0.130844	-0.0674414	-0.0439304	0.306385	-0.110345	-0.480525	0.346278	+	Res_Sens	8	8	8	66.3	66.3	66.3	18.986	0	46.531	354260000	13	39362000	1.49798	0.045597	0.674674	1.74436	Q3ZCW2	Q3ZCW2	Galectin-related protein	LGALSL
-0.164557	0.112462	-0.250612	-0.182675	1.97124	-0.0171264	0.118916	0.0307993	-0.280358	0.113114	1.85709	0.0175685	-0.0448925	0.119623	-0.0529302	0.0653681	1.97124	-0.145678			16	16	13	67.9	67.9	60.6	30.375	0	97.362	2068700000	50	121690000	1.22506	0.068338	0.673521	1.55863	P16152	P16152	Carbonyl reductase [NADPH] 1	CBR1
-0.894691	0.0633295	0.579173	-0.210943	0.195626	0.98771	-0.212936	-0.0308507	0.0374814	0.30336	-0.271303	0.804979	-1.4999	-0.583113	-0.326067	-0.0327544	0.477369	0.915024	+	Res_Sens	7	7	6	91.1	91.1	86.7	5.2288	0	16.661	1480300000	16	740130000	1.71339	0.0328131	0.670738	1.87361	P0CG34;P0CG35;A0A087X1C1	P0CG34;P0CG35;A0A087X1C1	Thymosin beta-15A;Thymosin beta-15B	TMSB15A;TMSB15B
-0.5223	-0.507189	-0.307972	0.220876	0.480268	0.399231	-0.372808	-0.993621	-0.0998743	0.122279	1.81134	0.766081	0.381889	-0.382254	0.520157	-0.309258	0.158316	0.0864189	+	Res_Sens	1	1	1	1.1	1.1	1.1	121.45	0.0044952	1.9234	1233800000	6	29375000	1.74332	0.0313253	0.668836	1.88963	Q13621	Q13621	Solute carrier family 12 member 1	SLC12A1
-0.371359	-0.437566	-0.132333	0.86138	-0.524269	0.543954	-1.08099	-1.71067	0.875841	1.6162	-0.962172	1.26801	-0.0621432	0.0138215	0.078473	0.195977	-0.441686	0.62476			11	11	11	17.2	17.2	17.2	72.716	0	30.223	311660000	16	7991300	1.01584	0.0977542	0.667675	1.39677	Q99501	Q99501	GAS2-like protein 1	GAS2L1
-0.545841	-0.367703	0.243926	0.931031	0.368033	0.0946924	-0.833294	-0.424896	-0.305559	0.804979	0.21348	0.0425677	-0.109731	-0.186111	0.137817	0.64157	0.239102	0.252868	+	Res_Sens	91	91	91	51.9	51.9	51.9	147.25	0	323.31	42420000000	353	718980000	3.28095	0.00506931	0.664413	2.61939	P08575	P08575	Receptor-type tyrosine-protein phosphatase C	PTPRC
0.150872	-0.0899109	-0.0327544	0.0132406	0.0585587	2.23152	-0.0811803	-0.164087	0.0851184	0.187304	-0.229809	1.77837	0.0499571	-0.331672	0.115904	-0.138464	-0.156065	1.93368			11	11	11	20.9	20.9	20.9	74.889	0	28.673	453740000	21	11067000	1.13647	0.0793769	0.66401	1.48861	Q8ND71	Q8ND71	GTPase IMAP family member 8	GIMAP8
0.10566	-0.450021	-0.176836	-0.130054	0.375706	1.48502	0.13767	-0.143641	-0.144774	0.0995768	-0.0255809	1.55439	0.0130791	-0.463652	-0.10017	-0.0299371	-0.130662	1.55439	+	Res_Sens	32	11	11	71.9	31	31	34.369	0	78.955	17754000000	123	934410000	1.62563	0.0390345	0.663948	1.8161	Q8WWP7	Q8WWP7	GTPase IMAP family member 1	GIMAP1
-0.261763	-0.184305	-0.408406	1.26801	-0.544167	0.465964	-0.380488	-0.0506138	-0.0458989	1.55439	-0.102957	0.362837	-0.277766	-0.0121383	-0.198525	1.23585	-0.234346	0.14734	+	Res_Sens	19	19	19	33.1	33.1	33.1	70.311	0	95.089	1684400000	54	58082000	1.75282	0.031322	0.663647	1.89096	O14975	O14975	Very long-chain acyl-CoA synthetase	SLC27A2
-0.277499	-0.385275	-0.261372	1.12468	0.676574	-0.150313	-0.268166	-0.113153	-0.548132	0.693406	0.787338	0.131511	0.0225333	0.0518871	-0.208701	0.544736	0.174155	-0.0549025	+	Res_Sens	6	6	4	16.8	16.8	14.7	42.075	0	5.7041	212630000	10	9245000	3.16495	0.00596429	0.657229	2.56103	O75781	O75781	Paralemmin-1	PALM
0.200147	-0.253134	-0.0545726	0.90117	0.159574	0.104568	-0.553353	-0.278979	-0.260539	0.724851	0.064783	0.373243	-0.0980666	-0.29927	0.0527281	1.13116	0.539816	0.366469	+	Res_Sens	17	17	17	36.5	36.5	36.5	60.718	0	34.697	1145400000	33	39497000	3.48332	0.00454545	0.656742	2.68745	Q9H857	Q9H857	5-nucleotidase domain-containing protein 2	NT5DC2
-0.320312	-0.62469	-0.423204	0.371399	0.19419	0.306385	-0.25365	-0.153473	-0.254806	0.816326	0.0594084	0.389423	-0.261372	-0.478969	0.0893824	0.293198	-0.00597609	0.791167	+	Res_Sens	27	22	21	38.8	33.7	31.5	77.504	0	86.29	4451900000	69	120320000	4.39832	0.00247619	0.655179	3.01896	Q05655	Q05655	Protein kinase C delta type;Protein kinase C delta type regulatory subunit;Protein kinase C delta type catalytic subunit	PRKCD
-0.10875	-0.520025	-0.480525	0.693406	-0.103033	0.832602	0.490841	-0.626951	-0.819906	1.27656	-0.764407	0.980658	0.944183	-0.769914	-0.423204	0.324566	-0.806824	1.10054			6	6	6	37.3	37.3	37.3	24.01	0	14.989	875320000	17	87532000	1.17847	0.0750829	0.649813	1.51216	P28676	P28676	Grancalcin	GCA
-0.0234141	-0.497711	-0.474428	1.05432	0.0237828	0.366799	-0.042182	-0.1805	-0.305762	0.959467	-0.274965	0.264475	-0.0232298	-0.161332	-0.03033	1.12468	0.365263	0.224513	+	Res_Sens	8	8	7	10.3	10.3	8.4	91.761	0	10.627	185130000	10	3778200	2.74349	0.00975163	0.649692	2.37148	Q7Z3E5	Q7Z3E5	LisH domain-containing protein ARMC9	ARMC9
-0.207208	-0.809871	-0.368024	0.522436	0.0304022	1.12468	0.13247	-0.24524	-0.257148	0.244064	-0.084576	0.520157	0.279038	-1.29911	-0.0979928	-0.0726398	-0.331462	0.994714	+	Res_Sens	5	5	5	10.1	10.1	10.1	85.664	0	50.043	365100000	11	10738000	1.88824	0.0270413	0.646762	1.95233	P51178	P51178	1-phosphatidylinositol 4,5-bisphosphate phosphodiesterase delta-1	PLCD1
-0.178112	-0.13569	-0.298369	0.199424	-0.349294	0.414736	-0.715288	-0.910328	-0.217375	0.21429	0.760731	0.671074	-0.306626	-0.278259	-0.199981	0.214603	-0.170996	0.612071	+	Res_Sens	8	6	6	5.2	4.4	4.4	206.8	0	20.136	147490000	10	1603100	3.16907	0.006	0.645185	2.5442	P55196	P55196	Afadin	MLLT4
-0.649573	0.0796264	-0.217265	0.962817	0.00971678	0.680989	-0.590522	-0.0519714	-0.170098	1.11761	-0.00592253	0.597523	-0.222259	-0.0400699	-0.150053	0.441343	-0.400428	0.376458	+	Res_Sens	34	26	26	52	45.1	45.1	63.48	0	160.42	4395800000	87	146530000	2.56092	0.0126889	0.643588	2.28201	Q9NZI8	Q9NZI8	Insulin-like growth factor 2 mRNA-binding protein 1	IGF2BP1
-0.344535	-0.261966	-0.16676	0.655021	-0.151041	1.04859	-0.754784	-0.562211	-0.176265	0.404565	-0.0025412	0.90117	0.214397	-0.147813	-0.0239192	-0.234035	-0.309999	1.24941	+	Res_Sens	7	7	7	27.6	27.6	27.6	33.429	0	10.979	204950000	13	12810000	2.00232	0.0237415	0.642777	2.00946	Q16762	Q16762	Thiosulfate sulfurtransferase	TST
-0.378818	-0.57193	-0.618685	0.105194	0.276448	0.244318	-0.0728773	-0.2127	-0.271814	0.179333	0.330061	0.447778	-0.0711403	-0.498728	-0.520025	0.102585	0.428038	0.44533	+	Res_Sens	14	14	12	27.1	27.1	23.6	74.509	0	39.174	661420000	26	17406000	6.01259	0.000761905	0.641756	3.49175	Q86YR5	Q86YR5	G-protein-signaling modulator 1	GPSM1
-0.287338	-0.148601	-0.366807	0.612071	-0.1598	1.01635	-0.424198	0.0710683	-0.255092	0.735425	0.0596704	1.13116	-0.184775	-0.0711925	0.0800967	0.208935	-0.375084	0.950446	+	Res_Sens	23	23	13	41.8	41.8	23.6	56.381	0	81.189	2741600000	65	119200000	2.37572	0.0162264	0.640669	2.1927	P05091;P47895	P05091	Aldehyde dehydrogenase, mitochondrial	ALDH2
-0.365816	-0.0154366	-0.11901	0.98771	0.192556	0.123053	-0.437566	-0.491064	-0.255749	1.77837	0.722117	-0.00533983	0.0251479	0.0488555	0.195035	0.485419	0.0425677	0.0226536	+	Res_Sens	13	13	11	47.4	47.4	43.5	34.27	0	49.216	1284700000	26	85645000	2.05902	0.0220909	0.640524	2.03662	P17542	P17542	T-cell acute lymphocytic leukemia protein 1	TAL1
-0.288407	-0.596558	-0.327578	0.441973	0.147026	0.58807	-0.351179	-0.796467	-0.232286	0.226442	0.470444	0.504517	-0.131499	-0.309258	0.0774199	0.00416549	0.0432537	0.375706	+	Res_Sens	11	11	11	27.5	27.5	27.5	49.786	0	28.626	464700000	16	19362000	4.59154	0.00243902	0.639712	3.05008	Q7L5Y1	Q7L5Y1	Mitochondrial enolase superfamily member 1	ENOSF1
-0.746376	0.150597	-0.286445	0.458398	-0.184875	0.653369	-0.856245	-0.0458093	-0.10622	0.591423	-0.0544518	0.781886	-0.757118	-0.162221	-0.342825	0.241282	-0.294038	0.404047	+	Res_Sens	48	48	39	63.2	63.2	54.1	63.704	0	323.31	19311000000	192	665880000	2.65889	0.0110698	0.638856	2.31981	O00425;Q9Y6M1	O00425	Insulin-like growth factor 2 mRNA-binding protein 3	IGF2BP3
-0.602132	0.0429143	-0.353018	0.348037	0.730137	0.0847419	-0.739779	-0.346072	-0.148601	0.161793	1.17931	0.107218	-0.287631	-0.0367593	0.0283576	-0.0632568	0.653369	0.104259	+	Res_Sens	33	33	32	72.5	72.5	72.5	41.92	0	323.31	38181000000	216	2386300000	2.90748	0.00851429	0.638703	2.42673	Q99536	Q99536	Synaptic vesicle membrane protein VAT-1 homolog	VAT1
-0.197462	-0.43826	-0.395259	0.147286	0.766081	0.090081	0.0611674	-0.53383	-0.57585	0.0511544	0.839289	0.181614	0.0783095	-0.710758	0.050417	-0.0318953	0.69648	0.345629	+	Res_Sens	38	36	35	38.4	37	35.7	101.05	0	78.057	4355100000	77	108880000	3.1983	0.00601709	0.638583	2.54555	Q08AF3;Q8IYM2;Q6IEE8;REV__Q9C0A6;REV__Q8IZD2	Q08AF3	Schlafen family member 5	SLFN5
-0.350865	-0.327578	-0.274154	0.0721929	0.312088	0.255177	-0.342825	-0.167399	0.040733	0.472731	-0.0817379	0.107132	-0.336839	0.157722	-0.70764	0.732863	1.6162	-0.0539771	+	Res_Sens	3	3	3	13	13	13	40.245	0	24.407	98353000	6	7565600	2.31127	0.0179559	0.637946	2.15889	A0PK00	A0PK00	Transmembrane protein 120B	TMEM120B
-0.573437	-0.764407	-0.046468	0.484818	0.442365	0.098375	-0.177301	-0.337143	-0.142025	0.650731	-0.389272	0.280186	-0.309687	-0.519015	-0.0427588	0.607094	0.024747	0.604233	+	Res_Sens	17	17	9	68.4	68.4	48.2	22.313	0	61.369	3862400000	53	257490000	3.4027	0.00508	0.635058	2.61968	P37235;P84074;P62760	P37235;P84074	Hippocalcin-like protein 1;Neuron-specific calcium-binding protein hippocalcin	HPCAL1;HPCA
-0.212287	-0.949297	-0.313726	0.285442	-0.207782	0.386397	-0.218251	-0.801541	-0.0996077	0.316331	-0.155488	0.244492	-0.144856	-1.2024	-0.206987	0.199624	-0.0307566	0.514278	+	Res_Sens	8	8	8	7.9	7.9	7.9	104.2	0	10.076	459410000	16	10209000	2.95524	0.00808759	0.633499	2.43904	Q01968	Q01968	Inositol polyphosphate 5-phosphatase OCRL-1	OCRL
-0.0440725	-0.749015	-0.321584	0.372664	0.143358	0.269207	-0.041635	-0.686463	-0.386537	0.149608	0.994714	0.386756	0.201791	-0.928506	-0.185996	-0.0523487	0.0256142	0.247683	+	Res_Sens	17	17	17	46.8	46.8	46.8	45.285	0	162.43	2015200000	52	118540000	2.9072	0.00880556	0.63103	2.41545	O75600	O75600	2-amino-3-ketobutyrate coenzyme A ligase, mitochondrial	GCAT
0.19419	-0.30072	-0.136586	-0.222259	0.320256	0.819193	-0.192015	-0.0402124	-0.125833	0.314472	-0.0753545	1.17931	-0.525347	-0.496719	-0.35843	0.0331123	0.013099	1.30418	+	Res_Sens	6	6	6	7.3	7.3	7.3	101.16	0.0073159	1.6722	302220000	10	8168200	2.18371	0.0195971	0.629742	2.08786	Q8WXE9	Q8WXE9	Stonin-2	STON2
0.119456	-0.184421	-0.558053	1.20966	0.315891	0.129717	-0.246676	-0.681065	-0.754784	0.667448	0.61955	0.102585	0.343804	-0.228282	-0.0223185	0.124362	0.144202	0.133865	+	Res_Sens	16	16	16	46.1	46.1	46.1	49.244	0	194.02	2176000000	40	87041000	2.59198	0.0126054	0.628847	2.27702	Q15118	Q15118	[Pyruvate dehydrogenase (acetyl-transferring)] kinase isozyme 1, mitochondrial	PDK1
-0.118461	-0.0827297	-0.18525	0.144494	-0.105764	1.42557	-0.238592	-0.04898	-0.0801152	-0.0567554	0.172706	1.29007	-0.558053	-0.189721	0.178582	-0.0269946	-0.262164	1.75064	+	Res_Sens	8	8	8	26.2	26.2	26.2	34.917	0	12.124	445260000	13	29684000	1.50182	0.0488359	0.628347	1.71409	P52952;P43699;Q9H2Z4	P52952	Homeobox protein Nkx-2.5	NKX2-5
-0.736742	0.353446	-0.962172	0.433255	1.44756	-0.744415	-0.154876	0.180532	-0.165311	0.791167	1.04859	-0.243112	-0.112828	-0.0444265	-0.120747	0.200246	0.839289	0.109834	+	Res_Sens	5	4	4	13.8	11.8	11.8	39.676	0.00026171	4.0387	357080000	9	25506000	1.50867	0.0488687	0.627282	1.7175	Q13454	Q13454	Tumor suppressor candidate 3	TUSC3
-0.345109	-0.291814	-0.157655	1.40932	-0.245722	0.188226	-0.0135356	0.136195	0.0540534	1.85709	-0.110198	-0.16916	0.0354394	-0.250327	0.210784	1.97124	-0.201881	0.321385			12	12	12	28.2	28.2	28.2	54.847	0	26.738	688420000	25	31292000	1.19735	0.0750717	0.626919	1.51283	P51648	P51648	Fatty aldehyde dehydrogenase	ALDH3A2
0.124265	-0.201701	-0.840638	0.186371	0.179219	0.598969	0.0830213	-0.290115	-0.993621	0.0294785	0.481709	0.33732	-0.0901933	-0.172036	-0.252041	0.165556	0.781886	0.234623	+	Res_Sens	15	15	15	59.4	59.4	59.4	32.805	0	135.29	2814100000	56	187610000	3.1155	0.00734959	0.625354	2.49157	Q53H82	Q53H82	Beta-lactamase-like protein 2	LACTB2
-0.416677	-0.873092	-0.0790192	0.657013	-0.265348	0.443728	-0.315886	-0.660947	0.106264	0.387706	-0.212802	0.402729	-0.207939	-0.549744	-0.0415404	0.423085	0.0130592	0.706221	+	Res_Sens	8	8	8	56.1	56.1	56.1	22.882	0	81.005	988890000	25	164820000	2.903	0.00915068	0.621553	2.39971	Q8N5W9	Q8N5W9	Filamin-interacting protein FAM101B	FAM101B
-0.189565	-0.233402	-0.0831894	0.0655481	-1.10111	1.1971	-0.0324067	0.0876043	-0.318049	0.787338	-0.432186	1.90433	-0.796467	-0.335533	-0.36846	0.122754	-0.117551	0.86138			2	2	2	8.9	8.9	8.9	33.261	0.0039125	2.0633	83601000	3	5225000	1.16695	0.0797186	0.617452	1.48576	Q99685	Q99685	Monoglyceride lipase	MGLL
-0.529418	-0.207939	0.0603637	-0.127985	0.872709	0.571588	-0.39317	-0.0551781	-0.0100696	0.0518871	0.674318	0.712713	-0.469491	-0.437566	0.0971303	-0.0903243	0.335598	0.562643	+	Res_Sens	23	23	23	20.2	20.2	20.2	138.73	0	53.392	1275600000	44	22379000	3.1034	0.00761481	0.612054	2.46544	Q92833	Q92833	Protein Jumonji	JARID2
-0.416282	0.000624021	-0.459609	1.97124	-0.322923	0.169664	-0.382254	0.00501664	0.235119	1.14044	-0.246919	0.231263	-0.38007	-0.0266237	-0.204	0.905914	-0.0680511	0.0955209			14	14	14	20.2	20.2	20.2	87.687	0	72.01	1012700000	26	19475000	1.45553	0.053414	0.61158	1.67305	O14639	O14639	Actin-binding LIM protein 1	ABLIM1
-0.00615703	-0.488535	-0.764407	1.23585	-0.664285	0.804979	0.531343	-0.591527	-0.873092	0.98771	-0.980549	1.23585	0.256369	-0.168357	-0.328279	0.54942	-0.814642	0.69001			4	4	4	32	32	32	11.203	0	35.152	1005900000	13	251470000	1.04005	0.100169	0.608554	1.3875	P60903	P60903	Protein S100-A10	S100A10
-0.678015	0.342809	-0.577967	-0.092074	1.29007	0.309519	-0.393625	0.305348	-0.397183	0.140861	1.77837	0.470034	-0.385275	0.437443	0.0461898	-0.383595	0.261794	0.396116			15	15	15	15.6	15.6	15.6	88.336	0	41.687	1324100000	28	38945000	1.44274	0.0547812	0.60793	1.66241	Q96JM7	Q96JM7	Lethal(3)malignant brain tumor-like protein 3	L3MBTL3
-0.519015	-0.310826	0.0487316	0.477369	0.789733	-0.135601	-0.814642	-0.467064	0.502158	0.82742	0.809013	-0.910328	-0.242718	-0.323968	0.669334	0.646066	1.70653	-0.234584			16	16	14	24.3	24.3	20.4	73.208	0	27.834	908580000	33	28393000	1.20431	0.0763259	0.603737	1.50376	Q96N16	Q96N16	Janus kinase and microtubule-interacting protein 1	JAKMIP1
-0.279925	-0.0933607	-0.407369	0.730137	-0.0471355	0.209067	-0.5815	0.208438	-0.494572	1.07634	0.0669662	0.390311	-0.488535	0.131511	-0.535142	0.54788	-0.226393	0.137392	+	Res_Sens	9	9	9	22.7	22.7	22.7	46.382	0	19.075	2158800000	28	126990000	2.59885	0.0138384	0.602779	2.24487	Q12765	Q12765	Secernin-1	SCRN1
0.392703	-0.282207	-1.14223	0.0946924	0.28684	0.401086	0.0765173	0.0958081	-0.769914	0.639846	-0.144856	0.507601	-0.0214903	-0.372434	-0.949297	0.225923	-0.0164298	0.412494	+	Res_Sens	2	2	2	16.3	16.3	16.3	27.567	0	26.925	1163100000	8	193850000	2.13867	0.0220952	0.597749	2.02998	Q9GZP9	Q9GZP9	Derlin-2	DERL2
-0.205099	-0.249923	-0.396826	1.13116	-0.036578	0.678126	-0.373997	0.429468	-0.553353	0.585005	-0.22871	0.551945	-0.217101	-0.221722	-0.182411	0.505607	-0.0866787	0.288296	+	Res_Sens	9	9	9	20.8	20.8	20.8	43.5	0	44.107	1318400000	35	69391000	2.51512	0.0161524	0.59546	2.19867	Q15782	Q15782	Chitinase-3-like protein 2	CHI3L2
-0.341949	-0.0830003	-0.57585	0.676574	-0.26602	0.562643	-0.232446	0.22516	-0.383595	0.968311	0.0459146	0.494545	-0.549744	0.330683	-0.819906	0.164168	-0.702661	0.9741	+	Res_Sens	2	2	2	3.1	3.1	3.1	86.488	0.00038675	3.4618	106980000	5	2743100	1.73624	0.0387046	0.594247	1.82107	O00534	O00534	von Willebrand factor A domain-containing protein 5A	VWA5A
-0.124814	-0.349935	-0.675669	0.680989	-0.324928	0.652031	0.0335728	0.0739852	-0.388263	1.01635	-0.272418	0.849369	-0.2127	-0.184875	-0.122432	0.674318	-0.13569	0.25109	+	Res_Sens	14	14	14	50.7	50.7	50.7	37.413	0	37.144	625080000	25	32899000	2.23751	0.0201241	0.593583	2.0717	Q15599	Q15599	Na(+)/H(+) exchange regulatory cofactor NHE-RF2	SLC9A3R2
-0.241015	-0.396826	0.184093	0.46151	0.077961	-0.0790192	-0.450605	-0.548132	0.0713347	-0.0124549	0.708486	0.329016	-0.382955	-0.227229	-0.0621432	0.86138	0.633267	0.293064	+	Res_Sens	5	5	5	39.3	39.3	39.3	21.196	0	9.9293	807280000	6	161460000	3.25663	0.007296	0.591854	2.48962	Q14761	Q14761	Protein tyrosine phosphatase receptor type C-associated protein	PTPRCAP
-0.863494	-1.10111	0.242812	0.0826463	0.400721	0.151949	-0.573437	-0.483246	0.316804	0.44826	-0.191276	0.265838	-0.409315	-0.419928	0.189859	0.387025	0.21997	0.431961	+	Res_Sens	12	12	12	23.7	23.7	23.7	58.042	0	33.481	812730000	27	24628000	2.31442	0.0191111	0.588684	2.10086	Q6UW63	Q6UW63	KDEL motif-containing protein 1	KDELC1
0.152512	-0.339303	-0.439007	0.0105013	0.531343	0.21849	-0.0529774	-0.261763	-0.291367	-0.0166005	1.02209	0.636013	0.708486	-1.71067	-0.322294	-0.43006	-0.0684224	0.816326			7	7	7	14.8	14.8	14.8	54.174	0	10.056	437920000	13	17517000	1.36902	0.062854	0.586229	1.60026	Q8N9M5	Q8N9M5	Transmembrane protein 102	TMEM102
-0.56506	-0.197854	-0.230858	0.197309	0.770482	0.892701	-0.181036	-0.544167	-0.138195	-0.337445	1.64127	0.732863	0.683096	-0.217101	0.0124708	-0.316786	-0.236715	0.54788			3	3	3	14.9	14.9	14.9	30.674	0.00076046	2.9704	129120000	4	14347000	1.46494	0.0547735	0.585585	1.65864	Q96BF3	Q96BF3	Transmembrane and immunoglobulin domain-containing protein 2	TMIGD2
-0.428378	-0.220732	-0.0623624	-0.000566271	1.39619	1.05432	-0.148676	-0.187891	-0.172643	-0.217556	0.35632	0.809013	0.18644	-0.113437	0.157079	-0.456489	0.426684	0.908823	+	Res_Sens	21	21	15	45.1	45.1	38.3	54.608	0	91.726	3233300000	56	134720000	1.81016	0.0351982	0.58526	1.85186	P11308	P11308	Transcriptional regulator ERG	ERG
0.203563	-0.186111	-0.322609	-0.129798	1.36307	0.297909	0.20208	-0.863494	-0.385744	-0.00774834	0.585985	0.136271	0.243179	-0.157183	-0.0391259	0.304053	1.26801	0.136927	+	Res_Sens	11	11	11	17.5	17.5	17.5	71.158	0	19.249	427460000	17	15267000	1.8221	0.034777	0.584457	1.85731	Q8NCL4;Q14435	Q8NCL4	Polypeptide N-acetylgalactosaminyltransferase 6	GALNT6
0.0572022	-0.127535	-0.211036	0.62055	-0.131709	0.232059	0.00879616	-0.165782	-0.545841	0.511489	-0.0814274	0.209067	-0.268329	-0.22101	-0.50124	1.44756	0.169439	0.286605	+	Res_Sens	3	3	3	18.1	18.1	18.1	22.876	0	5.997	204450000	6	20445000	2.4296	0.0182762	0.582045	2.14326	Q9NXU5	Q9NXU5	ADP-ribosylation factor-like protein 15	ARL15
-0.0482914	-0.0814818	-0.043329	2.3236	-0.486457	0.0150074	-0.17866	-0.00533983	-0.0298664	1.04338	-0.186542	0.0356903	-0.36846	0.0781888	-0.106824	1.77837	-0.271499	0.191077			10	10	9	12.1	12.1	10.8	110.13	0	72.993	359380000	23	6911200	0.999776	0.110524	0.580744	1.34217	P29320;P54756;Q9UF33	P29320	Ephrin type-A receptor 3	EPHA3
0.102327	-0.506274	-0.41264	-0.0805309	0.678126	0.299858	0.105266	-0.203301	-0.464397	-0.236291	1.30418	0.498969	-0.153709	-0.275912	-0.159884	-0.174909	0.587163	0.376827	+	Res_Sens	7	7	7	13	13	13	94.269	0	27.396	209800000	12	5670300	2.29383	0.0197746	0.580212	2.08073	Q13099	Q13099	Intraflagellar transport protein 88 homolog	IFT88
-0.192527	-0.423204	-0.271717	0.368033	0.0481225	0.289666	-0.533018	-0.401919	-0.356848	0.414338	0.141056	0.326901	-0.0975856	-0.346833	0.0100946	0.350629	0.255954	0.412033	+	Res_Sens	9	9	9	20	20	20	68.822	0	30.637	422990000	18	11131000	6.41953	0.00104348	0.580032	3.40311	Q8NFY9	Q8NFY9	Kelch repeat and BTB domain-containing protein 8	KBTBD8
-0.553353	0.145373	-0.873092	0.708486	-0.468312	0.496783	-0.253426	0.10361	-0.863494	0.633267	0.405478	0.11435	-0.62469	0.392304	-0.486457	0.415546	-0.147672	0.0461898	+	Res_Sens	2	2	2	8.3	8.3	8.3	31.557	0	4.7665	77340000	7	4833700	1.97741	0.0283665	0.579704	1.93111	Q6PII5	Q6PII5	Hydroxyacylglutathione hydrolase-like protein	HAGHL
-0.0855997	-0.1023	-0.019483	1.73423	-0.0845049	-0.177545	-0.386537	-0.455135	-0.294925	1.48502	0.215665	0.0306182	0.0364596	0.307633	0.135581	1.2173	-0.377799	0.297909			12	12	11	34.1	34.1	33.4	33.775	0	21.584	646460000	24	46176000	1.29245	0.0702773	0.578355	1.54576	Q14894	Q14894	Ketimine reductase mu-crystallin	CRYM
-0.036578	-0.269202	0.195876	-0.25877	0.812642	-0.322035	-0.205299	-0.112902	-0.111802	0.125356	1.70653	0.165665	-0.16027	-0.0999901	-0.117771	0.433255	1.44756	0.162473			3	2	0	12.9	8.2	0	21.145	0	24.504	3157500000	15	263130000	1.52761	0.0515483	0.576736	1.68828	P05976	P05976	Myosin light chain 1/3, skeletal muscle isoform	MYL1
-0.289634	-0.145678	-0.539973	1.90433	-0.655242	0.639846	-0.409814	-0.077629	0.444755	1.06768	-0.191842	0.242812	-0.273173	-0.104804	0.301466	1.14994	-0.347774	0.283913			10	10	10	19.7	19.7	19.7	61.728	0	11.29	369860000	16	11558000	1.17659	0.0833277	0.57646	1.46739	Q9NUQ6	Q9NUQ6	SPATS2-like protein	SPATS2L
-0.328279	-0.101202	-0.325244	0.695056	0.865867	-0.127031	-0.769914	-0.980549	-0.24524	0.267922	0.367656	-0.0149973	-0.284254	0.376119	-0.560007	-0.196334	-0.0039991	0.10903	+	Res_Sens	7	7	7	24.2	24.2	24.2	35.02	0	29.311	317850000	12	19866000	2.27212	0.020381	0.575749	2.06521	Q9BX67	Q9BX67	Junctional adhesion molecule C	JAM3
-0.22421	-0.536368	-0.484992	-0.0656342	0.543954	0.287354	-0.0564431	-0.322035	-0.286768	-0.0400699	0.430183	0.508922	-0.24019	-0.278864	-0.324928	0.133595	0.272599	0.350487	+	Res_Sens	7	7	7	9	9	9	80.352	0	6.2141	374520000	9	10403000	5.18889	0.0024	0.575132	3.06627	Q8IWZ6	Q8IWZ6	Bardet-Biedl syndrome 7 protein	BBS7
-0.408789	-0.181175	-0.200972	0.377648	1.01635	0.162776	-0.264967	-0.0790192	-0.170766	0.17746	0.474902	0.119623	-0.229222	-0.0609453	0.183616	0.290266	1.01635	0.125356	+	Res_Sens	26	26	26	43.1	43.1	43.1	77.256	0	147.75	1740800000	64	43520000	3.31663	0.00710078	0.574775	2.48048	Q9UQR0	Q9UQR0	Sex comb on midleg-like protein 2	SCML2
0.0841561	-0.939479	-0.341949	0.318594	0.944183	-0.24895	-0.274154	-0.806824	-0.222775	0.274013	0.652031	-0.0362686	0.451737	-0.554591	0.0335281	0.129989	0.507601	0.0601859	+	Res_Sens	18	18	17	54.5	54.5	53.5	33.344	0	39.363	2899700000	47	181230000	2.07051	0.0258462	0.574637	1.97047	Q9HBL8	Q9HBL8	NmrA-like family domain-containing protein 1	NMRAL1
-0.404014	-0.0126707	-0.776599	0.598969	-0.690383	0.327156	-0.150313	0.164553	-0.171297	1.40932	-0.187338	0.735425	-0.530547	0.326364	-0.684002	0.819193	-0.272418	0.191895			10	10	10	28.7	28.7	28.7	38.538	0	9.5628	530630000	21	27928000	1.45634	0.0563383	0.574483	1.64449	O14832	O14832	Phytanoyl-CoA dioxygenase, peroxisomal	PHYH
-0.300915	-0.166289	-0.518085	0.846921	1.17105	0.0420877	-0.249503	-0.133988	-0.0698499	1.00912	0.309932	-0.20627	-0.164747	-0.0530818	0.0890722	0.365898	-0.0810529	0.118214	+	Res_Sens	31	6	6	30.2	12.5	12.5	85.696	0	14.771	6116200000	80	179890000	2.30496	0.0200554	0.571476	2.07433	P06396;A0A0A0MT01;REV__Q6TDU7	P06396;A0A0A0MT01	Gelsolin	GSN
-0.140327	-0.331672	-0.980549	0.744045	-0.773209	0.86138	0.0386508	0.12466	-0.489101	0.839289	-0.246225	1.12468	0.315164	-0.208482	-0.34707	0.0399024	-0.535142	1.06768			3	3	3	3.8	3.8	3.8	94.178	0.00013154	4.2687	159350000	10	3621700	1.26866	0.0730268	0.571235	1.52526	Q86TV6	Q86TV6	Tetratricopeptide repeat protein 7B	TTC7B
0.050487	-0.272703	-0.394487	0.905914	0.0361494	0.355935	0.108293	-0.637824	-0.686463	0.95517	-0.172418	0.309932	0.189454	-0.320558	-0.0269473	0.190013	-0.260403	0.798019	+	Res_Sens	17	16	14	46	43.3	38	42.766	0	46.386	1322800000	40	62991000	2.13137	0.0248452	0.567673	1.99071	P50452	P50452	Serpin B8	SERPINB8
-0.0649258	-0.42551	-0.761099	0.724851	-0.367703	0.636013	-0.136218	-0.535142	-0.205099	0.752832	0.0206922	0.37073	0.163275	-0.286445	-0.115192	0.330337	-0.24027	0.496158	+	Res_Sens	5	5	5	20.4	20.4	20.4	33.155	0	9.6673	135480000	10	12316000	2.45408	0.0187755	0.565555	2.1309	Q13277	Q13277	Syntaxin-3	STX3
-0.145478	-0.080603	-0.60685	-0.553353	1.04338	0.196972	0.194736	-0.0261077	-0.562211	-0.385744	0.683096	0.968311	-0.00746852	0.082093	-0.222259	-0.530547	1.48502	0.758459			43	43	43	66	66	66	58.536	0	323.31	13048000000	176	449920000	1.27886	0.0731382	0.559972	1.52366	P04053	P04053	DNA nucleotidylexotransferase	DNTT
-0.739779	0.415184	-0.32116	0.293198	-0.225358	0.626424	-0.260793	0.252666	-0.526236	0.798019	0.0163172	0.884394	-0.91894	0.386397	-0.776599	0.27035	-0.744415	0.62055			2	2	2	22.5	22.5	22.5	17.828	0	17.724	360610000	5	51515000	1.42252	0.0613052	0.558749	1.61134	Q9BUT9	Q9BUT9	Protein FAM195A	FAM195A
-0.786312	-0.548132	0.467335	0.316568	0.226442	0.197727	-0.732356	-0.547243	0.259864	0.168613	0.0802018	0.395185	-0.559105	-0.339737	0.234053	0.289869	0.374036	0.386397	+	Res_Sens	37	37	37	46.4	46.4	46.4	84.6	0	245.72	5449000000	96	106840000	2.4498	0.0188	0.554075	2.11261	P40692	P40692	DNA mismatch repair protein Mlh1	MLH1
-0.42242	-0.230034	-0.114597	1.27656	0.298562	0.308774	-0.080603	-0.0309912	-0.123861	1.81134	0.00416549	-0.30322	0.243056	-0.161239	0.274997	0.552879	0.138036	0.215273			20	20	20	63.2	63.2	63.2	28.977	0	143.61	2013000000	49	143790000	1.5107	0.0553588	0.549785	1.65483	P15428	P15428	15-hydroxyprostaglandin dehydrogenase [NAD(+)]	HPGD
0.104568	-0.587855	-0.79044	-0.00320058	0.423515	0.748335	0.489594	-0.736742	-0.806824	0.0256953	0.219426	0.452223	0.649497	-0.894691	-0.419928	-0.369453	-0.14009	0.594107			21	21	21	91.7	91.7	91.7	20.567	0	205.11	6600500000	69	550040000	1.50506	0.055512	0.549264	1.65115	P21291	P21291	Cysteine and glycine-rich protein 1	CSRP1
-0.356599	-0.0635413	-0.221851	0.732863	-0.814642	1.59051	-0.630949	-0.0879964	0.309688	0.653369	-0.552016	1.02787	-1.01544	0.431961	-0.602132	0.179333	-0.67054	0.557322			2	2	2	4.8	4.8	4.8	50.813	0.0007571	2.8789	47559000	4	2642200	0.991933	0.115112	0.548992	1.31862	Q92485	Q92485	Acid sphingomyelinase-like phosphodiesterase 3b	SMPDL3B
-0.331462	-0.0973914	-0.00647447	-0.346354	0.071177	2.3236	-0.0893488	0.472731	-0.362244	0.194628	-0.0903243	1.39619	0.388962	-0.366201	0.292815	0.0454102	-0.405055	1.64127			11	11	11	40.6	40.6	40.6	39.002	0	50.385	715880000	25	34089000	0.874804	0.138718	0.547684	1.22692	Q96JZ2	Q96JZ2	Hematopoietic SH2 domain-containing protein	HSH2D
0.212491	-0.479989	-0.308469	0.132678	0.240911	1.00912	0.224513	-0.369039	-0.329066	0.302305	-0.256585	0.763444	0.113643	-0.542669	-0.152382	0.241836	-0.202104	1.05432	+	Res_Sens	39	39	18	61.4	61.4	37	57.051	0	323.31	17301000000	141	640780000	1.98605	0.0311034	0.546321	1.89667	A0A087WTJ2;Q96F15	A0A087WTJ2		GIMAP1-GIMAP5
0.0949734	-0.525347	-0.230425	0.627688	0.340084	0.110599	0.0348152	-0.203718	-0.391076	0.699245	-0.183555	0.567558	0.0490241	-0.0297068	-0.254042	0.758459	0.415546	0.098375	+	Res_Sens	6	6	6	7.5	7.5	7.5	127.57	0	5.904	189020000	9	4021700	3.20782	0.00957333	0.543278	2.38249	Q5T5C0	Q5T5C0	Syntaxin-binding protein 5	STXBP5
-0.22871	-0.275693	-0.471424	0.250395	0.107039	0.301017	-0.285288	-0.0937174	-0.119813	0.13767	0.60176	0.550391	-0.527411	-0.260983	-0.315052	-0.103952	0.133273	0.330849	+	Res_Sens	1	1	1	3.2	3.2	3.2	37.388	0.0029517	2.2007	55729000	4	3715300	4.87433	0.00308772	0.542948	2.88895	Q9NPB6	Q9NPB6	Partitioning defective 6 homolog alpha	PARD6A
-0.242597	-0.928506	-0.746376	0.855465	0.772781	-0.0370885	-0.187223	-0.311929	-0.455135	0.490841	0.100901	0.107314	0.131927	0.0838061	0.0616505	0.089227	-0.218857	0.128387	+	Res_Sens	3	3	3	10.8	10.8	10.8	46.153	0	7.7918	68808000	4	3127600	2.17832	0.0254111	0.542595	1.97992	Q15119	Q15119	[Pyruvate dehydrogenase (acetyl-transferring)] kinase isozyme 2, mitochondrial	PDK2
-0.343077	-0.071772	-0.0555424	1.34398	-0.840638	0.0214845	0.127814	0.219662	0.350224	0.0475881	-0.26681	-0.0144168	-0.222905	-0.651808	-1.14223	2.18938	0.0607846	0.551945			3	3	3	7.1	7.1	7.1	85.001	0.00026209	4.1226	35528000	3	1146100	0.882911	0.138166	0.542549	1.23084	Q8WY54	Q8WY54	Protein phosphatase 1E	PPM1E
-0.335281	0.663936	-0.739779	-0.143202	1.04859	0.0833399	-0.114284	0.243603	-0.491954	-0.0103778	1.37845	0.273412	-0.421518	0.283695	-0.639648	0.0318434	0.835639	-0.180196			18	18	18	31.7	31.7	31.7	54.371	0	76.004	2763500000	46	120150000	1.35291	0.0688639	0.540969	1.55483	O60861	O60861	Growth arrest-specific protein 7	GAS7
-0.276291	-0.164087	-0.660947	0.324385	0.0980984	0.348037	-0.281656	-0.372808	-0.486457	0.385524	0.1738	0.360042	-0.194348	-0.247672	-0.320558	0.0160108	-0.204692	0.34835	+	Res_Sens	15	12	12	63.8	56.8	56.8	30.54	0	198.97	90805000000	124	5675300000	5.00576	0.00307692	0.539375	2.91378	Q13162	Q13162	Peroxiredoxin-4	PRDX4
-0.272278	-0.176265	-0.38087	0.560262	0.124265	0.498969	-0.481777	-0.11988	-0.405055	0.369756	0.236368	0.262779	-0.377171	-0.25222	-0.000818809	0.108905	-0.118865	0.319898	+	Res_Sens	12	12	12	39.3	39.3	39.3	46.596	0	56.846	1966800000	42	131120000	4.89594	0.00290323	0.536519	2.8764	Q96FV2	Q96FV2	Secernin-2	SCRN2
-0.332492	-0.57585	-0.498728	0.663936	0.915024	0.0796264	-0.154411	0.155032	-0.360258	0.452556	0.614105	0.0112754	0.213593	-0.13689	0.168785	0.00138219	0.46105	0.100901	+	Res_Sens	7	7	7	8.3	8.3	8.3	95.043	0	13.563	657280000	11	20540000	2.63091	0.0179214	0.535675	2.15732	Q96P47	Q96P47	Arf-GAP with GTPase, ANK repeat and PH domain-containing protein 3	AGAP3
-0.295659	-0.863494	0.270654	-0.0289086	0.00297745	0.95517	-0.0839027	-0.824379	-0.127204	-0.163988	0.00735834	0.329217	-0.313152	-0.577967	-0.112363	0.0866211	0.105923	0.597523	+	Res_Sens	10	10	10	12.1	12.1	12.1	114.54	0	28.886	730090000	18	18252000	2.17573	0.025847	0.535485	1.96923	P08648	P08648	Integrin alpha-5;Integrin alpha-5 heavy chain;Integrin alpha-5 light chain	ITGA5
-0.180431	-0.207782	-0.584244	0.263735	0.132678	0.279198	-0.166176	-0.198296	-0.391862	0.453058	0.0842296	0.441973	-0.267299	-0.305308	-0.28022	0.229813	-0.0230124	0.371008	+	Res_Sens	29	29	23	84.4	84.4	72.9	22.11	0	323.31	411270000000	527	27418000000	6.0211	0.00253333	0.534922	3.1515	Q06830	Q06830	Peroxiredoxin-1	PRDX1
-0.0495085	-0.188105	-0.22421	0.19036	0.166245	0.812642	-0.163988	-0.210501	-0.173347	0.208009	0.0381104	0.63857	-0.331462	-0.578892	0.0643231	0.0155438	0.0333489	0.855465	+	Res_Sens	25	25	25	26.8	26.8	26.8	112.22	0	29.921	771810000	38	11874000	3.12726	0.0102143	0.534887	2.33837	Q6ZMZ3	Q6ZMZ3	Nesprin-3	SYNE3
-0.366201	-0.411176	-0.184875	0.062338	0.339095	0.772781	-0.0100696	-0.584244	-0.343077	-0.192257	0.136362	0.642746	-0.0475289	-0.481777	0.16758	0.0775964	-0.0927283	0.793365	+	Res_Sens	10	10	10	39.8	39.8	39.8	42.835	0	78.175	1829800000	41	152490000	2.59677	0.0183734	0.533407	2.14035	Q92597	Q92597	Protein NDRG1	NDRG1
-0.242941	-0.455135	-0.0366646	-0.39231	0.221475	1.10977	-0.292632	-0.404014	-0.0230605	-0.476529	0.313007	1.40932	0.195768	-0.123203	0.368033	-0.335533	0.800435	1.13116			12	12	12	33.7	33.7	33.7	37.393	0	54.081	915380000	41	65384000	1.25734	0.0793013	0.532738	1.48929	P09668	P09668	Pro-cathepsin H;Cathepsin H mini chain;Cathepsin H;Cathepsin H heavy chain;Cathepsin H light chain	CTSH
-0.216607	-0.210856	-0.125769	0.772781	-0.00566157	0.1601	-0.569973	-0.169073	-0.221319	0.218096	0.248447	0.561225	-0.179544	-0.138195	-0.0560719	0.558341	0.192353	0.19873	+	Res_Sens	13	11	11	12.1	10.4	10.4	121.67	0	10.698	356790000	19	7928700	4.34382	0.00414118	0.532425	2.71363	P36956	P36956	Sterol regulatory element-binding protein 1;Processed sterol regulatory element-binding protein 1	SREBF1
-0.313152	-0.498728	-0.391862	0.646066	0.223213	0.200615	-0.245722	-0.247672	-0.0740033	-0.128446	0.203205	0.299638	-0.234035	-0.294038	-0.187891	0.202447	0.294241	0.361948	+	Res_Sens	11	11	11	19.9	19.9	19.9	70.178	0	19.038	962400000	29	29164000	5.36968	0.00254545	0.532225	2.98545	Q9UKG9	Q9UKG9	Peroxisomal carnitine O-octanoyltransferase	CROT
-0.690383	-0.632725	0.0321646	0.172963	0.507601	0.0643864	-0.637824	-0.326361	0.0718532	0.0446227	0.365898	0.178854	-0.108832	-0.133698	0.0980084	0.2465	0.632115	0.194628	+	Res_Sens	11	11	11	11.6	11.6	11.6	105.83	0	14.669	562140000	28	10038000	3.13914	0.0107765	0.526152	2.32559	P54277	P54277	PMS1 protein homolog 1	PMS1
-0.435933	-0.363937	-0.342825	0.915024	0.460236	0.189859	-0.253134	-0.416677	-0.0636773	0.944183	0.415546	-0.250497	0.20208	-0.128625	0.20832	0.221475	0.130531	0.113337	+	Res_Sens	25	25	24	64.4	64.4	60.3	33.637	0	128	14336000000	126	895970000	2.46171	0.0199444	0.526012	2.07526	Q96C36;J3KR12	Q96C36;J3KR12	Pyrroline-5-carboxylate reductase 2	PYCR2
-0.140553	-0.331462	-0.718763	0.42262	-0.378818	0.473799	0.166091	-0.084576	-0.330187	0.281756	-0.036211	0.451081	-0.121326	-0.545841	-0.613439	0.123279	-0.0480449	0.708486	+	Res_Sens	6	6	6	24.8	24.8	24.8	42.192	0	88.25	1722700000	17	107670000	2.58075	0.0190794	0.524223	2.11922	Q86WV6	Q86WV6	Stimulator of interferon genes protein	TMEM173
-0.559105	-0.138126	-0.114082	0.250891	0.298362	0.519322	-0.518085	-0.13964	-0.0550887	0.111724	0.134647	0.406297	-0.461055	-0.248384	-0.136586	0.0891686	0.212131	0.315891	+	Res_Sens	33	32	32	48.2	47.1	47.1	70.441	0	94.859	5568500000	80	168740000	5.13291	0.00311111	0.523176	2.89806	Q6PCE3	Q6PCE3	Glucose 1,6-bisphosphate synthase	PGM2L1
-0.401919	-0.299985	-0.0957969	0.602796	0.23676	0.594107	-0.19883	-0.178771	-0.119484	-0.247672	0.33877	0.279368	-0.590522	-0.3434	-0.313726	-0.0707452	-0.111895	0.524871	+	Res_Sens	13	11	11	10.2	8.5	8.5	175.66	0	34.608	1096100000	17	14053000	3.36608	0.00941497	0.520977	2.39079	Q9UGL1	Q9UGL1	Lysine-specific demethylase 5B	KDM5B
-0.302296	0.142157	-0.267647	-0.0943576	0.667448	0.0430344	-0.367703	0.088406	-0.130746	0.14734	1.16029	0.341559	-0.411176	0.0124708	-0.222044	0.0773714	0.812642	0.0650786	+	Res_Sens	19	19	19	17.8	17.8	17.8	120.88	0	66.452	1095800000	43	21915000	2.34692	0.0229375	0.519887	2.01947	A6QL63	A6QL63	Ankyrin repeat and BTB/POZ domain-containing protein BTBD11	BTBD11
-0.280358	-0.199476	-0.285288	0.380424	0.135404	0.565131	-0.400428	-0.13531	-0.333424	0.343578	0.121956	0.481112	-0.270323	-0.322923	0.00945097	0.0912342	-0.0519714	0.392304	+	Res_Sens	59	59	59	72.7	72.7	72.7	80.109	0	323.31	44904000000	278	1122600000	5.1357	0.00303448	0.519695	2.88804	Q12931	Q12931	Heat shock protein 75 kDa, mitochondrial	TRAP1
-0.372808	-0.0445785	-0.491064	0.513446	0.223029	0.371008	-0.415259	-0.255992	-0.354332	0.466492	0.187494	0.0987912	-0.220877	-0.0555424	-0.301674	0.151518	0.0263635	0.120624	+	Res_Sens	34	34	33	75.9	75.9	75.9	43.585	0	323.31	24394000000	208	1283900000	5.35837	0.00297872	0.518988	2.9406	O75521	O75521	Enoyl-CoA delta isomerase 2, mitochondrial	ECI2
-0.073868	-0.894691	-0.0370885	0.0288449	0.405478	-0.037166	-0.381383	-0.684002	-0.120606	0.138345	1.33258	0.768648	0.0890044	-0.120454	0.3587	-0.0243101	-0.00211385	0.181504	+	Res_Sens	7	7	7	11.5	11.5	11.5	75.591	0	5.871	236540000	8	8448000	1.68625	0.0488656	0.517356	1.71662	P45844	P45844	ATP-binding cassette sub-family G member 1	ABCG1
-0.00430414	-0.0616874	-0.066591	0.577289	-0.100593	0.111125	-0.574318	0.0342205	-0.713095	0.604233	0.621735	0.2811	-0.230704	-0.270683	-0.00387398	0.313302	-0.0063995	0.340084	+	Res_Sens	4	4	4	13.8	13.8	13.8	21.054	0	25.324	223240000	8	37206000	3.0662	0.0126339	0.514768	2.27839	O14683	O14683	Tumor protein p53-inducible protein 11	TP53I11
-0.280828	-0.0787711	-0.149428	0.127138	0.129717	1.02787	-0.643344	-0.577967	0.032246	0.0168048	0.563962	0.39815	-0.0873385	-0.34848	0.0848819	-0.0509991	-0.0474705	0.414338	+	Res_Sens	4	4	3	18	18	12.2	31.857	0.0012438	2.4829	63466000	4	5769600	2.55412	0.0193623	0.514282	2.09262	Q96DX5	Q96DX5	Ankyrin repeat and SOCS box protein 9	ASB9
-0.276765	-0.119186	0.00294171	0.998869	-0.0265611	-0.00326798	-0.562211	-0.261588	-0.471424	1.42557	0.376119	0.218731	0.485419	-0.279664	0.124066	0.333901	-0.411176	0.328709			7	7	7	22.5	22.5	22.5	28.999	0	13.327	311080000	16	18299000	1.53916	0.058243	0.511034	1.63325	P12544	P12544	Granzyme A	GZMA
-0.382548	0.163581	-0.664285	0.460236	0.282104	-0.15741	-0.651808	0.256369	-0.451986	0.643781	0.206933	-0.0643111	-0.764407	0.273848	-0.440448	0.270841	0.442365	-0.169858	+	Res_Sens	6	6	6	10.8	10.8	10.8	63.419	0	9.871	293970000	11	9482800	2.08816	0.0310097	0.508485	1.89401	Q86UY8	Q86UY8	5-nucleotidase domain-containing protein 3	NT5DC3
-0.162744	-0.27605	-0.302128	-0.0515642	0.484818	0.580874	-0.0733635	-0.14542	-0.266628	-0.0666546	0.198075	0.582019	-0.313726	-0.42242	-0.41298	-0.0887911	0.0710683	0.480268	+	Res_Sens	173	173	171	62.5	62.5	62.5	233.11	0	323.31	62955000000	615	605330000	3.7717	0.00726984	0.507286	2.48551	Q92614	Q92614	Unconventional myosin-XVIIIa	MYO18A
0.137163	-0.259632	-0.721574	0.354429	-0.275516	0.373697	0.320695	0.11152	-1.06435	0.379618	-0.220291	0.587163	-0.0858311	-0.194852	-1.29911	0.146602	-0.256865	0.408888			14	14	14	30.2	30.2	30.2	66.436	0	28.248	2025700000	42	69851000	1.46715	0.0637373	0.505965	1.58908	Q7Z3D6	Q7Z3D6	UPF0317 protein C14orf159, mitochondrial	C14orf159
-0.236937	-0.531375	-0.00978867	0.474902	0.195303	0.0268756	-0.0599939	-0.809871	0.102469	0.360396	-0.074958	-0.104625	0.107711	-0.491954	-0.0639407	0.931031	0.42092	0.323374	+	Res_Sens	2	2	2	6.3	6.3	6.3	35.632	0.0033174	2.1693	75176000	3	4698500	2.3701	0.0237927	0.505211	2.00617	Q99795	Q99795	Cell surface A33 antigen	GPA33
0.121283	-0.732356	0.0955209	0.829488	0.0550144	-0.0198158	-0.241272	0.336076	-0.613439	0.481112	-0.411772	0.649497	0.0211897	0.0532673	0.0509467	1.27656	0.759595	0.0148597			9	9	9	16.5	16.5	16.5	74.596	0	13.248	299390000	13	8805600	1.51027	0.061369	0.504813	1.61138	P42898	P42898	Methylenetetrahydrofolate reductase	MTHFR
-0.483991	-0.322923	0.00201869	-0.649573	0.959467	0.679711	-0.354332	-0.213439	0.0315381	-0.544167	0.724851	0.596659	-0.046468	-0.148002	0.400721	-0.492794	1.36307	0.768648			49	49	14	54.7	54.7	23.7	90.646	0	323.31	29595000000	233	721820000	1.14288	0.0983785	0.504527	1.39427	P42229	P42229	Signal transducer and activator of transcription 5A	STAT5A
-0.395259	-0.104625	-0.104804	-0.141683	0.629337	1.14994	-0.235311	-0.786312	0.396608	-0.42776	0.134482	0.741048	-0.148002	-0.131104	-0.16331	0.377233	0.199531	0.192907	+	Res_Sens	4	2	2	16.1	11.4	11.4	29.938	0.0007551	2.8369	115440000	5	8245500	1.77035	0.0456527	0.503017	1.74173	P12980	P12980	Protein lyl-1	LYL1
-0.00818366	-0.42776	-0.62469	0.563962	0.462478	0.0281402	0.088462	-0.664285	-0.79044	0.49542	0.342383	-0.302128	0.178582	-0.105558	-0.334879	0.0741674	0.019057	0.154185	+	Res_Sens	10	10	10	24.8	24.8	24.8	51.066	0	26.649	1266600000	27	50666000	2.3744	0.0239636	0.502935	2.00427	Q96BW9	Q96BW9	Phosphatidate cytidylyltransferase, mitochondrial	TAMM41
-0.254277	-0.357554	-0.36846	-0.0875471	0.533635	0.703618	-0.161239	-0.354857	-0.158031	-0.236553	0.215542	0.460236	-0.0963366	-0.718763	-0.148849	-0.106903	-0.0391259	0.461972	+	Res_Sens	14	13	13	13.6	13	13	132.31	0	59.713	755480000	25	14529000	2.86438	0.0165161	0.502582	2.18534	Q6ZS17	Q6ZS17	Protein FAM65A	FAM65A
-0.256865	-0.1887	-0.55611	-0.356848	0.853155	0.574042	0.0039076	-0.228841	-0.356164	-0.207782	0.309021	0.556643	-4.75248e-05	-0.117036	0.209067	-0.287631	0.95517	0.626424	+	Res_Sens	6	6	5	13.8	13.8	11.5	63.954	0	11.256	175440000	9	6747800	1.84028	0.042698	0.501443	1.77302	O95361;H0Y626	O95361;H0Y626	Tripartite motif-containing protein 16	TRIM16
0.444755	-0.388808	-0.550735	0.710421	-0.0519714	0.430523	0.30301	-0.57585	-0.684002	0.552879	-0.18392	0.231613	0.30336	-0.657581	-0.544167	0.109222	0.188354	0.167637	+	Res_Sens	15	15	15	18	18	18	96.098	0	61.32	1097900000	35	24397000	1.84113	0.0425575	0.500531	1.77227	P98155	P98155	Very low-density lipoprotein receptor	VLDLR
-0.242172	-0.0715468	-0.0714894	0.056765	-0.0190114	1.90433	-0.349594	-0.200611	0.0286883	0.298362	-0.0529774	1.42557	-0.251695	-0.19568	1.59051	-0.230425	-0.421046	1.77837			13	13	11	44.5	44.5	38.8	28.048	0	12.101	382510000	18	23907000	0.727049	0.18651	0.500392	1.07984	Q96DG6	Q96DG6	Carboxymethylenebutenolidase homolog	CMBL
-0.474428	0.479453	-0.486457	0.760731	0.413884	-0.508283	-0.773209	-0.180314	-0.218251	0.846921	0.540487	-0.0411494	-0.163988	0.222129	-0.23113	0.460236	0.316804	-0.118782	+	Res_Sens	12	11	11	42.8	40.7	40.7	42.644	0	164.97	1762100000	34	103650000	1.70384	0.049577	0.499671	1.70538	P12277	P12277	Creatine kinase B-type	CKB
-0.267861	-0.70764	-0.614973	0.0324154	0.369171	0.54942	0.0298649	-0.780622	-0.314255	0.0398424	0.714639	0.0535993	0.17746	-0.272858	0.122439	-0.227822	-0.0138938	0.33442	+	Res_Sens	8	6	6	39	28.4	28.4	24.389	0	16.018	471500000	17	33678000	2.24695	0.0274038	0.497804	1.94519	P20338	P20338	Ras-related protein Rab-4A	RAB4A
-0.285288	-0.69316	0.0426986	-0.23596	0.146134	0.614105	-0.20456	-0.222414	0.120805	-0.175577	0.113276	1.00912	-0.458778	-0.407369	-0.0445126	-0.105421	0.142397	0.819193	+	Res_Sens	19	19	19	34.2	34.2	34.2	58.95	0	184.05	2208600000	55	100390000	1.96371	0.0382291	0.49776	1.82462	Q92851	Q92851	Caspase-10;Caspase-10 subunit p23/17;Caspase-10 subunit p12	CASP10
-0.660947	0.245791	-0.417712	0.741048	-0.275693	0.763444	-0.182534	0.121407	-0.13569	0.528377	-0.562211	0.535454	-0.632725	-0.0966716	-0.418033	0.649497	-0.303713	0.220551			7	7	7	5.7	5.7	5.7	135.89	0	6.4573	123380000	11	1958400	1.61963	0.0547969	0.497097	1.66034	A2RUS2	A2RUS2	DENN domain-containing protein 3	DENND3
-0.910328	-0.119327	-0.386537	1.37845	0.427609	0.688095	-0.193305	-0.339737	0.189734	0.329631	-0.176265	0.0515846	0.202194	-0.128724	0.0455494	0.392703	-0.0106588	-0.248067			8	8	8	27.7	27.7	27.7	38.577	0	17.959	425940000	20	28396000	1.58182	0.0569659	0.497063	1.64094	P78540	P78540	Arginase-2, mitochondrial	ARG2
-0.710758	-0.554591	-0.226276	0.192556	0.445703	0.255954	-0.127452	-0.465391	0.0249347	0.326616	0.048919	-0.370087	0.413884	-0.270114	-0.0284934	0.660625	0.931031	0.0278732	+	Res_Sens	6	6	6	40.6	40.6	40.6	26.092	0	151.35	1116400000	14	93035000	2.00459	0.0363946	0.495939	1.84021	Q9NXV2	Q9NXV2	BTB/POZ domain-containing protein KCTD5	KCTD5
-0.307349	-0.356599	-0.222259	-0.335281	1.48502	1.39619	0.096978	0.241836	-0.608881	0.211311	-0.675669	0.459075	-0.305308	-0.074167	-0.155598	0.270654	-0.372434	0.319436			6	6	6	20.4	20.4	20.4	45.124	0	5.0444	139980000	9	6999200	1.10803	0.104891	0.494405	1.36377	Q5T2D3	Q5T2D3	OTU domain-containing protein 3	OTUD3
-0.0282921	-0.801541	-0.164747	0.274659	-0.0039991	0.19451	0.131616	-0.521119	0.144406	0.0580681	0.0506428	-0.0641188	0.262108	-0.349294	0.0354394	1.10977	1.33258	0.200327			3	3	3	50	50	50	9.2787	0	61.657	1478300000	20	369580000	1.53681	0.0610142	0.493763	1.61395	O95167	O95167	NADH dehydrogenase [ubiquinone] 1 alpha subcomplex subunit 3	NDUFA3
-0.314008	-0.118401	-0.90198	0.491972	0.536105	-0.340071	-0.175985	0.292596	-0.568386	0.716441	0.855465	-0.442413	-0.124062	0.200045	-0.213886	0.306749	0.498969	-0.128625			25	23	20	48.8	45.8	40.5	61.174	0	126.84	2994800000	72	99826000	1.6129	0.0556456	0.490962	1.65004	Q9H223	Q9H223	EH domain-containing protein 4	EHD4
-0.382955	-0.283044	-0.268786	0.470034	0.283088	0.256369	-0.480525	-0.361504	0.0461898	0.0765753	0.170625	0.203915	0.0799699	-0.367238	0.172963	0.353696	0.404565	0.344417	+	Res_Sens	6	6	3	15.3	15.3	7.6	66.598	0	31.767	134850000	8	4214000	4.29269	0.0052963	0.489801	2.58504	O14772	O14772	Fucose-1-phosphate guanylyltransferase	FPGT
-0.413708	-0.00290283	-0.244024	0.535454	-0.168357	0.580028	-0.605146	0.147944	-0.0744892	0.533635	-0.0794373	1.11761	-0.415259	-0.122337	-0.153127	-0.0241941	-0.33366	0.343578	+	Res_Sens	13	13	13	26	26	26	61.856	0	22.808	1422400000	38	52680000	1.90122	0.0419158	0.487523	1.78295	Q8IYJ3	Q8IYJ3	Synaptotagmin-like protein 1	SYTL1
-1.08099	1.51819	-1.08099	-1.12312	1.1971	0.950446	-0.710758	0.511489	-0.591527	-0.428378	0.423515	0.944183	-0.315886	0.530731	-0.247926	-0.375084	0.944183	0.385524			7	7	6	36.9	36.9	32	24.997	0	23.911	883920000	20	63137000	0.635635	0.220586	0.487337	0.991054	Q13637;P57729	Q13637	Ras-related protein Rab-32	RAB32
-0.426461	-0.206403	-0.192938	0.126157	0.783605	0.325475	-0.394487	-0.275516	-0.0029943	0.0471337	0.512359	0.259073	-0.101508	-0.193057	-0.0176447	-0.0489303	0.290801	0.25924	+	Res_Sens	34	34	34	92.9	92.9	92.9	26.922	0	323.31	293670000000	438	19578000000	3.89749	0.00761194	0.485102	2.46615	O00299	O00299	Chloride intracellular channel protein 1	CLIC1
-0.0883705	0.0269481	-0.227822	0.0381555	0.00657429	0.8434	0.224112	0.213289	-0.324502	0.243056	-0.25326	0.839289	-0.484992	-0.0515642	-0.848719	0.481709	0.48231	0.116359	+	Res_Sens	5	4	4	6.2	5.5	5.5	103.17	0.0024655	2.2779	15471000000	16	309410000	1.92515	0.0411232	0.484357	1.78934	Q2TAC2	Q2TAC2	Coiled-coil domain-containing protein 57	CCDC57
-0.0490607	-0.159495	0.0546047	-0.494572	-0.134695	1.2173	-0.222044	-0.170677	0.0157767	-0.0802015	0.125291	1.81134	-0.147813	-0.077049	-0.0523009	-0.308745	-0.0535808	1.46582			42	42	42	73.2	73.2	73.2	47.996	0	151.17	4776100000	86	191050000	0.950697	0.133384	0.484002	1.2481	Q9UGI8	Q9UGI8	Testin	TES
-0.16778	-0.401919	-0.44682	0.200045	0.360396	0.0990483	0.0503563	-1.17147	-0.408406	-1.12312	1.20966	0.329631	0.739456	-0.681065	-0.44682	-0.289634	0.371008	0.259073			2	2	2	17.5	17.5	17.5	15.884	0.00038565	3.3696	145410000	3	14541000	1.03269	0.119441	0.483397	1.30515	Q8NE65	Q8NE65	Protein ZNF738	ZNF738
-0.349294	-0.43006	-0.162824	-0.360258	1.17931	0.606289	-0.157655	-0.336628	-0.16156	-0.315284	0.868797	0.337516	0.0157767	-0.715288	0.660625	-0.381383	0.333457	0.44042			25	25	24	68.8	68.8	68.8	29.644	0	323.31	32204000000	147	1894300000	1.32409	0.0797137	0.482863	1.48645	O95865	O95865	N(G),N(G)-dimethylarginine dimethylaminohydrolase 2	DDAH2
0.846921	-0.371359	-0.806824	0.218849	1.27656	0.0166721	-0.0159402	0.16397	-0.461055	-0.0381591	0.128795	0.167779	-0.127351	0.0574524	-0.0759782	0.346799	1.40932	0.0260728			6	6	1	12.9	12.9	2.1	76.098	0.0044985	1.9297	83382000	7	2033700	1.21419	0.0925598	0.482539	1.42126	Q8N4P2	Q8N4P2	Tetratricopeptide repeat protein 30B	TTC30B
-0.34707	-0.126582	0.626424	0.0382135	-0.117946	1.77837	-0.545841	-0.502415	0.926449	-0.261195	0.404565	2.04629	-0.162069	-0.207939	1.53826	-0.228282	-0.346833	2.18938			15	14	12	14.8	14.2	11.5	124.84	0	20.84	511010000	21	8965100	0.546216	0.265603	0.478151	0.89945	O00160	O00160	Unconventional myosin-If	MYO1F
-0.315462	-0.472191	0.0335728	-0.00505057	0.0774879	0.361948	-0.278979	-0.340879	-0.0385825	-0.0489303	0.234623	0.629337	-0.233631	-0.485807	0.0285465	0.0314108	0.389423	0.528377	+	Res_Sens	55	31	30	21.2	14.6	14	271.32	0	57.319	15039000000	150	118410000	3.46001	0.0109006	0.478004	2.32396	O15020	O15020	Spectrin beta chain, non-erythrocytic 2	SPTBN2
-0.72765	-0.120747	-0.373582	0.182989	0.937119	0.858283	0.272984	-0.265348	-0.093181	-0.0546317	-0.0641188	0.355457	-0.345422	-0.235026	0.173313	-0.206987	0.137094	0.441343	+	Res_Sens	4	4	4	5	5	5	105.11	0.00026192	4.0798	133090000	5	3914400	1.94555	0.0412065	0.477912	1.78938	Q9P1Z0	Q9P1Z0	Zinc finger and BTB domain-containing protein 4	ZBTB4
-0.128446	-0.407369	-0.219772	0.367153	-0.0217839	0.241282	-0.317552	-0.485807	-0.275693	0.258907	0.349622	0.100047	-0.076409	-0.110424	-0.140156	0.385184	0.28684	0.170625	+	Res_Sens	13	13	13	22.2	22.2	22.2	63.514	0	42.504	807340000	25	31052000	5.76305	0.00314286	0.477723	2.89046	Q6PML9	Q6PML9	Zinc transporter 9	SLC30A9
-0.388263	-0.236168	-0.0254979	0.0829341	-0.120606	0.574938	-0.132924	0.0449387	-0.191914	0.175157	0.427609	0.679711	-0.286445	-0.257148	-0.299773	-0.190705	-0.153127	1.04859	+	Res_Sens	18	18	15	54.4	54.4	46.5	50.407	0	79.878	3612900000	56	190150000	2.22855	0.0303116	0.477521	1.90617	P14921	P14921	Protein C-ets-1	ETS1
-0.102057	-0.226544	-0.299025	0.244064	0.64157	-0.00517021	-0.42551	-0.12364	-0.375407	0.629337	0.157649	0.166394	0.0866781	-0.137257	0.0326537	0.295343	0.392703	0.197818	+	Res_Sens	13	13	13	39	39	39	33.331	0	152.94	3414600000	37	243900000	4.00063	0.00745038	0.476646	2.47185	Q15526	Q15526	Surfeit locus protein 1	SURF1
0.143455	-0.428378	-0.0253519	0.542627	0.183082	0.0788047	-0.156908	-0.70764	-0.410786	0.43891	0.0767645	0.0194534	0.136119	-0.36458	-0.0839869	0.3181	0.431961	0.299456	+	Res_Sens	34	34	33	79.4	79.4	79.4	36.032	0	323.31	11967000000	143	664840000	3.15376	0.0146337	0.476357	2.22746	P30519	P30519	Heme oxygenase 2	HMOX2
0.737543	-0.106391	-0.190194	0.919121	-0.464397	0.215782	-0.281212	-0.320558	-0.58012	0.756031	0.695056	0.143155	-0.0912272	-0.157723	-0.0752551	0.618001	0.104478	0.220106			6	6	6	14.9	14.9	14.9	62.022	0	4.5976	165730000	7	5346000	1.66603	0.0550353	0.474719	1.65722	Q96S66	Q96S66	Chloride channel CLIC-like protein 1	CLCC1
0.00965783	-0.0868342	-0.252927	0.147675	1.50094	-0.443731	-0.0329509	0.171391	-0.434423	0.61955	0.737543	-0.141349	0.140934	-0.0936113	-0.101098	0.0546047	0.959467	0.155185			11	8	8	22.5	19.2	19.2	61.161	0	15.147	1448000000	24	48267000	1.40669	0.0730372	0.474416	1.5242	Q9NZN4	Q9NZN4	EH domain-containing protein 2	EHD2
-0.117377	0.0169468	-0.426461	0.0469373	0.161435	0.265838	-0.67054	-0.72765	0.218849	0.358338	0.0896086	-0.114534	-0.479989	-0.102519	-0.138464	0.538605	0.318594	0.165383	+	Res_Sens	8	8	8	19.7	19.7	19.7	54.115	0	12.662	327180000	17	11685000	2.79108	0.0192481	0.473045	2.10312	Q5XUX1	Q5XUX1	F-box/WD repeat-containing protein 9	FBXW9
0.386756	0.161212	-1.01544	0.789733	-0.158276	-0.0261077	0.306032	-0.700231	-1.08099	0.809013	-0.311012	0.391569	0.187304	-0.114534	-0.824379	0.20412	-0.224877	0.0835492			4	4	4	20.6	20.6	20.6	27.265	0	14.246	297450000	8	37181000	1.15466	0.102422	0.472443	1.37595	Q9H3S4	Q9H3S4	Thiamin pyrophosphokinase 1	TPK1
-0.213626	-0.32424	-0.0689783	-0.101968	0.25109	0.288132	-0.432186	-0.329066	0.120029	-0.171501	0.325924	0.515787	-0.306402	-0.653454	-0.180196	-0.0108654	0.142894	0.616644	+	Res_Sens	18	16	16	18	16.7	16.7	150.59	0	20.434	720710000	29	9609400	3.06142	0.0164651	0.471584	2.18814	Q2M1P5	Q2M1P5	Kinesin-like protein KIF7	KIF7
-0.527411	-0.173245	-0.102057	0.291169	0.287193	0.646066	-0.385744	-0.433975	0.0153386	0.030752	0.256104	0.198615	-0.000115871	0.0748475	-0.205821	0.391906	0.751225	-0.349052	+	Res_Sens	4	4	4	4.2	4.2	4.2	147.66	0	8.9154	244890000	6	3949800	2.66403	0.0206933	0.471351	2.05645	A8K8P3	A8K8P3	Protein SFI1 homolog	SFI1
-0.67245	-0.0584378	-0.0408455	-0.248755	0.329851	0.437443	-0.284915	0.135217	-0.0537135	0.0557169	0.368033	0.639846	-0.848719	-0.190705	-0.454405	-0.102957	0.0216197	0.255669	+	Res_Sens	11	11	10	11.7	11.7	10.7	119.1	0	11.985	307630000	18	7154100	2.31257	0.0286925	0.469494	1.92563	Q9Y666;Q9H2X9	Q9Y666	Solute carrier family 12 member 7	SLC12A7
-0.345422	0.258736	-0.366442	1.16029	0.230138	-0.139942	-0.391524	0.192454	-0.148476	1.04859	0.326114	-0.156908	-0.5815	0.212334	-0.266389	0.342099	0.0614633	-0.108436			8	8	8	39.6	39.6	39.6	26.132	0	83.517	1256300000	27	83751000	1.55052	0.0636981	0.466625	1.59075	Q9UJ68	Q9UJ68	Mitochondrial peptide methionine sulfoxide reductase	MSRA
0.0672739	-0.819906	-0.204844	0.249574	-0.459609	0.227324	-0.0171907	-0.585614	-0.117551	0.136119	-0.224355	0.33466	-0.126799	-0.603552	-0.329884	0.590602	0.0876043	0.481709	+	Res_Sens	8	8	8	67.3	67.3	67.3	11.139	0	152.54	39440000000	92	6573300000	2.16298	0.0348991	0.462411	1.85607	P04080	P04080	Cystatin-B	CSTB
-0.448117	-0.305969	-0.0403521	-0.67245	0.95517	0.552879	-0.318868	-0.21674	-0.0039991	-0.64472	0.849369	0.537762	-0.0891638	-0.112828	0.357983	-0.500323	1.29007	0.614105			48	13	12	53.1	20.2	16.4	89.865	0	106.09	29093000000	237	745970000	1.02872	0.124438	0.462213	1.28656	P51692	P51692	Signal transducer and activator of transcription 5B	STAT5B
-0.236431	-0.535142	-0.523079	0.494545	0.0717744	0.701843	-0.156141	-0.342379	-0.533018	0.258736	0.202447	0.618001	0.595385	-0.361504	0.161793	-0.509178	-0.0947929	0.48403			14	14	14	12.2	12.2	12.2	132.75	0	34.798	816260000	25	27209000	1.68923	0.0557021	0.461992	1.65237	Q9H6K5	Q9H6K5	Proline-rich protein 36	PRR36
-0.0304653	-0.710758	-0.189408	0.29572	-0.440448	0.215165	-0.123312	-0.635517	-0.202104	0.390736	-0.500323	0.225019	-0.103545	-0.647559	-0.104625	0.500313	0.247562	0.466492	+	Res_Sens	15	15	14	30.4	30.4	29.1	41.345	0	45.396	2818600000	47	234890000	2.07318	0.0390435	0.460837	1.81772	Q8TB36	Q8TB36	Ganglioside-induced differentiation-associated protein 1	GDAP1
-0.0668157	-0.0695403	-0.0586473	1.226	0.170906	-0.0820233	-0.620522	-0.518085	-0.179989	0.498405	0.155269	-0.0796528	0.0328738	-0.1598	0.247562	0.908823	-0.295105	0.222879			14	14	14	49.5	49.5	49.5	35.7	0	46.506	930770000	25	62051000	1.57611	0.0634479	0.457607	1.59273	Q96CX2	Q96CX2	BTB/POZ domain-containing protein KCTD12	KCTD12
-0.241399	-0.491064	0.0680061	-0.0645388	-0.0646639	0.312088	-0.287338	-0.340071	-0.0287747	-0.0501643	0.182584	0.606289	-0.340606	-0.408789	-0.144336	0.138614	0.360752	0.4694	+	Res_Sens	298	298	263	84.4	84.4	77.7	274.61	0	323.31	255970000000	1571	1802600000	3.42736	0.0131518	0.456081	2.26169	Q01082	Q01082	Spectrin beta chain, non-erythrocytic 1	SPTBN1
-0.161332	0.539816	-0.949297	0.890034	-0.274742	-0.141431	-0.355114	0.328234	-0.894691	0.950446	-0.0673666	0.226185	-0.200354	0.253009	-0.274742	0.880324	0.0718532	-0.147575			15	15	15	47.6	47.6	47.6	25.764	0	69.922	3145600000	46	241970000	1.12557	0.110348	0.4558	1.34358	Q9BRX8	Q9BRX8	Redox-regulatory protein FAM213A	FAM213A
-0.470603	0.809013	-0.801541	-0.318868	1.67269	0.22464	-0.505409	0.732863	-0.598676	-0.0979398	1.14994	0.330683	0.179949	0.543954	0.000509262	-0.231387	1.07634	0.172395			6	6	1	49.4	49.4	12.4	19.968	0	72.843	4096700000	37	455190000	0.793701	0.175474	0.454269	1.11092	A0A5B9	A0A5B9	T-cell receptor beta-2 chain C region	TRBC2
-0.0660324	0.016601	-1.03756	0.0471896	0.447193	-0.210156	-0.00910475	0.158229	-0.91894	0.0959563	0.477009	0.170246	-0.237968	0.150784	-0.5223	0.0101413	0.623164	-0.0494035			71	71	71	53.3	53.3	53.3	106.16	0	323.31	44072000000	300	881440000	1.68515	0.057353	0.45307	1.63892	P06400	P06400	Retinoblastoma-associated protein	RB1
-0.454405	0.746062	-0.91894	-0.333424	1.6162	0.205023	-0.523079	0.679711	-0.635517	-0.0955147	1.31785	0.327405	0.153435	0.478363	-0.0381107	-0.214959	0.62476	0.113276			6	1	1	49.2	11.9	11.9	19.898	0	6.8796	3571100000	27	396790000	0.808739	0.172041	0.452567	1.12169	P01850	P01850	T-cell receptor beta-1 chain C region	TRBC1
-0.0381591	-0.223074	-0.273305	0.415546	0.192907	0.227546	-0.494572	-0.287875	-0.700231	0.679711	0.62476	0.345629	0.260625	-0.0983827	0.0789941	-0.448117	-0.315886	0.568579	+	Res_Sens	11	11	11	14.3	14.3	14.3	107.61	0	25.533	356970000	19	7760200	1.84189	0.0495904	0.451851	1.70748	Q86UT6	Q86UT6	NLR family member X1	NLRX1
-0.375908	-0.041481	-0.530547	0.937119	-0.249649	0.4694	-0.0854234	-0.0709953	-0.268786	0.892701	0.00899217	0.394861	-0.00712718	0.0818256	-0.153016	0.237068	-0.0925028	0.0023645	+	Res_Sens	20	20	20	33.2	33.2	33.2	78.579	0	100.21	1442100000	35	51505000	1.98338	0.043286	0.450201	1.76469	Q9NR19	Q9NR19	Acetyl-coenzyme A synthetase, cytoplasmic	ACSS2
-0.269202	-0.156445	-0.261195	0.222222	-0.088302	1.0929	0.0520288	0.0587522	0.478985	-0.332492	-0.122432	2.18938	-0.0955804	-0.148778	0.1764	-0.26681	-0.149017	1.31785			9	7	6	27.4	21.5	17.8	42.403	0.00039078	3.8313	532260000	20	24193000	0.783349	0.180044	0.447593	1.09873	P50453	P50453	Serpin B9	SERPINB9
-0.292908	-0.389272	-0.24027	0.8434	-0.298567	0.309021	-0.282015	0.302518	-0.310826	0.8434	-0.0616874	0.266284	0.0877885	-0.265553	0.104962	0.363856	0.137453	0.335598	+	Res_Sens	6	6	6	14.9	14.9	14.9	45.467	0	7.2645	435020000	12	21751000	2.08768	0.0404025	0.447148	1.80175	Q99519	Q99519	Sialidase-1	NEU1
-0.208701	-0.524269	0.0781888	-0.0728052	-0.0554879	0.297286	-0.272278	-0.335281	-0.0448301	-0.0582971	0.235726	0.458398	-0.341949	-0.407879	-0.14542	0.150403	0.385524	0.468071	+	Res_Sens	387	387	385	91.8	91.8	91.8	284.54	0	323.31	326700000000	1864	2284600000	3.54338	0.0128042	0.445693	2.26754	Q13813	Q13813	Spectrin alpha chain, non-erythrocytic 1	SPTAN1
-0.316153	-0.116355	-0.229329	0.57626	0.143698	0.908823	-0.408406	-0.279664	-0.46204	0.418809	0.574042	0.337992	0.487004	0.0724101	-0.0833884	-0.376796	-0.655242	0.744045			4	4	4	21.4	21.4	21.4	18.884	0	307.08	12005000000	70	1500600000	1.41531	0.077124	0.445284	1.4973	P23434	P23434	Glycine cleavage system H protein, mitochondrial	GCSH
0.169188	-0.259135	-0.433348	0.333901	-0.204196	0.45468	-0.201069	-0.237348	-0.614973	0.695056	0.111389	0.3625	0.369993	-0.38007	-0.191151	0.198169	-0.389699	0.662223	+	Res_Sens	15	15	13	19.4	19.4	17.5	101.58	0	14.781	542750000	23	11799000	1.90793	0.0479432	0.444659	1.72504	A1X283	A1X283	SH3 and PX domain-containing protein 2B	SH3PXD2B
-0.340071	-0.516084	-0.0470108	0.0360916	0.158229	0.397018	-0.322923	-0.55611	0.0007045	-0.0321244	0.268147	0.392703	-0.00934633	-0.598676	-0.0247031	-0.10498	0.066118	0.405478	+	Res_Sens	15	13	13	27.1	24.6	24.6	55.39	0	21.93	34434000000	100	1012800000	3.13617	0.0179234	0.444544	2.15019	Q16352	Q16352	Alpha-internexin	INA
-0.294725	-0.429459	-0.236937	0.302704	-0.166509	0.365263	-0.422009	-0.377799	-0.224355	0.477817	0.0342697	0.487004	0.0213597	-0.431689	0.144722	-0.0392115	-0.136357	0.415184	+	Res_Sens	16	15	15	56.4	50.5	50.5	35.503	0	72.394	4870800000	67	243540000	2.91813	0.0197314	0.443451	2.08222	Q9BWM7	Q9BWM7	Sideroflexin-3	SFXN3
-0.0605405	-0.577967	-0.0476338	0.0368881	-0.491064	0.212801	-0.107122	-0.517332	-0.221416	-0.182901	0.107525	0.652031	-0.318868	-0.539973	-0.219874	0.292391	0.0368881	0.714639	+	Res_Sens	13	13	13	95.3	95.3	95.3	10.192	0	199.62	8457300000	70	1208200000	2.13968	0.0389785	0.443325	1.81563	P14854	P14854	Cytochrome c oxidase subunit 6B1	COX6B1
-0.285454	-0.152298	-0.655242	0.41055	-0.336628	0.301466	0.0644934	0.0424448	-0.70764	0.485419	-0.134255	0.471509	-0.318529	0.21173	-0.894691	0.178069	-0.291814	0.207921			11	11	11	26.9	26.9	26.9	65.102	0	39.849	283070000	16	9435700	1.76291	0.0549549	0.443047	1.66048	Q13740	Q13740	CD166 antigen	ALCAM
0.280186	-0.204844	-0.127204	0.897003	0.210991	0.160965	-0.214689	-0.28589	-0.172801	0.344417	-0.00425057	0.196084	0.0481225	-0.157019	0.0176025	0.822085	0.315475	0.219308	+	Res_Sens	25	25	25	51.1	51.1	51.1	49.783	0	129.9	2422000000	67	134560000	2.7721	0.022045	0.442068	2.03356	Q96FJ0	Q96FJ0	AMSH-like protease	STAMBPL1
0.144271	-0.194237	-0.100893	0.798019	-0.0781839	0.142397	-0.0805309	-0.10127	-0.110982	2.23152	-0.252541	-0.0768741	0.0498942	0.0218161	-0.352769	0.816326	0.0249347	-0.361181			5	5	5	13.7	13.7	13.7	47.036	0	21.782	135610000	7	6780500	0.884839	0.155973	0.441013	1.17114	P12532;P17540	P12532	Creatine kinase U-type, mitochondrial	CKMT1A
-0.377799	-0.0655767	-0.126004	1.6162	-0.401919	0.394451	-0.387066	0.271288	-0.268329	1.08411	-0.574318	0.0497737	0.191292	-0.121669	0.36862	1.50094	-0.0469011	-0.171416			6	6	6	13.9	13.9	13.9	41.522	0	25.287	1330600000	16	102350000	0.833169	0.168398	0.440685	1.13282	O00767	O00767	Acyl-CoA desaturase	SCD
-0.185524	-0.109226	-0.403306	0.62476	-0.0599939	0.224513	0.0589204	0.0211897	-0.417241	0.9741	0.193971	-0.369039	-0.401919	-0.744415	0.271141	0.0603014	-0.171209	0.57626			14	14	14	47.3	47.3	47.3	28.18	0	33.013	2037300000	38	145520000	1.62606	0.0631739	0.440449	1.59495	P51580	P51580	Thiopurine S-methyltransferase	TPMT
-0.980549	-0.621765	0.362837	0.556643	0.819193	-0.22421	-0.278864	-0.20807	0.125804	0.0423473	0.171756	0.142894	-0.0720591	0.148444	-0.0834908	0.321227	0.680989	-0.170098			10	10	10	3	3	3	506.27	0	23.247	209760000	14	1092500	1.52699	0.0702451	0.438717	1.54561	Q14517	Q14517	Protocadherin Fat 1;Protocadherin Fat 1, nuclear form	FAT1
-0.104114	-0.103611	-0.0898258	1.06111	0.272408	-0.493582	-0.444979	-0.116126	0.0400905	0.919121	0.550391	-0.318281	-0.00474662	0.0796897	0.0289531	0.968311	0.319898	-0.0520243			15	14	14	14.4	13.7	13.7	119.23	0	18.34	474860000	21	8330900	1.39554	0.0811588	0.438003	1.47878	Q05397	Q05397	Focal adhesion kinase 1	PTK2
-0.492794	-0.256585	0.642746	0.672557	0.0901481	0.244064	-1.2024	-0.407879	0.0324154	0.52686	0.236948	-0.312166	-0.141778	-0.0601792	-0.044229	0.417256	0.0039076	0.124969			14	12	12	25.1	22.9	22.9	80.853	0	29.367	1528500000	26	43672000	1.43843	0.07683	0.437248	1.49989	P35612	P35612	Beta-adducin	ADD2
-0.080603	-0.467064	-0.338395	0.312088	-0.1049	0.449429	-0.0696861	-0.643344	-0.338395	0.1738	0.0750382	0.0818256	0.100619	-0.639648	-0.0687369	0.138345	-0.0670063	0.330337	+	Res_Sens	24	24	24	43.7	43.7	43.7	59.594	0	152.45	3245700000	63	129830000	3.01199	0.0191679	0.437135	2.09636	Q14554	Q14554	Protein disulfide-isomerase A5	PDIA5
-0.0679581	0.307847	-1.4999	0.477009	-0.052686	-1.01544	-0.208879	0.528377	-0.856245	0.502876	-0.484992	0.0659282	-0.447449	0.476175	-0.549744	1.37845	1.20966	-0.477889			2	2	2	11.5	11.5	11.5	24.6	0	6.3083	261280000	9	29031000	0.646846	0.226787	0.435633	0.977725	Q8WXB1	Q8WXB1	Protein N-lysine methyltransferase METTL21A	METTL21A
-0.49929	-0.325503	0.0200005	-0.122068	0.618001	0.597523	-0.41298	-0.257148	0.0953429	-0.405055	0.884394	0.332136	-0.162824	-0.069741	0.157649	0.0735197	0.353902	0.132678	+	Res_Sens	12	12	12	21.7	21.7	21.7	57.368	0	18.149	538150000	25	19220000	1.91754	0.0490226	0.435503	1.71503	Q9Y6R9	Q9Y6R9	Coiled-coil domain-containing protein 61	CCDC61
-0.0805309	-0.824379	-0.097748	0.0793169	0.239193	0.43444	-0.125286	-0.32424	-0.0311631	-0.0587632	0.046505	0.647369	-0.0575344	-0.848719	0.148753	-0.0783605	-0.0679581	0.434957	+	Res_Sens	11	11	11	43.6	43.6	43.6	32.062	0	37.765	1151500000	26	71971000	2.02451	0.0438868	0.435283	1.7576	Q8N8R3	Q8N8R3	Mitochondrial basic amino acids transporter	SLC25A29
0.1116	-0.121753	-0.34848	0.131999	0.24141	0.868797	0.106264	-0.00868538	-0.61086	0.343804	-0.0922647	0.523827	-0.214005	-0.246919	-0.193624	0.153435	-0.103952	0.314081	+	Res_Sens	13	7	7	20.7	15	15	69.5	0	6.5066	2195000000	20	68594000	2.46459	0.0294656	0.434178	1.9164	O95340	O95340	Bifunctional 3-phosphoadenosine 5-phosphosulfate synthase 2;Sulfate adenylyltransferase;Adenylyl-sulfate kinase	PAPSS2
-0.487509	-0.418033	0.602796	0.409383	0.255513	0.172963	-0.72765	-0.481777	0.496783	0.0938059	0.221001	0.114209	-0.50124	-0.384528	0.299858	0.325924	0.390311	0.323161			365	365	349	65	65	62.6	531.78	0	323.31	54438000000	939	187720000	1.66605	0.0619889	0.434174	1.60491	Q15149	Q15149	Plectin	PLEC
-0.0169684	-0.744415	-0.182059	0.153627	-0.138968	0.429072	0.0586993	-0.647559	-0.207372	0.0902313	0.0222349	0.292391	0.107218	-0.746376	-0.120096	0.209527	0.0242643	0.324055	+	Res_Sens	28	28	28	68.6	68.6	68.6	31.387	0	323.31	20529000000	155	1140500000	2.40948	0.0311407	0.433929	1.89702	P30084	P30084	Enoyl-CoA hydratase, mitochondrial	ECHS1
-0.37636	-0.262457	-0.126582	-0.140869	1.40932	0.378982	-0.401495	-0.232922	0.0330488	0.0397277	0.473224	0.183501	-0.29038	-0.16541	0.219662	-0.252402	-0.0941288	0.303697			2	2	2	8.4	8.4	8.4	25.552	0	6.2159	249690000	6	22699000	1.56084	0.0689023	0.433772	1.55562	P22352	P22352	Glutathione peroxidase 3	GPX3
-0.256585	-0.286539	-0.445702	0.0704254	0.313628	0.369171	-0.0727216	-0.0204573	-0.267647	0.174012	0.429834	0.432478	-0.155967	-0.258074	-0.137532	-0.184158	0.0569218	0.327156	+	Res_Sens	31	31	30	67.1	67.1	67.1	35.853	0	323.31	56564000000	214	3142400000	4.14735	0.00944737	0.432299	2.38182	P15121	P15121	Aldose reductase	AKR1B1
-0.536368	-0.193883	0.0531063	-0.0510804	0.8027	0.643781	-0.863494	-0.337445	0.207143	-0.12364	0.653369	0.783605	0.150309	-0.191151	0.470888	-0.0921422	-0.00592253	0.03453			2	2	2	11.7	11.7	11.7	27.335	0	12.025	71051000	4	7105100	1.39664	0.0823686	0.431788	1.4722	P30711	P30711	Glutathione S-transferase theta-1	GSTT1
-0.299526	-0.558053	0.174012	-0.0236248	-0.465391	0.737543	-0.211297	-0.293812	0.347106	0.301017	-0.152819	0.905914	-0.266389	-0.432706	-0.135903	0.217537	-0.0396863	0.724851			17	16	16	20.8	20	20	100.89	0	85.293	2291200000	45	57279000	1.5163	0.0721469	0.431323	1.53118	O00462	O00462	Beta-mannosidase	MANBA
-0.174165	-0.106038	-0.0144709	1.33258	-0.442413	-0.37973	-0.239194	-0.0490607	-0.091989	1.14994	-0.049276	0.0616121	0.0397277	-0.0759782	0.202965	1.64127	-0.0924488	0.138678			44	44	44	76.3	76.3	76.3	57.293	0	323.31	42623000000	269	1578600000	0.907212	0.15317	0.429824	1.17889	Q01581;P54868	Q01581	Hydroxymethylglutaryl-CoA synthase, cytoplasmic	HMGCS1
-0.53383	-0.302296	0.0742922	-0.0765885	0.571588	0.285193	-0.382955	-0.110072	0.0673534	-0.077478	0.505607	0.38435	-0.408406	-0.211933	0.03651	-0.100593	0.322421	0.275194	+	Res_Sens	81	81	80	71.9	71.9	71.2	111.54	0	323.31	38483000000	318	699690000	2.76634	0.0238554	0.429003	2.00368	Q92974;REV__A6NKT7	Q92974	Rho guanine nucleotide exchange factor 2	ARHGEF2
-0.0112986	-0.461055	-0.316153	0.144202	0.23357	0.191415	0.125871	-0.131954	-0.0604864	-0.235026	-0.0895997	0.148444	-0.394487	-0.337635	-0.473853	0.357673	0.637442	0.404952	+	Res_Sens	5	5	5	39.2	39.2	39.2	20.031	0	75.858	343640000	12	68729000	2.81167	0.0231304	0.428236	2.01594	Q9Y584	Q9Y584	Mitochondrial import inner membrane translocase subunit Tim22	TIMM22
-0.308469	-0.201462	-0.221416	0.23769	-0.226039	1.53826	0.00294171	0.149332	-0.749015	0.383078	-0.387575	0.703618	-0.227822	-0.104282	0.0460905	-0.0959582	-0.0826826	0.166887			4	4	4	4.2	4.2	4.2	159.3	0.0022247	2.3471	113130000	5	1917500	1.20202	0.104878	0.427931	1.36286	Q4ADV7	Q4ADV7	RAB6A-GEF complex partner protein 1	RIC1
-0.583113	0.180919	-0.406818	0.739456	-0.18525	0.474287	-0.15812	0.27805	-0.521119	0.678126	-0.116806	0.404047	-0.26307	0.0377828	-0.123038	0.3587	-0.354332	0.272183			12	12	12	56.6	56.6	56.6	22.875	0	90.231	2764200000	42	276420000	1.71436	0.0610383	0.425437	1.61413	Q9Y5Z4	Q9Y5Z4	Heme-binding protein 2	HEBP2
0.252868	-0.135499	-0.232709	0.688095	0.190125	0.230993	-0.0120057	-0.152092	-0.344535	0.415546	0.184697	-0.171209	0.130817	-0.066591	-0.247108	0.746062	0.60176	0.130632	+	Res_Sens	12	12	11	33	33	31	39.446	0	15.815	979210000	30	61201000	2.60406	0.027407	0.424839	1.94363	Q96G28	Q96G28	Cilia- and flagella-associated protein 36	CFAP36
-0.23448	-0.21674	-0.372808	0.633267	0.0678533	0.501169	-0.179631	-0.39317	-0.528743	0.522436	0.199944	0.0360916	0.458398	-0.335808	-0.236715	-0.181755	-0.420424	0.417256			29	18	17	85.1	50	47.3	35.816	0	323.31	92924000000	259	5162400000	1.90833	0.0508977	0.423948	1.69312	Q13011	Q13011	Delta(3,5)-Delta(2,4)-dienoyl-CoA isomerase, mitochondrial	ECH1
-0.304825	0.453724	-0.224877	-0.195507	-0.331462	1.81134	-0.208368	0.100047	0.105791	0.04188	0.11511	1.93368	-0.0814274	0.174155	0.763444	-0.422751	-0.710758	2.3236			13	13	13	95.6	95.6	95.6	14.716	0	239.48	41219000000	125	4579900000	0.499854	0.304123	0.42083	0.830307	P09382	P09382	Galectin-1	LGALS1
-0.252927	-0.409814	-0.282207	0.251831	-0.150053	0.568579	-0.0953385	-0.229049	-0.120096	0.127458	0.0177923	0.855465	-0.0339301	-0.254806	-0.119268	-0.135227	-0.197548	0.649497	+	Res_Sens	26	26	25	32.7	32.7	29.6	88.811	0	88.697	1702800000	54	51600000	2.18254	0.0410857	0.420581	1.79191	Q01432;P23109	Q01432	AMP deaminase 3	AMPD3
-0.621765	-0.660947	1.55439	0.65879	-0.340879	0.3587	-0.486457	-0.23517	0.908823	0.525782	-0.289429	0.744045	-0.585614	-0.796467	0.232993	0.708486	0.342383	0.386756			11	11	10	53.4	53.4	51.9	15.558	0	63.82	1122300000	28	140290000	0.733024	0.200335	0.420539	1.04214	Q9H098	Q9H098	Protein FAM107B	FAM107B
-0.0745486	-0.769914	-0.0838176	0.0665456	0.0924846	0.406297	0.0618508	-0.744415	-0.42242	-0.107055	0.237888	0.259394	0.389617	-1.03756	-0.121753	0.0275865	-0.104114	0.10185			9	9	9	67.9	67.9	67.9	11.776	0	323.31	14912000000	50	2982500000	1.67917	0.0635466	0.420426	1.59152	P35754	P35754	Glutaredoxin-1	GLRX
-0.404589	-0.223359	-0.16027	0.205685	0.307847	0.768648	-0.324928	-0.131104	0.0932326	0.0793169	0.171682	0.137574	-0.215488	-0.286083	0.078406	0.156709	-0.164914	0.544736	+	Res_Sens	6	6	6	29.5	29.5	29.5	20.838	0	10.619	744600000	15	93076000	2.92984	0.0219936	0.420163	2.03282	P17900	P17900	Ganglioside GM2 activator;Ganglioside GM2 activator isoform short	GM2A
-0.723915	-0.233012	0.317352	-0.124594	0.574938	0.708486	-0.56506	-0.291814	0.456764	-0.241126	0.418383	0.686323	-0.241272	-0.391524	0.579173	-0.337445	0.113337	0.880324			81	81	79	65.3	65.3	65.3	116.44	0	323.31	107010000000	506	2019100000	1.15293	0.113558	0.419104	1.32577	B0I1T2	B0I1T2	Unconventional myosin-Ig;Minor histocompatibility antigen HA-2	MYO1G
-0.0690988	-0.517332	-0.215972	0.572916	-0.196753	0.237219	-0.115628	-0.151212	0.277645	0.223441	-0.143202	0.35908	-0.769914	-0.435933	-0.00952	0.162473	0.0596704	0.487694	+	Res_Sens	21	21	20	97.1	97.1	97.1	15.641	0	58.272	12290000000	84	1117200000	2.16387	0.0416938	0.418834	1.78198	Q96C01	Q96C01	Protein FAM136A	FAM136A
-0.505409	-0.23113	-0.0138938	0.37073	0.197922	0.760731	-0.320026	-0.540837	0.0508187	-0.385275	1.05432	0.175882	0.22464	-0.288407	0.213039	0.0309053	-0.0811803	0.22999			6	6	6	42.3	42.3	42.3	13.839	0	11.657	816390000	13	163280000	1.5544	0.0719857	0.418359	1.53235	P47224	P47224	Guanine nucleotide exchange factor MSS4	RABIF
-0.212077	-0.306402	-0.723915	0.48403	1.20966	-0.0765255	-0.118461	0.0202901	-0.265553	0.444755	0.0396666	0.361948	0.439374	-0.375084	-0.0420371	-0.205698	-0.202576	0.123414			6	4	3	12	8.8	6.4	73.259	0	5.5704	204130000	8	7560500	1.4403	0.0814518	0.41806	1.47756	O60331	O60331	Phosphatidylinositol 4-phosphate 5-kinase type-1 gamma	PIP5K1C
-0.533018	0.221001	-0.427144	0.68507	0.492816	-0.0606823	-0.23122	0.130418	-0.0975317	0.60176	0.501169	-0.168718	-0.254277	0.196583	-0.0377248	0.26033	0.496158	-0.0915341	+	Res_Sens	6	6	6	19.8	19.8	19.8	48.392	0	103.25	1156100000	17	52552000	2.02098	0.0478652	0.416587	1.72498	Q6DKJ4	Q6DKJ4	Nucleoredoxin	NXN
-0.196753	-0.118461	-0.343077	0.180628	-0.188606	0.297534	-0.506274	-0.206987	-0.221134	0.217982	0.233092	0.594107	-0.410181	-0.155488	-0.045695	-0.0851173	-0.300513	0.589528	+	Res_Sens	26	26	26	34.3	34.3	34.3	69.248	0	151.87	3491100000	55	102680000	2.6095	0.0286839	0.415854	1.92631	Q7LDG7	Q7LDG7	RAS guanyl-releasing protein 2	RASGRP2
-0.232922	-0.194138	0.0451859	1.07634	0.144777	-0.159704	-0.664285	-0.478969	-0.152513	0.28575	0.128219	-0.107055	-0.109311	0.13767	0.102884	0.556643	0.309932	-0.0401546			16	16	16	34.6	34.6	34.6	59.356	0	65.251	1583100000	42	54590000	1.77181	0.0594928	0.415682	1.62423	Q8WVX9	Q8WVX9	Fatty acyl-CoA reductase 1	FAR1
0.0183871	-0.840638	-0.104375	0.178582	-0.208216	0.144897	-0.269859	-0.578892	-0.0459809	-0.53383	0.251431	0.294898	-0.388263	-0.684002	0.116568	0.201089	0.119817	0.511489			13	13	12	88.9	88.9	83.3	10.333	0	31.688	6727800000	63	961110000	1.84145	0.0555515	0.415246	1.65226	P62072	P62072	Mitochondrial import inner membrane translocase subunit Tim10	TIMM10
-0.171601	-0.318049	-0.254148	0.216706	-0.0281705	0.437824	-0.186542	-0.506274	-0.178014	0.182686	0.326616	0.387424	0.0206922	-0.455135	0.0710683	-0.0495912	-0.135903	0.421364	+	Res_Sens	10	10	9	46	46	41.3	16.762	0	162.99	44867000000	111	3738900000	3.23369	0.0190792	0.415217	2.1056	P20674	P20674	Cytochrome c oxidase subunit 5A, mitochondrial	COX5A
0.436864	-0.300513	-0.856245	0.352216	0.19627	0.223622	0.199844	-0.0491433	-0.67245	0.276091	-0.0298664	0.148372	0.314238	-0.270513	-0.632725	0.29218	0.285977	0.1601			12	12	12	66.1	66.1	66.1	20.48	0	55.539	2787000000	43	232250000	1.72926	0.0619972	0.415067	1.60534	Q9BW83	Q9BW83	Intraflagellar transport protein 27 homolog	IFT27
-0.356164	-0.267299	-0.0605405	0.0494175	0.0928466	0.545988	-0.53383	-0.310279	0.0386508	0.012627	0.568579	0.375058	-0.225773	-0.0355211	0.0328738	0.292815	-0.0347347	0.102843	+	Res_Sens	4	4	4	11.9	11.9	11.9	52.916	0	22.284	219160000	14	10436000	3.07498	0.0207273	0.413702	2.05851	P0CG08;B7ZAQ6	P0CG08;B7ZAQ6	Golgi pH regulator B;Golgi pH regulator A	GPR89B;GPR89A
0.0189386	0.0216197	-0.158031	-0.190194	0.109765	0.379618	-0.0386696	-0.194237	-0.309479	-0.345738	0.159651	0.822085	-0.384852	-0.330887	-0.545841	0.0338231	0.427289	0.400721	+	Res_Sens	11	11	10	55.5	55.5	51.6	14.187	0	85.202	25887000000	73	3235800000	2.13435	0.0435825	0.413162	1.76099	O60880	O60880	SH2 domain-containing protein 1A	SH2D1A
-0.489101	-0.333424	0.264475	0.184093	-0.125206	0.602796	-0.690383	-0.368024	0.44533	0.36862	-0.115696	0.669334	-0.338395	-0.163512	-0.0656909	0.181409	-0.0169088	0.226046			19	17	17	16	15.4	15.4	128.79	0	35.566	1675800000	41	27471000	1.78761	0.0593227	0.412579	1.62602	Q9Y2A7	Q9Y2A7	Nck-associated protein 1	NCKAP1
0.338175	-0.651808	0.0793169	0.82742	0.11024	-0.195812	0.175596	-0.739779	-0.0147488	0.665895	-0.400428	-0.25982	0.135753	-0.0645388	0.0700385	1.59051	0.669334	0.0264463			9	9	9	50.5	50.5	50.5	20.944	0	34.236	986150000	16	89650000	0.929382	0.15288	0.411754	1.17988	O96007	O96007	Molybdopterin synthase catalytic subunit	MOCS2
0.00138219	-0.390175	0.107711	-0.289429	0.0869793	0.330683	-0.0399968	-0.494572	-0.308216	-0.172643	0.835639	0.558341	0.184611	-0.202762	-0.288091	0.0052148	0.65879	0.260795			13	13	13	85.2	85.2	85.2	9.7902	0	106.79	5049700000	55	841620000	1.85371	0.0554932	0.411609	1.6514	Q8N6N7	Q8N6N7	Acyl-CoA-binding domain-containing protein 7	ACBD7
-0.421046	-0.268166	0.0525626	-0.224615	0.324566	0.455813	-0.483991	0.133865	-0.0318953	0.126278	0.119018	0.473224	-0.598676	-0.12619	0.0356123	-0.280828	0.224782	0.772781			27	27	27	22.1	22.1	22.1	152.93	0	44.948	1450500000	49	20429000	1.96849	0.0506159	0.410994	1.69539	O75976	O75976	Carboxypeptidase D	CPD
-0.0516707	-0.112639	-0.00578814	-0.0610823	0.00612349	1.33258	0.0792593	-0.277979	-0.0598481	0.0920009	-0.232089	1.46582	0.180453	-0.264627	0.14919	-0.0226515	-0.254806	1.00507			15	15	15	40.3	40.3	40.3	52.999	0	61.059	2070200000	44	94099000	0.989056	0.140976	0.410514	1.21795	P41212	P41212	Transcription factor ETV6	ETV6
-0.344032	-0.464397	-0.381383	0.069314	0.314659	0.218096	-0.105475	-0.0485865	-0.045257	0.211104	0.0214845	0.377233	-0.108276	-0.497711	0.064783	0.0670492	-0.0559225	0.540487	+	Res_Sens	21	21	21	47.9	47.9	47.9	45.811	0	213.31	3452800000	56	164420000	3.31484	0.0188682	0.410427	2.11452	Q96ER9	Q96ER9	Coiled-coil domain-containing protein 51	CCDC51
-0.347774	-0.22566	-0.164164	0.504517	-0.162221	0.419219	-0.542669	-0.527411	-0.0238641	0.430523	-0.119545	0.396116	-0.0827297	-0.356848	0.302089	-0.0500848	-0.199846	0.502158	+	Res_Sens	17	17	17	38.2	38.2	38.2	58.382	0	131.37	2498200000	55	99929000	2.0709	0.0466547	0.409985	1.7321	O75191	O75191	Xylulose kinase	XYLB
-0.0698499	-0.595045	-0.179893	0.150784	0.388962	-0.491954	-0.297699	0.136618	-0.0567554	-0.00314866	0.296838	0.403087	-0.183413	0.0185717	0.0160745	0.39101	1.27656	0.0603637			35	35	35	59.5	59.5	59.5	54.177	0	323.31	33885000000	197	1540200000	1.51345	0.0765442	0.409322	1.50119	P09622	P09622	Dihydrolipoyl dehydrogenase, mitochondrial	DLD
-0.833294	-0.0960797	-0.0273328	-0.25749	0.716441	0.365898	-0.405935	-0.0359714	0.139116	0.0170884	1.10054	0.20412	-0.30114	0.160337	-0.0344892	-0.0629604	0.219217	-0.0564993			10	5	5	9.9	5.9	5.9	103.2	0.0003919	3.9547	401140000	18	6916200	1.46915	0.080898	0.409016	1.47993	Q5TF21;H3BRB8	Q5TF21	Protein SOGA3	SOGA3
-0.168955	-0.231568	-0.317552	0.206778	0.155269	0.554475	-0.194138	0.306385	-0.481777	0.00485161	0.207397	0.46151	-0.265553	-0.361839	-0.0784134	-0.060604	-0.0695403	0.426684	+	Res_Sens	17	17	17	40.4	40.4	40.4	51.49	0	220.7	2840100000	35	135240000	2.8276	0.0255376	0.408915	1.97673	Q9UHJ6;A0A0B4J2A0	Q9UHJ6;A0A0B4J2A0	Sedoheptulokinase	SHPK;TRPV1
-0.220413	-0.186361	-0.282429	0.377233	0.0693749	0.296838	-0.0290351	0.0445668	-0.322294	0.521361	-0.103952	0.282936	-0.450021	0.0765173	-0.46204	0.239193	0.148856	0.0116245	+	Res_Sens	13	13	13	36	36	36	41.881	0	81.242	2080300000	29	122370000	3.35376	0.0190198	0.40833	2.11898	Q7LGA3	Q7LGA3	Heparan sulfate 2-O-sulfotransferase 1	HS2ST1
-0.181862	0.64157	-0.37973	1.11761	-0.094206	-0.200733	-0.315734	0.202611	-0.165199	1.36307	0.326901	-0.120096	-0.093181	0.446591	0.0693749	1.75064	-0.0640679	-0.187755			24	24	24	33.8	33.8	33.8	71.639	0	63.799	887120000	40	23976000	0.780879	0.190343	0.407436	1.07091	A0MZ66	A0MZ66	Shootin-1	KIAA1598
-0.256381	-0.210943	0.00508216	1.0929	0.136271	0.0523762	-0.443093	-0.074818	-0.0839869	0.872709	0.275752	-0.182768	-0.092213	-0.0239192	0.290801	0.48231	0.0486073	-0.00116184			11	11	11	33	33	33	45.378	0	30.146	859400000	26	39064000	1.69923	0.0651429	0.407385	1.58103	O60496	O60496	Docking protein 2	DOK2
-0.0506138	-0.241782	-0.319171	0.58807	-0.165013	0.329851	-0.200076	-0.67054	-0.424198	0.609694	0.110404	0.108969	0.402386	-0.336106	-0.0734348	0.248566	-0.264816	0.182686			16	16	16	53.4	53.4	53.4	30.777	0	57.381	2537700000	45	140980000	1.98881	0.0505141	0.406883	1.69605	Q9NUI1	Q9NUI1	Peroxisomal 2,4-dienoyl-CoA reductase	DECR2
-0.115192	-0.157297	-0.14997	0.128017	0.240087	0.181504	-0.193169	-0.254806	-0.125115	0.071177	0.442365	0.30566	-0.246017	-0.176602	-0.0947929	0.258619	0.263424	0.239303	+	Res_Sens	18	18	15	35.6	35.6	31.9	59.179	0	148.17	4463400000	65	223170000	7.63115	0.0032	0.404791	2.89108	Q92783	Q92783	Signal transducing adapter molecule 1	STAM
0.226185	-0.048664	-0.0816625	0.706221	0.238813	0.00609538	0.0408583	-0.288937	-0.473062	0.676574	0.117694	-0.158276	0.0903324	-0.0183099	-0.286768	0.609694	0.523063	0.0827008	+	Res_Sens	9	9	9	34.4	34.4	34.4	17.342	0	66.371	9251700000	58	1028000000	2.17855	0.0437333	0.404734	1.76111	Q96A26	Q96A26	Protein FAM162A	FAM162A
0.0360916	-0.199981	-0.356599	0.256524	1.34398	-0.0167661	-0.122894	0.165383	0.124362	0.229221	0.240911	-0.0672053	-0.520025	0.129592	-0.614973	0.168905	0.160739	-0.0333531			2	2	2	8.2	8.2	8.2	24.784	0.0049703	1.8763	1008900000	11	144120000	1.48846	0.0803978	0.404667	1.48327	Q86UA6	Q86UA6	RPA-interacting protein	RPAIN
-0.297065	0.250189	-0.281814	0.487694	0.162991	-0.0399081	-0.928506	0.265838	-0.446157	0.758459	0.104813	-0.0819469	-0.494572	0.169324	-0.241015	0.352509	-0.129536	0.0214845			3	3	3	13.1	13.1	13.1	28.228	0	7.9567	202600000	6	15584000	1.58882	0.0724085	0.404482	1.52877	O43291;K7EQZ3	O43291	Kunitz-type protease inhibitor 2	SPINT2
-0.286953	-0.148929	-0.391524	-0.239194	1.226	0.283532	-0.0130969	0.0989315	-0.336406	0.0228078	0.204324	0.467335	0.0710683	-0.0306016	0.0437245	0.134482	0.447778	0.0994069			4	4	4	7.6	7.6	7.6	54.731	0	4.8949	374670000	7	14410000	1.79109	0.0609773	0.404473	1.61469	P00742	P00742	Coagulation factor X;Factor X light chain;Factor X heavy chain;Activated factor Xa heavy chain	F10
-0.761099	0.691399	-0.596558	0.405787	1.12468	-0.167532	-0.568386	0.730137	-0.786312	0.579173	0.9741	-0.806824	-0.349935	0.393175	-0.130054	0.0476637	0.61955	-0.514009			13	13	13	31.9	31.9	31.9	39.448	0	39.416	6382600000	51	455900000	0.709477	0.210584	0.404469	1.01322	P06729	P06729	T-cell surface antigen CD2	CD2
-0.112828	-0.567408	-0.256223	0.276091	-0.305762	0.272726	-0.241524	-0.58012	-0.0772383	-0.0205647	0.343804	0.1764	0.202447	-0.754784	-0.0218435	0.218264	0.0205361	0.247332	+	Res_Sens	13	13	13	74.5	74.5	74.5	16.402	0	30.983	1704800000	33	243540000	2.31463	0.0397384	0.404261	1.80679	P17568	P17568	NADH dehydrogenase [ubiquinone] 1 beta subcomplex subunit 7	NDUFB7
-0.485807	0.321688	-0.451986	0.381185	0.391906	0.0775964	-0.993621	0.699245	-0.882199	0.626424	-0.236937	0.299278	-0.121113	0.333687	-0.450021	0.14742	-0.25982	0.176511			6	6	6	5.4	5.4	5.4	137.31	0	5.5213	138180000	12	2424100	1.09964	0.126344	0.403744	1.27932	P46020	P46020	Phosphorylase b kinase regulatory subunit alpha, skeletal muscle isoform	PHKA1
-0.0895997	-0.214959	-0.240891	0.95517	-0.0801152	0.257183	-0.0644185	-0.653454	-0.257254	0.33656	-0.00812825	-0.00430414	-0.170917	-0.0152957	-0.202305	0.355677	-0.180896	0.087335	+	Res_Sens	34	34	34	30.5	30.5	30.5	137.46	0	122.71	2191100000	70	41341000	2.16844	0.0443002	0.403064	1.75441	O14841	O14841	5-oxoprolinase	OPLAH
-0.0885965	-0.355114	-0.0843489	0.587163	0.266978	0.0424256	-0.108386	-0.505409	-0.409315	0.580874	0.0941198	-0.040621	0.220551	-0.170098	0.105515	0.285033	0.180628	0.232993	+	Res_Sens	24	23	16	57.1	54.9	36.8	42.142	0	147.97	4900500000	77	257920000	2.75904	0.0273995	0.402755	1.94235	P50148	P50148	Guanine nucleotide-binding protein G(q) subunit alpha	GNAQ
-0.0730134	-0.143906	0.303697	0.196502	-0.19399	0.0394956	-0.442413	-0.251695	0.130178	-0.156266	2.18938	0.626424	-0.0158358	-0.197548	0.149542	0.0999215	-0.254277	0.532027			9	9	9	12.8	12.8	12.8	97.701	0	10.919	238710000	10	7700400	0.832622	0.178006	0.402246	1.10527	Q86VP3	Q86VP3	Phosphofurin acidic cluster sorting protein 2	PACS2
-0.634252	-0.00224768	-0.133895	0.190013	0.186532	0.313835	-0.561159	-0.327578	0.023205	0.330683	-0.0810529	0.206778	-0.0409093	-0.0240563	-0.132124	0.331915	0.208806	0.0931016	+	Res_Sens	3	3	3	8.6	8.6	8.6	79.366	0	10.781	95808000	5	3303700	3.25977	0.02	0.401514	2.07651	Q9NRF2	Q9NRF2	SH2B adapter protein 1	SH2B1
-0.593664	-0.410786	0.473224	0.647369	-0.621765	0.331529	-0.647559	-0.22702	0.298562	0.65879	-0.355114	0.727627	-0.330187	-0.197761	0.477369	0.569265	-0.341596	0.829488			21	21	20	28.7	28.7	26.8	100.07	0	95.358	1796300000	41	38218000	0.963352	0.148775	0.40038	1.1925	P35221;P26232;REV__Q9P2T0	P35221	Catenin alpha-1	CTNNA1
-0.254042	-0.589165	-0.293198	0.443092	-0.331672	0.321385	0.0980084	0.0451859	-0.274965	0.25803	-0.218663	0.196583	0.131674	-0.338624	0.321385	1.17931	0.271457	0.295899			5	5	5	12.2	12.2	12.2	59.362	0	16.933	109370000	6	4050800	1.45375	0.0857078	0.396574	1.45612	Q5D0E6	Q5D0E6	DALR anticodon-binding domain-containing protein 3	DALRD3
-0.344255	0.0732787	-0.166834	0.46105	0.199844	-0.00345638	-0.780622	-0.190426	-0.174909	0.180122	0.425395	0.322421	-0.628645	0.134717	-0.0266237	-0.0611551	-0.0325245	-0.037166	+	Res_Sens	16	16	16	47.9	47.9	47.9	37.252	0	270.64	4104100000	50	195430000	2.26486	0.0426928	0.395427	1.77247	Q8WWH5	Q8WWH5	Probable tRNA pseudouridine synthase 1	TRUB1
-0.0838176	-0.104202	-0.0168378	0.354206	-0.149629	-0.248528	-0.283044	-0.0627025	-0.0338559	0.532733	0.449429	-0.390175	-0.303874	0.365898	-0.533018	1.67269	0.822085	-0.547243			5	5	5	22.9	22.9	22.9	25.914	0	30.507	243760000	6	30471000	0.88341	0.168005	0.394558	1.13466	O15318	O15318	DNA-directed RNA polymerase III subunit RPC7	POLR3G
-0.0742706	-0.115066	-0.362748	0.582019	0.0822398	0.230678	-0.033117	-0.019483	-0.316476	0.544736	-0.104727	0.222129	-0.182675	-0.125769	-0.196868	0.2688	0.108905	0.187253	+	Res_Sens	99	99	99	77.5	77.5	77.5	106.81	0	323.31	146960000000	747	2881600000	3.69551	0.01776	0.394278	2.16204	P49588	P49588	Alanine--tRNA ligase, cytoplasmic	AARS
-0.296818	-0.423641	-0.233402	-0.31481	0.522436	0.880324	-0.0191429	0.081354	-0.0519714	0.188354	0.0601026	-0.117185	-0.537499	-0.240579	-0.141946	0.0682489	0.0861287	0.306983			8	8	8	50.5	50.5	50.5	11.459	0	19.024	2120600000	19	530140000	2.0038	0.0524936	0.393803	1.67837	Q9P0B6	Q9P0B6	Coiled-coil domain-containing protein 167	CCDC167
-0.0321244	-0.150485	-0.0465222	0.302518	-0.143107	0.0984737	0.209336	-0.106734	0.0980084	-0.0758785	-0.0879348	0.113865	0.0487984	0.0231388	-0.468312	1.24941	2.04629	-0.385744			5	5	5	9.3	9.3	9.3	65.854	0	7.9583	217230000	12	9444700	0.783694	0.193003	0.393644	1.06322	Q8IZM8	Q8IZM8	Zinc finger protein 654	ZNF654
-0.180196	-0.242323	-0.340879	0.315599	-0.38087	0.629337	-0.0196902	-0.194138	-0.329884	0.310603	-0.213626	0.574938	-0.140633	-0.271717	-0.118865	0.183704	-0.178112	0.460664	+	Res_Sens	45	43	41	83.1	82.6	82.1	46.659	0	323.31	27211000000	187	1088500000	2.1671	0.0462198	0.393396	1.73538	O75874	O75874	Isocitrate dehydrogenase [NADP] cytoplasmic	IDH1
-0.152298	-0.00167375	-0.435933	0.416097	-0.149129	0.127303	-0.306402	0.0197485	-0.409814	0.374451	0.237412	0.437443	-0.277979	-0.0934511	-0.299985	0.173666	-0.194348	0.15491	+	Res_Sens	79	79	79	53.4	53.4	53.4	174.76	0	323.31	12234000000	207	131540000	3.13702	0.0226834	0.392844	2.02173	P35573	P35573	Glycogen debranching enzyme;4-alpha-glucanotransferase;Amylo-alpha-1,6-glucosidase	AGL
-0.201069	-0.447449	-0.146479	0.159153	0.133099	0.178343	-0.251347	-0.280358	-0.0351913	0.0581177	0.14851	0.202732	-0.0872481	-0.332828	0.056441	0.30336	0.22268	0.402729	+	Res_Sens	23	23	23	23.5	23.5	23.5	124.67	0	85.95	2132200000	51	40231000	4.99588	0.00861972	0.392695	2.42274	Q99490;Q9UPQ3	Q99490	Arf-GAP with GTPase, ANK repeat and PH domain-containing protein 2	AGAP2
-0.185996	-0.442413	-0.0682347	0.0537394	-0.161135	0.630646	-0.143827	-0.418628	-0.0821692	0.0856126	0.0661792	0.532733	-0.201701	-0.439754	0.224914	-0.131499	-0.125286	0.824895			11	11	11	21.6	21.6	21.6	83.206	0	23.839	282550000	16	8072900	1.8497	0.0603424	0.392633	1.61844	Q96ED9	Q96ED9	Protein Hook homolog 2	HOOK2
-0.155706	-0.30322	-0.262308	0.174012	0.193022	0.262108	-0.0902625	-0.550735	-0.0903243	-0.0182332	0.0130087	0.272183	-0.154504	-0.0880886	-0.127351	0.30347	0.358338	0.150156	+	Res_Sens	35	35	35	55.3	55.3	55.3	60.187	0	207.8	9842400000	91	351520000	4.69012	0.00967089	0.392285	2.36395	Q13094	Q13094	Lymphocyte cytosolic protein 2	LCP2
-0.90198	-0.237348	-0.323968	0.297286	0.679711	0.442365	-0.20807	0.164386	-0.0664399	0.296838	-0.148849	0.215782	-0.00686283	0.0815934	0.158016	0.192454	0.258207	-0.0471355			9	9	9	22.4	22.4	22.4	37.732	0	20.005	600340000	18	30017000	1.9386	0.0554767	0.391926	1.65097	P25445	P25445	Tumor necrosis factor receptor superfamily member 6	FAS
-0.293625	-0.192392	0.0469373	0.210665	0.156359	0.0325095	-0.20898	-0.0368343	-0.122757	0.139737	0.220424	0.319021	-0.248755	-0.261195	-0.204692	0.271141	0.313442	0.331064	+	Res_Sens	9	7	7	17.4	13.9	13.9	76.661	0	47.709	1719600000	22	52109000	6.13644	0.00507692	0.390739	2.60676	P81274	P81274	G-protein-signaling modulator 2	GPSM2
-0.169858	-0.465391	-0.398917	0.529974	-0.180896	0.426684	-0.0192987	-0.172418	-0.330617	0.512359	-0.185135	0.382276	0.244839	-0.159011	0.0409182	0.171254	-0.315734	0.741048			13	13	13	47.6	47.6	47.6	33.909	0	84.609	1726200000	42	107890000	1.77439	0.0643665	0.390176	1.5848	Q96LJ7	Q96LJ7	Dehydrogenase/reductase SDR family member 1	DHRS1
-0.411176	0.0528126	-0.657581	-0.0156071	0.839289	0.164486	-0.102129	0.0575185	-0.22871	0.14742	0.538605	0.305348	-0.148778	0.0546781	-0.109928	-0.11057	0.119951	0.0285465	+	Res_Sens	15	15	15	19.4	19.4	19.4	116.6	0	23.441	592890000	32	9719500	2.1241	0.0489135	0.390085	1.71414	Q05469	Q05469	Hormone-sensitive lipase	LIPE
-0.241524	0.839289	-0.910328	1.04859	-0.214005	-0.038776	-0.491954	0.456263	-0.523079	0.649497	-0.119421	0.156709	-0.528743	0.479453	-0.481777	0.781886	-0.00698442	-0.150822			20	20	20	43.3	43.3	43.3	51.844	0	62.007	4104600000	57	164180000	0.847859	0.177719	0.389896	1.1064	Q5TFE4	Q5TFE4	5-nucleotidase domain-containing protein 1	NT5DC1
-0.497711	0.119881	-0.603552	0.868797	0.0297955	0.246938	-0.406818	-0.613439	0.536105	1.44756	0.273848	-0.776599	0.0340064	0.0384213	0.0318434	0.119228	-0.0366646	-0.0268891			7	7	7	8.7	8.7	8.7	108.62	0	9.6871	237190000	10	5390800	0.878269	0.170435	0.389697	1.12712	Q92622;Q9H714	Q92622	Run domain Beclin-1 interacting and cysteine-rich containing protein	KIAA0226
-0.280595	-0.1598	-0.322923	0.444755	0.0609644	0.410873	-0.149629	-0.0375677	-0.184875	0.245158	0.00501664	0.230678	-0.190194	0.080392	-0.190194	0.418383	0.243603	0.00836396	+	Res_Sens	18	18	17	73.4	73.4	70.5	27.508	0	108.4	2778300000	47	213720000	4.32216	0.012663	0.389242	2.28083	Q9BTE7	Q9BTE7	DCN1-like protein 5	DCUN1D5
-0.303874	-0.208701	-0.246919	0.363856	0.171055	0.446591	-0.352436	-0.243776	-0.272858	0.255513	0.254443	0.15453	-0.0427588	-0.16778	0.0191552	-0.0483708	-0.145618	0.230553	+	Res_Sens	5	5	5	14	14	14	45.807	0	22.081	935300000	18	46765000	4.10747	0.0140896	0.389167	2.23641	Q6PIU2	Q6PIU2	Neutral cholesterol ester hydrolase 1	NCEH1
-0.45135	-0.0425334	-0.0892481	0.465524	0.46367	-0.0559225	-0.596558	-0.164914	-0.174091	0.306983	0.3587	-0.0854234	-0.250963	-0.0504296	0.107636	0.0571256	0.158938	0.11518	+	Res_Sens	30	30	29	61.9	61.9	59.9	58	0	323.31	32036000000	235	1392900000	2.85495	0.0280847	0.388581	1.93551	P06239	P06239	Tyrosine-protein kinase Lck	LCK
-0.550735	0.373697	-0.42242	0.247683	1.03613	-0.605146	-0.45135	0.484818	-0.72765	0.994714	1.13116	-0.5815	-0.409814	0.501169	-0.375908	0.0791996	0.142231	-0.528743			3	3	3	9.9	9.9	9.9	26.224	0.001245	2.5172	756950000	10	68813000	0.71409	0.213472	0.388213	1.00633	Q96CG8	Q96CG8	Collagen triple helix repeat-containing protein 1	CTHRC1
-0.491064	-0.161867	-0.145027	0.122598	0.466492	0.633267	-0.270683	-0.129969	-0.0455584	-0.049276	0.238071	0.374451	-0.217814	-0.253426	0.027101	-0.192823	-0.187338	0.397623	+	Res_Sens	17	17	16	77.5	77.5	77.5	21.308	0	323.31	33462000000	109	3042000000	2.53924	0.0359461	0.38793	1.84328	P84095	P84095	Rho-related GTP-binding protein RhoG	RHOG
-0.521119	-0.0971453	-0.224756	0.278467	0.389423	0.505607	-1.29911	-0.473853	0.045277	0.0520288	0.195418	0.366799	-0.0089568	-0.283475	0.905914	-0.481777	-0.167979	0.395771			6	6	6	11	11	11	79.434	0	32.722	349380000	15	16637000	1.00322	0.144506	0.387886	1.20595	Q9H2G4	Q9H2G4	Testis-specific Y-encoded-like protein 2	TSPYL2
-0.24934	-0.0730714	-0.434423	0.135051	-0.0613569	0.216706	-0.304148	-0.0304128	-0.439007	0.378982	0.434957	0.473799	-0.17649	-0.125392	-0.255092	-0.281445	-0.226748	0.317641	+	Res_Sens	18	18	18	11.8	11.8	11.8	163.37	0	38.003	773920000	35	13820000	2.64852	0.0329953	0.386107	1.87129	Q04656	Q04656	Copper-transporting ATPase 1	ATP7A
0.0211897	-0.109311	-0.314255	0.170364	0.043939	0.649497	0.0323491	-0.214133	-0.465391	0.208438	0.0371277	0.55585	0.105266	-0.333157	-0.211297	0.0126678	-0.194852	0.493768	+	Res_Sens	59	59	52	80.8	80.8	74.7	70.832	0	323.31	23856000000	261	722900000	2.39364	0.0411043	0.38506	1.79237	O43252	O43252	Bifunctional 3-phosphoadenosine 5-phosphosulfate synthase 1;Sulfate adenylyltransferase;Adenylyl-sulfate kinase	PAPSS1
-0.136357	-0.105558	-0.165013	0.184697	-0.0650058	0.194736	-0.477889	-0.469809	-0.0348002	0.072144	0.435962	0.240267	-0.0965124	-0.143202	-0.215257	0.145062	0.204432	0.203205	+	Res_Sens	13	13	13	41.5	41.5	41.5	42.491	0	28.647	1335100000	29	63574000	4.33407	0.0128211	0.384433	2.2666	Q9Y5B8	Q9Y5B8	Nucleoside diphosphate kinase 7	NME7
-0.278665	-0.45135	-0.504306	0.284888	0.133595	0.483379	-0.264228	0.0530043	-0.0523009	0.672557	-0.178366	0.30462	0.367656	-0.563178	0.111389	-0.0373073	-0.388263	0.600709			3	1	1	5.6	3.3	3.3	51.008	0.005086	1.8511	168660000	8	6746200	1.54773	0.0807191	0.384199	1.48111	P23677	P23677	Inositol-trisphosphate 3-kinase A	ITPKA
-0.273931	-0.167399	0.0654771	1.00912	0.0044957	-0.12394	-0.363107	-0.243639	0.184795	1.03613	0.175157	-0.240378	-0.0389242	-0.0519714	0.246661	0.735425	0.0978421	0.116568			83	83	83	64.8	64.8	64.8	123.8	0	323.31	15458000000	271	206110000	1.34935	0.0998562	0.383606	1.38912	P18206	P18206	Vinculin	VCL
0.0543884	-0.165199	-0.298824	0.00628119	0.405787	0.46151	-0.045257	-0.270683	-0.300915	0.0198206	0.260795	0.44533	-0.0461731	-0.356164	0.00508216	-0.0156071	0.0178581	0.421734	+	Res_Sens	33	33	33	35.4	35.4	35.4	126.55	0	165.7	2126800000	64	36048000	3.30838	0.0220456	0.383028	2.0378	Q9Y613	Q9Y613	FH1/FH2 domain-containing protein 1	FHOD1
-0.939479	-0.264228	0.206384	-0.928506	0.647369	0.872709	0.0614633	-0.129443	0.331915	-0.0447745	-0.131588	0.959467	-0.270878	-0.587855	0.223441	-0.0819469	-0.12394	0.90117			13	13	13	16.9	16.9	16.9	99.326	0	51.848	30440000000	22	707900000	0.808579	0.189536	0.382071	1.07252	Q14764	Q14764	Major vault protein	MVP
-0.401495	-0.0935302	-0.0959582	0.321688	0.219308	0.44533	-0.210639	-0.189328	0.145373	0.214962	0.0317779	0.361499	-0.141245	-0.291367	-0.187052	0.0669662	-0.0513233	0.360042	+	Res_Sens	4	4	4	13.7	13.7	13.7	33.048	0	8.6431	194640000	7	16220000	3.90754	0.0172018	0.381721	2.16984	Q9Y365	Q9Y365	PCTP-like protein	STARD10
-0.011629	-0.69779	0.301466	-0.0649258	0.457505	0.0310262	-0.265851	-0.620522	0.227324	0.047806	0.160739	0.30347	-0.57193	0.0114764	-0.323331	0.155269	0.325924	0.0665456			13	13	13	34.5	34.5	34.5	37.318	0	64.003	1037400000	39	57634000	1.90832	0.0599083	0.381571	1.62121	Q9H6V9	Q9H6V9	UPF0554 protein C2orf43	C2orf43
-0.184158	0.0101413	-0.371692	0.278579	0.0782452	0.116948	-0.105093	-0.027056	-0.459609	0.210665	0.457881	0.27805	-0.197674	0.122701	-0.244024	0.182878	0.401086	-0.0278945	+	Res_Sens	29	29	29	94.8	94.8	94.8	15.164	0	323.31	122280000000	427	15285000000	3.66863	0.0188327	0.381433	2.11685	Q01469;A8MUU1	Q01469	Fatty acid-binding protein, epidermal	FABP5
-0.297699	0.662223	-0.715288	-0.0274324	-0.345422	0.853155	-0.498728	0.494545	-0.801541	0.227712	0.0199319	0.650731	-0.560007	0.377991	-0.814642	-0.129443	-0.527411	0.55585			61	61	58	82.4	82.4	82.1	66.022	0	323.31	12866000000	173	338570000	0.830008	0.184224	0.381202	1.08693	Q07065	Q07065	Cytoskeleton-associated protein 4	CKAP4
-0.0784723	-0.163593	-0.0291829	0.259864	0.213207	-0.0775639	-0.36846	-0.18525	0.00568334	0.0384611	0.655021	0.630646	-0.0895332	0.00598905	-0.0967375	0.25168	0.385995	0.0705098	+	Res_Sens	8	8	8	23.4	23.4	23.4	46.676	0	14.197	298870000	11	12995000	3.08125	0.0255129	0.38082	1.97531	Q9NZC7	Q9NZC7	WW domain-containing oxidoreductase	WWOX
-0.322294	-0.144237	-0.299773	0.00534993	0.525782	0.434957	-0.129443	-0.197548	-0.127639	-0.0175854	0.0507319	0.268361	-0.162936	-0.413708	0.0913718	-0.00333399	-0.0219372	0.474902	+	Res_Sens	44	44	40	55.4	55.4	51.7	81.864	0	292.78	11058000000	171	298850000	3.1129	0.0253647	0.380382	1.98214	Q04759	Q04759	Protein kinase C theta type	PRKCQ
-0.14663	-0.657581	-0.421518	0.980658	-0.149327	1.36307	0.259572	0.412033	-0.302128	0.11024	0.0961186	-0.266628	0.182387	-0.110345	0.000394397	0.150309	0.3587	-0.00733402			2	1	1	3.3	2.2	2.2	71.644	0.0023442	2.3087	285220000	3	8643200	1.03287	0.141548	0.379958	1.2159	H3BQL2;P0CJ92;A6NMD2;D6RF30;H3BSY2	H3BQL2;P0CJ92;A6NMD2;D6RF30;H3BSY2	Golgin subfamily A member 8H;Golgin subfamily A member 8J;Golgin subfamily A member 8K;Golgin subfamily A member 8M	GOLGA8T;GOLGA8H;GOLGA8J;GOLGA8K;GOLGA8M
-0.108832	-0.718763	0.00306235	-0.00793367	-0.483991	0.304838	-0.140221	-0.163512	-0.181529	0.430183	-0.143641	0.595385	-0.102445	-0.457342	0.018332	0.233392	0.170906	0.465524			32	32	32	80.6	80.6	80.6	23.742	0	245.95	38352000000	174	3196000000	1.85449	0.0629508	0.379546	1.59756	P23284	P23284	Peptidyl-prolyl cis-trans isomerase B	PPIB
0.0719804	-0.0588523	-0.578892	0.307847	-0.106111	0.175832	-0.136586	-0.429098	-0.739779	0.305348	0.0949734	-0.00818366	-0.167532	-0.0686492	-0.327578	0.101652	-0.0238641	0.131999	+	Res_Sens	36	36	36	51.3	51.3	51.3	72.765	0	283.42	10973000000	117	342890000	2.75948	0.0317692	0.379387	1.88644	P48506	P48506	Glutamate--cysteine ligase catalytic subunit	GCLC
-0.204114	0.152338	-0.402581	0.368451	0.0988828	-0.165199	-0.208762	-0.167532	-0.088302	0.0890044	0.454967	0.0658446	-0.422751	-0.296347	-0.0733029	-0.164654	0.0880115	0.865867			5	5	5	13.5	13.5	13.5	55.735	0.0041468	2.0136	167320000	7	5769700	2.12293	0.050939	0.37917	1.69234	Q8N5S9	Q8N5S9	Calcium/calmodulin-dependent protein kinase kinase 1	CAMKK1
-0.277293	0.0829341	-1.06435	-0.0141917	-0.620522	0.744045	-0.092074	0.274562	-1.2024	0.197525	-0.5416	0.286605	-0.485807	0.298773	-0.739779	0.193141	-0.67245	0.633267			38	38	38	57.2	57.2	57.2	76.572	0	184.67	4446100000	78	134730000	0.801216	0.192422	0.379028	1.06487	P20810	P20810	Calpastatin	CAST
-0.239194	-0.411772	-0.187508	0.158158	-0.0166903	0.231502	-0.232286	-0.300228	-0.0866166	0.330061	-0.100593	0.288878	0.0664802	-0.311728	-0.0248542	0.134809	0.296838	0.352216	+	Res_Sens	10	10	10	23.8	23.8	23.8	50.235	0	51.965	912550000	22	41480000	4.03765	0.0164587	0.378098	2.18515	Q92551	Q92551	Inositol hexakisphosphate kinase 1	IP6K1
-0.255292	0.389185	-0.291108	-0.273752	-0.196868	0.671074	0.0336817	-0.0895997	0.0994069	0.0385993	-0.105421	0.748335	-0.437566	-0.469173	-0.131816	-0.0765885	0.0190051	1.42557			6	6	6	10.5	10.5	10.5	69.531	0	32.162	194650000	11	6712000	1.03364	0.142	0.378026	1.21436	Q96LD4	Q96LD4	Tripartite motif-containing protein 47	TRIM47
-0.33455	-0.269599	-0.143202	-0.0809886	0.327405	0.445703	-0.35872	-0.127115	-0.142139	0.157334	0.562643	0.34033	0.103824	-0.181755	0.213289	0.102535	0.0584152	0.246661	+	Res_Sens	7	7	7	29.3	29.3	29.3	26.47	0	16.199	1542100000	23	154210000	3.06762	0.0261289	0.377778	1.96365	Q9NPA0	Q9NPA0	ER membrane protein complex subunit 7	EMC7
-0.25749	-0.074167	-0.0520243	0.541617	-0.710758	-0.149541	-1.06435	0.13408	-0.0516707	1.05432	-0.55611	0.60176	-0.545841	-0.0105558	-0.208879	0.537762	-0.135227	0.0836187			8	8	8	27.4	27.4	27.4	35.536	0	11.042	311310000	12	20754000	0.920874	0.164584	0.377593	1.14462	Q53FA7	Q53FA7	Quinone oxidoreductase PIG3	TP53I3
-0.0444265	-0.181398	-0.038289	0.0297108	0.449813	0.0413022	-0.42242	-0.590522	-0.121326	0.138614	0.727627	0.148641	0.252666	-0.385744	0.0747464	0.0908439	0.10178	0.207397	+	Res_Sens	10	10	10	57.5	57.5	57.5	16.332	0	101.38	3232100000	30	538680000	2.27932	0.0458439	0.376938	1.73894	O43169	O43169	Cytochrome b5 type B	CYB5B
-0.574318	-0.267086	-0.0176447	0.0084472	0.587163	0.567558	-0.196194	-0.424198	0.33442	0.0254277	0.789733	0.0544451	0.106772	-0.144677	0.0765753	-0.269367	0.260625	0.26044			9	9	9	17.1	17.1	17.1	62.72	0	13.608	421430000	20	16209000	1.68035	0.072993	0.376758	1.5251	Q99741	Q99741	Cell division control protein 6 homolog	CDC6
-0.14256	-0.257148	0.143096	0.459633	-0.0474146	-0.0582271	-0.389699	-0.30322	-0.269599	0.404047	0.415184	0.00836396	-0.325244	0.11626	-0.181036	0.217776	0.39854	-0.0223185	+	Res_Sens	11	11	10	10.7	10.7	9.7	141.82	0	18.634	303080000	14	4888400	2.82422	0.031049	0.376082	1.89577	Q9HBG6	Q9HBG6	Intraflagellar transport protein 122 homolog	IFT122
-0.478969	-0.363635	-0.289143	0.34925	0.421734	0.32388	-0.221244	-0.413708	-0.0609453	0.310162	0.433801	-0.188286	0.297099	-0.251347	0.26433	0.0379429	0.00161028	0.171854	+	Res_Sens	18	18	18	43.4	43.4	43.4	46.36	0	182.91	1915000000	48	87044000	2.23399	0.0483239	0.375501	1.72141	O14874	O14874	[3-methyl-2-oxobutanoate dehydrogenase [lipoamide]] kinase, mitochondrial	BCKDK
-0.120519	-0.433348	-0.183181	0.15453	-0.0843489	0.596659	-0.309687	-0.393625	0.0544451	-0.0455584	0.195127	0.4694	-0.139589	-0.220413	0.0127326	0.0735677	-0.00241272	0.28575	+	Res_Sens	3	2	2	52.3	35.8	35.8	12.155	0	55.599	4719200000	22	786530000	2.91428	0.0294388	0.3751	1.9171	P12074	P12074	Cytochrome c oxidase subunit 6A1, mitochondrial	COX6A1
-0.16044	-0.36974	-0.320825	0.293064	-0.205698	0.397321	-0.282781	-0.519015	0.0721929	-0.195099	0.175315	0.444755	-0.107122	-0.431004	0.184611	0.0909897	-0.0834908	0.521361			13	13	13	44.6	44.6	44.6	32.868	0	89.807	2246600000	36	140410000	2.17145	0.0502513	0.374738	1.69951	P29372	P29372	DNA-3-methyladenine glycosylase	MPG
-0.291613	0.00090803	-0.259478	0.0620578	0.184697	0.316568	-0.0493357	0.0207892	-0.0354057	-0.0685325	0.209718	-0.117645	-0.221552	-0.533018	-0.335281	0.224782	0.302704	0.551044	+	Res_Sens	3	3	3	7.7	7.7	7.7	33.76	0.0039096	2.0545	235070000	5	21370000	3.02422	0.0273333	0.374375	1.94347	Q53S58	Q53S58	Transmembrane protein 177	TMEM177
-0.406438	-0.251888	0.216244	0.875841	0.311253	-0.0294043	-0.500323	-0.36458	-0.055367	0.437824	0.2272	-0.217556	0.013718	0.0607846	0.194409	0.450465	0.224513	-0.00552045			18	18	18	46.8	46.8	46.8	61.446	0	98.338	1744500000	50	56274000	1.78383	0.0681272	0.374228	1.56145	O43566	O43566	Regulator of G-protein signaling 14	RGS14
-0.681065	0.0869793	-0.226039	0.616644	-0.764407	0.758459	-0.336106	0.0879436	0.0129582	0.63421	-0.397183	0.800435	-0.483246	0.223143	0.128441	0.478985	-0.786312	0.839289			15	15	14	65.3	65.3	53.3	19.266	0	94.407	7571700000	53	757170000	0.806378	0.192505	0.374123	1.06461	Q8WW33	Q8WW33	Gametocyte-specific factor 1	GTSF1
-0.287875	-0.359144	-0.0724741	0.285033	-0.0605405	0.120863	-0.538761	0.0496962	0.542627	-0.161051	0.276623	0.519322	-0.175489	-0.159999	-0.148337	0.798019	0.211386	0.223321			10	7	6	9	6.3	5.3	116.2	0.0010003	2.6504	2121300000	18	34214000	1.78838	0.0682813	0.373637	1.56215	O94832	O94832	Unconventional myosin-Id	MYO1D
-0.140756	-0.243776	-0.241782	0.0837535	0.352509	0.15132	-0.0306016	-0.106824	-0.287631	0.570347	0.086365	-0.277766	0.104016	-0.161135	0.0419512	0.872709	0.231914	0.22442	+	Res_Sens	9	9	9	8.5	8.5	8.5	50.117	0	10.452	1089900000	18	136230000	2.24166	0.0485404	0.373568	1.71979	Q92504	Q92504	Zinc transporter SLC39A7	SLC39A7
-0.0812775	-0.523079	-0.429098	0.618001	0.0244188	0.36613	-0.292908	0.569265	-1.41387	0.615377	-1.41387	0.157954	0.302704	-0.324928	0.352509	0.296046	-0.372808	1.1971			4	4	4	3.4	3.4	3.4	147.86	0.00038991	3.7366	163550000	5	2555500	0.588902	0.271364	0.369893	0.890984	Q96K83	Q96K83	Zinc finger protein 521	ZNF521
-0.186472	-0.323647	0.220672	-0.271991	0.00256981	0.637442	-0.441086	-0.408406	0.128017	-0.168955	0.380786	0.574042	-0.236431	-0.344032	0.00231478	-0.112902	0.289349	0.408526			11	11	7	32.7	32.7	22.5	39.518	0	46.452	2407800000	37	150490000	1.78453	0.0690262	0.369771	1.5539	O00182	O00182	Galectin-9	LGALS9
-0.00360423	-0.093181	-0.048664	0.8027	0.0828762	0.0995768	-0.35035	-0.44682	-0.29231	0.580028	0.392703	0.0288449	0.132051	-0.0611551	0.172706	0.40357	-0.0820233	0.0181837			14	14	13	60.8	60.8	56.1	26.592	0	47.82	1102200000	42	84786000	2.07831	0.0551179	0.368643	1.65623	Q14088	Q14088	Ras-related protein Rab-33A	RAB33A
-0.114844	-0.552016	-0.246676	0.210366	-0.457342	0.530731	-0.0101366	-0.292632	-0.197854	-0.156724	0.0152895	0.350487	-0.0569622	-0.723915	-0.210501	-0.00533983	-0.0859488	0.50975			17	17	17	62.7	62.7	62.7	8.7813	0	30.033	23083000000	63	5770600000	1.84958	0.0663105	0.368534	1.57591	P09669	P09669	Cytochrome c oxidase subunit 6C	COX6C
-0.0357582	-0.223968	-0.189721	0.400189	0.0364596	0.215273	-0.0440725	0.0916246	-0.303446	0.346535	-0.270323	0.291169	-0.380679	-0.25749	-0.294725	0.182584	0.140404	0.326364	+	Res_Sens	25	25	25	26.2	26.2	26.2	96.631	0	129.01	3219600000	80	76658000	3.25925	0.0254194	0.367432	1.98134	Q6P3X3	Q6P3X3	Tetratricopeptide repeat protein 27	TTC27
0.0486707	-0.213626	0.074354	-0.439754	0.115473	2.60348	-0.0896878	0.219308	0.0259493	-0.0981794	-0.22421	2.12289	-0.158158	0.880324	0.580874	-0.338624	-0.801541	1.73423			2	2	2	2.3	2.3	2.3	87.386	0.00038775	3.5439	74183000	4	2393000	0.38095	0.406021	0.367306	0.680404	Q14162	Q14162	Scavenger receptor class F member 1	SCARF1
-0.39231	-0.396371	-0.109928	0.21849	0.330683	-0.0696861	-0.0775639	-0.365449	-0.00569975	0.184323	0.381889	-0.159011	0.310875	-0.221244	0.0193337	0.254443	0.759595	0.163139			31	5	5	9.9	2.1	2.1	227.87	0	39.866	85637000000	184	831430000	2.17404	0.0520519	0.366913	1.68407	Q7Z406	Q7Z406	Myosin-14	MYH14
-0.27605	-0.381684	-0.164087	-0.0739288	0.356725	0.699245	-0.212287	-0.484992	-0.105227	-0.203718	0.274755	0.489067	0.294685	-0.389699	0.341808	-0.290661	0.0072209	0.663936			22	22	22	57.6	57.6	57.6	26.724	0	277.15	21091000000	116	1622400000	1.48188	0.0916935	0.366686	1.42616	Q9BUT1	Q9BUT1	3-hydroxybutyrate dehydrogenase type 2	BDH2
-0.00148731	-0.446157	-0.206403	0.174615	0.114974	0.313442	-0.272858	-0.516084	-0.0997613	0.122195	0.691399	0.21348	0.293064	-0.447449	0.0548843	-0.0415404	-0.105612	0.173897			10	10	10	20.9	20.9	20.9	48.842	0	25.423	825580000	25	41279000	2.17127	0.0521812	0.366567	1.68244	Q9NWU1	Q9NWU1	3-oxoacyl-[acyl-carrier-protein] synthase, mitochondrial	OXSM
-0.123861	-0.0841725	-0.0509322	0.0396666	-0.302785	0.357983	-0.153709	-0.0575965	0.0382883	0.255306	-0.347427	0.646066	0.0420877	-0.452672	-0.239907	0.62055	0.577289	0.367153			6	5	5	15	12.9	12.9	44.279	0	6.2667	372660000	9	17746000	1.80582	0.068821	0.366253	1.55561	Q03113	Q03113	Guanine nucleotide-binding protein subunit alpha-12	GNA12
0.0111276	-0.323331	-0.128446	0.109284	0.0950525	0.716441	-0.116126	-0.263808	-0.099191	0.224112	-0.178014	0.44826	0.090081	-0.481356	-0.075064	0.160863	-0.00686283	0.335841	+	Res_Sens	11	10	10	24.9	23.7	23.7	71.107	0	52.906	740290000	17	21773000	2.5025	0.0415306	0.365677	1.78099	Q6PCB7	Q6PCB7	Long-chain fatty acid transport protein 1	SLC27A1
0.0163952	-0.796467	0.0878829	-0.0106962	-0.398917	0.238241	-0.000939051	-0.856245	-0.350865	0.812642	-0.416282	0.202893	-0.104202	-0.267647	-0.015651	0.247562	-0.013843	0.3385			6	6	6	17.1	17.1	17.1	32.523	0	5.5164	253500000	11	14912000	1.29387	0.111331	0.365315	1.33801	P50053	P50053	Ketohexokinase	KHK
-0.29927	-0.478969	-0.181947	-0.168357	0.383078	0.378281	-0.276765	-0.432706	0.0606327	-0.161688	0.170158	0.204228	-0.0816032	-0.416677	0.0587979	-0.038776	0.0150074	0.452223	+	Res_Sens	27	27	14	92.9	92.9	48.9	20.825	0	323.31	39187000000	197	3918700000	2.51365	0.041619	0.36474	1.78195	P61224;A6NIZ1;A0A0J9YXB3	P61224;A6NIZ1;A0A0J9YXB3	Ras-related protein Rap-1b;Ras-related protein Rap-1b-like protein	RAP1B
-0.0830563	-0.3342	-0.291814	0.261516	-0.354332	0.347106	-0.521119	-0.498728	-0.115451	0.420308	0.445703	-0.147575	-0.333884	0.0689713	-0.231387	0.0697526	-0.151934	0.0508187	+	Res_Sens	6	6	6	13	13	13	54.442	0	22.184	424800000	13	32677000	2.24278	0.0499732	0.36467	1.70104	Q96DC7	Q96DC7	Transmembrane and coiled-coil domain-containing protein 6	TMCO6
-0.116714	-0.90198	0.0827008	-0.0761721	0.00244443	0.63421	0.0692614	-0.939479	-0.0464196	-0.153473	-0.102365	0.197818	0.25109	-1.12312	-0.0463758	-0.267086	-0.156534	0.427289			25	25	25	57.2	57.2	57.2	38.498	0	323.31	84321000000	222	6023000000	1.04659	0.144074	0.36413	1.20707	P40121	P40121	Macrophage-capping protein	CAPG
-0.25877	-0.0624378	-0.488535	-0.448117	0.626424	0.179219	-0.136051	-0.142641	-0.187891	0.181928	0.314238	0.52686	-0.27929	0.233092	-0.311289	0.180532	0.201242	-0.128502			7	7	7	31.2	31.2	31.2	28.69	0	37.156	304920000	11	21780000	1.96345	0.0620279	0.363071	1.60611	Q8WUU5	Q8WUU5	GATA zinc finger domain-containing protein 1	GATAD1
0.68507	0.0634488	-0.380488	0.0037876	-0.109226	1.64127	0.247332	-0.033117	-0.345109	0.320135	-0.0974508	1.07634	-0.647559	0.0581177	0.120175	0.296228	-0.168718	0.0708785			2	2	2	6.3	6.3	6.3	36.793	0.001124	2.6026	39325000	5	2069800	0.803173	0.196555	0.362819	1.05303	Q96J88	Q96J88	Epithelial-stromal interaction protein 1	EPSTI1
-0.264376	-0.655242	0.275752	-0.100893	0.108969	0.349622	-0.337143	-0.894691	0.197525	-0.243112	0.274429	0.189734	0.0432537	-0.806824	0.124004	-0.101968	0.0995215	0.36613			108	108	107	94.9	94.9	94.9	75.872	0	323.31	416590000000	921	9688100000	1.35955	0.104633	0.362241	1.3648	P08133	P08133	Annexin A6	ANXA6
0.0393433	-0.380488	-0.245377	0.347106	0.000294606	0.26033	0.00280462	-0.255292	-0.29545	0.273193	-0.0986566	0.240193	0.0446227	-0.265851	-0.172088	0.333687	0.0385993	0.336076	+	Res_Sens	71	71	71	70	70	70	75.378	0	323.31	53068000000	369	1434300000	3.62858	0.0211541	0.362066	2.04736	P54136	P54136	Arginine--tRNA ligase, cytoplasmic	RARS
-0.283044	-0.164914	-0.00766071	-0.161467	0.193544	0.298773	-0.322609	-0.0565801	0.000394397	-0.0557989	0.306245	0.43102	-0.43006	-0.307349	-0.0841725	-0.0640679	0.275505	0.374036	+	Res_Sens	57	57	55	64.7	64.7	62.6	88.067	0	323.31	20105000000	236	515500000	3.04999	0.0296447	0.361532	1.91456	P40763	P40763	Signal transducer and activator of transcription 3	STAT3
-0.381684	-0.0365034	-0.509178	0.324566	0.11152	0.529355	0.223213	0.0622032	-0.90198	0.535454	-0.158158	0.203205	-0.105612	0.177094	-0.432186	-0.114669	-0.287875	0.203673			10	10	9	56	56	46.5	28.783	0	78.454	1270600000	26	115510000	1.44741	0.0967479	0.3613	1.40296	Q96EY5	Q96EY5	Multivesicular body subunit 12A	MVB12A
-0.235026	-0.27929	-0.169542	-0.0488167	0.367153	0.294408	-0.233012	-0.210856	-0.0387149	-0.0933607	0.132994	0.167695	-0.238131	-0.0791289	-0.145352	0.199174	0.456263	0.142157	+	Res_Sens	3	3	3	34.7	34.7	34.7	15.564	0	73.687	605240000	9	100870000	4.33442	0.0165297	0.360746	2.18219	Q13503	Q13503	Mediator of RNA polymerase II transcription subunit 21	MED21
-0.330617	-0.246676	-0.0518736	-0.0826154	0.234053	0.413884	-0.294325	-0.336406	0.0548188	-0.489101	0.184611	0.423085	-0.0559838	-0.12283	-0.153473	0.371672	0.466492	0.184093			8	8	8	5.2	5.2	5.2	182.52	0	6.6347	123080000	12	1709400	2.26484	0.0503372	0.360393	1.69845	Q5H9F3	Q5H9F3	BCL-6 corepressor-like protein 1	BCORL1
0.0942995	-0.244898	-0.485807	0.370313	0.612071	-0.210943	-0.0115483	0.0498942	-0.441086	0.414736	0.744045	-0.172276	0.250189	-0.162468	-0.00211385	0.161548	0.541617	-0.174165			10	10	10	43.4	43.4	43.4	30.306	0	75.971	901960000	27	64425000	1.57182	0.0856715	0.360054	1.45372	Q7L8W6	Q7L8W6	Diphthine--ammonia ligase	DPH6
-0.175188	-0.231387	0.464208	-0.214835	-0.122966	0.342383	-0.547243	-0.375084	-0.15064	0.632115	-0.0203578	0.3385	-0.32116	-0.489101	0.228835	0.259394	0.0392761	0.388592			9	9	9	18.6	18.6	18.6	87.434	0	54.406	445030000	19	12715000	1.62913	0.0815155	0.359874	1.47655	A8MVW0	A8MVW0	Protein FAM171A2	FAM171A2
-0.00718072	-0.305115	-0.206987	0.464208	0.316568	0.129273	-0.15792	-0.479989	-0.161135	0.451081	0.516519	-0.185524	0.381495	-0.278665	0.29192	0.313007	0.193357	0.107455			25	25	25	60.8	60.8	60.8	50.195	0	266.55	4736600000	78	182180000	2.07958	0.0576588	0.358835	1.63655	Q9Y697;H0YGN5	Q9Y697	Cysteine desulfurase, mitochondrial	NFS1
0.192907	-0.538761	-0.171297	0.145221	0.0781288	0.315164	0.138755	-0.651808	0.00138219	0.0204178	-0.140156	0.470888	0.0762951	-0.72765	-0.0756138	0.230901	0.00445202	0.346535			45	43	42	50.8	49.6	47.8	97.775	0	188.99	5899200000	119	109240000	1.7738	0.0722214	0.358594	1.52984	Q9UKW4	Q9UKW4	Guanine nucleotide exchange factor VAV3	VAV3
-0.136464	-0.394487	-0.183701	0.415184	0.191895	0.20961	0.063227	-0.514009	-0.535142	0.247332	-0.00141576	0.136927	0.287898	-0.312874	0.130531	0.0640455	0.184871	0.180031	+	Res_Sens	14	7	6	39.6	21.2	18.7	42.123	0	12.649	1174200000	28	61798000	2.46057	0.0448598	0.358167	1.75112	P29992	P29992	Guanine nucleotide-binding protein subunit alpha-11	GNA11
-0.00406117	0.135645	-0.268619	-0.070668	0.90117	-0.0198787	0.0340064	0.0209851	-0.389272	-0.0322704	0.311253	0.236368	0.00561518	-0.164164	-0.315284	-0.0200907	0.744045	0.226845			21	21	16	57.5	57.5	47.6	37.492	0	183.87	4639900000	76	201730000	1.79657	0.0719273	0.357991	1.53713	P52564	P52564	Dual specificity mitogen-activated protein kinase kinase 6	MAP2K6
0.829488	-0.418628	0.059537	0.524871	0.130817	-0.0955804	-0.189721	-0.21425	-0.0833491	0.156802	0.0926918	0.0380052	-0.473062	0.408526	-0.980549	1.34398	0.301679	-0.338624			5	5	5	21.2	21.2	21.2	38.918	0	21.089	199860000	7	11757000	0.824914	0.193084	0.357406	1.06325	Q5TEU4	Q5TEU4	NADH dehydrogenase [ubiquinone] 1 alpha subcomplex assembly factor 5	NDUFAF5
0.298156	0.0513416	-0.375407	0.455813	-0.0520918	0.0771736	-0.67245	0.9741	-0.732356	-0.221416	0.487694	0.950446	-0.0896878	-0.0399968	0.0668252	0.639846	0.251431	0.10694			7	7	7	36	36	36	21.097	0	37.94	219570000	13	18297000	0.95304	0.164509	0.357257	1.14491	Q9H0F7	Q9H0F7	ADP-ribosylation factor-like protein 6	ARL6
-0.116806	-0.42242	-0.233781	0.263569	-0.0927283	0.252666	0.010276	0.150403	-0.188925	0.190858	-0.251169	0.274429	-0.148412	0.0338231	-0.138667	0.226442	1.24941	0.0463514			4	4	4	8.7	8.7	8.7	54.126	0.00013205	4.4695	193920000	8	8079900	1.5118	0.0919766	0.357149	1.42416	P37287	P37287	Phosphatidylinositol N-acetylglucosaminyltransferase subunit A	PIGA
-0.806824	-0.540837	-0.0514259	0.039986	0.404952	0.223213	-0.338395	-0.0623624	0.250891	0.133865	0.280186	0.0610896	-0.226393	0.0312214	-0.0367104	-0.00211385	0.240739	0.0492435			3	3	3	7.7	7.7	7.7	33.672	0.0039187	2.0962	53584000	5	3152000	2.12941	0.056024	0.356889	1.64852	Q9H1U9;Q3SY17	Q9H1U9;Q3SY17	Solute carrier family 25 member 51;Solute carrier family 25 member 52	SLC25A51;SLC25A52
-0.558053	0.608093	-0.0003016	-0.411772	0.616644	0.0569623	-0.490199	-0.0811803	0.118562	-0.050689	1.1971	0.477009	-0.90198	0.0661792	0.2272	-0.721574	0.485419	0.54942			7	7	7	22.3	22.3	22.3	24.399	0	17.062	502400000	15	45672000	0.769676	0.207699	0.356689	1.02439	P16035	P16035	Metalloproteinase inhibitor 2	TIMP2
-0.0394449	-0.149221	-0.165565	-0.071772	0.508922	0.195261	-0.144944	-0.172536	-0.177161	-0.0656909	0.44826	0.285033	-0.105475	0.0325699	-0.144677	0.225602	0.565131	0.0475881	+	Res_Sens	26	26	22	34.8	34.8	30.9	72.34	0	54.919	2454700000	57	98188000	3.26049	0.0271499	0.356087	1.94816	P10242	P10242	Transcriptional activator Myb	MYB
0.254147	0.0139843	-0.271499	1.17105	0.247064	-0.177078	0.12967	-0.190323	-0.371359	0.858283	0.0843245	-0.106391	0.0430851	0.0295832	-0.0457517	0.741048	0.074111	-0.105612			48	48	48	38.2	38.2	38.2	188.67	0	323.31	5486600000	105	74143000	1.21364	0.12496	0.355029	1.28502	Q9Y4K1	Q9Y4K1	Absent in melanoma 1 protein	AIM1
-0.28589	-0.304825	-0.25365	-0.138667	0.787338	0.461972	-0.183815	-0.254422	-0.123102	-0.108676	0.496158	0.0414828	0.100901	-0.340071	0.0486073	-0.187979	-0.091989	0.334085			4	4	4	25.3	25.3	25.3	10.741	0.0003866	3.4449	1977700000	12	659240000	1.86003	0.0691294	0.354444	1.55327	Q0VGL1	Q0VGL1	Ragulator complex protein LAMTOR4;Ragulator complex protein LAMTOR4, N-terminally processed	LAMTOR4
-0.351592	-0.444979	-0.159495	-0.213626	0.583576	0.551945	-0.214959	-0.337635	-0.0762739	-0.321584	0.120175	0.377991	-0.0927809	-0.245022	0.0299222	-0.167532	0.0479595	0.311969			18	12	12	42.3	35	35	50.981	0	87.503	2513500000	45	119690000	1.97233	0.0636501	0.353743	1.59058	Q01543;Q99581	Q01543	Friend leukemia integration 1 transcription factor	FLI1
-0.297832	0.388962	-0.232286	0.493202	0.027527	-0.0163684	-0.70764	-0.0146805	-0.429098	0.396116	0.264106	0.183704	-0.5416	0.28099	-0.357957	0.0812482	-0.00290283	-0.155833			12	12	12	35.6	35.6	35.6	31.88	0	48.043	4584200000	36	416740000	1.6335	0.0833817	0.353549	1.4675	O43709	O43709	Probable 18S rRNA (guanine-N(7))-methyltransferase	WBSCR22
0.00907336	-0.345738	-0.0661093	0.604233	-0.268454	0.115473	-0.196508	-0.129364	-0.121518	0.897003	-0.071676	0.369756	0.0541355	-0.226544	0.133973	0.553448	-0.226895	0.317473			12	12	9	43.6	43.6	34.1	39.416	0	58.27	1681200000	31	105070000	1.61518	0.0851524	0.353218	1.45974	Q9BRP1	Q9BRP1	Programmed cell death protein 2-like	PDCD2L
-0.207531	-0.0152338	-0.197368	0.0787534	0.128219	0.334839	-0.425966	-0.395794	0.113337	-0.0820233	0.950446	0.339443	-0.191914	0.00899217	0.105586	0.203563	-0.0629604	0.0685156			13	13	13	59.1	59.1	59.1	25.456	0	24.253	1849300000	30	168120000	1.92754	0.0666511	0.351632	1.57118	Q9NSI2	Q9NSI2	Protein FAM207A	FAM207A
-0.486457	-0.388263	0.00453938	0.64157	-0.237348	0.809013	-0.0670063	-0.352217	-0.276571	-0.0229306	0.0853972	0.318787	0.332441	-0.36846	0.150597	0.0694584	-0.102445	0.148242			5	5	5	51.7	51.7	51.7	6.9611	0	6.6565	1382200000	10	460720000	1.51919	0.0933089	0.351238	1.41772	O75438	O75438	NADH dehydrogenase [ubiquinone] 1 beta subcomplex subunit 1	NDUFB1
-0.00584769	0.134213	-0.225358	0.161212	0.205685	-0.087847	-0.179354	-0.269367	-0.13973	0.00364682	0.937119	0.241282	0.00133016	-0.252541	-0.203043	-0.170012	0.406297	0.320256			3	3	3	9.2	9.2	9.2	49.706	0	17.646	121930000	7	6417100	2.03666	0.0620473	0.350815	1.60583	Q9Y366	Q9Y366	Intraflagellar transport protein 52 homolog	IFT52
-0.796467	-0.578892	0.38435	0.0561839	0.328709	0.208806	-0.90198	0.119181	0.346535	0.0258053	0.180031	0.197525	-0.630949	-0.567408	0.642746	0.00398978	0.135129	0.0343414			20	19	19	39.9	37.9	37.9	52.206	0	90.406	3169100000	45	132050000	1.01049	0.156007	0.350379	1.17126	Q96GN5	Q96GN5	Cell division cycle-associated 7-like protein	CDCA7L
-0.150191	-0.559105	0.0132406	0.321385	-0.0455584	0.0466424	-0.0998743	-0.17581	-0.232089	0.568579	0.0126678	0.190125	0.185376	-0.112494	-0.0213446	0.775428	0.202447	-0.0738085			25	25	25	42.2	42.2	42.2	76.666	0	124.96	2674800000	55	92234000	2.04268	0.0621088	0.350022	1.60611	Q9BQ70	Q9BQ70	Transcription factor 25	TCF25
-0.0851173	0.135129	0.100496	-0.0648664	0.0729567	-0.0137818	-0.60685	-0.305115	0.279666	-0.191419	1.55439	0.756031	0.0776843	-0.271991	0.14557	-0.0337278	0.188614	0.341808			12	12	12	47.2	47.2	47.2	26.933	0	41.499	1426700000	31	95110000	0.955664	0.167062	0.348948	1.1378	Q9NVX0	Q9NVX0	HAUS augmin-like complex subunit 2	HAUS2
0.0625126	-0.353018	-0.136671	0.116568	0.106503	0.28099	0.0378375	-0.330187	-0.230704	0.225494	-0.0954378	0.262934	-0.0481864	-0.321584	0.05231	0.4068	0.176511	0.389617	+	Res_Sens	26	26	25	18.5	18.5	18.5	93.673	0	128.47	13745000000	116	404260000	3.43229	0.0261341	0.34863	1.96289	Q8TCJ2	Q8TCJ2	Dolichyl-diphosphooligosaccharide--protein glycosyltransferase subunit STT3B	STT3B
-0.315886	-0.409315	0.0382135	-0.00430414	0.0347251	0.267533	-0.269202	-0.343077	-0.0470108	-0.0217839	0.396608	0.585985	0.0383599	-0.405481	0.230553	-0.161135	0.102416	0.454242			18	6	6	5.5	2.8	2.8	288.98	0.0034368	2.1553	46276000000	73	321360000	2.10505	0.059764	0.34857	1.62292	Q9H254	Q9H254	Spectrin beta chain, non-erythrocytic 4	SPTBN4
-0.174488	-0.230561	-0.167698	0.407888	-0.111133	0.196859	-0.354021	-0.328279	-0.237238	0.230261	0.31535	0.0563927	0.0549499	-0.0587632	-0.0649258	0.0931016	0.263735	0.123315	+	Res_Sens	5	3	3	71.1	71.1	71.1	11.514	0	195.19	17526000000	56	5842200000	4.00093	0.0199443	0.348532	2.07615	P05386	P05386	60S acidic ribosomal protein P1	RPLP1
-0.0836586	-0.0824859	-0.0522416	0.558341	0.23477	-0.173245	-0.0415404	-0.0632568	-0.306402	0.683096	0.420308	-0.521119	0.0891686	-0.0173317	-0.214835	0.359443	0.980658	-0.179631			12	9	9	77	67.2	67.2	14.606	0	314.95	23568000000	81	5892000000	1.31265	0.114103	0.348356	1.32328	Q6P5R6	Q6P5R6	60S ribosomal protein L22-like 1	RPL22L1
-0.315052	-0.327024	-0.490199	0.0372049	0.359443	0.232993	0.117957	-0.0781839	-0.406438	0.121956	0.480268	0.0765173	0.129717	-0.518085	0.122047	-0.205599	-0.0409921	0.305833			6	6	6	46.8	46.8	46.8	13.735	0	24.295	3464300000	23	692850000	2.09702	0.0602518	0.348098	1.61937	O14907	O14907	Tax1-binding protein 3	TAX1BP3
0.151183	-0.136586	-0.411772	0.345988	0.453724	-0.263614	0.296228	-0.181529	-0.460391	0.22703	0.25509	-0.053258	0.114039	-0.0428357	-0.275516	0.487004	0.86138	-0.131295			40	40	40	96.5	96.5	96.5	22.988	0	323.31	295990000000	396	24666000000	1.53502	0.0931992	0.347692	1.41836	P52566	P52566	Rho GDP-dissociation inhibitor 2	ARHGDIB
-0.300513	-0.131104	-0.256585	0.269207	0.0213597	0.472081	-0.382548	-0.219402	-0.108832	0.130274	0.219524	0.256907	-0.319761	-0.171416	-0.0475289	-0.132924	-0.28589	0.238619	+	Res_Sens	17	17	16	38.8	38.8	38.1	33.11	0	39.952	1995300000	34	153480000	3.05768	0.0326965	0.347428	1.87605	Q9NUL5	Q9NUL5	UPF0515 protein C19orf66	C19orf66
0.346535	-0.521119	-0.14614	0.123853	-0.18456	0.735425	0.816326	-0.678015	-0.302296	0.278467	-0.483246	1.01635	0.511489	-0.993621	-0.30072	0.111812	-0.502415	0.763444			18	17	16	65.8	65.8	52.4	32.948	0	93.924	3796600000	39	345140000	0.66956	0.241808	0.347411	0.942857	Q6P9H5	Q6P9H5	GTPase IMAP family member 6	GIMAP6
-0.281814	-0.381383	-0.257254	0.360752	0.0441887	0.282936	-0.289634	-0.0327544	0.107636	0.0501117	0.181729	0.439374	-0.138667	-0.28479	0.0663973	-0.0905984	0.0101413	0.354429	+	Res_Sens	16	16	16	19.2	19.2	19.2	85.947	0	138.92	761240000	28	15859000	3.05332	0.0328075	0.347258	1.87455	Q9P2E5	Q9P2E5	Chondroitin sulfate glucuronyltransferase	CHPF2
-0.108124	-0.242172	-0.425966	-0.0141151	0.437443	0.310162	-0.0183805	-0.168955	-0.406818	0.125145	0.212916	0.107866	0.153627	-0.13964	-0.0449563	0.0885245	0.253009	0.199944	+	Res_Sens	10	10	10	59.3	59.3	59.3	23.598	0	166.51	4511700000	36	375980000	3.49568	0.0258971	0.34692	1.97076	Q9HCN8	Q9HCN8	Stromal cell-derived factor 2-like protein 1	SDF2L1
-0.109731	0.159496	-0.552016	0.321958	0.0933357	-0.0905984	-0.226393	0.179805	-0.651808	0.30566	0.10335	0.183082	-0.58012	0.101731	-0.441086	0.170158	-0.192015	0.0977431			9	9	9	9.6	9.6	9.6	100.29	0	31.979	439110000	18	11868000	1.87093	0.07143	0.345866	1.54033	O76024	O76024	Wolframin	WFS1
1.14994	-0.754784	-0.70764	0.606289	1.2173	-0.413708	1.75064	-0.524269	-0.668178	0.386397	1.2173	-0.267861	1.93368	-0.980549	-0.569973	0.0989315	1.51819	-0.621765			60	60	60	95.1	95.1	95.1	38.714	0	323.31	252400000000	514	12620000000	0.324001	0.46604	0.345801	0.604709	P04083	P04083	Annexin A1	ANXA1
-0.270323	-0.240721	-0.205454	0.553448	0.0234708	0.227917	-0.118865	-0.307139	0.0437245	0.226185	-0.141946	0.278278	-0.145618	-0.233925	0.0120509	0.179805	-0.00379634	0.301017	+	Res_Sens	20	20	17	29	29	24.3	91.555	0	96.016	788460000	39	21902000	3.32034	0.0284063	0.345628	1.92946	Q12851	Q12851	Mitogen-activated protein kinase kinase kinase kinase 2	MAP4K2
-0.249154	-0.298567	-0.0927283	-0.0342601	0.275752	0.391569	-0.411176	-0.476529	0.130632	-0.0630834	0.552879	0.258907	0.0757327	-0.233012	0.16828	-0.0619206	0.102163	0.299858			10	10	9	60	60	52.3	14.502	0	132.97	2869500000	35	478250000	2.26927	0.0542893	0.345376	1.66565	Q9Y2R5;I3L0E3	Q9Y2R5;I3L0E3	28S ribosomal protein S17, mitochondrial	MRPS17;hCG_1984214
0.012091	-0.130054	0.296228	-0.0205647	0.0701093	0.246365	-0.527411	-0.749015	0.126278	-0.0560719	0.766081	0.383078	-0.14663	-0.270323	-0.0545726	-0.179245	0.0493645	0.405787			4	4	4	2.8	2.8	2.8	205.14	0	7.3882	754530000	9	10196000	1.51891	0.0954231	0.345368	1.40795	Q92545	Q92545	Transmembrane protein 131	TMEM131
0.179551	0.00797261	-0.156534	0.385524	-0.108386	0.119533	-0.1023	-0.0819469	-0.228154	0.0300458	0.465524	0.221309	-0.359949	-0.128345	-0.447449	0.672557	-0.327578	0.327405			12	11	4	21.4	19.7	10.3	65.001	0	22.229	362740000	17	16488000	1.96163	0.0671318	0.344788	1.5687	O00478;Q13410	O00478	Butyrophilin subfamily 3 member A3	BTN3A3
-0.236291	-0.344535	0.336076	-0.17581	0.071384	0.363856	-0.359949	-0.0596604	0.0345836	0.0154875	0.353696	0.8027	-0.362748	-0.123511	-0.249154	-0.282643	0.00294171	0.585985			6	6	6	12.4	12.4	12.4	76.365	0	25.314	242350000	11	8356900	1.56459	0.0918198	0.344754	1.42527	Q86YC3	Q86YC3	Negative regulator of reactive oxygen species	NRROS
0.0934751	-0.0843489	-0.301674	0.632115	0.0882149	0.199844	-0.327301	-0.418033	-0.26448	0.248249	0.556643	0.426202	0.228291	0.247929	-0.138126	0.0755108	-0.290661	0.196739			11	11	11	20.8	20.8	20.8	45.794	0	37.619	557340000	22	25334000	1.8638	0.0719425	0.344125	1.53442	Q6ICG6	Q6ICG6	Uncharacterized protein KIAA0930	KIAA0930
-0.223359	-0.649573	-0.0504296	0.0393935	0.128117	0.318365	-0.213051	-0.569973	-0.0375312	-0.220128	0.119103	0.23276	0.0471337	-0.559105	0.00695833	-0.105333	-0.0275105	0.363207			61	46	45	66.6	55.4	55.4	76.868	0	323.31	29640000000	290	846850000	2.14377	0.0594624	0.3441	1.62511	P05771	P05771	Protein kinase C beta type	PRKCB
0.02511	-0.124318	0.0102096	-0.305762	-0.171501	0.64157	-0.295659	-0.1704	-0.0212894	-0.169757	0.356725	0.683096	-0.519015	-0.341949	-0.191914	-0.134255	-0.113153	0.678126			28	8	8	44.7	17.6	17.6	32.708	0	28.568	213960000000	230	13373000000	1.41632	0.104891	0.343813	1.36256	P09493	P09493	Tropomyosin alpha-1 chain	TPM1
-0.178243	0.000782781	-0.172643	0.0622032	0.173473	0.389423	-0.173984	-0.10009	-0.144856	0.0988828	0.197442	0.269512	-0.312443	-0.179781	-0.248236	0.018265	0.122366	0.242209	+	Res_Sens	119	115	114	80.8	79.1	79.1	92.468	0	323.31	388710000000	967	9717800000	5.60908	0.0112139	0.342585	2.31221	P14625;Q58FF3	P14625	Endoplasmin	HSP90B1
-0.249503	-0.0465222	-0.295105	0.112818	0.0579921	0.4068	-0.176394	-0.122966	-0.36846	0.323161	0.0918876	0.316568	-0.23122	0.0782452	-0.332492	0.0994688	-0.0822555	0.010428	+	Res_Sens	45	45	45	63.3	63.3	63.3	58.993	0	211.95	25948000000	223	1037900000	3.63842	0.0252271	0.342365	1.9848	P22307	P22307	Non-specific lipid-transfer protein	SCP2
-0.248236	-0.24934	0.06103	-0.0582271	0.0194534	0.372967	0.0105732	-0.0955804	-0.675669	0.0979395	0.222292	0.365263	0.100693	-0.412226	-0.0859488	0.0015592	-0.191276	0.655021			22	22	22	25	25	25	80.642	0	119.93	2064400000	45	68814000	1.91656	0.0699259	0.342189	1.54839	Q96AQ6	Q96AQ6	Pre-B-cell leukemia transcription factor-interacting protein 1	PBXIP1
-0.146263	-0.406438	0.0227115	0.727627	0.166475	-0.0504296	0.00174917	-0.309999	-0.179544	0.766081	-0.10819	-0.0803185	0.16384	-0.0927283	0.0530043	0.669334	0.05231	0.040992			14	14	14	21.9	21.9	21.9	70.58	0	27.237	487060000	24	13530000	1.62156	0.0878427	0.34195	1.44257	P13196;P22557	P13196	5-aminolevulinate synthase, nonspecific, mitochondrial	ALAS1
-0.0536471	-0.459609	-0.0369492	-0.197105	0.652031	0.0902313	-0.246524	-0.64129	-0.0733635	-0.250158	0.545988	0.180919	0.293198	-0.192938	0.0309637	-0.0891638	0.600709	0.160158			19	19	18	89.4	89.4	89.4	16.32	0	323.31	34018000000	162	3401800000	1.47873	0.100606	0.34153	1.38514	O15511	O15511	Actin-related protein 2/3 complex subunit 5	ARPC5
0.0577116	-0.608881	0.0189386	0.42578	0.169439	-0.0643561	0.798019	-0.414524	-0.404589	-0.00501058	0.180453	0.474287	0.0841561	-0.289634	0.0744009	0.430183	0.42262	0.341112			3	3	3	12.3	12.3	12.3	23.93	0.00050813	3.0551	109250000	5	10925000	1.36915	0.111292	0.339879	1.33599	O60238;Q12983	O60238	BCL2/adenovirus E1B 19 kDa protein-interacting protein 3-like	BNIP3L
-0.331672	-0.483991	-0.188201	-0.179354	0.421364	0.38435	-0.299526	-0.400975	0.0912342	-0.210005	0.198414	0.161686	-0.0237885	-0.418033	0.0690758	-0.0944853	-0.0271367	0.414736			21	9	9	83.2	40.2	40.2	20.987	0	70.699	22826000000	118	2282600000	2.10168	0.0627054	0.339494	1.60193	P62834	P62834	Ras-related protein Rap-1A	RAP1A
-0.223674	-0.112779	-0.165095	-0.135903	0.35908	0.590602	-0.264034	-0.298136	0.00666889	-0.309258	0.159751	0.262292	0.26044	-0.25877	0.160668	-0.270878	0.105047	1.39619			27	27	27	36.7	36.7	36.7	91.916	0	224.7	10676000000	98	242630000	1.05099	0.152583	0.33907	1.18058	Q13724	Q13724	Mannosyl-oligosaccharide glucosidase	MOGS
-0.69316	-0.678015	0.12167	0.0587979	1.77837	0.172395	-0.288937	-0.409814	0.591423	0.513446	0.181152	-0.317132	0.089227	-0.415259	0.804979	-0.396826	-0.160525	0.33656			7	1	1	15.1	5.9	5.9	54.305	0	4.9739	18724000000	29	780160000	0.609972	0.272696	0.338237	0.888817	P04004	P04004	Vitronectin;Vitronectin V65 subunit;Vitronectin V10 subunit;Somatomedin-B	VTN
-0.159619	-0.127309	-0.217101	0.473799	0.248942	0.178431	-0.294725	-0.31782	-0.0859488	0.189676	0.130817	-0.00868538	0.118377	-0.0594901	-0.0843489	0.220551	0.250891	0.123944	+	Res_Sens	47	47	47	55.1	55.1	55.1	83.134	0	304.88	8799500000	156	237820000	4.26918	0.0198571	0.337372	2.08329	P22033	P22033	Methylmalonyl-CoA mutase, mitochondrial	MUT
-0.0470108	0.00850232	0.0949009	-0.0287088	0.252666	0.0770234	-0.723915	-0.361181	0.271457	-0.0742706	0.317641	1.00507	-0.233546	-0.229329	0.14246	0.128893	-0.0179951	0.295343			4	4	4	13.5	13.5	13.5	34.755	0	4.8744	62624000	6	3479100	1.41706	0.108086	0.337036	1.3521	Q9UJJ7	Q9UJJ7	RNA pseudouridylate synthase domain-containing protein 1	RPUSD1
-0.333884	-0.203388	-0.184697	-0.241015	1.51819	0.248942	-0.254042	0.0443787	-0.0622079	0.0052148	0.791167	0.302518	0.102809	-0.37636	0.558341	-0.603552	-0.0735988	0.376119			5	1	1	32.4	8.5	8.5	15.257	0	6.4237	64045000000	76	8005700000	0.802587	0.205505	0.337004	1.02974	P69905	P69905	Hemoglobin subunit alpha	HBA1
-0.23421	-0.206987	-0.0980666	-0.124664	0.822085	0.139297	-0.195812	-0.132924	-0.121997	0.10335	0.959467	0.121468	-0.104549	-0.146312	0.399231	-0.091911	0.159256	0.0926918			9	9	5	31.3	31.3	21.2	44.998	0	56.369	485100000	15	20212000	1.50175	0.100554	0.335852	1.38501	Q93088	Q93088	Betaine--homocysteine S-methyltransferase 1	BHMT
-0.243639	0.127303	-0.304453	0.145646	-0.154876	0.0921878	-0.517332	-0.118954	-0.219772	0.215892	0.25168	0.192907	-0.993621	0.50975	-0.736742	-0.140156	-0.410786	0.328234			7	7	7	34.2	34.2	34.2	35.619	0	73.506	583960000	18	34350000	1.18726	0.134051	0.335354	1.24559	Q9H7P6	Q9H7P6	Multivesicular body subunit 12B	MVB12B
0.282104	-0.242718	-0.1023	0.0723095	0.662223	0.143618	0.474902	-0.121669	-0.144944	0.138036	-0.025297	0.220672	-0.280595	-0.38087	-0.263222	-0.116714	0.376458	0.766081			4	4	4	16.9	16.9	16.9	31.648	0	28.864	371120000	9	37112000	1.57661	0.0941703	0.335189	1.41329	Q9NRY6;I3L3X5	Q9NRY6;I3L3X5	Phospholipid scramblase 3	PLSCR3;TMEM256-PLSCR3
0.508397	-0.314542	-0.0570277	0.0971303	0.284267	-0.242597	0.183082	0.0656139	-0.324674	0.185023	0.107314	-0.00141576	-0.360258	0.0191262	-0.289634	1.42557	0.522436	0.0598224			6	6	6	14.6	14.6	14.6	35.213	0	8.9467	2022600000	21	202260000	1.0299	0.158812	0.334163	1.1632	Q08722	Q08722	Leukocyte surface antigen CD47	CD47
-0.603552	-0.236937	-0.29529	0.264475	0.69001	0.346535	-0.39231	0.260795	-0.251534	0.407312	-0.177787	0.0178581	-0.190705	0.042509	0.242812	0.185589	-0.637824	0.472731			8	8	8	19.3	19.3	19.3	62.466	0	50.545	859070000	18	31817000	1.23224	0.130607	0.332568	1.26312	Q6ZS11	Q6ZS11	Ras and Rab interactor-like protein	RINL
-0.186542	-0.0572876	-0.152032	0.121546	0.064892	0.919121	-0.162744	0.281756	-0.477889	0.311491	-0.209729	0.229107	-0.0462621	-0.0215435	0.0015592	0.261794	0.381889	0.0914439			31	31	31	13.8	13.8	13.8	290.38	0	64.763	1076000000	48	7472400	1.81625	0.0777043	0.332504	1.49488	O15078	O15078	Centrosomal protein of 290 kDa	CEP290
-0.000139991	-0.487509	-0.258953	0.369171	-0.505409	0.276243	-0.0772383	-0.359463	-0.261588	0.388592	-0.309258	0.30336	-0.0251916	-0.282781	-0.12414	0.363207	-0.168357	0.395185			41	41	41	63.1	63.1	63.1	53.29	0	323.31	12292000000	134	534430000	1.69134	0.0864335	0.332193	1.45052	Q16204	Q16204	Coiled-coil domain-containing protein 6	CCDC6
-0.000493765	-0.125925	-0.279459	0.279198	0.230769	0.195418	-0.0146197	-0.0545153	-0.36426	0.164814	0.0849648	0.068303	-0.149884	-0.0728052	-0.324502	0.202292	0.24141	0.135217	+	Res_Sens	9	9	9	45.3	45.3	45.3	21.178	0	151.19	1319300000	36	146590000	5.10821	0.0162275	0.332094	2.19404	Q8N668	Q8N668	COMM domain-containing protein 1	COMMD1
0.0147527	-0.282781	-0.0520918	0.116638	0.261516	-0.00100311	-0.0213446	-0.34848	0.107039	0.136927	0.110147	-0.242941	-0.548132	-0.373192	-0.655242	0.025297	-0.0183805	0.43891			12	5	5	54.3	26.2	26.2	18.559	0	19.032	3263600000	38	362620000	2.10992	0.0641551	0.331842	1.58716	Q96G61;Q8NFP7	Q96G61;Q8NFP7	Diphosphoinositol polyphosphate phosphohydrolase 3-beta;Diphosphoinositol polyphosphate phosphohydrolase 3-alpha	NUDT11;NUDT10
-0.253426	0.00485161	-0.141029	0.0581728	1.81134	-0.0623624	-0.186472	0.100992	-0.268619	0.252666	0.944183	0.0941198	0.172617	0.0481225	0.262934	-0.62469	-0.0287747	0.269051			7	4	4	9.8	5.7	5.7	105.87	0	6.9577	256600000	12	6415100	0.721624	0.230557	0.330415	0.968078	P35443	P35443	Thrombospondin-4	THBS4
0.117444	-0.0428357	-0.0890299	0.9741	0.196583	0.0493001	0.102743	-0.241126	-0.437018	0.884394	0.0378375	-0.0485127	0.332599	-0.219546	-0.0452086	0.322421	0.0587979	-0.0232298			92	92	91	62.7	62.7	60.8	120.84	0	323.31	246460000000	849	4177300000	1.36479	0.11502	0.330408	1.31924	P53396	P53396	ATP-citrate synthase	ACLY
-0.281212	-0.23192	-0.0535118	0.0413713	0.23262	0.322166	-0.213626	0.0385277	0.163498	-0.0401546	0.497638	0.0708785	-0.450605	-0.196194	0.0273586	0.114125	0.274013	0.262108	+	Res_Sens	11	11	11	53.2	53.2	53.2	31.288	0	143.05	2204300000	32	157450000	2.90582	0.0411731	0.330272	1.7908	Q9H400;V9GYV3	Q9H400	Lck-interacting transmembrane adapter 1	LIME1
-0.306215	0.0596704	-0.197548	2.23152	0.0383599	-0.0393049	-0.0820233	-0.175489	0.13404	1.26801	-0.156724	-0.075064	0.278278	-0.198417	0.626424	0.388962	-0.736742	0.186948			8	8	5	24.8	24.8	16.8	35.088	0	15.826	888210000	18	74018000	0.515317	0.321389	0.329693	0.801613	P43362;P43363;P43355	P43362	Melanoma-associated antigen 9	MAGEA9
-0.273173	0.722117	-0.363937	0.662223	0.125145	-0.0574352	-0.478969	0.311491	-0.418033	0.431454	-0.0483708	0.156536	-0.845282	-0.0163684	-0.273931	0.000213464	-0.0269946	0.0881597			6	6	6	23.1	23.1	23.1	42.362	0	19.866	133890000	9	7876100	1.10874	0.146784	0.329669	1.19892	Q6ZNW5	Q6ZNW5	GDP-D-glucose phosphorylase 1	GDPGP1
0.937119	-0.468312	-0.529418	0.636013	-0.548132	0.551044	0.113865	-0.497711	-0.5815	0.445703	-0.176602	0.425395	0.394451	-0.333884	-0.395259	0.319898	-0.410181	0.359443			3	3	3	6.9	6.9	6.9	58.14	0	5.403	62297000	5	2307300	0.776703	0.214026	0.329248	1.00519	Q86Y07	Q86Y07	Serine/threonine-protein kinase VRK2	VRK2
-0.107699	-0.270683	-0.265685	0.234053	0.0297108	0.781886	-0.0752551	-0.223074	0.0223542	-0.141683	-0.00262888	0.437824	-0.0517183	-0.188286	-0.164164	0.0531063	-0.263808	0.50385			29	27	27	35	33	33	129.17	0	247.53	2946100000	86	66957000	1.89191	0.0749593	0.328502	1.51176	Q9NSY1;Q5H9B9	Q9NSY1	BMP-2-inducible protein kinase	BMP2K
0.064437	-0.637824	0.310603	0.375706	-0.143993	-0.136464	-0.445702	-0.284518	0.739456	-0.174817	0.30347	0.538605	-0.713095	-0.840638	0.21849	0.117511	0.0766443	0.40357			13	13	13	66.4	66.4	66.4	14.116	0	52.343	2334300000	42	333470000	0.916314	0.182742	0.327669	1.09141	Q5JTJ3	Q5JTJ3	Cytochrome c oxidase assembly factor 6 homolog	COA6
-0.410181	0.62055	-0.20709	0.11152	0.636013	-0.0325245	-0.34707	1.33258	-0.510171	0.770482	-0.450021	0.19627	-1.41387	0.839289	-0.806824	1.1971	0.41988	-0.806824			2	2	2	7.4	7.4	7.4	35.293	0	11.633	449260000	6	56157000	0.431556	0.377169	0.327187	0.719323	Q9NYP7	Q9NYP7	Elongation of very long chain fatty acids protein 5	ELOVL5
-0.188925	0.0410817	-0.275693	0.228291	0.0561839	0.0864189	-0.519015	-0.0568933	-0.234584	0.460664	0.0432537	0.128541	-0.1428	-0.0665272	-0.155706	0.131088	0.080392	0.130418	+	Res_Sens	28	28	27	32.2	32.2	29.2	94.615	0	36.069	1845400000	61	45009000	3.67897	0.0274574	0.327146	1.94028	Q86WA8	Q86WA8	Lon protease homolog 2, peroxisomal	LONP2
-0.231717	-0.0729243	-0.123102	0.103494	0.214962	0.427289	-0.467064	-0.568386	0.152211	-0.429098	0.378281	0.380786	-0.0841725	0.0241016	-0.139339	0.00727624	0.29406	0.055624			8	8	8	51.1	51.1	51.1	15.805	0	39.786	758230000	19	108320000	1.88709	0.0756188	0.327008	1.50702	Q9Y3C7	Q9Y3C7	Mediator of RNA polymerase II transcription subunit 31	MED31
-0.150417	-0.15792	-0.167897	0.141846	0.0662998	0.254739	-0.373582	-0.342825	-0.0356049	0.0730411	0.237219	0.3587	-0.0741023	-0.18304	-0.071676	0.064437	-0.0608226	0.2487	+	Res_Sens	18	18	18	61.2	61.2	61.2	38.792	0	211.41	9978500000	87	665240000	4.39774	0.0204881	0.326803	2.06344	O43681	O43681	ATPase ASNA1	ASNA1
0.143155	-0.421518	-0.309479	0.397904	0.168388	0.247436	0.250189	0.000564787	-0.336628	0.267533	-0.019483	0.309021	-0.0286154	-0.192015	-0.128116	0.154609	0.13247	0.257793	+	Res_Sens	19	19	19	28.5	28.5	28.5	83.069	0	129.76	2158900000	56	59970000	2.83015	0.0436405	0.326459	1.76223	Q8IYQ7	Q8IYQ7	Threonine synthase-like 1	THNSL1
-0.647559	-0.0474146	0.0696963	0.0253638	0.317473	0.300127	-0.628645	-0.241524	0.202811	0.0774199	0.647369	0.139203	-0.243501	0.0037876	0.171756	-0.0471355	0.0445135	0.072144			16	2	0	45	8.7	0	26.799	0	10.724	48919000000	94	3494200000	1.67503	0.0897738	0.326341	1.43344	H7C0C1	H7C0C1
0.119817	-0.420424	-0.115451	0.319661	0.000624021	0.152821	-0.109074	-0.111802	-0.0202292	0.101271	0.0311462	0.415184	-0.257759	-0.344795	-0.00656374	0.338175	-0.0994076	0.409383	+	Res_Sens	10	10	10	15.6	15.6	15.6	66.819	0	12.755	736390000	21	23754000	2.81106	0.0439925	0.326126	1.75683	Q6NUM9	Q6NUM9	All-trans-retinol 13,14-reductase	RETSAT
-0.074958	0.345629	-1.2024	-0.106538	-0.143827	0.320256	-0.0176447	0.274755	-0.463652	0.172051	-0.0907878	0.621735	-0.372808	0.0818974	-0.643344	0.027815	0.0540534	0.0070219			9	9	9	36.8	36.8	36.8	31.307	0	79.022	1132300000	25	70767000	1.02407	0.162835	0.326034	1.15007	Q9H9H4	Q9H9H4	Vacuolar protein sorting-associated protein 37B	VPS37B
-0.117267	-0.721574	-0.0528742	-0.080603	0.235244	0.484818	-0.226276	-0.69779	0.0186934	-0.0625977	0.43444	0.0838541	0.2811	-0.736742	0.239509	-0.244727	-0.133241	0.195531			25	25	25	48.9	48.9	48.9	57.818	0	89.794	4001200000	65	160050000	1.2369	0.13166	0.325104	1.25435	O95376	O95376	E3 ubiquitin-protein ligase ARIH2	ARIH2
-0.0418756	-0.0149973	-0.143827	0.348664	0.280186	-0.0280371	-0.249869	-0.410786	-0.249649	0.377648	0.0957654	-0.0109548	-0.0474705	0.04359	0.0642012	0.444755	0.328234	0.0375407	+	Res_Sens	3	3	3	7.5	7.5	7.5	37.062	0.00038665	3.4471	193270000	9	13805000	3.00087	0.0406173	0.324943	1.79613	Q8N8Q8	Q8N8Q8	Mitochondrial inner membrane protein COX18	COX18
-0.294925	-0.271303	-0.189112	0.159651	-0.0885965	0.235119	-0.134801	-0.220413	-0.0884337	0.239931	-0.0691557	0.316331	-0.197994	-0.195507	-0.0420998	0.166799	0.0642473	0.261195	+	Res_Sens	32	32	32	45	45	45	68.124	0	272.09	12560000000	125	523350000	4.61563	0.019639	0.324456	2.08813	Q96CM8	Q96CM8	Acyl-CoA synthetase family member 2, mitochondrial	ACSF2
-0.819906	-0.0461731	-0.264376	0.275325	0.316331	0.306553	-0.702661	-0.0901933	-0.0705631	0.0999215	0.333262	0.170906	0.389185	-0.226039	0.324566	-0.266628	-0.293625	0.470888			16	16	16	49.9	49.9	49.9	43.603	0	113.24	2474400000	43	164960000	1.20625	0.135125	0.324344	1.23902	Q53HC9	Q53HC9	Protein TSSC1	TSSC1
-0.472191	0.0642012	-0.346354	-0.201701	0.606289	0.314238	-0.167251	0.284888	-0.317132	-0.129364	0.303697	0.61116	-0.307349	0.328234	-0.35872	-0.244898	0.170246	0.195876			28	28	28	36	36	36	103.97	0	323.31	2536900000	71	53976000	1.39073	0.115266	0.324135	1.31999	P49917	P49917	DNA ligase 4	LIG4
-0.00412631	-0.000770251	-0.415886	0.312317	0.263735	-0.185135	-0.144774	-0.0985789	-0.189408	0.191415	0.528377	0.429468	0.0307993	0.04188	0.114776	0.325122	0.465964	-0.0824859			4	4	4	12.1	12.1	12.1	35.407	0	17.203	189300000	11	11831000	2.38496	0.0562679	0.323874	1.6452	Q9H2D1	Q9H2D1	Mitochondrial folate transporter/carrier	SLC25A32
-0.191527	-0.422009	-0.230148	0.196583	-0.754784	0.55585	-0.0821692	0.0437778	0.194628	0.187993	-0.243916	0.478363	-0.497711	-0.527411	0.229467	0.221309	-0.129695	0.919121			4	4	4	48.5	48.5	48.5	7.7469	0	6.0343	673790000	7	112300000	0.974512	0.172482	0.32377	1.12022	P56277	P56277	Cx9C motif-containing protein 4	CMC4
-0.101508	-0.141245	-0.092074	0.241836	0.250395	0.134647	-0.294925	-0.13433	-0.215633	0.212801	0.141602	-0.025297	-0.216259	-0.2061	0.00266125	0.159195	0.128117	0.271141	+	Res_Sens	43	43	43	53.7	53.7	53.7	78.728	0	323.31	10144000000	133	274150000	6.03473	0.0125652	0.323761	2.27834	Q9H078	Q9H078	Caseinolytic peptidase B protein homolog	CLPB
0.0421373	-0.13973	-0.15157	0.595385	0.187065	0.182686	-0.27929	-0.384852	-0.0561544	0.337516	0.185376	-0.20807	0.148856	-0.0777151	-0.0159402	0.490296	0.116948	0.108969			9	9	9	38	38	38	31.194	0	53.457	1552300000	28	103480000	2.44754	0.0547245	0.323381	1.66027	Q96S99	Q96S99	Pleckstrin homology domain-containing family F member 1	PLEKHF1
1.00507	-0.167067	-0.249154	0.0276616	0.374451	0.789733	0.63421	-0.286953	-0.044003	-0.0519714	-0.104375	0.751225	0.313442	-1.4999	-0.72765	-0.219402	-0.353676	0.672557			4	4	4	5.7	5.7	5.7	84.257	0	7.6934	88256000	6	2206400	0.55841	0.300765	0.323134	0.835479	Q5UE93	Q5UE93	Phosphoinositide 3-kinase regulatory subunit 6	PIK3R6
-0.182768	-0.130934	-0.419928	0.262108	-0.327578	0.247178	-0.105009	-0.225198	-0.225037	0.0320695	0.355935	0.0290599	-0.236168	-0.12222	-0.418628	0.0796897	-0.0275816	0.183423	+	Res_Sens	10	10	10	39.6	39.6	39.6	29.165	0	85.35	3428500000	41	285710000	3.09724	0.0394926	0.322244	1.8085	Q9H008	Q9H008	Phospholysine phosphohistidine inorganic pyrophosphate phosphatase	LHPP
-0.520025	-0.980549	1.29007	0.944183	-1.29911	0.271288	-0.390613	0.0384611	-0.00463372	0.365499	-0.113634	0.243781	-0.36426	0.517316	-0.0909052	2.12289	-0.0456126	-0.0947453			2	1	1	11.5	5.2	5.2	28.554	0.00087752	2.7173	548250000	6	49841000	0.393668	0.408262	0.322187	0.677107	Q13670	Q13670	Putative postmeiotic segregation increased 2-like protein 11	PMS2P11
-0.605146	0.763444	-0.562211	0.303154	-0.366807	0.766081	-0.415886	0.465524	-0.0779869	0.107525	-0.121591	0.591423	-0.949297	0.536105	-0.90198	-0.0191429	-0.69316	0.583576			15	15	15	23.9	23.9	23.9	85.862	0	53.188	2214900000	35	73830000	0.606128	0.279655	0.322055	0.874161	Q12797	Q12797	Aspartyl/asparaginyl beta-hydroxylase	ASPH
-0.271717	-0.050216	-0.220877	0.115977	0.0204178	0.475423	-0.24027	-0.184305	0.0287693	0.0145593	0.137453	0.579173	-0.197854	-0.211163	0.036754	0.0493001	-0.0797359	0.274755	+	Res_Sens	10	10	10	20.8	20.8	20.8	48.318	0	33.06	644880000	26	22237000	2.82535	0.0452663	0.322022	1.74812	Q9C073	Q9C073	Protein FAM117A	FAM117A
0.0683599	-0.0199704	-0.401495	0.0828762	0.496158	0.0634488	0.0354861	-0.198705	-0.643344	0.0915376	0.533635	0.117957	0.209067	-0.13282	-0.125769	-0.0233635	0.187494	0.138345			24	23	23	56.5	54.5	54.5	48.736	0	208.38	15116000000	124	795560000	2.05718	0.0699778	0.32192	1.54858	Q01196	Q01196	Runt-related transcription factor 1	RUNX1
-0.466319	1.53826	-0.0146197	-0.414524	-0.00306325	2.18938	-0.421518	1.11761	-0.0718894	-0.325503	-0.0791289	1.97124	-0.786312	1.27656	-0.414524	-0.400975	-0.0976674	1.81134			10	10	10	35.4	35.4	35.4	32.816	0	86.324	5169100000	38	344610000	0.295602	0.501148	0.321539	0.561225	P42126	P42126	Enoyl-CoA delta isomerase 1, mitochondrial	ECI1
-0.250158	-0.370727	-0.121232	0.457505	0.26563	0.157722	-0.307625	-0.366201	-0.268454	0.372077	0.0709706	0.127303	0.334839	-0.304825	0.331253	-0.0033759	0.0284994	0.0943504			7	1	1	19.7	3.7	3.7	41.57	0.0029538	2.2265	568420000	13	28421000	2.05741	0.0699557	0.321535	1.54776	O95837	O95837	Guanine nucleotide-binding protein subunit alpha-14	GNA14
0.0723095	-0.215384	-0.247672	0.211484	0.0524509	0.351979	0.214397	-0.110269	-0.167172	0.0753415	-0.00739447	0.529355	-0.128724	-0.277293	-0.109793	0.210896	0.150047	0.34988	+	Res_Sens	336	336	317	44.5	44.5	42.7	838.3	0	323.31	40696000000	899	95982000	3.10855	0.0395678	0.321515	1.80859	Q9UPN3	Q9UPN3	Microtubule-actin cross-linking factor 1, isoforms 1/2/3/5	MACF1
-0.297233	-0.0206925	-0.431689	0.084518	-0.227822	0.242812	-0.351592	-0.00430414	-0.287144	0.284057	0.0863012	0.263424	-0.415886	0.0404609	-0.363937	0.113276	-0.211933	0.120029			30	30	30	76.3	76.3	76.3	38.379	0	179.18	7240000000	96	381050000	2.6313	0.050301	0.320742	1.69894	Q9UIC8	Q9UIC8	Leucine carboxyl methyltransferase 1	LCMT1
-0.203388	-0.083566	-0.283044	0.165753	0.180453	0.198869	-0.443731	0.0119818	-0.103249	0.125735	0.37073	0.328234	-0.147298	-0.150053	-0.0037803	-0.162657	0.0586333	0.210784	+	Res_Sens	28	28	28	27.8	27.8	27.8	79.652	0	30.963	3063100000	72	85086000	3.50401	0.0319617	0.320296	1.88347	Q5VIR6	Q5VIR6	Vacuolar protein sorting-associated protein 53 homolog	VPS53
-0.125206	-0.0183805	-0.171209	0.289349	0.285651	0.127563	-0.0668527	-0.138346	-0.544167	0.171135	0.626424	0.10883	-0.184158	-0.0192987	0.239303	0.0108357	0.14246	0.0901481			5	5	5	10.8	10.8	10.8	42.19	0	18.443	1418500000	7	94564000	2.52989	0.0533714	0.320079	1.67228	Q9H300	Q9H300	Presenilins-associated rhomboid-like protein, mitochondrial;P-beta	PARL
-0.392841	-0.025297	-0.27929	-0.124517	0.326114	0.662223	-0.074958	-0.433348	-0.264967	-0.146361	0.489594	0.274755	0.261356	-0.171601	0.245158	-0.518085	0.199944	0.577289			3	3	3	4.6	4.6	4.6	76.612	0	6.9818	249910000	8	6407800	1.26155	0.131563	0.319638	1.2572	Q96C10	Q96C10	Probable ATP-dependent RNA helicase DHX58	DHX58
-0.163659	-0.260983	-0.311289	0.400721	-0.0602603	0.320874	-0.175894	-0.294725	-0.143107	0.122112	0.372315	0.265401	0.232993	-0.368024	0.0386508	-0.120176	-0.296074	0.42578			5	4	4	27.1	23.3	23.3	26.962	0	8.5739	872700000	12	87270000	2.04106	0.0716699	0.319637	1.5385	Q13432;REV__Q9ULT8	Q13432	Protein unc-119 homolog A	UNC119
-0.238425	-0.185873	-0.126799	0.643781	-0.229809	0.160668	-0.459609	-0.315052	0.175663	0.114209	0.29572	0.0889173	0.151518	-0.225494	0.192353	0.643781	-0.162221	0.289666			22	22	22	30.9	30.9	30.9	60.693	0	87.97	2083200000	49	83327000	1.61405	0.0975005	0.319603	1.39853	P83111	P83111	Serine beta-lactamase-like protein LACTB, mitochondrial	LACTB
-0.0897739	-0.27352	-0.030243	0.0218161	0.0744598	0.233928	-0.135983	-0.242941	-0.118683	-0.0998743	0.0578698	0.0713347	-0.327835	-0.392841	-0.299025	0.151949	-0.00635227	0.457881	+	Res_Sens	22	22	22	28.9	28.9	28.9	101.24	0	89.148	1755100000	51	43879000	3.63437	0.0304	0.319318	1.90434	Q9H6U6	Q9H6U6	Breast carcinoma-amplified sequence 3	BCAS3
-0.453947	0.0395552	-0.561159	0.23262	-0.155081	0.342099	-0.344255	0.139297	-0.398917	0.340084	0.214137	0.389185	0.372077	-0.246524	-0.0278269	-0.151041	-0.450605	0.629337			3	3	3	28.3	28.3	28.3	15.662	0	56.14	537910000	11	76844000	1.27016	0.131021	0.31916	1.26029	J3QRK9;Q96CD0	J3QRK9;Q96CD0	F-box/LRR-repeat protein 8	FBXL8
-0.351876	-0.13697	-0.159202	0.176511	-0.133523	0.387706	-0.323647	-0.134504	0.00145552	0.00090803	0.230678	0.497638	-0.315462	-0.0795331	-0.0551781	-0.29231	-0.255292	0.701843			7	7	7	57.7	57.7	57.7	17.663	0	323.31	3532700000	24	588780000	1.71343	0.0900534	0.318786	1.43201	Q9Y3D0	Q9Y3D0	Mitotic spindle-associated MMXD complex subunit MIP18	FAM96B
-0.0693258	-0.117845	-0.033699	0.447193	-0.0268891	0.0873761	-0.331672	-0.0658886	-0.16331	0.335263	-0.00972742	0.247332	-0.23192	-0.0902625	-0.11832	0.242029	0.170009	0.152077	+	Res_Sens	104	104	103	47.7	47.7	47.4	265.55	0	323.31	17286000000	349	144050000	4.1195	0.0252426	0.318545	1.98566	Q13085;O00763	Q13085	Acetyl-CoA carboxylase 1;Biotin carboxylase	ACACA
-0.140221	0.737543	-0.385275	-0.13531	-0.00952	0.348861	-0.414524	0.0656986	0.0662998	-0.0816625	1.06111	0.34925	0.205828	-0.388808	-0.200538	0.0481495	0.585985	0.244706			6	6	6	17.3	17.3	17.3	35.409	0	4.7632	206070000	7	12122000	1.0407	0.163231	0.318397	1.14914	Q86VD7	Q86VD7	Mitochondrial coenzyme A transporter SLC25A42	SLC25A42
-0.165311	-0.422751	-0.0702682	0.19052	0.252144	-0.105421	-0.0871521	-0.392841	-0.0711925	0.192454	0.402729	-0.220732	0.297768	-0.255092	0.0730411	0.301933	0.582019	0.171391			392	392	326	87.4	87.4	78.5	226.53	0	323.31	866020000000	3026	8327100000	1.96576	0.0750442	0.317871	1.51176	P35579;REV__Q5T655	P35579	Myosin-9	MYH9
0.111994	-0.0448301	-0.189803	0.111285	0.0696963	0.424295	-0.0598481	0.0217353	-0.077049	0.157591	-0.0165035	0.475423	-0.204844	-0.155967	-0.388808	0.253122	0.177329	0.216706	+	Res_Sens	54	54	53	65.1	65.1	65.1	85.225	0	311.48	9195700000	131	176840000	3.3608	0.0357828	0.317374	1.846	Q9UHB6	Q9UHB6	LIM domain and actin-binding protein 1	LIMA1
-0.129443	-0.0670063	0.134213	0.129592	-0.136218	-0.0758083	-0.678015	-0.0292244	0.223143	-0.169542	1.75064	0.708486	-0.014054	0.0890044	-0.00248533	0.108127	0.142952	-0.0777825			3	3	3	10.7	10.7	10.7	18.262	0.0043833	1.964	193150000	5	27593000	0.75938	0.224462	0.317146	0.982123	Q6ICB0	Q6ICB0	Desumoylating isopeptidase 1	DESI1
-0.459609	0.217113	-0.155967	0.223441	0.344033	0.0538532	-0.465391	-0.0332694	-0.0947453	0.118862	0.872709	0.141239	0.0554185	-0.0582271	0.0393433	-0.318868	0.00683591	0.451737			7	7	7	31	31	31	25.498	0	14.646	682750000	14	85344000	1.5086	0.107751	0.316575	1.35369	Q9H0Z9;Q9BX46	Q9H0Z9;Q9BX46	RNA-binding protein 38;RNA-binding protein 24	RBM38;RBM24
-0.237557	0.120175	-0.221244	0.187837	-0.0186201	-0.0459809	-0.980549	0.379618	-1.29911	0.35114	0.646066	-0.225773	0.0867637	-0.0147488	-0.00692741	-0.0955147	0.0168773	-0.143202			7	7	7	6.8	6.8	6.8	110.91	0	7.9093	6333300000	18	147290000	0.850325	0.201208	0.316267	1.03935	Q9HCM7	Q9HCM7	Fibrosin-1-like protein	FBRSL1
-0.411772	-0.264627	-0.201998	0.30301	0.31535	0.536105	-0.234346	-0.165952	-0.0810529	-0.237557	0.183967	0.0912791	0.298562	-0.269005	0.163498	0.124265	0.187735	0.17118			5	5	5	40.5	40.5	40.5	14.686	0	166.14	903620000	15	180720000	2.15357	0.068199	0.315781	1.56184	Q8N4V1	Q8N4V1	Membrane magnesium transporter 1	MMGT1
-0.310279	-0.253426	0.295973	0.434957	0.0288969	0.0498206	-0.761099	-0.242718	0.100693	0.218601	0.0288449	0.236127	-0.0269946	-0.1805	0.18713	0.252868	0.153197	0.245158			15	15	15	36	36	36	57.891	0	98.214	2624200000	54	114100000	1.84445	0.0832405	0.315521	1.46864	Q8TBB5	Q8TBB5	Kelch domain-containing protein 4	KLHDC4
-0.251347	-0.120834	-0.305762	0.12637	0.247332	0.372664	-0.0640039	-0.194852	-0.279459	-0.0372458	0.178149	0.159651	-0.227583	0.0495383	-0.223816	0.10035	0.0378916	0.0327421	+	Res_Sens	16	14	14	21.4	19.9	19.9	109.45	0	66.938	635360000	28	11147000	4.4069	0.023028	0.315114	2.01763	Q13191	Q13191	E3 ubiquitin-protein ligase CBL-B	CBLB
0.0479595	-0.0248542	-0.463652	0.0885245	-0.545841	0.839289	-0.221416	0.0392761	-0.320026	0.290685	0.152283	0.484818	0.0839933	-0.20627	0.0190051	-0.200869	-0.247225	0.926449			4	4	4	6.6	6.6	6.6	58.635	0.00013203	4.4679	128810000	7	5600300	1.02551	0.167276	0.3149	1.13666	O00592	O00592	Podocalyxin	PODXL
-0.180314	-0.271499	-0.0260535	0.281756	0.209336	0.012091	-0.58012	-0.389272	0.03629	0.163139	0.0860403	0.323161	-0.203183	-0.148676	0.26033	0.0122321	0.0311462	0.208806			10	10	10	26.7	26.7	26.7	44.839	0	33.81	516320000	22	21513000	2.51162	0.0556176	0.314467	1.65236	Q8WVQ1	Q8WVQ1	Soluble calcium-activated nucleotidase 1	CANT1
-0.348014	0.157402	-0.163593	0.138447	0.222292	0.024693	-0.64472	0.0940795	-0.166834	0.17357	0.142894	0.0912342	-0.418628	-0.105764	0.0184953	0.0433105	0.23769	0.167486			24	24	24	33.2	33.2	33.2	82.22	0	109.46	4958600000	64	134020000	2.52339	0.0555461	0.313244	1.65185	Q8N1B4	Q8N1B4	Vacuolar protein sorting-associated protein 52 homolog	VPS52
0.00311947	-0.158447	-0.0887911	1.30418	0.27035	-0.361181	-0.222905	0.345988	-1.14223	1.16029	0.126087	-1.41387	0.0190051	0.055624	0.0239735	0.592978	0.138755	-0.171112			10	4	4	18.6	9	9	54.039	0	10.265	691220000	18	20946000	0.492178	0.341397	0.312348	0.770056	Q16877	Q16877	6-phosphofructo-2-kinase/fructose-2,6-bisphosphatase 4;6-phosphofructo-2-kinase;Fructose-2,6-bisphosphatase	PFKFB4
0.130531	-0.643344	-1.23679	0.350487	-0.000566271	0.550391	0.69001	-0.172993	-0.569973	0.606289	-0.169314	0.216148	0.46367	-0.207531	-0.315462	-0.207782	-0.675669	0.271974			2	2	2	7.2	7.2	7.2	16.516	0.00075557	2.8501	1570800000	7	224390000	0.676576	0.25395	0.311538	0.919385	O14880	O14880	Microsomal glutathione S-transferase 3	MGST3
-0.109552	-0.175894	-0.169757	0.143698	0.427289	-0.0592488	-0.310548	0.0154875	-0.0816032	0.110404	0.486282	0.116324	-0.0418078	0.000782781	0.0277148	0.122851	0.535454	0.0744598	+	Res_Sens	52	52	52	53.8	53.8	53.8	71.289	0	174.48	19005000000	228	575900000	2.93562	0.0457705	0.31141	1.74023	Q9UG63	Q9UG63	ATP-binding cassette sub-family F member 2	ABCF2
-0.391862	-0.630949	0.322166	0.0864189	0.751225	0.0151806	-0.0997613	-0.106038	0.225019	0.1917	0.192671	-0.0519714	0.0635741	-0.298824	0.397321	0.202893	0.663936	0.230371			5	5	5	29.3	29.3	29.3	16.703	0	68.398	313820000	9	52304000	1.30066	0.130793	0.311309	1.26097	P55008	P55008	Allograft inflammatory factor 1	AIF1
-0.305762	-0.505409	-0.0458093	0.0352757	-0.110006	0.249775	-0.0636773	-0.432186	0.0568501	0.161876	-0.0128497	0.337834	0.0448403	-0.46204	-0.0195261	0.0744009	-0.0323443	0.364568			3	2	2	5	3.3	3.3	61.516	0.0039091	2.0495	19037000000	42	514500000	2.30852	0.0634324	0.31125	1.59232	P07196	P07196	Neurofilament light polypeptide	NEFL
0.0114764	0.0899875	-0.318281	0.120387	0.253721	-0.0146197	0.210991	0.0324154	-0.275912	0.193657	0.106428	-0.0125671	-0.0735988	0.150309	-0.603552	0.804979	0.829488	-0.263222			10	10	10	24.9	24.9	24.9	50.199	0	105.85	2454000000	32	111550000	1.25054	0.135564	0.31049	1.23799	Q86TP1	Q86TP1	Protein prune homolog	PRUNE
-0.102868	-0.171209	-0.0318953	-0.16692	0.217113	0.23262	-0.254614	-0.621765	-0.0297068	-0.115451	0.781886	0.115829	0.612071	-0.338041	-0.144774	-0.216607	0.712713	0.14919			4	2	2	2.9	1.2	1.2	172.58	0.0048508	1.8875	1395800000	16	18366000	1.13303	0.151303	0.310353	1.18406	Q96NW7	Q96NW7	Leucine-rich repeat-containing protein 7	LRRC7
-0.563178	-0.776599	0.103416	0.257028	-0.1729	0.54788	0.125237	-0.0453371	0.159416	0.26033	-0.220537	-0.0956857	-0.22702	-0.043329	-0.120949	0.540487	0.174834	0.109174			5	5	5	19	19	19	31.683	0	5.0428	553820000	14	50347000	1.34408	0.127015	0.309884	1.27677	Q96D96	Q96D96	Voltage-gated hydrogen channel 1	HVCN1
-0.02839	-0.38087	0.00541178	-0.0261871	0.181504	0.363484	-0.134255	-0.27524	0.043939	0.0203532	0.0565343	0.457505	-0.00739447	-0.327301	0.0474923	0.0518149	0.224028	0.397018			129	129	128	74.5	74.5	74.5	157.9	0	323.31	167450000000	887	1860600000	2.77275	0.0503333	0.309185	1.69802	P42704	P42704	Leucine-rich PPR motif-containing protein, mitochondrial	LRPPRC
-0.00387398	-0.256381	-0.144774	0.000453101	0.829488	0.175756	0.0547605	0.0429941	-0.0958502	0.138521	-0.0458989	0.0550144	-0.241399	-0.205698	0.00856453	0.345988	0.171055	0.270492			9	9	9	31.7	31.7	31.7	27.347	0	13.949	14656000000	24	1832000000	2.25911	0.066595	0.309169	1.57393	Q5UCC4	Q5UCC4	ER membrane protein complex subunit 10	EMC10
-0.170917	-0.504306	-0.161467	0.34988	-0.199846	0.190461	-0.131104	-0.247225	-0.193799	0.41055	-0.224615	0.118439	0.113114	-0.525347	-0.128502	0.0471896	-0.201701	0.328024			9	9	9	19.7	19.7	19.7	41.935	0	8.8399	510220000	19	23192000	1.97091	0.0793049	0.307548	1.48953	Q68CQ7	Q68CQ7	Glycosyltransferase 8 domain-containing protein 1	GLT8D1
-0.179781	-0.324674	-0.108832	0.0894605	0.0268756	0.388592	-0.366442	-0.284003	0.0445135	-0.068833	0.325122	0.44042	0.0134723	-0.070205	-0.117267	0.0274825	0.00934452	0.132921	+	Res_Sens	9	9	9	46.9	46.9	46.9	21.172	0	169.94	2008600000	36	200860000	2.90814	0.0483163	0.307178	1.72115	Q9Y3C0	Q9Y3C0	WASH complex subunit CCDC53	CCDC53
-0.569973	-0.458778	-0.356164	0.267922	0.532733	0.322421	-0.0875471	-0.206531	-0.013843	0.193022	0.129989	-0.18847	0.397623	-0.260098	0.189225	0.0205089	0.0846689	0.0297108			7	7	7	22	22	22	37.978	0	31.449	814350000	16	47903000	1.59915	0.103929	0.30651	1.36764	O14657	O14657	Torsin-1B	TOR1B
0.103416	-0.0409093	-0.0907878	0.592978	-0.147375	0.106101	-0.507189	-0.238425	-0.30193	0.30301	0.0960052	0.214485	-0.352217	0.264601	-0.265553	0.213039	0.110536	-0.159999			18	18	18	48.2	48.2	48.2	29.426	0	33.852	4461700000	58	637390000	1.86292	0.0858021	0.30642	1.45434	Q9UMY1	Q9UMY1	Nucleolar protein 7	NOL7
-0.148929	0.0242643	-0.583113	0.580874	-0.135601	0.103084	0.284656	0.0692614	-0.1887	0.478985	-0.0182332	-0.0712645	-0.250158	0.318787	-0.801541	0.748335	0.0788047	-0.296583			9	9	9	17	17	17	38.191	0	17.403	1099000000	18	78498000	1.02202	0.172039	0.304875	1.12154	Q6UXH1	Q6UXH1	Cysteine-rich with EGF-like domain protein 2	CRELD2
0.0238979	-0.33199	-0.149708	0.410058	0.0322992	0.180996	0.539816	0.200147	-0.407369	0.260977	-0.863494	0.13767	-0.465391	-0.121591	-0.873092	0.563962	0.248942	0.182771			3	3	3	13.8	13.8	13.8	36.881	0	5.8463	189140000	8	10508000	0.879973	0.200024	0.304385	1.04359	Q6PCB8	Q6PCB8	Embigin	EMB
0.0925542	-0.302128	-0.608881	-0.00907466	0.429468	0.353696	0.160863	-0.174165	-0.664285	0.0450801	0.283695	0.178149	0.22656	-0.311929	0.195218	-0.252041	-0.0705631	0.394451			33	33	33	34.9	34.9	34.9	104.9	0	73.013	2738100000	81	74003000	1.36269	0.127328	0.304339	1.27477	Q6VY07	Q6VY07	Phosphofurin acidic cluster sorting protein 1	PACS1
-0.0222523	-0.327835	-0.1887	0.159067	0.132051	0.252358	-0.0887104	-0.134179	-0.169404	0.19407	-0.242941	0.042726	-0.0457517	-0.311289	-0.0831894	0.22804	0.223213	0.377991	+	Res_Sens	34	34	34	36.6	36.6	36.6	111.76	0	230.47	6004600000	108	117740000	3.38989	0.0397642	0.30421	1.80604	Q8N766	Q8N766	ER membrane protein complex subunit 1	EMC1
-0.234346	-0.17436	-0.15741	0.132745	0.125356	0.38376	-0.165095	-0.135227	0.380786	0.234499	0.0150074	0.393175	-0.0681418	-0.529418	0.192556	0.104259	0.0244489	0.429468			10	10	10	49.3	49.3	49.3	16.145	0	58.195	1849300000	24	205480000	2.06134	0.0757447	0.303708	1.50633	Q9UL33	Q9UL33	Trafficking protein particle complex subunit 2-like protein	TRAPPC2L
0.0491956	-0.278979	-0.116923	-0.00712718	0.301017	0.714639	0.350224	0.12643	-0.0529774	0.0870888	-0.145196	0.532027	0.0493645	-0.262878	-0.283475	0.280495	0.217642	0.332599			28	28	28	53.4	53.4	53.4	43.482	0	75.495	12513000000	107	500520000	1.78646	0.0921057	0.303689	1.42433	Q6NVY1	Q6NVY1	3-hydroxyisobutyryl-CoA hydrolase, mitochondrial	HIBCH
-0.12414	-0.417241	0.106178	-0.0955147	0.0607846	0.387424	-0.111133	-0.329457	0.236368	0.21849	0.00784384	0.580874	-0.0677883	-0.596558	0.206262	-0.000770251	-0.103137	0.579173			42	42	40	46.2	46.2	43.7	88.367	0	303.39	18152000000	187	490590000	1.46152	0.117246	0.303631	1.31194	P50416	P50416	Carnitine O-palmitoyltransferase 1, liver isoform	CPT1A
-0.200611	-0.30193	-0.208216	0.201467	0.084518	0.230371	-0.283715	-0.352769	-0.0747431	0.104422	0.441343	0.208935	0.02511	-0.115628	0.10537	-0.00501058	-0.116251	0.175596	+	Res_Sens	17	17	17	63.1	63.1	63.1	29.321	0	62.092	7981800000	54	532120000	3.10188	0.045194	0.303614	1.74921	P78346	P78346	Ribonuclease P protein subunit p30	RPP30
-0.448862	0.0672739	-0.155362	0.275959	0.0124708	0.186062	-0.79044	-0.188925	-0.049216	0.464617	-0.0385825	0.0466424	-0.246524	0.0734186	-0.0397795	0.108211	-0.136795	0.0304831			16	15	15	24.3	23.2	23.2	79.147	0	180.41	2193900000	36	52235000	1.85129	0.0878908	0.303054	1.44315	Q9NRK6	Q9NRK6	ATP-binding cassette sub-family B member 10, mitochondrial	ABCB10
-0.128724	-0.25877	0.0725589	0.163581	0.166394	0.0746853	0.0103605	-0.293625	-0.0687369	0.0765173	0.231724	-0.200972	-0.0272181	-0.15936	-0.11811	0.46105	0.554475	0.222129			20	20	11	72.7	72.7	33.1	19.779	0	323.31	58496000000	192	6499600000	2.63187	0.0563045	0.302356	1.64605	O14950;P19105	O14950;P19105	Myosin regulatory light chain 12B;Myosin regulatory light chain 12A	MYL12B;MYL12A
-0.191842	0.0116856	-0.147298	0.267533	0.152745	0.0176698	-0.423641	-0.097748	-0.138968	0.155099	0.410058	0.114499	-0.241015	0.0119818	-0.077629	0.120624	0.122279	0.066003	+	Res_Sens	41	41	41	41.1	41.1	41.1	127.59	0	212.81	11337000000	127	236200000	3.96777	0.0311485	0.302331	1.89767	Q9H6R4	Q9H6R4	Nucleolar protein 6	NOL6
-0.068833	-0.415259	-0.0743412	0.514278	-0.044003	0.122279	-0.205821	-0.177301	-0.111484	0.303912	-0.0759782	0.149479	-0.337143	-0.0166005	0.200045	0.263291	0.190125	0.0883513			9	9	9	52.6	52.6	52.6	17.871	0	50.42	2308500000	36	256500000	2.5708	0.0585635	0.302052	1.63121	P56556	P56556	NADH dehydrogenase [ubiquinone] 1 alpha subcomplex subunit 6	NDUFA6
-0.185873	-0.405055	-0.172418	0.366799	-0.24027	0.19973	-0.122673	0.727627	-0.202576	-0.063727	-0.323647	0.126041	-0.511567	-0.353351	-0.387066	0.35114	0.265282	0.418809			8	8	8	23.4	23.4	23.4	59.473	0	21.846	452740000	16	13720000	1.1939	0.146566	0.301457	1.19862	Q7L1T6	Q7L1T6	Cytochrome b5 reductase 4	CYB5R4
-0.041225	-0.60685	0.170906	0.296404	-0.115796	-0.0558469	0.0759148	0.0992707	0.0335728	-0.115696	-0.253806	0.333457	-0.332492	-0.235687	-0.13689	0.577289	0.768648	0.302611			9	9	7	89.5	89.5	73.7	8.7858	0	28.173	821840000	14	164370000	1.29157	0.13477	0.301194	1.24027	O43715	O43715	TP53-regulated inhibitor of apoptosis 1	TRIAP1
-0.257254	-0.188286	-0.632725	0.793365	-0.435933	0.454242	0.0960052	-0.0233635	-0.211843	0.594107	-0.255292	-0.0463758	0.109582	0.0136418	-0.19175	0.438338	-0.199349	0.0796897			17	17	17	50.5	50.5	50.5	36.346	0	77.724	951930000	30	50102000	1.09112	0.162867	0.300976	1.15034	Q9H425	Q9H425	Uncharacterized protein C1orf198	C1orf198
-0.363937	-0.369039	-0.0613007	0.109108	0.0282499	0.132131	-0.373192	-0.145678	0.0239735	0.0223542	0.250189	0.294408	-0.084662	-0.139113	0.115041	0.132131	0.138614	0.199531	+	Res_Sens	43	43	43	35.7	35.7	35.7	154.69	0	323.31	6179800000	138	98092000	3.42884	0.0404333	0.300513	1.79995	Q6F5E8	Q6F5E8	Leucine-rich repeat-containing protein 16C	RLTPR
-0.386085	-0.12619	0.551044	0.0815934	-0.0871521	1.6162	0.202447	0.010276	0.200407	-0.353351	-0.344535	0.69001	-0.0509322	-0.306215	0.372315	-0.237789	-0.0523487	1.85709			10	10	10	16.3	16.3	16.3	83.573	0	115.02	1106500000	25	40981000	0.478341	0.354961	0.300295	0.74994	Q9H3S1	Q9H3S1	Semaphorin-4A	SEMA4A
-0.255749	-0.408406	0.131216	-0.0286154	-0.216389	0.253122	-0.10262	-0.144677	0.0289531	-0.0424806	0.0241775	0.701843	-0.197105	-0.123747	-0.0390614	0.427289	0.283088	0.185202			7	7	7	24.8	24.8	24.8	28.08	0	13.571	230070000	8	17698000	1.89379	0.0867931	0.299826	1.44859	Q9Y6H3	Q9Y6H3	Mitochondrial inner membrane protease ATP23 homolog	XRCC6BP1
-0.32868	-0.0998054	-0.495487	0.223213	0.582019	-0.106111	-0.112569	0.248447	-0.387575	0.475423	0.0342205	-0.22947	-0.268786	0.00256981	-0.146479	0.0357121	0.0181261	0.0733475			17	16	15	24.6	23.5	23.5	79.988	0	25.806	1368600000	36	34216000	1.71688	0.0987493	0.299427	1.39271	Q9NUT2	Q9NUT2	ATP-binding cassette sub-family B member 8, mitochondrial	ABCB8
-0.0653116	-0.279664	0.115041	-0.312166	1.90433	-0.0361238	-0.0517769	0.103544	-0.0893488	0.078406	0.532027	-0.114082	-0.0509991	-0.0692594	0.320874	0.197309	0.354429	0.0234708			3	3	3	3.7	3.7	3.7	67.046	0.0033194	2.1877	123090000	5	4396200	0.693788	0.253708	0.299389	0.920554	P07358	P07358	Complement component C8 beta chain	C8B
-0.0573494	-0.0628438	-0.329066	0.365898	0.0227576	0.179551	-0.169858	-0.0830563	-0.303874	0.268661	0.333901	0.46105	-0.043726	0.0482099	-0.153196	-0.0957969	-0.0337278	0.0338231			13	13	12	96.7	96.7	95.1	13.941	0	135.78	6261300000	80	782670000	2.84477	0.0521032	0.298986	1.68201	Q9BRA2	Q9BRA2	Thioredoxin domain-containing protein 17	TXNDC17
-0.189721	-0.20456	-0.273752	0.242812	-0.142139	0.31614	-0.00463372	0.0266656	-0.239728	0.232517	-0.380488	0.318594	-0.239194	-0.230704	-0.210639	0.289067	-0.0490607	0.29663			33	33	33	25.6	25.6	25.6	161.75	0	72.223	1605200000	67	20579000	2.30628	0.0685215	0.298927	1.55887	Q8N3P4	Q8N3P4	Vacuolar protein sorting-associated protein 8 homolog	VPS8
-0.197368	0.0191262	-0.198705	0.394861	-0.0266961	0.108127	-0.201462	-0.148154	-0.285041	0.266284	0.163498	0.0409182	-0.0343265	0.00927144	-0.151681	0.233092	0.251241	0.0682489	+	Res_Sens	24	24	24	44.8	44.8	44.8	70.864	0	135.6	2916300000	67	85775000	4.13159	0.0301461	0.298657	1.90835	P50542	P50542	Peroxisomal targeting signal 1 receptor	PEX5
-0.121591	-0.267861	-0.470603	0.342606	-0.253134	0.464208	-0.468312	-0.208879	-0.653454	0.779233	0.32388	0.337043	0.643781	-0.103429	0.350224	-0.373582	-0.593664	0.358338			8	6	6	6.9	5.3	5.3	125.29	0	5.126	359260000	14	5613500	0.789349	0.22443	0.298339	0.982311	Q5TCZ1	Q5TCZ1	SH3 and PX domain-containing protein 2A	SH3PXD2A
-0.19098	-0.353676	-0.0106213	0.230901	-0.118954	0.0669662	-0.336839	-0.248528	-0.0508625	0.273613	-0.0261077	0.206625	-0.0932662	-0.239526	0.0738197	0.19052	0.10185	0.306245	+	Res_Sens	59	59	59	47	47	47	122.85	0	323.31	42699000000	276	871400000	3.29621	0.0430888	0.298015	1.76705	Q9BSJ8	Q9BSJ8	Extended synaptotagmin-1	ESYT1
-0.183312	-0.224495	-0.203863	0.172872	0.0916246	0.390736	-0.0781839	-0.147915	-0.185996	-0.0224884	0.00592862	0.296046	-0.0805309	-0.365816	0.0256142	-0.0644763	-0.0667249	0.429834	+	Res_Sens	57	57	53	65.3	65.3	63.5	81.535	0	323.31	21256000000	185	545030000	2.97547	0.0496863	0.297539	1.70406	Q15027	Q15027	Arf-GAP with coiled-coil, ANK repeat and PH domain-containing protein 1	ACAP1
0.170364	-0.0815403	-0.0904606	0.047883	0.824895	0.133362	-0.300228	-0.657581	0.0802018	0.662223	-0.225494	0.162376	0.00346369	0.0148597	0.00297745	0.185832	-0.0390614	0.063635			6	6	6	11.4	11.4	11.4	52.518	0	23.347	693850000	13	33041000	1.32167	0.134024	0.297066	1.24549	Q9BT22	Q9BT22	Chitobiosyldiphosphodolichol beta-mannosyltransferase	ALG1
0.019057	-0.26448	-0.108676	0.089227	0.138136	0.582019	-0.030243	-0.423204	-0.299985	-0.046304	0.0951949	0.273613	0.156467	-0.292632	-0.0998054	-0.216078	-0.0362398	0.449429			15	15	15	49.3	49.3	49.3	34.193	0	226.99	15384000000	77	1282000000	1.94343	0.0857303	0.296944	1.45632	P50897	P50897	Palmitoyl-protein thioesterase 1	PPT1
0.222879	-0.591527	-0.288937	0.824895	-0.0966716	0.30301	0.308377	-0.525347	-0.199981	0.200045	-0.00480451	0.156802	0.32388	-0.213626	-0.230971	0.0759911	-0.366442	0.381495			12	12	12	31.9	31.9	31.9	46.02	0	21.2	514220000	23	21426000	1.09013	0.164779	0.296619	1.14344	Q9GZT9;Q9H6Z9	Q9GZT9	Egl nine homolog 1	EGLN1
-0.407369	-0.0418756	0.770482	0.107926	0.245988	0.369756	-0.635517	-0.2651	0.566587	0.100619	0.144202	0.722117	-0.715288	-0.428378	0.462478	-0.281814	-0.0730134	0.63857			21	21	20	20.6	20.6	20.1	167.92	0	158.64	1143200000	36	17588000	0.742707	0.238522	0.296481	0.950587	O75093	O75093	Slit homolog 1 protein	SLIT1
-0.338944	-0.184775	-0.0723702	0.188694	0.117575	0.12072	-0.303713	-0.442413	0.391906	0.0253638	0.82742	0.166176	-0.106649	0.182878	-0.298136	0.26563	0.131999	-0.348793			5	5	5	18	18	18	19.52	0	8.2985	469160000	13	78194000	1.36189	0.130986	0.296334	1.26019	Q9H204	Q9H204	Mediator of RNA polymerase II transcription subunit 28	MED28
-0.254614	-0.277979	0.0146835	0.036935	0.164386	0.195127	-0.439007	-0.30911	0.0314108	0.0201427	0.227546	0.200407	-0.0694119	-0.261966	0.263291	0.0575185	0.129433	0.331799			31	31	30	54.4	54.4	54.4	67.351	0	323.31	12284000000	134	491350000	2.68713	0.0571479	0.296222	1.63982	Q6L8Q7	Q6L8Q7	2,5-phosphodiesterase 12	PDE12
0.441973	-0.183363	-0.647559	0.142315	0.227546	0.514278	0.264245	-0.43006	-0.744415	-0.0589418	0.379259	0.287193	0.407312	-0.265348	-0.260403	-0.0671627	-0.165782	-0.012227			13	13	13	62.3	62.3	62.3	21.646	0	199.5	2686400000	47	298490000	1.03617	0.173559	0.29601	1.11637	P16455	P16455	Methylated-DNA--protein-cysteine methyltransferase	MGMT
0.153517	0.253122	-0.560007	0.169117	-0.0445126	0.0681202	-0.0891082	-0.382254	-0.247495	-0.041225	0.587163	0.201089	-0.214133	0.206384	-0.475389	0.15132	0.319661	-0.102519			12	12	10	80.3	80.3	70.9	13.667	0	31.43	5767600000	45	720950000	1.5392	0.113603	0.295953	1.32542	P60520	P60520	Gamma-aminobutyric acid receptor-associated protein-like 2	GABARAPL2
-0.298369	0.998869	-0.393977	-0.0266237	0.748335	-0.30911	-0.347427	0.0597361	-0.106824	0.290266	1.17105	-0.1428	-0.109226	-0.0332233	0.175465	-0.33199	-0.0291829	1.23585			13	13	13	57.8	57.8	57.8	17.7	0	60.58	2827800000	28	314200000	0.600209	0.292804	0.295641	0.848924	P55273	P55273	Cyclin-dependent kinase 4 inhibitor D	CDKN2D
-0.1704	-0.201069	0.00568334	-0.0106213	0.105791	0.288296	-0.146872	0.0853972	0.0297108	-0.13569	0.0681834	0.345988	-0.0586473	0.114039	-0.107216	0.710421	0.858283	-0.0206094			15	15	15	27	27	27	72.757	0	34.391	1011600000	28	37468000	1.58862	0.11055	0.295491	1.34166	O95905	O95905	Protein SGT1	ECD
-0.132735	-0.0925028	-0.232922	-0.293198	0.381889	0.615377	-0.154055	-0.179132	-0.166426	-0.362244	0.354429	0.0794902	-0.233241	0.110404	-0.20456	0.334085	0.279368	-0.0176447			21	20	20	42.6	38.6	38.6	60.593	0	212.17	2889000000	72	137570000	1.69478	0.102514	0.295191	1.37636	Q9H3P7	Q9H3P7	Golgi resident protein GCP60	ACBD3
-0.00235621	0.849369	-0.713095	1.85709	-0.602132	-0.349594	-0.0043896	0.693406	-0.348014	1.93368	-0.111658	-0.365816	0.0294029	0.868797	-0.0941288	1.93368	-0.141245	-0.218452			16	16	16	18.9	18.9	18.9	78.927	0	23.979	979340000	27	24484000	0.313577	0.488763	0.295173	0.574662	P10636	P10636	Microtubule-associated protein tau	MAPT
-0.233241	-0.097748	-0.15812	0.231724	-0.0625197	0.18879	-0.256223	-0.271303	-0.0110852	0.00809786	0.153001	0.282104	-0.291108	-0.0067668	-0.218063	0.237412	-0.00978867	0.0806585	+	Res_Sens	15	15	15	32.2	32.2	32.2	65.265	0	204.1	1356900000	33	41119000	4.18864	0.0309626	0.294793	1.90094	Q8NFF5	Q8NFF5	FAD synthase;Molybdenum cofactor biosynthesis protein-like region;FAD synthase region	FLAD1
-0.224756	-0.33366	-0.310826	0.28099	1.26801	-0.118782	0.106699	0.0388759	0.0361494	0.169847	0.0781288	-0.128255	0.0449387	0.0272045	0.0541355	0.218096	0.306032	0.0169468			10	10	10	59.3	59.3	59.3	15.651	0	44.858	2458200000	34	491640000	1.15832	0.155761	0.294694	1.17201	O75817	O75817	Ribonuclease P protein subunit p20	POP7
-0.637824	-0.402581	0.809013	0.819193	-1.03756	0.364568	-0.49929	-0.538761	0.26033	0.539816	-0.589165	0.544736	-0.146263	-0.382955	0.297286	0.473799	-0.194532	0.490296			7	7	7	36.3	36.3	36.3	26.676	0	13.345	399140000	10	33262000	0.551949	0.315622	0.294689	0.809869	P24001	P24001	Interleukin-32	IL32
-0.102519	-0.0265611	-0.10586	0.394031	0.0063769	-0.00978867	-0.404589	-0.158543	-0.247108	0.236127	0.0589204	0.152035	-0.294925	0.0625126	-0.110832	0.309021	0.0936092	0.0222349	+	Res_Sens	44	44	43	73.6	73.6	73.6	67.256	0	323.31	5781100000	122	165170000	3.32512	0.0435766	0.294554	1.76003	Q86TU7	Q86TU7	Histone-lysine N-methyltransferase setd3	SETD3
-0.364988	-0.124594	0.0312214	0.0613229	0.0683599	0.384056	-0.139031	0.177767	0.0631752	-0.00926818	0.0613905	0.486282	-0.381383	-0.277078	-0.267861	0.108211	-0.150562	0.34925			26	26	26	55.3	55.3	55.3	54.089	0	300.31	4465800000	73	194160000	2.12473	0.0770462	0.293535	1.49784	Q96I59	Q96I59	Probable asparagine--tRNA ligase, mitochondrial	NARS2
-0.147216	0.175315	-0.370087	0.766081	0.0812482	-0.207208	-0.220291	0.0220114	-0.0902625	0.614105	0.120086	-0.162468	-0.287338	-0.114788	0.00119072	0.197525	0.0264463	0.174364			9	9	9	22.2	22.2	22.2	71.911	0	20.226	483370000	19	16668000	1.55484	0.113543	0.293516	1.32596	Q6NSJ2	Q6NSJ2	Pleckstrin homology-like domain family B member 3	PHLDB3
0.14246	-0.142139	0.305833	0.100992	0.279368	-0.000449022	-0.20687	-0.0622691	-0.0692594	1.10054	-0.107122	0.0639784	-0.0978507	0.0590208	-0.0332694	0.829488	0.243388	0.0248941			20	20	20	36	36	36	67.662	0	55.491	3107100000	56	110970000	1.20267	0.149803	0.293269	1.18927	Q5TA45	Q5TA45	Integrator complex subunit 11	CPSF3L
-0.244024	-0.212157	-0.185135	0.208206	-0.0223909	0.211104	-0.3434	-0.357066	0.036935	0.131616	0.649497	0.0635741	-0.0201556	-0.0198158	0.11029	0.0201953	0.0507319	0.0907727			30	30	30	81.2	81.2	81.2	24.205	0	323.31	168190000000	311	18688000000	2.38472	0.0681121	0.293093	1.56182	P62241	P62241	40S ribosomal protein S8	RPS8
0.00735834	-0.49929	-0.20519	0.173897	-0.213439	0.267327	0.0975907	-0.044003	-0.155362	0.151758	-0.0160007	0.430183	0.0281402	-0.256742	-0.145478	0.260795	0.0783095	0.326114			24	24	24	34.4	34.4	34.4	87.972	0	115.59	2978900000	64	76381000	2.35505	0.0691627	0.292435	1.55286	Q08AM6;REV__Q5W0A0	Q08AM6	Protein VAC14 homolog	VAC14
-0.26681	0.0785651	-0.848719	0.756031	0.182083	-0.589165	-0.228154	0.326364	-0.649573	0.931031	0.258207	-0.732356	0.0669662	0.00489839	0.155952	0.36102	0.128219	-0.0245199			24	24	18	55.4	55.4	44	58.476	0	65.935	1597200000	53	45635000	0.679813	0.262295	0.29234	0.904158	O60825	O60825	6-phosphofructo-2-kinase/fructose-2,6-bisphosphatase 2;6-phosphofructo-2-kinase;Fructose-2,6-bisphosphatase	PFKFB2
-0.207782	0.0297108	-0.72765	-0.296818	0.228168	0.239102	0.210479	0.159416	-0.681065	0.0380585	0.348861	0.084057	-0.139942	0.12643	-0.675669	-0.0469674	0.158464	-0.030164			16	16	15	51.2	51.2	46.6	37.79	0	40.48	2876600000	55	159810000	1.22533	0.147026	0.292093	1.19704	P50749	P50749	Ras association domain-containing protein 2	RASSF2
0.180235	-0.171501	0.0565343	0.61116	0.0711187	0.0105013	-0.502415	0.214137	0.0180371	-0.262164	0.0594719	0.41988	-0.327578	-0.232709	0.0985485	0.38376	0.367656	0.299638			42	42	42	61.3	61.3	61.3	66.9	0	307.01	16535000000	164	533390000	1.54657	0.115198	0.29197	1.31993	O95831	O95831	Apoptosis-inducing factor 1, mitochondrial	AIFM1
-0.114995	-0.0998743	-0.249649	0.161289	0.0459794	0.36102	-0.0378411	-0.271717	-0.310548	0.0859897	0.254147	0.182878	0.135129	-0.22871	-0.120834	-0.0275816	-0.030243	0.294685	+	Res_Sens	16	16	16	48.5	48.5	48.5	35.329	0	195.83	5577100000	88	429010000	3.38499	0.0436502	0.291912	1.76111	P31937	P31937	3-hydroxyisobutyrate dehydrogenase, mitochondrial	HIBADH
-0.635517	-0.0643111	0.0440348	0.0588651	0.325122	0.353123	-0.458047	-0.0963366	0.191173	0.063635	0.354206	0.158464	-0.340879	0.0309053	0.0484169	-0.0307566	0.0141555	0.0496962			25	25	11	80.8	80.8	39.4	23.277	0	323.31	65723000000	166	5476900000	1.87387	0.0919415	0.291897	1.42401	P48047	P48047	ATP synthase subunit O, mitochondrial	ATP5O
-0.434423	-0.147575	-0.0571973	0.292596	0.0608249	0.508922	-0.104282	-0.0597854	0.224914	0.210479	0.00939377	0.411349	-0.256585	-0.0841725	0.0018758	0.18616	-0.116989	0.146749			7	6	6	32.3	27.5	27.5	25.717	0	10.714	1319400000	29	101490000	2.33916	0.069968	0.291857	1.5474	Q9H082	Q9H082	Ras-related protein Rab-33B	RAB33B
-0.235311	-0.204438	-0.16916	0.0259152	0.366469	0.366469	-0.265348	-0.370727	-0.0861306	0.113054	0.166887	0.13314	0.0581177	-0.13045	0.164052	0.0543218	-0.0321244	0.192556			13	13	13	40.1	40.1	40.1	33.535	0	22.924	2033500000	32	112970000	3.03696	0.0504958	0.291787	1.69695	P49406	P49406	39S ribosomal protein L19, mitochondrial	MRPL19
-0.22947	-0.0608226	-0.0678683	0.402386	-0.223968	-0.277499	-0.591527	-0.329884	-0.0849818	0.616644	0.125515	-0.170321	-0.0601088	0.134567	-0.0598481	0.468637	0.393559	-0.0591728			13	13	13	30.8	30.8	30.8	63.922	0	80.797	1581000000	47	63239000	1.37191	0.131548	0.291747	1.25569	Q14534	Q14534	Squalene monooxygenase	SQLE
-0.253927	-0.00573794	-0.156141	0.481709	0.12643	0.130721	-0.23113	0.0789941	0.104646	0.124265	0.381185	0.0734186	-0.744415	0.411349	-0.505409	0.182387	0.163498	-0.344032			8	8	8	16.2	16.2	16.2	71.717	0	16.284	257430000	11	7800900	1.29651	0.139019	0.291261	1.22509	Q9P209	Q9P209	Centrosomal protein of 72 kDa	CEP72
-0.613439	0.63421	-0.521119	0.525782	0.233251	0.191794	-0.0758083	-0.0495085	-0.0139712	0.182083	0.240378	-0.182174	-0.429098	0.124362	-0.126004	0.223321	0.164662	-0.0290351			10	9	9	37.6	35.1	35.1	39.133	0	45.104	478160000	18	29885000	1.24501	0.145322	0.29116	1.20376	O75953	O75953	DnaJ homolog subfamily B member 5	DNAJB5
-0.0132254	-0.209148	0.0618508	0.994714	-0.161867	0.00573015	-0.126582	-0.593664	-0.199254	0.596659	0.213935	-0.437018	0.0581728	0.013718	0.0216197	0.44533	0.0103605	-0.0340094			46	34	34	89.6	73.9	73.9	39.455	0	323.31	229570000000	418	9981500000	1.04994	0.173646	0.29115	1.11608	P09972;P05062	P09972	Fructose-bisphosphate aldolase C	ALDOC
-0.385275	-0.373997	0.432786	0.0811851	0.146749	1.04338	-0.180431	-0.223674	0.39101	0.083503	0.0954564	0.69648	0.00927144	-0.315886	0.772781	-0.322294	-0.206531	1.12468			16	16	16	79.5	79.5	79.5	27.873	0	323.31	17638000000	94	1175900000	0.673571	0.266344	0.29067	0.89822	O95571	O95571	Persulfide dioxygenase ETHE1, mitochondrial	ETHE1
-0.290901	-0.109731	-0.14444	-0.0736553	0.329631	0.212635	-0.331462	-0.231387	0.116489	0.0235636	0.748335	0.186948	-0.033117	-0.206987	0.206471	-0.131709	0.0215478	0.271692			41	39	39	63.4	63.4	63.4	53.082	0	323.31	26227000000	182	1092800000	1.80643	0.0971192	0.29045	1.40056	P34896	P34896	Serine hydroxymethyltransferase, cytosolic	SHMT1
-0.147095	-0.287338	-0.143107	-0.112259	0.327156	0.456263	-0.175577	-0.41264	-0.143287	-0.217932	0.140328	0.217113	0.153517	-0.326067	0.0568501	-0.131414	0.221599	0.288132			35	35	34	47.6	47.6	42.7	74.389	0	78.664	4664800000	82	133280000	2.04464	0.083254	0.290414	1.4684	Q96IV0	Q96IV0	Peptide-N(4)-(N-acetyl-beta-glucosaminyl)asparagine amidase	NGLY1
0.00333844	-0.108276	-0.409315	0.712713	-0.3434	0.223703	0.0393433	-0.0743412	-0.397613	0.443092	-0.194975	0.400721	-0.307139	0.414338	0.0430851	0.650731	-0.31782	0.235985			8	8	7	13.4	13.4	12.3	70.682	0	9.8495	222080000	13	6345200	1.05626	0.173544	0.289703	1.11699	Q86VQ6	Q86VQ6	Thioredoxin reductase 3	TXNRD3
-0.26307	-1.41387	0.350629	-0.133018	0.377233	0.088462	-0.0738085	-0.272703	0.175465	0.179805	-0.223968	0.161354	-0.175093	0.251241	-0.171416	0.224914	0.489594	-0.16156			2	2	2	6	6	6	54.531	0.00013193	4.4385	77599000	4	2984600	0.822776	0.220436	0.288382	0.991317	P54284	P54284	Voltage-dependent L-type calcium channel subunit beta-3	CACNB3
-0.149327	0.0421373	-0.180431	0.505607	0.0543218	0.0220718	-0.14663	0.0538532	-0.219072	0.441343	0.129694	-0.0399081	-0.366201	0.256104	-0.301363	0.476175	0.145221	-0.150742			6	6	6	25.5	25.5	25.5	25.195	0.00026295	4.2494	400090000	13	40009000	1.88033	0.0934041	0.288301	1.41727	A6NK58	A6NK58	Putative lipoyltransferase 2, mitochondrial	LIPT2
-0.320558	-0.110198	-0.314542	-0.0463758	0.454242	0.382678	-0.198525	-0.0887104	-0.11971	0.099771	0.267145	0.170965	-0.0901167	0.117198	-0.197548	-0.270114	-0.0231281	0.231343			31	30	29	46.8	46.8	46.5	68.519	0	323.31	6259500000	100	272150000	2.32047	0.0720663	0.287693	1.53116	Q04864	Q04864	Proto-oncogene c-Rel	REL
-0.092074	-0.284003	-0.0711403	0.0563927	0.220551	0.291435	-0.101444	-0.336106	-0.197368	-0.0340094	0.191584	-0.0495912	-0.0288456	-0.122894	-0.185135	0.0463064	0.257631	0.184189	+	Res_Sens	41	41	41	33.3	33.3	33.3	86.191	0	122.84	10348000000	128	413910000	4.13796	0.0342212	0.287055	1.86123	O14964	O14964	Hepatocyte growth factor-regulated tyrosine kinase substrate	HGS
-0.215972	0.102843	-0.241272	0.50975	-0.0594175	-0.0872481	-0.153979	-0.205599	-0.398349	0.597523	0.0800967	0.0107845	-0.00988033	0.0836187	-0.29927	0.218601	0.0896086	-0.11901			12	12	12	63	63	63	12.199	0	75.31	10423000000	77	1737200000	1.86276	0.095363	0.286505	1.40785	Q9NZ45	Q9NZ45	CDGSH iron-sulfur domain-containing protein 1	CISD1
-0.0500848	-0.0599939	-0.199981	0.276448	0.332136	0.0530043	-0.062785	-0.0514259	-0.281065	0.0586333	0.171467	0.0937595	-0.166289	0.0361494	-0.282429	0.19419	0.23676	0.0436896	+	Res_Sens	81	81	68	26.1	26.1	23.3	250.79	0	307.65	18107000000	231	312180000	4.36024	0.0313913	0.286444	1.88976	Q9H4A3;Q96J92	Q9H4A3	Serine/threonine-protein kinase WNK1	WNK1
-0.0275105	-0.103335	-0.267086	0.164727	0.162473	0.2768	-0.177451	0.418809	-0.146361	-0.0568005	-0.0239192	0.572916	-0.182768	-0.152819	-0.240109	0.0511544	0.33732	0.214137			3	2	1	13.6	11.1	5.4	36.537	0.0039101	2.0564	2250800000	5	112540000	2.09818	0.0823069	0.286382	1.47212	C9JRZ8	C9JRZ8	Aldo-keto reductase family 1 member B15	AKR1B15
0.0184953	-0.213757	-0.119813	0.100901	-0.046304	0.174615	0.0199319	-0.203863	-0.175188	0.121546	-0.00314866	0.23591	-0.0991155	-0.0834908	-0.119421	0.49542	0.376119	0.145965	+	Res_Sens	24	24	24	69.2	69.2	69.2	19.576	0	138.07	32853000000	149	2986600000	3.41678	0.0455316	0.286361	1.74616	P13073	P13073	Cytochrome c oxidase subunit 4 isoform 1, mitochondrial	COX4I1
0.106633	-0.0446376	-0.0870267	0.187993	0.00791012	0.112986	-0.204293	0.231137	-0.044229	0.0864772	0.0377828	0.144271	-0.30322	0.202549	-0.313507	1.17105	0.470444	-0.0984935			7	7	7	27.6	27.6	27.6	24.777	0	17.56	668620000	11	55719000	1.18537	0.15598	0.286335	1.17031	Q9Y3Q3	Q9Y3Q3	Transmembrane emp24 domain-containing protein 3	TMED3
1.17931	-0.150313	-0.331462	0.181152	0.9741	0.0543218	0.739456	-0.245722	-0.492794	-0.155706	0.255513	0.441343	0.226046	-0.668178	-0.504306	-0.0254979	0.373697	0.229107			16	16	15	27	27	25.3	53.671	0	39.011	2078900000	33	103940000	0.618003	0.290024	0.286221	0.854267	Q9H6A0	Q9H6A0	DENN domain-containing protein 2D	DENND2D
-0.244727	0.0553115	-0.248067	0.264601	0.142397	0.0742922	-0.142641	0.0430344	-0.196642	0.196972	0.13247	0.282804	-0.375908	-0.141946	-0.20519	-0.113538	-0.0634788	0.20208	+	Res_Sens	44	44	44	58.2	58.2	58.2	54.389	0	323.31	75132000000	286	3954300000	3.35304	0.0462406	0.286153	1.73451	P50995;P27216	P50995	Annexin A11	ANXA11
-0.319171	-0.291613	0.411349	-0.1887	0.962817	0.0623778	0.113054	-0.155488	-0.117845	0.136882	0.404047	-0.428378	0.408888	-0.267086	-0.0661093	0.164907	1.16029	0.0158282			13	13	13	37.2	37.2	37.2	40.585	0	208.59	1756400000	36	103320000	0.785931	0.231039	0.28601	0.966487	Q96CX6	Q96CX6	Leucine-rich repeat-containing protein 58	LRRC58
0.159496	-0.274154	0.0608249	0.502158	0.0112754	0.00666889	-0.196642	-0.184421	-0.121232	0.494545	-0.210501	0.108293	-0.00406117	-0.183555	0.126505	0.647369	0.146511	0.249055			10	10	10	27.3	27.3	27.3	41.833	0	133.93	1918300000	31	100960000	1.769	0.101881	0.285846	1.37856	O75818	O75818	Ribonuclease P protein subunit p40	RPP40
0.178069	-0.196642	-0.138527	0.626424	-0.507189	0.169847	-0.0268224	-0.448862	-0.282207	0.0329784	0.542627	0.0187742	-0.0522416	-0.15878	-0.151105	0.418809	-0.238425	0.221762			30	30	30	54.5	54.5	54.5	61.049	0	152.07	4791300000	85	177450000	1.29155	0.142488	0.284747	1.21145	P13674	P13674	Prolyl 4-hydroxylase subunit alpha-1	P4HA1
0.145373	-0.174488	-0.113634	0.0742216	0.297909	0.302089	0.123853	-0.164274	-0.30114	0.308774	-0.121829	0.0377828	0.266759	-0.17649	-0.0216286	0.751225	0.398876	0.0980084			22	22	22	82.2	82.2	82.2	19.856	0	138.97	4285200000	56	389570000	1.80474	0.100176	0.284747	1.38667	Q8N183	Q8N183	Mimitin, mitochondrial	NDUFAF2
-0.0970538	-0.0970538	-0.194138	0.213384	0.243781	0.183889	-0.252402	-0.106111	-0.0660324	0.0601026	0.517316	0.203312	-0.0654407	-0.109552	0.0946335	-0.0385213	0.109834	0.170158	+	Res_Sens	58	58	58	19.7	19.7	19.7	331.07	0	294.17	4565100000	114	34068000	3.65082	0.0422554	0.284045	1.77564	O43149	O43149	Zinc finger ZZ-type and EF-hand domain-containing protein 1	ZZEF1
0.210226	-0.038776	-0.0932662	0.291435	0.157649	0.134213	-0.0518736	-0.0625197	-0.417712	0.355117	-0.0241308	0.183212	0.00797261	-0.161979	-0.225358	0.166091	0.23357	0.22464			35	27	27	56.1	47.4	47.4	56.888	0	133.42	12355000000	120	457590000	3.18181	0.0505382	0.283898	1.69634	P49590	P49590	Probable histidine--tRNA ligase, mitochondrial	HARS2
-0.365449	-0.245891	-0.137374	0.279666	0.470034	-0.1704	-0.529418	-0.163787	0.273412	0.312317	0.285651	-0.171112	0.084825	-0.0128497	0.112462	0.224513	0.448751	-0.110982			16	16	16	84.8	84.8	84.8	21.725	0	162.67	7217500000	57	601460000	1.50951	0.123331	0.283612	1.28992	Q16774	Q16774	Guanylate kinase	GUK1
0.0549499	-0.177301	-0.226393	0.252358	0.441973	-0.336106	-0.0230605	-0.322923	-0.440448	0.370313	0.752832	-0.155362	0.226287	-0.145868	-0.00539094	0.139017	0.558341	-0.533018			22	21	21	62.4	60.4	60.4	45.553	0	79.66	1706000000	46	77547000	1.03594	0.180026	0.283389	1.09782	Q9HB21	Q9HB21	Pleckstrin homology domain-containing family A member 1	PLEKHA1
-0.176952	-0.124907	-0.235586	0.188122	0.0827008	0.39815	-0.333157	-0.16541	-0.045695	0.0812482	0.313442	0.298362	-0.0833884	-0.0669261	-0.0100137	-0.189328	0.0042527	0.130817			22	18	17	21.2	18.9	18.8	119.75	0	116.37	2774000000	58	74974000	3.09521	0.0525136	0.283311	1.67864	O95486	O95486	Protein transport protein Sec24A	SEC24A
-0.274482	-0.199598	-0.56506	0.309256	0.41659	0.062338	0.0342697	-0.0857637	-0.129601	-0.144565	-0.0384258	0.147944	0.00105225	0.0385277	-0.16044	0.335841	0.074525	0.0414828			10	10	10	47.3	47.3	47.3	19.393	0	47.753	9923800000	28	763370000	2.25216	0.0766246	0.282898	1.5012	P10109	P10109	Adrenodoxin, mitochondrial	FDX1
0.170079	-0.226895	-0.222414	0.188499	-0.305559	0.327755	-0.146965	-0.118401	-0.174817	0.164727	0.0844703	0.585005	-0.26267	-0.144774	-0.0573494	0.215423	-0.10622	0.204713			17	17	17	45.8	45.8	45.8	36.908	0	71.654	5565600000	82	347850000	2.0673	0.0856814	0.282558	1.45396	Q9BYD6	Q9BYD6	39S ribosomal protein L1, mitochondrial	MRPL1
-0.590522	0.189734	-0.39231	-0.69316	1.16029	0.569265	-0.318049	0.14266	-0.0652141	-0.136464	0.424762	0.355935	0.252358	-0.164914	0.0891212	-0.614973	0.0598796	0.560262			26	26	26	47.8	47.8	47.8	48.075	0	191.68	3408400000	78	131090000	0.656301	0.278006	0.282548	0.878368	Q99541	Q99541	Perilipin-2	PLIN2
-0.302128	-0.0763306	-0.114534	0.220202	-0.443731	0.152211	-0.508283	-0.164164	0.218601	0.0715052	0.175832	0.449429	-0.137454	-0.23113	0.185023	0.0469373	-0.22101	0.959467			7	7	7	20.9	20.9	20.9	40.066	0	22.789	393010000	15	20685000	1.08702	0.1723	0.28236	1.12019	Q02083	Q02083	N-acylethanolamine-hydrolyzing acid amidase;N-acylethanolamine-hydrolyzing acid amidase subunit alpha;N-acylethanolamine-hydrolyzing acid amidase subunit beta	NAAA
-0.245377	-0.206531	-0.281656	0.170823	0.195531	0.264809	-0.19098	-0.161051	-0.127115	0.0463064	0.199531	0.0871814	0.0341518	-0.0533887	0.0441887	0.0761379	0.193242	0.118734	+	Res_Sens	32	32	32	84.5	84.5	84.5	38.177	0	281.07	5184400000	86	272860000	4.86312	0.0281485	0.282228	1.93553	P06746	P06746	DNA polymerase beta	POLB
-0.450605	-0.258532	-0.163988	0.198169	0.35632	0.440956	-0.433975	-0.182411	-0.0281208	0.0962847	0.211386	0.111209	0.0545077	-0.443093	0.569265	-0.127115	-0.251695	0.166595			15	15	15	75.8	75.8	75.8	20.455	0	92.897	2534800000	47	230430000	1.34237	0.138751	0.282118	1.22636	P36405	P36405	ADP-ribosylation factor-like protein 3	ARL3
-0.437018	-0.354332	-0.267515	0.136448	0.763444	0.43102	-0.125925	0.263424	-0.199743	0.484818	-0.429098	-0.225907	-0.105558	0.0904063	0.0979102	0.196972	0.143358	-0.000818809			3	3	3	5.7	5.7	5.7	55.693	0.00076171	3.034	70619000	5	3362800	1.17083	0.161268	0.282065	1.1569	Q8WV16;Q3SXM0	Q8WV16	DDB1- and CUL4-associated factor 4	DCAF4
-0.229665	-0.318868	-0.249869	0.258207	-0.300915	0.265074	-0.12783	-0.341325	-0.124984	0.219308	0.0282954	0.355117	-0.0763306	-0.0857637	0.0475383	0.0606327	-0.363635	0.508922			3	3	3	4.3	4.3	4.3	104.33	0.0078928	1.6086	26633000	3	605290	1.76893	0.103798	0.282012	1.36956	Q8TET4	Q8TET4	Neutral alpha-glucosidase C	GANC
-0.0334358	-0.114788	-0.00333399	0.44826	0.1601	0.0592917	-0.203301	-0.0385825	-0.113245	0.335841	-0.278665	0.100426	-0.177161	0.010881	-0.171297	0.491972	0.306385	0.0669662			8	8	8	50.3	50.3	50.3	16.628	0	152.44	5136400000	43	733770000	2.40248	0.0720429	0.281649	1.53276	Q86SX6	Q86SX6	Glutaredoxin-related protein 5, mitochondrial	GLRX5
-0.193501	-0.0515037	-0.312604	0.201692	0.321227	-0.146479	-0.252927	-0.0152957	-0.0643561	0.565131	0.466905	-0.254806	-0.143478	0.219103	-0.0067668	0.440029	0.274135	-0.155202			13	13	13	55.6	55.6	55.6	29.328	0	78.347	2481200000	35	190860000	1.6008	0.115874	0.281551	1.31614	Q86U90	Q86U90	YrdC domain-containing protein, mitochondrial	YRDC
-0.0773464	0.0914439	-0.235026	0.410873	0.0557169	0.0411818	-0.139589	-0.050689	-0.259632	0.408526	0.218849	-0.00379634	-0.24895	0.0550948	-0.193057	0.241612	0.0585	0.0281857			73	73	72	47.6	47.6	47.6	143.7	0	264.15	20189000000	229	305900000	2.99035	0.0562212	0.279711	1.64681	Q5JTH9	Q5JTH9	RRP12-like protein	RRP12
-0.283715	0.412942	-0.845282	0.0181261	0.387424	-0.164654	0.0007045	0.15105	-0.657581	0.424762	0.756031	-0.335533	-0.152911	0.245158	-0.56506	-0.0830563	0.103766	-0.285686			25	25	25	77.8	77.8	77.8	29.946	0	213.08	40472000000	131	3372700000	0.800064	0.230895	0.279542	0.967397	Q7Z7K6	Q7Z7K6	Centromere protein V	CENPV
-0.227583	-0.282429	0.0853972	0.199624	-0.166628	0.0360371	-0.129364	-0.435933	-0.0424352	0.234956	-0.152032	0.247773	-0.0981794	-0.00878803	-0.19399	0.263424	0.436864	0.0820151			12	12	12	48.8	48.8	48.8	23.85	0	35.627	2264400000	44	161740000	2.34152	0.0750591	0.279482	1.51245	Q9NZD2	Q9NZD2	Glycolipid transfer protein	GLTP
-0.461055	0.112399	-0.253927	-0.209148	0.391569	0.430183	-0.283279	0.0508187	-0.033006	-0.174243	0.301271	0.306749	-0.377799	0.0381104	-0.304825	-0.164164	0.0654771	0.0545077			25	25	25	29.7	29.7	29.7	88.234	0	95.056	1798800000	59	43874000	1.6542	0.113231	0.279419	1.32847	Q9UQ90	Q9UQ90	Paraplegin	SPG7
-0.305308	0.182878	-0.568386	0.389185	0.173666	-0.346354	-0.217265	0.35721	-0.578892	0.307159	0.377233	-0.370727	-0.164087	0.240522	-0.240721	0.397018	0.615377	-0.322035			19	15	15	48	41.2	41.2	42.777	0	67.905	2245000000	54	102050000	0.925918	0.201756	0.279397	1.03705	Q99719	Q99719	Septin-5	2020-09-05
0.087335	-0.181624	0.082467	-0.236168	1.02209	-0.0759782	-0.234035	0.128441	0.174921	-0.0602603	0.133484	0.248136	-0.595045	-0.303446	-0.345422	0.0622032	-0.137454	0.369993			7	7	7	22.4	22.4	22.4	54.466	0	18.964	373740000	14	18687000	1.05039	0.180061	0.279161	1.09822	Q6ZN18	Q6ZN18	Zinc finger protein AEBP2	AEBP2
-0.210501	-0.150822	-0.0951137	0.22245	0.220876	0.136927	0.032927	-0.191419	-0.144237	0.159153	0.336741	-0.205454	0.0566157	0.000394397	0.0796264	0.349622	0.590602	0.0747464			13	13	12	30.1	30.1	25.7	43.384	0	26.87	699600000	26	36821000	2.44657	0.0719904	0.278688	1.53376	Q6P444	Q6P444	Mitochondrial fission regulator 2	MTFR2
-0.29529	-0.13717	-0.235789	0.235607	-0.431004	0.693406	0.0493001	0.187837	-0.168836	0.175882	-0.509178	0.82742	-0.437018	0.145965	-0.373192	0.313628	-0.549744	0.481112			23	23	22	18.5	18.5	18.4	161.69	0	183.45	1158800000	36	17557000	0.795986	0.232809	0.277925	0.96305	Q6YHK3	Q6YHK3	CD109 antigen	CD109
0.0100946	-0.215858	0.129355	0.446591	0.0598224	-0.107275	-0.441686	-0.0756138	-0.178464	0.435962	-0.00128105	0.199844	0.14557	-0.0751406	0.143155	0.589528	0.213384	0.105791			8	8	8	33	33	33	24.516	0	49.471	507730000	13	36266000	1.8414	0.101652	0.277884	1.38068	Q9BT30	Q9BT30	Alpha-ketoglutarate-dependent dioxygenase alkB homolog 7, mitochondrial	ALKBH7
-0.177161	0.0436442	-0.344795	0.311059	0.215165	-0.127894	-0.0630834	-0.0666546	-0.37636	0.292815	-0.0137242	0.191077	-0.0436434	0.118314	-0.147575	0.451737	0.230138	-0.110614			18	18	17	49.5	49.5	42	42.321	0	85.579	3054200000	44	160750000	2.26647	0.0792977	0.277452	1.4891	Q9H4I3	Q9H4I3	TraB domain-containing protein	TRABD
-0.238592	0.0119818	-0.502415	0.0518871	0.464617	-0.910328	-0.0921422	0.180235	-0.242597	0.783605	1.01635	-0.635517	-0.278665	0.339676	-0.1887	0.274893	0.748335	-0.309258			10	10	10	18.8	18.8	18.8	88.318	0	45.47	282840000	15	6898500	0.58049	0.311196	0.277312	0.818302	Q96N46	Q96N46	Tetratricopeptide repeat protein 14	TTC14
-0.197854	-0.354857	-0.203571	-0.370087	0.57626	0.226287	-0.0677883	-0.236168	-0.145027	-0.147672	0.319898	-0.0939793	0.146511	-0.282643	0.102977	-0.00198036	0.456764	0.291583			49	48	47	67.5	67.5	66.7	47.578	0	323.31	37837000000	208	1401400000	1.49734	0.128051	0.277277	1.27252	P09543	P09543	2,3-cyclic-nucleotide 3-phosphodiesterase	CNP
-0.12117	-0.176602	-0.0447	0.0649539	0.147755	0.165977	-0.524269	-0.327301	0.0942995	-0.0326577	0.594107	0.318365	0.0260728	0.0477302	-0.236553	-0.0346479	0.0220718	-0.0159402			8	8	8	14.1	14.1	14.1	53.028	0	7.0121	1128400000	14	51291000	1.96788	0.0941721	0.276942	1.41305	Q9Y679	Q9Y679	Ancient ubiquitous protein 1	AUP1
-1.12312	0.260795	0.357983	0.0735197	-0.393625	0.160433	-1.23679	0.190858	0.337043	0.0268058	0.0894605	0.310162	-0.962172	0.242029	0.115228	0.396116	0.146749	-0.136218			24	24	24	45	45	45	31.524	0	148.35	11013000000	97	917740000	0.570504	0.315621	0.27684	0.810248	P82970	P82970	High mobility group nucleosome-binding domain-containing protein 5	HMGN5
0.415546	-0.145352	-0.281445	0.436368	0.466905	-0.107216	-0.304825	-0.0169684	0.0417402	-0.0143082	0.488483	0.166698	-0.269367	-0.0551781	-0.0247838	0.0551794	0.235119	0.120175			7	7	7	14.3	14.3	14.3	48.181	0	6.8897	1033500000	11	39752000	1.7651	0.107272	0.276449	1.35518	Q7L4P6	Q7L4P6	BEN domain-containing protein 5	BEND5
-0.112442	-0.206687	0.0336311	0.284656	0.0412371	0.0299222	-0.35843	-0.404589	-0.0135051	0.101587	0.385184	0.103886	0.0596704	-0.100353	0.0843245	0.185023	0.172872	0.163066			16	16	16	48.6	48.6	48.6	39.249	0	244.25	10741000000	79	631800000	2.90594	0.0602686	0.276202	1.61898	O15160	O15160	DNA-directed RNA polymerases I and III subunit RPAC1	POLR1C
-0.249978	-0.187223	-0.220732	0.19407	0.0225907	0.241704	-0.263808	-0.318529	-0.05248	-0.0252447	1.12468	0.199531	0.185589	-0.0577471	0.182686	-0.231568	-0.0885965	0.0662998			10	10	10	73.9	73.9	73.9	10.275	0	53.499	43044000000	115	10761000000	1.13188	0.169404	0.276187	1.1302	P61513;A6NKH3	P61513	60S ribosomal protein L37a	RPL37A
-0.0777825	-0.143202	-0.319761	0.536105	-0.270026	0.26044	0.0715893	0.0427533	-0.324928	0.294408	-0.308469	0.292815	-0.0527901	-0.0955147	-0.0466294	0.428038	0.148176	0.156898			22	21	19	23.1	23.1	21.2	86.16	0	89.216	3167300000	61	126690000	1.7041	0.111325	0.276072	1.33614	Q9Y5V3	Q9Y5V3	Melanoma-associated antigen D1	MAGED1
-0.219772	-0.199349	0.10537	-0.404014	2.04629	-0.132333	-0.122337	0.00829064	0.556643	0.0163952	0.209207	-0.0243101	-0.620522	-0.18231	0.458398	0.534498	0.175882	-0.156801			2	2	2	14.5	14.5	14.5	20.954	0	10.868	106270000	4	9660500	0.492445	0.35829	0.275601	0.745778	Q16527	Q16527	Cysteine and glycine-rich protein 2	CSRP2
0.366799	-0.435933	0.21173	-0.179631	-0.13045	0.800435	-0.286539	-0.845282	0.0229476	-0.312874	0.177329	0.468637	-0.0887104	-0.307625	0.279038	-0.177902	-0.0967993	0.846921			2	2	2	28.9	28.9	28.9	11.777	0	37.143	514070000	8	128520000	0.74156	0.250107	0.275471	0.927183	Q9H3Y8	Q9H3Y8	Pancreatic progenitor cell differentiation and proliferation factor	PPDPF
0.276243	-0.359463	-0.158543	0.13404	-0.381383	0.231724	0.470444	0.146039	-0.0897739	0.0270445	-0.0666546	0.787338	-0.300915	-0.356599	-0.352436	0.467335	0.132678	0.42207			10	10	10	56.8	56.8	56.8	9.3697	0	83.534	6684900000	49	1114200000	1.0451	0.183142	0.275466	1.09	O00483	O00483	Cytochrome c oxidase subunit NDUFA4	NDUFA4
-0.00919376	-0.0986566	-0.234346	0.361499	0.39101	-0.0195973	-0.105612	-0.218452	-0.164654	-0.0534568	0.0276616	0.0517458	-0.103952	-0.0761216	-0.230704	0.182771	0.156086	0.138755	+	Res_Sens	13	3	1	3.4	0.6	0.5	242.67	0.0039139	2.065	3636400000	38	46030000	3.62237	0.0460325	0.275352	1.73693	Q9Y3S1	Q9Y3S1	Serine/threonine-protein kinase WNK2	WNK2
-0.29231	-0.527411	-0.243639	0.220551	0.0610896	0.283804	-0.271303	-0.326588	0.119018	-0.026403	0.202893	0.134647	0.0650116	-0.196868	0.22703	0.0269481	-0.135424	0.262934			9	9	9	32.7	32.7	32.7	24.826	0	20.682	602460000	21	46343000	1.99509	0.0936538	0.275344	1.41604	Q32NC0	Q32NC0	UPF0711 protein C18orf21	C18orf21
-0.206403	-0.544167	-0.181862	0.153517	-0.34707	0.41988	-0.123511	-0.309687	0.116568	0.230553	0.00683591	0.423515	0.218731	-0.425966	0.309932	0.0979102	-0.284518	0.630646			26	26	26	40	40	40	61.719	0	184	7237400000	87	241250000	1.11713	0.171747	0.275293	1.12226	P30038	P30038	Delta-1-pyrroline-5-carboxylate dehydrogenase, mitochondrial	ALDH4A1
-0.415886	-0.000400782	0.269051	0.245791	0.12637	0.0144366	-0.91894	-0.180639	0.206262	-0.000634776	0.3385	0.224315	-0.286953	0.0209851	0.0757639	0.110599	0.124265	0.0583319			16	16	16	45.6	45.6	45.6	35.932	0	129.27	1162400000	43	64579000	1.31809	0.145584	0.274748	1.20311	Q8NBN7	Q8NBN7	Retinol dehydrogenase 13	RDH13
0.0369937	-0.143641	-0.0584378	0.0451859	0.088462	0.438338	-0.0631488	-0.457342	-0.0939061	-0.133241	-0.013655	0.266759	-0.04983	-0.215488	-0.0818794	0.0959563	0.277848	0.279666			19	19	19	44.7	44.7	44.7	49.237	0	98.788	1412800000	53	54340000	2.62994	0.0682687	0.274667	1.56002	Q7L592	Q7L592	NADH dehydrogenase [ubiquinone] complex I, assembly factor 7	NDUFAF7
0.317104	-0.237557	-0.161867	0.660625	-0.0721398	0.190635	-0.138667	-0.431689	-0.250158	0.240193	0.0762026	0.201791	0.337834	-0.223816	-0.0735168	0.2811	-0.0912272	0.119742			12	12	12	25.4	25.4	25.4	51.017	0	149.15	1374000000	23	80826000	1.54503	0.125405	0.274362	1.28221	Q96GQ5	Q96GQ5	RUS1 family protein C16orf58	C16orf58
0.140404	-0.0178392	-0.22702	0.455254	0.0637274	0.141056	-0.410181	-0.0271367	-0.112494	0.132745	0.300596	0.285651	0.0701908	-0.0507832	0.0241016	0.0809646	0.282936	0.115473			7	7	7	29.9	29.9	29.9	33.814	0	45.937	6257100000	28	391070000	2.89221	0.0615393	0.274351	1.61004	O75880	O75880	Protein SCO1 homolog, mitochondrial	SCO1
-0.400428	-0.254277	-0.231387	0.250802	0.301271	0.221309	-0.340071	-0.36846	0.00359488	0.0683599	0.589528	0.151876	0.334085	0.0207892	0.174155	-0.344795	0.0164789	0.147026			34	34	34	90.2	90.2	90.2	24.604	0	323.31	184200000000	419	23025000000	1.42717	0.13501	0.273762	1.24093	P27635;Q96L21	P27635	60S ribosomal protein L10	RPL10
-0.0358118	-0.288407	-0.0992722	0.327595	-0.0983827	0.140134	-0.291108	-0.217556	-0.135227	0.153001	0.377648	0.172617	-0.0836586	-0.104114	-0.0557989	0.0668955	-0.155269	0.166698			23	23	23	64.5	64.5	64.5	38.673	0	183.89	2633500000	59	131680000	3.10204	0.0562556	0.273543	1.64505	Q9P2W9	Q9P2W9	Syntaxin-18	STX18
-0.133698	-0.23596	-0.226895	0.289067	0.0316745	0.2465	-0.215761	-0.296347	-0.10127	-0.0025412	0.544736	0.216612	0.205966	-0.36426	0.129355	-0.154411	-0.194138	0.244212			8	8	8	28.7	28.7	28.7	33.652	0	12.981	491780000	17	30736000	1.80692	0.105702	0.273398	1.35981	Q9BSV6	Q9BSV6	tRNA-splicing endonuclease subunit Sen34	TSEN34
-0.198417	-0.246017	-0.30322	-0.227229	0.645031	0.315599	0.176133	-0.00360423	-0.353676	-0.111217	0.199292	0.0974332	0.157649	-0.0870855	-0.327835	0.281498	0.229221	-0.156266			7	7	7	8.9	8.9	8.9	107.41	0	29.432	194640000	7	5260400	1.53546	0.126868	0.273271	1.27668	Q14596	Q14596	Next to BRCA1 gene 1 protein	NBR1
-0.1598	-0.433975	0.323161	0.394451	-0.325717	-0.143287	-0.423204	0.122047	0.222129	0.364568	-0.3342	0.915024	-0.263614	-0.0521648	-0.181175	0.595385	0.0290599	0.117011			11	11	10	23.6	23.6	23.4	52.259	0	39.659	3083800000	32	171320000	0.908834	0.208922	0.27321	1.01957	O95864	O95864	Fatty acid desaturase 2	FADS2
-0.151105	-0.18456	-0.168598	0.181409	0.365499	-0.114597	0.00953243	0.245298	-0.605146	0.242652	-0.15157	-0.0488167	-0.211163	0.0366552	-0.035346	0.492816	0.381185	0.0430344			14	14	14	32.8	32.8	32.8	45.348	0	16.601	1031400000	31	39671000	1.60828	0.120833	0.272894	1.29926	Q9H5Q4	Q9H5Q4	Dimethyladenosine transferase 2, mitochondrial	TFB2M
-0.101444	-0.229809	-0.284254	0.253583	-0.558053	0.544736	-0.124239	-0.118865	-0.10875	0.170364	0.0454102	0.539816	-0.0168378	-0.111734	-0.100419	0.0320236	-0.342379	0.572916			24	24	24	43.6	43.6	43.6	54.548	0	281.67	14914000000	115	621440000	1.21738	0.160007	0.272752	1.16004	P12955	P12955	Xaa-Pro dipeptidase	PEPD
0.0611674	-0.174091	-0.303874	0.239303	-0.179354	0.355457	0.0122321	-0.0741023	-0.36458	0.42578	-0.304148	0.563962	0.225494	-0.277499	0.134717	0.159651	-0.288626	0.722117			7	7	7	28.6	28.6	28.6	21.077	0	40.789	1116200000	18	124030000	1.13074	0.171072	0.272742	1.1239	Q969M7	Q969M7	NEDD8-conjugating enzyme UBE2F	UBE2F
-0.203863	-0.234734	-0.18456	0.551945	-0.0466294	0.210991	-0.00965052	-0.511567	-0.173475	0.297099	-0.356599	-0.0862541	0.250395	-0.162744	-0.123312	0.551945	-0.0568005	0.0304022			6	6	6	13	13	13	52.084	0	6.0151	160110000	6	8005600	1.39309	0.138962	0.272179	1.22562	Q9H173	Q9H173	Nucleotide exchange factor SIL1	SIL1
0.113773	0.131088	-0.286539	-0.060768	0.804979	-0.0232298	-0.110925	0.00514748	-0.217101	0.0480684	0.19026	0.145754	-0.122757	0.116568	-0.0740033	0.265074	0.657013	-0.0225529			16	16	16	19.8	19.8	19.8	102.97	0	41.409	1166400000	31	24816000	1.51038	0.129952	0.27215	1.26596	Q9Y620;A0A087X0H2	Q9Y620;A0A087X0H2	DNA repair and recombination protein RAD54B	RAD54B
-0.168134	-0.145782	0.0392761	0.299638	0.0909897	-0.0396863	-0.345738	-0.185379	0.062444	0.166245	0.0823537	0.145062	-0.268166	0.0808607	-0.163988	0.402386	0.19873	0.00784384			63	63	63	26.5	26.5	26.5	289.38	0	210.48	5844400000	134	46384000	2.98027	0.0603191	0.272019	1.61803	Q9ULT8	Q9ULT8	E3 ubiquitin-protein ligase HECTD1	HECTD1
-0.424896	-0.135811	0.0037876	0.12417	0.127458	0.398876	-0.212462	-0.0300136	-0.0332233	-0.0261077	0.218096	0.0698884	-0.441686	-0.143747	-0.0160007	-0.05248	-0.0509322	0.204324			10	10	10	13.5	13.5	13.5	91.783	0	26.26	394210000	24	8959400	2.62093	0.0698614	0.271927	1.54933	Q86X52	Q86X52	Chondroitin sulfate synthase 1	CHSY1
-0.197994	-0.0318337	-0.100353	0.277478	0.102469	-0.175405	-0.17649	-0.123102	-0.185784	0.188557	0.217982	0.121609	-0.0446376	-0.0433807	0.0233084	0.26044	0.464617	0.109222			28	28	27	73.6	73.6	73.6	37.909	0	307.41	14558000000	149	970530000	3.25616	0.0542983	0.271915	1.66529	O75791	O75791	GRB2-related adapter protein 2	GRAP2
-0.399867	-0.341949	0.03651	0.098216	0.120624	0.314472	-0.343767	-0.470603	0.181928	-0.0109084	0.218378	0.2465	-0.0581191	0.0679408	0.0389454	0.0417402	0.107218	0.017972			5	5	5	21.1	21.1	21.1	32.146	0	7.2072	256580000	9	14254000	2.11064	0.0896295	0.271466	1.43474	Q8N3Z3	Q8N3Z3	GTP-binding protein 8	GTPBP8
-0.110925	-0.0236974	-0.154411	0.408888	0.182387	0.146454	-0.140869	-0.130746	-0.256223	0.243603	0.0898358	0.42578	0.148444	-0.077478	0.266562	0.304838	0.0877146	0.07126			4	3	3	12.4	10.1	10.1	54.691	0	16.41	432500000	13	17300000	2.82506	0.0640852	0.271123	1.58639	Q9UHL0	Q9UHL0	ATP-dependent RNA helicase DDX25	DDX25
-0.212802	0.0606327	-0.369039	0.748335	-0.209616	0.0689713	-0.153874	-0.00452963	-0.166509	0.819193	-0.0665272	0.432786	-0.05903	0.0787534	0.274893	0.184697	-0.180314	0.0868432			12	12	12	52.3	52.3	52.3	33.415	0	95.384	1539200000	30	153920000	1.13293	0.1721	0.270652	1.12127	Q8NBA8	Q8NBA8	DTW domain-containing protein 2	DTWD2
-0.57585	0.418809	-0.349294	0.343804	-0.187755	0.313628	-0.458778	0.231343	-0.243916	0.41988	0.0372894	0.20612	-0.354857	0.186741	-0.186111	0.0506428	-0.241399	0.154372			21	21	21	46.2	46.2	46.2	61.277	0	111.37	3847600000	66	160320000	1.16438	0.168608	0.269833	1.1331	Q15942	Q15942	Zyxin	ZYX
-0.126582	0.523063	-0.593664	0.467335	-0.0779104	-0.224073	-0.327024	0.247683	-0.776599	0.68507	0.0213597	0.415546	-0.0203578	0.125237	-0.114844	0.178431	-0.14542	0.0436442			8	8	8	24.3	24.3	24.3	34.389	0	8.6765	623330000	14	34629000	0.878194	0.21731	0.269674	0.998541	Q969T7	Q969T7	7-methylguanosine phosphate-specific 5-nucleotidase	NT5C3B
0.063227	0.456263	-0.351179	0.305348	0.0529149	-0.36846	0.0509467	0.0612402	-0.419928	0.416097	0.679711	-0.254148	-0.260539	0.329016	-0.317132	0.727627	0.90117	-0.42242			14	14	14	56.3	56.3	56.3	19.55	0	37.284	2369300000	29	215390000	0.725421	0.258836	0.269547	0.910381	O15182	O15182	Centrin-3	CETN3
-0.0287088	-0.240378	-0.116806	0.203563	0.300812	-0.235026	-0.0418078	-0.248755	-0.271303	0.254739	0.0829341	-0.139339	0.018265	-0.0879348	0.00375488	0.379259	0.415184	0.150106			8	8	8	6	6	6	165.19	0	9.6611	334650000	12	4183100	2.28838	0.0824794	0.269545	1.47099	Q96RY7	Q96RY7	Intraflagellar transport protein 140 homolog	IFT140
-0.0529302	0.0222349	-0.510171	-0.291814	0.239509	0.535454	0.0825242	0.0285465	-0.437566	-0.226393	0.537762	0.63421	0.170364	-0.0981794	-0.176394	-0.483991	0.0102096	0.498969			27	27	27	65.7	65.7	65.7	36.067	0	286.18	22908000000	147	1041300000	0.951033	0.202247	0.269499	1.03572	Q16698	Q16698	2,4-dienoyl-CoA reductase, mitochondrial	DECR1
0.2465	0.117011	-0.254806	1.36307	-0.104727	-0.189018	0.120175	0.0527281	-0.25544	1.17931	-0.0179951	-0.00621822	0.0940176	-0.0222167	-0.102957	0.328024	-0.141875	0.0091504			6	6	5	8.4	8.4	7.8	54.489	0.00026147	4.0077	2509600000	19	209140000	0.685032	0.275078	0.269412	0.884397	Q9UBM7	Q9UBM7	7-dehydrocholesterol reductase	DHCR7
0.175663	-0.168264	0.0634488	1.17931	-0.0384258	-0.0224884	0.159364	-0.2061	-0.0579254	1.23585	-0.091911	-0.323331	0.224315	-0.144565	0.0920009	0.8027	-0.0308507	-0.150053			44	44	43	70	70	68.8	48.115	0	323.31	52620000000	316	2391800000	0.660048	0.283194	0.269207	0.867576	P37268	P37268	Squalene synthase	FDFT1
-0.197548	-0.384188	0.0216197	0.047806	-0.23517	0.182771	-0.497711	-0.253927	0.14457	0.0600345	0.188694	0.16218	-0.373582	-0.0643111	0.0264908	0.124969	0.183704	0.128117			6	6	6	40.5	40.5	40.5	12.388	0	63.659	1255400000	19	209230000	2.19265	0.0869664	0.269077	1.44759	Q9NYM9	Q9NYM9	BET1-like protein	BET1L
-0.162534	-0.36846	-0.127639	0.107636	0.17357	0.234956	-0.0834908	-0.13717	-0.254277	0.0783095	0.275959	0.135753	0.155269	-0.224495	0.311969	0.0619167	0.176133	0.286104			9	9	9	45.5	45.5	45.5	21.508	0	35.988	931740000	24	84704000	2.60104	0.072058	0.269018	1.53587	Q9NYR9	Q9NYR9	NF-kappa-B inhibitor-interacting Ras-like protein 2	NKIRAS2
-0.246368	-0.250963	-0.455135	0.0196723	0.384805	0.525782	0.146352	-0.016117	-0.370379	0.369472	-0.0683067	0.0894605	0.251831	-0.133391	-0.302296	-0.1023	-0.309687	0.13551			10	10	10	100	100	100	9.638	0	31.864	4538600000	46	648370000	1.41001	0.138854	0.268986	1.22506	Q7Z4G1	Q7Z4G1	COMM domain-containing protein 6	COMMD6
-0.312874	0.322905	-0.224355	-0.0598481	0.184093	0.647369	-0.108609	-0.263614	-0.219874	-0.162744	0.276243	0.348861	-0.244898	0.018332	-0.219546	-0.0430076	-0.447449	0.423085			3	3	3	7.6	7.6	7.6	57.645	0.000755	2.8325	122710000	6	4908400	1.25047	0.157652	0.268793	1.16585	O60381	O60381	HMG box-containing protein 1	HBP1
-0.141519	-0.218251	-0.335533	-0.176952	0.732863	0.328024	-0.000164111	-0.0587632	0.03651	0.108677	-0.118865	0.212916	-0.0472665	-0.300915	0.0557169	0.0963936	-0.142358	0.368033			28	28	27	13.7	13.7	13.1	229.83	0	54.509	22863000000	68	251240000	1.59102	0.125048	0.268768	1.28446	Q6GYQ0	Q6GYQ0	Ral GTPase-activating protein subunit alpha-1	RALGAPA1
-0.2651	-0.639648	0.170694	0.119951	0.254902	-0.0859488	-0.140968	0.0473776	0.180335	0.0818256	0.063227	0.213384	-0.223543	0.0336311	-0.00154212	0.61955	0.266562	0.0465743			7	7	6	28.2	28.2	23.1	34.854	0	41.178	451620000	17	19636000	1.59155	0.125039	0.268755	1.28459	Q96HP4	Q96HP4	Oxidoreductase NAD-binding domain-containing protein 1	OXNAD1
-0.70764	0.0268756	0.185376	0.071663	0.147205	0.161793	-0.64129	-0.0152338	0.188985	-0.00850707	0.274997	0.233251	-0.476529	-0.0307566	0.130817	-0.0278945	0.125735	0.0995768			48	48	48	36.4	36.4	36.4	137.75	0	254.97	8456300000	158	138630000	1.33762	0.146516	0.268579	1.19833	Q15477	Q15477	Helicase SKI2W	SKIV2L
-0.378333	-0.0403521	-0.0258421	0.667448	-0.418628	0.0766443	-0.675669	-0.23448	-0.0522416	0.333901	-0.041481	0.0505707	-0.230289	-0.0325832	0.0779063	0.150872	-0.0973914	0.101144			50	50	37	62.7	62.7	43.2	63.146	0	323.31	156430000000	468	6016600000	1.3054	0.150976	0.268329	1.18592	P06744	P06744	Glucose-6-phosphate isomerase	GPI
-0.418628	-0.41264	-0.0280371	-0.123203	0.321958	0.542627	-0.320312	-0.373997	0.152035	-0.22793	0.41055	0.177231	-0.189328	0.20703	0.0399024	-0.0393912	0.112132	-0.103429			21	21	21	44.3	44.3	44.3	46.587	0	60.611	2299100000	47	99960000	1.38256	0.141937	0.26828	1.21393	Q96EB1	Q96EB1	Elongator complex protein 4	ELP4
-0.0171907	-0.0783605	-0.254422	0.140134	0.105721	0.49542	-0.0418756	-0.111322	-0.209308	-0.0119193	0.0237251	0.434957	0.0302494	-0.242597	-0.0174406	-0.138667	-0.209148	0.627688			25	25	25	56.3	56.3	56.3	33.31	0	241.17	7771500000	87	518100000	1.69808	0.116225	0.267798	1.31468	P55212	P55212	Caspase-6;Caspase-6 subunit p18;Caspase-6 subunit p11	CASP6
0.0409182	-0.167897	0.0629648	0.822085	-0.0640679	-0.079989	-0.199476	-0.27352	-0.111734	0.691399	-0.148778	0.0571256	0.0980984	-0.0367104	0.0639298	0.504517	1.08878e-05	0.104179			25	25	25	46.5	46.5	46.5	54.478	0	45.98	1937800000	58	80741000	1.25933	0.156953	0.267768	1.16734	Q8NB16	Q8NB16	Mixed lineage kinase domain-like protein	MLKL
0.196502	-0.448117	0.080392	-0.073868	0.0487316	0.719963	-0.0584378	-0.390175	0.0181261	-0.0615638	-0.0176447	0.699245	0.169664	-0.435076	0.0412371	-0.223194	-0.199476	0.691399			21	21	21	49.2	49.2	49.2	49.447	0	258.23	5074000000	76	220610000	0.940445	0.206201	0.26772	1.02783	Q5EBM0	Q5EBM0	UMP-CMP kinase 2, mitochondrial	CMPK2
-0.0640679	-0.590522	0.127732	-0.111895	-0.219241	0.566587	-0.00926818	-0.56506	0.247562	-0.164557	-0.0654407	0.61955	-0.137532	-0.91894	0.322166	-0.134179	-0.223674	0.553448			38	38	37	45.6	45.6	45.5	81.224	0	323.31	32325000000	175	1114700000	0.762267	0.248002	0.267614	0.930608	P13798	P13798	Acylamino-acid-releasing enzyme	APEH
-0.30072	-0.225198	-0.240721	0.117575	0.259572	0.183082	-0.202104	-0.22793	-0.0150585	0.0814226	0.222129	0.0604286	0.135051	-0.089069	0.0966585	0.0421373	0.219426	0.150492			21	21	20	33.8	33.8	33.8	70.783	0	323.31	3984700000	65	132820000	3.47829	0.0522399	0.267262	1.68274	Q8IXI2	Q8IXI2	Mitochondrial Rho GTPase 1	RHOT1
0.0739221	0.0513904	-0.33455	0.110033	-0.0596604	0.131448	-0.123102	0.0168773	-0.202305	0.0901481	0.177094	0.517316	0.100766	-0.306626	-0.285288	0.0441235	0.0503563	0.330061			12	12	12	50.3	50.3	50.3	17.201	0	18.994	3223500000	55	358170000	2.29097	0.0844486	0.266648	1.4629	Q9HBL7	Q9HBL7	Plasminogen receptor (KT)	PLGRKT
-0.377171	-0.169404	-0.126113	0.297768	-0.314542	0.179333	-0.206403	0.0962847	0.0401463	0.295343	-0.13282	0.257319	-0.453947	-0.042182	-0.217932	0.264245	-0.0133249	0.108546			45	45	45	27.1	27.1	27.1	186.91	0	125.43	2865500000	95	35819000	1.92743	0.102522	0.26651	1.37493	Q9P2K8	Q9P2K8	Eukaryotic translation initiation factor 2-alpha kinase 4	EIF2AK4
0.393559	-0.0135963	-0.121518	-0.00825397	0.395185	0.0798508	0.0220114	0.0360371	-0.488535	0.998869	-0.0951137	0.468071	-0.12688	0.202611	-0.349052	0.201791	0.0342697	-0.124426			13	13	13	25.2	25.2	25.2	61.655	0	87.422	1823300000	27	79272000	1.03506	0.19037	0.266178	1.07059	Q96S52	Q96S52	GPI transamidase component PIG-S	PIGS
0.121468	-1.12312	0.164814	0.179091	0.18765	-0.318049	0.0172206	-0.475389	-0.0479892	0.160433	0.0893054	-0.114844	0.130418	-0.204114	0.0387988	0.164486	0.396116	0.269207			8	8	7	22.4	22.4	22	45.07	0	29.316	421210000	18	28081000	0.97211	0.200826	0.265699	1.04031	Q14186	Q14186	Transcription factor Dp-1	TFDP1
-0.495487	0.127387	-0.145868	-0.0396287	0.367656	0.177558	-0.263614	-0.199743	0.078473	-0.0332694	0.329464	0.12506	-0.510171	0.273193	-0.332828	0.101731	0.0626061	-0.168718			14	10	10	13.4	10.7	10.7	134.52	0	19.833	713980000	19	13730000	1.58259	0.127244	0.26568	1.27474	Q16760	Q16760	Diacylglycerol kinase delta	DGKD
-0.234584	-0.0640679	-0.110478	0.389423	0.127192	0.149542	-0.325244	-0.141778	-0.0641188	0.132296	0.289349	0.0627751	-0.0655065	-0.0396287	0.129041	0.0936092	0.117365	0.106503	+	Res_Sens	47	43	42	65.9	60.8	58.3	97.621	0	323.31	26728000000	191	581040000	3.69764	0.0497619	0.264936	1.70577	Q9UBF2;Q92521	Q9UBF2	Coatomer subunit gamma-2	COPG2
0.232993	0.0257497	-0.0995405	-0.223816	0.283913	-0.364988	-0.668178	-0.46204	-0.258266	0.263159	0.931031	-0.00333399	-0.111587	0.18765	-0.338944	0.0910782	-0.000634776	-0.0866787			2	2	2	5.4	5.4	5.4	43.312	0.00038625	3.4221	129050000	6	5610700	0.932599	0.208963	0.264655	1.01938	Q8TCJ0	Q8TCJ0	F-box only protein 25	FBXO25
0.03651	0.113718	-0.252041	0.424295	0.0260154	-0.161688	-0.225773	-0.197462	-0.27929	0.268361	0.266068	0.0167454	0.109415	-0.0381591	0.051525	0.39854	0.402729	0.0551794			20	20	18	30	30	27.2	78.947	0	48.622	2789300000	40	92978000	2.05686	0.0970273	0.2642	1.40123	O14641;O14640;P54792	O14641	Segment polarity protein dishevelled homolog DVL-2	DVL2
-0.0820233	-0.246368	-0.0108038	0.465964	-0.0582271	0.0671937	-0.301674	-0.260403	0.0569218	0.266978	-0.018557	0.217379	0.13776	-0.0668157	-0.162936	0.446591	0.0684341	-0.0167661			10	10	10	45.1	45.1	45.1	26.659	0	132.82	1361500000	41	97253000	2.22236	0.0885537	0.263926	1.43933	Q9ULC3	Q9ULC3	Ras-related protein Rab-23	RAB23
-0.10569	0.012091	-0.228282	0.645031	0.230901	0.114776	-0.186247	-0.152382	-0.130934	0.547041	0.163066	-0.359463	0.0796897	-0.0830563	0.300127	0.203312	0.19026	0.145062			3	3	3	21.1	21.1	21.1	10.864	0	4.9648	176290000	7	44072000	1.55343	0.130913	0.263852	1.26143	Q6IPR1	Q6IPR1	LYR motif-containing protein 5	LYRM5
0.146134	-0.154504	-0.28589	0.219838	-0.111658	0.9741	0.216148	-0.448117	0.053475	0.00174917	-0.235586	0.789733	0.296404	-0.194348	0.0869793	-0.0202987	-0.60685	1.07634			5	5	5	10.4	10.4	10.4	53.666	0	63.204	258160000	10	10326000	0.635053	0.295032	0.263454	0.844621	P58335	P58335	Anthrax toxin receptor 2	ANTXR2
-0.216259	-0.148476	-0.366201	0.29192	0.397623	0.0739221	0.217227	-0.228578	-0.387066	0.35467	0.504517	-0.237238	0.19419	-0.121829	-0.252541	-0.0469011	0.121746	-0.398917			24	24	24	47.8	47.8	47.8	62.045	0	248.14	2985500000	65	124390000	1.29902	0.155087	0.263431	1.1739	Q9Y2W6	Q9Y2W6	Tudor and KH domain-containing protein	TDRKH
-0.136218	-0.275516	-0.258074	0.223143	0.0313476	0.329464	-0.0389242	-0.220877	-0.305308	0.101438	0.098216	0.134482	0.208574	-0.25982	0.0371277	0.0425677	-0.0825415	0.241836			19	19	19	84.7	84.7	84.7	26.923	0	323.31	54251000000	189	3875100000	2.69173	0.0718995	0.263221	1.53427	Q99714	Q99714	3-hydroxyacyl-CoA dehydrogenase type-2	HSD17B10
-0.653454	-0.144336	0.511489	0.210085	-0.153585	0.477369	-0.122575	-0.307349	0.0769623	0.228594	-0.246524	0.498405	-0.213051	-0.0785978	-0.628645	-0.118865	-0.228282	0.141602			3	3	3	3.2	3.2	3.2	109.41	0.0017335	2.3863	184600000	5	3619500	0.985263	0.200137	0.263151	1.04263	Q2KHM9	Q2KHM9	Uncharacterized protein KIAA0753	KIAA0753
-0.0713565	-0.275912	-0.122432	0.38376	-0.0026892	0.158464	-0.286768	-0.184775	0.0160745	0.249775	0.297534	-0.0848305	0.253009	-0.221416	0.121096	0.303154	0.0838541	0.206778			20	20	20	45.2	45.2	45.2	46.538	0	62.495	1449600000	54	69030000	2.3264	0.085116	0.263142	1.46001	Q8IVH4	Q8IVH4	Methylmalonic aciduria type A protein, mitochondrial	MMAA
-0.184697	-0.185652	0.0880115	0.258736	0.0248163	-0.152182	0.00592862	-0.0915341	-0.293198	0.246113	0.000782781	0.409383	0.205685	-0.131048	-0.167979	0.293727	0.351651	0.177558			11	11	11	65.4	65.4	65.4	17.909	0	86.395	4457300000	33	557170000	2.31015	0.0857373	0.262785	1.45539	Q9P0P0	Q9P0P0	E3 ubiquitin-protein ligase RNF181	RNF181
-0.873092	0.766081	-0.0875471	-0.128796	0.269384	0.164553	-1.03756	0.783605	-0.315462	-0.05248	0.274893	0.0540534	-1.10111	0.34835	-0.437566	-0.075745	0.0399024	-0.145352			58	58	58	78.2	78.2	78.2	67.56	0	323.31	69647000000	314	1989900000	0.510659	0.355074	0.261635	0.750159	P29350	P29350	Tyrosine-protein phosphatase non-receptor type 6	PTPN6
0.207143	-0.22947	-0.162221	-0.158031	0.451081	0.190858	-0.0785978	-0.129536	-0.260248	-0.0963366	0.260625	0.218264	0.122047	-0.0510804	0.0070219	0.0785651	0.897003	-0.0626538			9	9	9	22	22	22	64.177	0	13.761	238820000	16	7024200	1.34311	0.150937	0.261591	1.18618	A0AVF1	A0AVF1	Intraflagellar transport protein 56	TTC26
0.223029	0.0617694	-0.199846	0.714639	-0.426461	-0.107699	-0.0195261	0.166799	-0.410181	0.534498	-0.229915	0.144063	-0.124426	-0.0957969	-0.41264	0.95517	-0.356599	0.312088			4	4	4	29.3	29.3	29.3	16.383	0.00039042	3.8072	149640000	6	14964000	0.776066	0.248087	0.261178	0.930733	Q9Y5T4	Q9Y5T4	DnaJ homolog subfamily C member 15	DNAJC15
-0.463652	0.053475	0.0867637	-0.205454	-0.125769	0.271692	-0.412226	-0.0173886	0.29337	-0.102365	0.2768	0.442365	-0.0291829	0.105047	-0.131954	0.69001	0.693406	-0.110269			5	3	3	45.8	26.7	26.7	14.631	0	7.7196	313740000	8	44820000	1.05035	0.191532	0.260685	1.06841	Q9BZA5	Q9BZA5	Putative gamma-taxilin 2	TXLNGY
-0.12473	0.013718	-0.390613	0.0501937	0.206778	0.33656	-0.261763	-0.0476338	-0.0552456	0.0587522	0.284656	0.157261	-0.147095	0.0830851	0.0851184	0.169931	0.230553	0.00577723			5	1	1	2.5	1.1	1.1	207.7	0.00075729	2.885	152530000	6	1713800	3.03136	0.0641862	0.260624	1.58568	P51805	P51805	Plexin-A3	PLXNA3
-0.596558	0.791167	-0.540837	0.295899	0.62055	-0.36458	-0.475389	0.908823	-0.420424	0.384056	1.23585	-0.268166	-0.535142	0.768648	-0.26681	0.0346274	0.455254	-0.416677			17	17	17	20.1	20.1	20.1	102.13	0	91.909	1311000000	47	29796000	0.431785	0.405714	0.260371	0.681118	Q9UDR5	Q9UDR5	Alpha-aminoadipic semialdehyde synthase, mitochondrial;Lysine ketoglutarate reductase;Saccharopine dehydrogenase	AASS
0.121956	0.0942995	-0.710758	0.296228	0.163751	-0.0969827	0.227324	-0.117377	-0.761099	0.391569	0.200732	-0.271058	0.202292	-0.128796	-0.563178	0.2137	0.107525	-0.301674			23	23	23	31.8	31.8	31.8	91.154	0	106.64	1769500000	52	42130000	0.944801	0.209297	0.259903	1.01821	Q9NYL2	Q9NYL2	Mitogen-activated protein kinase kinase kinase MLT	ZAK
0.13247	-0.226393	-0.170996	0.297534	0.369993	0.0198206	-0.375084	-0.318281	0.031291	0.0796897	0.168073	0.272599	-0.113538	0.0190051	-0.0743412	0.0724688	-0.0975317	0.0600345			8	8	8	18.8	18.8	18.8	43.967	0	5.6279	184130000	12	9206700	2.48448	0.0805572	0.259839	1.48255	Q8WV60	Q8WV60	Pentatricopeptide repeat-containing protein 2, mitochondrial	PTCD2
-0.201462	0.0237828	-0.769914	0.151183	-0.367238	0.103544	0.0954101	0.144722	-0.718763	0.331529	-0.184015	0.211386	-0.251347	0.056441	-0.461055	0.108758	-0.126663	0.0269481			34	34	34	86.8	86.8	86.8	38.324	0	323.31	25339000000	168	1206600000	1.11551	0.181467	0.259735	1.09484	Q00796	Q00796	Sorbitol dehydrogenase	SORD
-0.0707452	-0.126799	-0.0642178	-0.0254396	0.247178	0.632115	-0.060352	-0.260098	-0.283475	-0.101508	0.19407	0.413884	0.155185	-0.236937	-0.00262888	-0.215761	-0.190323	0.432786			35	35	35	63.3	63.3	63.3	51.294	0	323.31	37098000000	247	1426900000	1.47922	0.13864	0.259674	1.22829	P55084	P55084	Trifunctional enzyme subunit beta, mitochondrial;3-ketoacyl-CoA thiolase	HADHB
-0.173984	-0.180758	-0.138346	0.0942043	0.287579	0.282104	-0.17581	-0.313726	-0.12364	0.041672	0.131511	0.0330488	0.0823537	-0.0460548	0.0109468	0.0282499	0.264245	0.111125			22	22	7	95.4	95.4	31.9	23.482	0	323.31	21228000000	150	1929900000	3.75684	0.0512644	0.259195	1.68997	P51148	P51148	Ras-related protein Rab-5C	RAB5C
0.000509262	-0.197994	-0.070205	0.278795	0.0608824	0.118862	-0.205454	0.00604529	-0.111587	-0.0586473	0.165078	0.331799	-0.252402	-0.18456	-0.0654407	0.100185	0.00346369	0.250547			50	50	49	82.2	82.2	81.8	55.21	0	323.31	77948000000	372	3247800000	3.743	0.0515817	0.259117	1.68774	Q9Y3I0	Q9Y3I0	tRNA-splicing ligase RtcB homolog	RTCB
0.0639298	-0.397613	-0.337635	0.497638	-0.170917	0.347707	0.22255	-0.174817	-0.393977	0.200246	0.0468315	0.199009	0.240267	-0.1729	-0.13973	0.0234708	-0.12222	0.217379			23	23	23	53	53	53	34.006	0	279.47	6901500000	81	383420000	1.51296	0.135897	0.258786	1.23708	A6NDG6	A6NDG6	Phosphoglycolate phosphatase	PGP
-0.0772383	-0.542669	0.00489839	0.00216224	-0.173347	0.225923	-0.20118	-0.297699	-0.115796	-0.197854	0.399818	0.173473	-0.0996794	-0.298567	0.182294	-0.048664	0.135404	0.365898			5	5	4	42	42	38.3	9.1703	0	20.243	283560000	14	141780000	1.70021	0.122679	0.258717	1.29301	Q9NSA3	Q9NSA3	Beta-catenin-interacting protein 1	CTNNBIP1
0.253922	-0.246524	0.0199319	0.191077	0.115769	0.0458398	-0.0625977	-0.146479	-0.0538366	0.0359684	-0.0139712	0.33656	-0.213439	-0.04733	-0.254148	0.183423	0.569265	0.112332			12	12	11	6.9	6.9	6.3	219.6	0	22.486	598410000	26	5699100	2.26982	0.0898153	0.258529	1.43354	Q6YHU6	Q6YHU6	Thyroid adenoma-associated protein	THADA
-0.44942	-0.0740033	-0.290901	0.583576	0.352713	0.730137	-0.182059	0.380096	-0.136051	0.136988	-0.232709	0.139665	0.102067	-0.03033	0.135129	-0.0721398	0.12072	0.0212405			9	9	8	10.1	10.1	9.4	134.61	0	19.062	159470000	13	2531300	1.17493	0.173558	0.258407	1.11666	Q2NKJ3	Q2NKJ3	CST complex subunit CTC1	CTC1
-0.0873385	0.0142455	-0.410181	0.282804	0.0381555	0.112462	-0.121753	0.0159686	-0.490199	0.228291	0.171055	0.119347	-0.0418756	-0.0596604	-0.0627025	0.151396	-0.146965	0.124066			36	36	36	67.6	67.6	67.6	54.636	0	323.31	62282000000	248	2491300000	2.54133	0.0793166	0.258234	1.48855	P07954	P07954	Fumarate hydratase, mitochondrial	FH
-0.299025	-0.247336	-0.219874	-0.0623624	0.502876	0.24141	-0.0361238	-0.0274035	-0.24027	0.393559	-0.0226515	-0.0196902	-0.177451	0.0355385	0.000564787	-0.0369492	0.0686109	0.0441235			3	3	3	7.9	7.9	7.9	86.254	0	7.8885	95103000	6	2570300	2.24328	0.0918744	0.257812	1.42555	Q16394	Q16394	Exostosin-1	EXT1
-0.425966	0.636013	-0.833294	0.125291	-0.12473	0.727627	-0.298136	-0.00365885	-0.0862541	0.113478	0.213384	0.205023	-0.156266	0.280769	-0.309999	-0.0566653	-0.26448	0.182491			5	5	5	12.3	12.3	12.3	62.402	0	9.8872	182990000	7	5382000	0.835873	0.234366	0.257579	0.95925	Q7L9B9	Q7L9B9	Endonuclease/exonuclease/phosphatase family domain-containing protein 1	EEPD1
0.40357	-0.746376	0.148641	0.233251	-0.195291	0.00333844	0.121546	-0.255092	0.0524509	-0.473853	-0.0893488	0.115977	-0.562211	-0.508283	-0.198142	0.235396	0.392304	0.550391			11	11	11	89.9	89.9	89.9	10.378	0	100.1	5667000000	41	944500000	0.859496	0.229156	0.25734	0.971433	Q9Y5J7	Q9Y5J7	Mitochondrial import inner membrane translocase subunit Tim9	TIMM9
-0.117771	0.0168773	-0.36974	0.074525	-0.202446	0.159971	-0.138585	-0.0446376	-0.185135	0.256524	-0.0782925	0.436864	-0.464397	-0.0874836	-0.309258	0.0406695	-0.22421	0.149542			22	22	22	42.9	42.9	42.9	53.818	0	246.85	3807300000	85	211520000	1.96759	0.10584	0.257031	1.35925	O60784	O60784	Target of Myb protein 1	TOM1
0.221475	0.162376	-0.382254	0.0685156	-0.146965	0.163796	0.16758	0.453058	-0.928506	-0.0825415	-0.202182	0.296404	-0.649573	0.0386508	-1.4999	-0.115547	-0.233012	0.145156			11	11	4	53.6	53.6	24.6	20.504	0	80.176	2047600000	32	186150000	0.570484	0.325284	0.256746	0.792089	P61225	P61225	Ras-related protein Rap-2b	RAP2B
0.153001	0.0701093	-0.435076	-0.0312611	0.436864	0.0598796	0.0378916	-0.154325	-0.315886	-0.0256647	0.630646	0.0543218	0.216612	-0.138855	-0.773209	-0.111052	0.410058	-0.453947			10	10	10	15.8	15.8	15.8	70.157	0	13.255	286620000	14	7746600	0.947015	0.210258	0.25662	1.0142	Q9P2B4	Q9P2B4	CTTNBP2 N-terminal-like protein	CTTNBP2NL
-0.0965124	0.0544451	-0.192392	-0.0448925	0.0861287	0.311059	-0.32424	-0.254277	1.67269	0.710421	0.165556	-0.227583	0.040284	-0.190816	0.26563	0.884394	1.14044	0.255847			10	10	10	36.6	36.6	36.6	40.703	0	13.385	586870000	17	29343000	0.483016	0.37412	0.256284	0.723032	Q9UH03	Q9UH03	Neuronal-specific septin-3	2020-09-03
-0.046468	-0.0349125	-0.152382	0.140046	0.192233	0.155496	-0.341949	-0.255605	0.0174249	-0.00320058	0.223703	0.364933	-0.0883705	0.13776	-0.272278	0.137214	0.0914439	-0.0402124			9	8	8	15.8	14.7	14.7	72.584	0	11.624	187430000	11	5206500	2.90747	0.070132	0.255382	1.5454	P53667	P53667	LIM domain kinase 1	LIMK1
0.261356	-0.070668	-0.0566653	0.306983	0.0767645	0.0241016	-0.141029	-0.170996	-0.0761216	0.245629	-0.0402124	0.0747464	-0.0747431	-0.517332	-0.0832485	0.139116	0.0918006	0.447193			11	11	11	37.5	37.5	37.5	36.436	0	24.179	1206400000	21	80426000	2.11502	0.099897	0.255063	1.38858	Q5TC12	Q5TC12	ATP synthase mitochondrial F1 complex assembly factor 1	ATPAF1
-0.639648	0.071384	0.244064	0.039101	0.153075	0.192556	-0.616493	0.0391867	0.333262	0.0716947	0.175465	0.353123	-0.540837	0.0598796	0.0115572	0.0228732	0.225494	0.0242643			83	83	82	45	45	44.5	175.48	0	323.31	14682000000	246	185850000	1.15504	0.17905	0.255032	1.10243	Q6PGP7	Q6PGP7	Tetratricopeptide repeat protein 37	TTC37
-0.247108	-0.450605	-0.35035	0.296838	0.0872543	0.513446	-0.00692741	-0.363635	-0.345738	-0.22421	0.213207	0.209568	0.498405	-0.304148	0.172787	-0.462804	-0.146263	0.410873			10	10	10	17.9	17.9	17.9	43.818	0	28.004	1220000000	25	64210000	0.970314	0.208377	0.255025	1.0227	Q9BUL5	Q9BUL5	PHD finger protein 23	PHF23
-0.67054	-0.451986	-0.0406803	0.0316096	0.657013	1.23585	0.0232509	-0.0842559	0.266068	-0.282015	0.0882927	-0.112113	0.0408583	-0.0159402	0.284267	-0.0172426	0.247178	-0.204293			5	5	5	20.1	20.1	20.1	38.923	0	15.322	443840000	11	27740000	0.696056	0.279537	0.254804	0.874969	Q9NSU2	Q9NSU2	Three-prime repair exonuclease 1	TREX1
0.0548843	-0.437018	-0.0424352	-0.234734	0.226046	0.269915	-0.454405	-0.962172	0.646066	-0.595045	0.310162	0.678126	0.0500398	-0.156376	0.220424	0.0231388	0.314238	0.218378			7	7	7	46.8	46.8	46.8	14.609	0	5.9708	453990000	13	56749000	0.673078	0.286923	0.25458	0.860208	Q3KRA6	Q3KRA6	UPF0538 protein C2orf76	C2orf76
0.0282726	-0.128913	0.0160745	-0.0698499	0.52686	0.00359488	-0.242941	-0.229915	-0.0761721	-0.143561	0.252495	0.170009	0.102977	-0.141245	-0.0558469	0.0837535	0.536105	0.201356			42	42	30	67.4	67.4	50.7	60.626	0	323.31	18477000000	209	637150000	1.94273	0.11008	0.254275	1.34541	Q9H4M9	Q9H4M9	EH domain-containing protein 1	EHD1
0.125323	-0.166426	-0.204	0.0408583	0.351979	0.35114	0.136882	-0.296818	-0.453947	-0.141245	0.231502	0.284656	0.339676	-0.224756	-0.293812	0.029653	0.0982985	0.00133016			4	4	4	10.9	10.9	10.9	45.122	0	14.115	241640000	14	13425000	1.5857	0.133439	0.254005	1.24817	Q9H4B0	Q9H4B0	Probable tRNA N6-adenosine threonylcarbamoyltransferase, mitochondrial	OSGEPL1
-0.124517	-0.585614	-0.00419699	-0.220031	0.235119	0.190728	-0.228414	-0.549744	-0.0466294	-0.120949	0.269512	0.085796	0.221762	-0.561159	0.313442	-0.189565	0.236368	0.232517			19	19	19	75	75	75	19.667	0	323.31	52558000000	127	5839800000	1.15639	0.179403	0.253841	1.10074	P59998;A0A0A6YYG9	P59998;A0A0A6YYG9	Actin-related protein 2/3 complex subunit 4	ARPC4;ARPC4-TTLL3
-0.61086	-0.460391	-0.204438	0.173248	0.42092	0.460236	-0.271814	-0.262308	0.121468	-0.0967375	0.221475	0.135404	0.0646087	0.078473	0.206933	-0.14291	-0.167532	-0.0582971			5	5	5	9.8	9.8	9.8	54.259	0	12.858	372680000	13	16203000	1.25619	0.166712	0.253793	1.13882	Q9NWQ4	Q9NWQ4	G patch domain-containing protein 2-like	GPATCH2L
0.0281402	0.00195077	-0.350865	-0.0616874	0.261195	0.23769	0.00445202	-0.101343	-0.357066	-0.0278269	0.28684	0.269051	0.0589204	-0.0630834	-0.203571	0.0800181	0.123053	0.12706			34	34	34	64.4	64.4	64.4	51.976	0	270.96	15039000000	151	518580000	2.70344	0.0767059	0.253095	1.50142	Q9Y512	Q9Y512	Sorting and assembly machinery component 50 homolog	SAMM50
-0.220877	-0.294038	-0.193169	-0.146681	0.61955	0.218378	-0.107856	-0.126728	-0.0192987	-0.0342174	0.030176	0.391906	0.0770897	-0.238592	0.0630751	-0.128502	-0.0417496	0.305348			17	17	16	44.6	44.6	42.3	50.545	0	53.784	2074800000	33	94310000	1.68282	0.12791	0.252734	1.27305	Q96SW2	Q96SW2	Protein cereblon	CRBN
-0.198525	-0.000634776	0.123598	0.0626061	0.16101	0.126505	-0.310826	-0.360258	0.13036	0.10694	0.590602	0.0978421	0.00628119	0.0686109	-0.144856	0.134158	0.36102	-0.052432			6	6	6	55.6	55.6	55.6	15.961	0	91.007	1967000000	19	281010000	1.95501	0.110352	0.252723	1.34405	Q6QNY1	Q6QNY1	Biogenesis of lysosome-related organelles complex 1 subunit 2	BLOC1S2
-0.170766	-0.605146	-0.050028	-0.258266	0.397904	0.100276	-0.112902	-0.419429	-0.0257286	-0.27524	0.187837	-0.0345529	0.164727	-0.345109	0.145307	0.0297955	0.429834	0.276091			18	18	17	62.9	62.9	60.1	20.546	0	110.66	37127000000	92	3712700000	1.26977	0.165812	0.252528	1.14122	O15145	O15145	Actin-related protein 2/3 complex subunit 3	ARPC3
-0.0641188	-0.0895332	-0.109653	0.338175	0.0153386	0.148753	-0.141519	0.0341518	-0.136218	0.245791	-0.163026	0.330061	-0.129062	-0.000708818	0.0224539	0.431961	0.232517	0.0757327			79	79	79	26.8	26.8	26.8	318.38	0	227.02	8712600000	198	63135000	2.82171	0.0739585	0.252168	1.51898	O75691	O75691	Small subunit processome component 20 homolog	UTP20
-0.507189	-0.365449	0.0570336	0.210479	0.0218759	0.512359	-0.390175	-0.401495	0.322421	-0.20709	0.408526	0.241612	-0.0652141	-0.241272	0.63421	-0.362748	-0.210501	0.695056			7	7	7	87.6	87.6	87.6	10.998	0	130.02	4471100000	42	894210000	0.76807	0.256284	0.251856	0.914096	O60220	O60220	Mitochondrial import inner membrane translocase subunit Tim8 A	TIMM8A
-0.431689	-0.307625	-0.0596604	0.337516	0.0570336	0.374451	-0.0472106	-0.222775	-0.0880886	0.156536	-0.0785978	0.174921	-0.00488647	-0.158031	0.148444	-0.0336556	-0.114534	0.220672			27	27	27	40.3	40.3	40.3	67.867	0	108.5	5547700000	79	221910000	2.12645	0.101601	0.251763	1.38131	A1L0T0	A1L0T0	Acetolactate synthase-like protein	ILVBL
-0.181624	-0.251695	-0.0160007	0.2768	-0.0550887	0.0707265	-0.197674	-0.204844	-0.0203578	0.215665	0.0309637	0.0471896	-0.0550887	-0.151105	0.0506428	0.319021	0.119018	0.211865			59	59	55	62.6	62.6	59.1	73.91	0	323.31	29711000000	215	928480000	3.5367	0.0591872	0.251545	1.62726	Q9H4E7	Q9H4E7	Differentially expressed in FDCP 6 homolog	DEF6
0.152821	-0.311012	-0.39317	0.127303	0.302704	0.139203	-0.0483708	-0.316476	-0.223074	0.0861287	0.261516	-0.0361238	0.149703	-0.0961764	0.0063236	0.0767645	0.0679408	0.158158			13	13	13	30.4	30.4	30.4	63.728	0	101.69	2298100000	39	74134000	2.36192	0.0903692	0.251447	1.43055	Q9UJ83	Q9UJ83	2-hydroxyacyl-CoA lyase 1	HACL1
1.10054	-0.53383	-0.217932	0.639846	-1.14223	0.238619	0.884394	0.111285	-0.216078	0.213039	-0.824379	0.476175	-0.119186	-0.962172	-0.247495	1.70653	0.269384	0.477817			5	5	5	30.1	30.1	30.1	9.3959	0	153.03	7363000000	23	1840700000	0.314236	0.504602	0.250587	0.556163	P14406	P14406	Cytochrome c oxidase subunit 7A2, mitochondrial	COX7A2
0.114655	-0.346833	-0.245459	0.209207	-0.41298	0.456764	0.109765	-0.10219	-0.22793	0.223029	-0.286953	0.383387	-0.146361	-0.22702	-0.0629006	0.171336	-0.226276	0.602796			45	45	45	76.9	76.9	76.9	53.165	0	323.31	46163000000	267	2007100000	1.14836	0.182766	0.250509	1.09126	P23381	P23381	Tryptophan--tRNA ligase, cytoplasmic;T1-TrpRS;T2-TrpRS	WARS
0.0487984	-0.29529	-0.195099	0.164662	0.125871	0.401832	0.202811	-0.0493357	-0.250497	0.240267	-0.153127	0.185121	0.0386508	-0.302785	0.0386937	0.129521	0.0260728	0.369472			5	5	5	15.3	15.3	15.3	43.759	0	5.9183	202670000	9	11260000	2.10095	0.103359	0.250416	1.37153	Q01459	Q01459	Di-N-acetylchitobiase	CTBS
-0.0521648	-0.469173	-0.269599	0.483379	0.498405	-0.191419	-0.155598	-0.346354	0.0616121	0.0563927	0.0755108	0.194286	0.305833	-0.201462	0.293536	0.13007	0.0528126	0.119103			21	10	10	15.9	7.9	7.9	174.07	0	13.6	607460000	34	7889100	1.33815	0.15989	0.250212	1.16051	Q9BY66	Q9BY66	Lysine-specific demethylase 5D	KDM5D
-0.230704	-0.200733	-0.0382338	0.388592	0.139969	0.0915376	-0.613439	-0.233546	-0.0728773	0.389423	0.0773714	-0.0957969	-0.0996077	0.0321646	0.142157	-0.0285552	-0.0743412	0.0481225			33	33	33	51.7	51.7	51.7	72.132	0	225.45	12787000000	131	440920000	1.78416	0.122562	0.250127	1.29373	Q96S55	Q96S55	ATPase WRNIP1	WRNIP1
-0.12283	-0.0698268	0.0865712	0.132131	0.126951	-0.0699297	-0.138855	-0.216389	-0.204692	0.223846	0.453724	-0.0481242	-0.117845	0.0674592	0.0713347	0.218378	0.550391	0.0181261			9	9	9	14.5	14.5	14.5	69.156	0	13.885	1332600000	21	57941000	2.14585	0.101633	0.250063	1.38048	Q8IYS2	Q8IYS2	Uncharacterized protein KIAA2013	KIAA2013
0.0199319	0.0815934	-0.220128	0.561225	-0.0739288	-0.0233635	-0.0216286	-0.0722987	-0.285288	0.553448	-0.127535	0.0235636	-0.00412631	0.0792593	-0.069741	0.724851	0.170466	-0.0507832			30	30	30	55.2	55.2	55.2	65.071	0	160.84	4180300000	81	110010000	1.31627	0.162464	0.250041	1.15258	Q92696	Q92696	Geranylgeranyl transferase type-2 subunit alpha	RABGGTA
-0.307139	-0.116126	-0.00172893	-0.189721	0.141846	0.515787	-0.258266	-0.147375	-0.0581191	-0.15792	0.263159	0.317641	-0.188105	0.0263008	-0.158663	0.0398424	0.0560646	0.0536726			4	4	4	25.8	25.8	25.8	26.273	0	16.999	275440000	7	27544000	2.06306	0.105045	0.249955	1.36154	A0JLT2	A0JLT2	Mediator of RNA polymerase II transcription subunit 19	MED19
-0.375407	-0.0422545	0.537144	-0.0824859	0.660625	-0.120949	-0.290901	0.00445202	0.710421	0.136618	0.598969	0.0578698	-0.366807	0.15715	0.173666	0.259674	1.37845	-0.132924			40	40	39	41.4	41.4	41.4	115.87	0	276.65	4457900000	117	68583000	0.601091	0.317228	0.249821	0.807064	Q14289	Q14289	Protein-tyrosine kinase 2-beta	PTK2B
-0.0376369	0.0400905	-0.178464	-0.478969	-0.313726	0.627688	-0.179043	-0.116355	-0.139866	-0.506274	0.29337	1.17105	-0.356164	0.0723546	-0.350623	-0.384852	-0.0575344	0.650731			6	6	6	20	20	20	14.964	0	42.009	4570800000	29	761790000	0.610817	0.313412	0.249688	0.813626	O75264	O75264	Small integral membrane protein 24	SMIM24
-0.124594	-0.260793	-0.0918292	0.0746079	0.143618	0.239303	-0.0600418	-0.156724	0.413884	0.166394	-0.0702682	1.37845	0.0978421	-0.187755	-0.164747	-0.233925	-0.241782	0.254342			8	8	7	7.9	7.9	6.7	124.5	0	6.5147	773850000	13	12283000	0.762561	0.260083	0.2495	0.907858	O43295	O43295	SLIT-ROBO Rho GTPase-activating protein 3	SRGAP3
0.157334	-0.249649	-0.318529	0.216434	0.456263	0.0325699	0.084057	-0.303874	-0.243776	0.0236295	0.050487	0.169188	0.265838	-0.461055	-0.0212894	-0.0135963	0.0209851	0.197525			13	13	13	48.8	48.8	48.8	28.308	0	71.646	960510000	29	60032000	1.68627	0.129872	0.249381	1.26544	Q6UWP2	Q6UWP2	Dehydrogenase/reductase SDR family member 11	DHRS11
0.113943	-0.271991	-0.084576	0.120863	0.180819	0.129592	-0.0299371	-0.202104	-0.201265	0.0917126	0.0647154	-0.0576882	0.0912342	-0.0193368	-0.041699	0.539816	0.44268	0.0830213			16	16	16	82.4	82.4	82.4	13.825	0	180.17	7282300000	58	1040300000	2.26754	0.0967455	0.249029	1.40337	Q9Y3D7	Q9Y3D7	Mitochondrial import inner membrane translocase subunit TIM16	PAM16
1.06768	-0.203301	0.110147	-0.15812	-0.171416	0.793365	-0.267861	-1.4999	-0.0483708	-0.980549	1.00507	1.44756	1.64127	-0.346354	0.183967	-0.450021	-0.108507	1.50094			2	2	2	18.3	18.3	18.3	18.828	0.0044968	1.9255	314170000	6	44882000	0.251599	0.571913	0.249005	0.480135	P30536	P30536	Translocator protein	TSPO
-0.230289	0.15491	-0.573437	0.246365	-0.320312	-0.00774834	-0.210856	0.527588	-0.620522	0.42092	-0.0564993	0.0687579	-0.491064	0.39101	-0.626951	0.325475	-0.0980666	-0.0195973			44	44	43	39.3	39.3	38.3	136.38	0	103.89	5591500000	69	81037000	0.805105	0.248104	0.248767	0.930413	Q9P2M7	Q9P2M7	Cingulin	CGN
-0.0147488	-0.112902	-0.311012	0.421734	0.149118	0.228291	0.144063	0.0437245	-0.379305	0.39854	-0.219546	0.129592	0.0746079	-0.176394	-0.155488	0.155032	-0.151212	0.239193			15	15	15	46.7	46.7	46.7	30.062	0	60.831	3453800000	58	246700000	1.77095	0.124416	0.248689	1.28641	Q9NQ88	Q9NQ88	Fructose-2,6-bisphosphatase TIGAR	TIGAR
-0.510171	-0.288266	0.144063	0.23276	0.468071	0.0195282	-0.288626	-0.319171	0.385184	0.155408	0.829488	0.036754	0.066003	-0.338944	0.577289	-0.14009	-0.0268224	0.0894605			15	8	8	72.2	45.5	45.5	20.843	0	323.31	7939100000	51	793910000	0.861242	0.234227	0.248577	0.959565	Q9Y2Q9	Q9Y2Q9	28S ribosomal protein S28, mitochondrial	MRPS28
-0.266628	-0.425966	-0.247926	0.158316	0.20961	0.249213	-0.0219888	-0.24934	0.419219	0.128956	-0.243112	0.348037	0.217642	-0.29231	-0.0209534	0.19873	0.0626805	0.235607			8	8	8	13.8	13.8	13.8	75.207	0	19.038	271450000	13	9048300	1.47351	0.146163	0.248476	1.20088	Q96DU7	Q96DU7	Inositol-trisphosphate 3-kinase C	ITPKC
-0.203183	0.0795214	-0.241126	0.135645	-0.12283	0.103416	-0.186361	0.0918876	-0.130844	0.674318	-0.194852	0.396608	-0.34848	-0.0114713	-0.0820233	0.167958	-0.0433807	0.0841561			7	7	7	13.3	13.3	13.3	64.405	0	6.7039	191180000	12	5622900	1.56993	0.13857	0.248124	1.22919	O00463	O00463	TNF receptor-associated factor 5	TRAF5
-0.112113	-0.129062	0.016166	0.629337	-0.124594	-0.083566	-0.218452	-0.00887961	-0.139441	0.397018	-0.0304128	0.236475	-0.149428	0.0234708	0.0581177	0.436864	0.0546781	0.0557862			152	152	152	57.3	57.3	57.3	273.42	0	323.31	120030000000	839	960260000	1.7576	0.12574	0.247912	1.28082	P49327	P49327	Fatty acid synthase;[Acyl-carrier-protein] S-acetyltransferase;[Acyl-carrier-protein] S-malonyltransferase;3-oxoacyl-[acyl-carrier-protein] synthase;3-oxoacyl-[acyl-carrier-protein] reductase;3-hydroxyacyl-[acyl-carrier-protein] dehydratase;Enoyl-[acyl-carrier-protein] reductase;Oleoyl-[acyl-carrier-protein] hydrolase	FASN
-0.164164	-0.29927	0.050487	-0.0489303	0.527588	-0.0181392	-0.162468	-0.110764	0.212045	-0.103707	0.962817	0.0198791	-0.0101366	0.0628296	0.172051	0.0681834	0.547041	0.0219482			14	14	14	17.3	17.3	17.3	116.95	0	20.244	530640000	20	10613000	1.0638	0.196684	0.247341	1.05097	Q9Y4C4	Q9Y4C4	Malignant fibrous histiocytoma-amplified sequence 1	MFHAS1
-0.066591	-0.739779	0.135305	-0.254042	0.0639298	0.421364	0.0365806	-0.61086	0.170625	-0.181947	-0.107918	0.311491	0.0191842	-0.553353	-0.0190792	-0.031605	-0.00754698	0.384056			12	12	12	50.8	50.8	50.8	33.733	0	77.141	2330700000	39	145670000	0.982507	0.210125	0.247306	1.01558	Q9Y316	Q9Y316	Protein MEMO1	MEMO1
-0.116126	-0.151041	-0.168955	0.521361	0.25509	0.173313	-0.029813	-0.147298	-0.293812	0.272408	0.155588	-0.213757	0.0118071	0.0627751	-0.0944232	0.154018	0.171467	-0.194237			10	10	7	8.1	8.1	5.7	142.04	0	16.877	246930000	14	4048000	2.02006	0.110571	0.246904	1.34263	O95271	O95271	Tankyrase-1	TNKS
0.858283	-0.218953	-0.152718	0.129191	-0.0523487	0.962817	0.472731	-0.138527	-0.431689	-0.100419	0.208574	0.688095	0.171135	-0.0508625	-0.395794	-0.635517	-0.246919	1.37845			6	6	6	18	18	18	34.143	0	36.312	173320000	11	13332000	0.459727	0.39432	0.24648	0.695565	Q9H477	Q9H477	Ribokinase	RBKS
-0.0458093	0.124536	-0.24934	-0.0294043	0.025297	0.253922	0.0371277	-0.384528	-0.193501	-0.0927809	0.222879	-0.0666546	-0.112363	0.0831937	-0.540837	0.317641	0.298773	0.00557526			6	6	6	29.8	29.8	29.8	28.078	0	9.5636	542270000	11	54227000	1.76581	0.126456	0.246308	1.27867	P53805	P53805	Calcipressin-1	RCAN1
-0.0537135	0.0801589	-0.218663	-0.169757	-0.0751406	0.865867	0.0864772	0.176999	-0.179245	-0.0787711	1.08878e-05	1.03613	-0.060604	-0.0089568	-0.0241941	-0.21256	-0.36974	1.01635			29	29	27	48.5	48.5	46.3	76.876	0	192.45	4356200000	76	121010000	0.644554	0.30291	0.246015	0.83205	Q9P2Y4	Q9P2Y4	Zinc finger protein 219	ZNF219
0.424762	-0.296583	-0.0576882	0.29406	0.145156	0.106503	0.0552296	-0.57193	-0.232709	0.0212405	0.324566	-0.0271367	0.204228	-0.130152	-0.0203578	0.33656	0.346278	0.0400905			17	17	17	69.6	69.6	69.6	20.749	0	323.31	9453000000	108	945300000	1.41886	0.153566	0.245835	1.17751	Q96EK6	Q96EK6	Glucosamine 6-phosphate N-acetyltransferase	GNPNAT1
-0.159011	-0.356848	0.00957773	0.176784	0.044325	0.0589816	-0.244727	-0.160953	-0.262308	0.247064	0.278278	0.236599	0.246231	-0.16027	0.148945	0.0608249	0.0233084	0.146602			17	17	16	60.8	60.8	59	31.834	0	72.935	2897300000	42	170430000	2.36308	0.0941964	0.245792	1.41229	P78345	P78345	Ribonuclease P protein subunit p38	RPP38
-0.202648	-0.10875	-0.233631	-0.241782	0.410873	0.435438	-0.0340094	-0.0728052	-0.255605	0.0671937	0.249055	-0.00559452	-0.0172426	0.0928466	-0.517332	0.199531	0.0491122	-0.300915			4	4	4	21.3	21.3	21.3	19.657	0	7.8298	653830000	9	81729000	1.49644	0.146103	0.245788	1.20158	Q9NX00	Q9NX00	Transmembrane protein 160	TMEM160
0.0424064	0.116948	-0.786312	0.11552	-0.268786	0.125657	0.131927	0.198869	-1.17147	0.262003	-0.359144	0.108677	-0.135601	0.111389	-0.61086	0.165665	-0.0239192	-0.0183099			32	32	29	46.3	46.3	43.7	61.116	0	109.61	3420000000	79	103630000	0.722062	0.277695	0.245563	0.879338	Q9NZW5	Q9NZW5	MAGUK p55 subfamily member 6	MPP6
-0.0758083	-0.550735	-0.372434	0.296046	0.0588651	0.739456	-0.145782	-0.29529	-0.176129	-0.0356049	0.125393	0.2688	0.714639	-0.417241	0.470034	-0.493582	-0.336106	0.735425			15	15	15	46.9	46.9	46.9	43.747	0	58.329	1732200000	35	108260000	0.630646	0.309035	0.245271	0.822118	Q9Y303;H3BQ15	Q9Y303	Putative N-acetylglucosamine-6-phosphate deacetylase	AMDHD2
0.468071	0.0865712	-0.481356	-0.0186736	-0.128883	0.490296	0.490296	-0.143287	-0.277396	0.0464148	0.0770897	0.321958	0.177231	-0.5223	-0.939479	-0.0667249	0.0778424	0.266068			6	6	6	24.1	24.1	24.1	50.993	0	89.262	273080000	13	13654000	0.753911	0.267121	0.245226	0.897267	Q6P9B6	Q6P9B6	TLD domain-containing protein 1	TLDC1
-0.329884	-0.0577471	-0.0728773	0.396116	0.0405446	0.121006	-0.237557	0.123598	-0.0682347	0.458398	-0.115066	0.0942995	-0.202305	0.0899875	-0.162468	0.258907	0.032927	-0.000400782			21	21	21	90.3	90.3	90.3	22.456	0	76.837	3550300000	57	355030000	2.11377	0.10622	0.244913	1.35767	Q99653	Q99653	Calcineurin B homologous protein 1	CHP1
0.307633	-0.0200407	-0.11398	0.686323	0.0684341	0.03453	-0.0552456	-0.0584378	-0.467064	0.381495	-0.0212271	0.247178	0.318594	-0.210856	0.136882	0.27805	0.206933	0.150047			10	10	9	41.5	41.5	39.5	21.527	0	54.311	2263100000	27	226310000	1.3915	0.15859	0.243809	1.16409	Q9H061	Q9H061	Transmembrane protein 126A	TMEM126A
-0.321584	-0.138855	0.146134	0.00370085	-0.133391	0.600709	-0.62469	-0.5416	0.382276	0.0652906	0.181821	0.215065	-0.206403	0.0656986	0.119456	0.227712	-0.243501	0.156618			21	21	21	36.9	36.9	36.9	52.948	0	46.511	3801600000	55	146220000	1.01866	0.207288	0.243732	1.02533	P07099	P07099	Epoxide hydrolase 1	EPHX1
-0.122575	0.125804	-0.261763	0.248566	-0.616493	-0.540837	-0.00603459	0.150991	-0.339737	1.12468	-0.267647	0.081679	-0.392841	-0.354332	-0.115922	0.30301	0.122195	0.419219			3	3	3	25.6	25.6	25.6	25.268	0.00038996	3.7405	104980000	5	6998900	0.658366	0.299221	0.24342	0.837871	P27144	P27144	Adenylate kinase 4, mitochondrial	AK4
-0.225358	-0.241524	-0.125676	0.105863	0.121345	0.162551	-0.197994	-0.493582	0.257028	0.0380052	0.676574	0.055859	0.285193	-0.188201	0.302518	0.211386	0.066003	0.125515			12	12	12	35.9	35.9	35.9	38.46	0	37.389	632080000	23	35116000	1.30377	0.168096	0.243411	1.13402	Q6P087	Q6P087	RNA pseudouridylate synthase domain-containing protein 3	RPUSD3
-0.045257	-0.272418	0.0218759	0.239667	-0.000493765	0.0406099	-0.320558	-0.632725	0.220302	0.100496	0.739456	0.10537	0.0100946	0.238398	0.000624021	0.290801	-0.137981	0.0320236			17	17	13	30.6	30.6	21.1	76.343	0	79.268	1054800000	33	35161000	1.15616	0.186369	0.24329	1.08033	Q8TBC3	Q8TBC3	SH3KBP1-binding protein 1	SHKBP1
-0.327024	-0.434423	0.0711187	0.262292	-0.0334358	0.0738197	-0.33199	-0.244223	0.0577116	-0.156445	0.211226	0.222879	0.0374814	-0.480525	0.256256	-0.165664	-0.0467152	0.425395			17	17	17	35.4	35.4	35.4	70.369	0	57.761	2004100000	39	71576000	1.35738	0.162828	0.243219	1.15162	Q7L775	Q7L775	EPM2A-interacting protein 1	EPM2AIP1
0.00583993	-0.0291829	0.102743	0.0232509	0.297286	0.071384	-0.223968	0.0206922	-0.0938087	0.0859298	0.238931	0.179551	-0.11301	-0.0309912	-0.0438161	0.323161	0.463137	0.0996956			77	77	76	65.5	65.5	65.2	88.884	0	323.31	44444000000	278	966180000	3.21968	0.0699115	0.243092	1.54726	O75534	O75534	Cold shock domain-containing protein E1	CSDE1
-0.396371	-0.1704	0.125145	0.0926349	0.505607	-0.236937	-0.235586	0.117365	0.539816	-0.21674	1.18875	0.0920629	-0.247336	-0.0816032	0.330061	-0.0630254	0.819193	-0.0139712			29	29	29	77.4	77.4	77.4	26.477	0	282.04	39167000000	224	2797600000	0.645654	0.304886	0.242943	0.829214	P54819	P54819	Adenylate kinase 2, mitochondrial;Adenylate kinase 2, mitochondrial, N-terminally processed	AK2
0.179219	-0.202104	0.148176	0.184323	-0.0946564	0.0517804	-0.041225	0.0559326	-0.198296	0.426684	-0.520025	-0.0614206	-0.524269	-0.562211	-0.256865	-0.0130432	0.0502494	0.760731			8	8	8	29	29	29	30.009	0	10.354	242430000	10	14260000	0.913932	0.227125	0.242919	0.976655	Q9Y680	Q9Y680	Peptidyl-prolyl cis-trans isomerase FKBP7	FKBP7
0.0723546	-0.117468	-0.559105	0.179442	-0.00320058	0.336741	0.390736	0.0855278	-0.33455	0.215542	0.0310262	0.454242	0.138937	-0.252724	-0.36072	-0.0772383	-0.220732	0.333262			24	24	23	48.2	48.2	47	46.9	0	113.31	5987000000	78	374190000	1.16598	0.18512	0.2429	1.0833	Q15018	Q15018	BRISC complex subunit Abro1	FAM175B
-0.194348	-0.354021	-0.0816032	0.0638625	-0.025297	0.374036	-0.0746743	-0.0753545	0.148242	0.180532	-0.0306693	0.426684	-0.0657724	-0.222259	0.059537	0.0898358	-0.0423686	0.289067			50	50	49	31	31	30.5	178.97	0	323.31	5672700000	129	78787000	2.18038	0.10455	0.242882	1.36563	Q9H3S7	Q9H3S7	Tyrosine-protein phosphatase non-receptor type 23	PTPN23
-0.0388014	-0.303713	-0.262164	0.393175	-0.194699	0.280186	0.208935	-0.0265924	0.107218	-0.240579	-0.185524	0.234053	-0.339303	-0.322609	-0.00988033	0.287898	0.230769	0.391906			15	15	14	86.8	86.8	86.1	16.62	0	87.995	3402400000	41	486050000	1.3661	0.162342	0.242677	1.15326	Q4VC31	Q4VC31	Coiled-coil domain-containing protein 58	CCDC58
0.0785651	-0.305559	-0.0263373	0.221309	0.0319272	0.0798066	-0.0307566	-0.281445	-0.260793	-0.0304128	0.0649539	0.163275	0.187402	-0.222044	-0.0026892	0.254147	0.271141	0.258736			165	134	132	69.2	60.6	60.6	183.26	0	323.31	120260000000	782	1382300000	2.49746	0.0918824	0.24206	1.42532	Q02880	Q02880	DNA topoisomerase 2-beta	TOP2B
-0.245722	-0.327301	0.0687579	0.0225907	-0.0636773	0.207921	-0.303874	-0.281212	0.0340064	-0.045257	0.19036	0.204713	0.257028	-0.310826	-0.0226515	0.128219	0.197922	0.203915			4	4	4	9.7	9.7	9.7	74.106	0	17.303	140490000	7	3426500	2.07049	0.110774	0.242056	1.3394	Q9NYV6;A6NIE6	Q9NYV6	RNA polymerase I-specific transcription initiation factor RRN3	RRN3
0.170906	-0.533018	-0.175405	-0.113066	0.385524	0.20208	-0.0849818	-0.173245	-0.252402	0.14457	0.494545	0.133865	0.313007	-0.354021	0.138937	-0.102798	-0.0803992	0.161548			8	8	8	43.2	43.2	43.2	20.086	0	17.018	896250000	18	81477000	1.28941	0.170936	0.241788	1.12557	Q5J8M3	Q5J8M3	ER membrane protein complex subunit 4	EMC4
-0.129062	0.597523	-0.314008	-0.131588	0.0837006	0.31535	-0.401919	0.263919	-0.258953	-0.200227	0.231914	0.35114	-1.06435	0.703618	-0.746376	-0.111895	0.344417	-0.0564431			11	10	10	15.9	14.2	14.2	90.313	0	27.227	525320000	20	13470000	0.576959	0.332906	0.241775	0.781811	Q92796	Q92796	Disks large homolog 3	DLG3
-0.15064	-0.312166	-0.16778	0.141779	0.868797	-0.00241272	-0.173824	-0.17866	-0.0787711	0.247562	-0.00172893	0.0119818	0.0991516	-0.0781839	0.243179	-0.00528717	-0.0262664	0.141056			18	18	18	26.2	26.2	26.2	82.974	0	54.53	1014100000	41	27407000	1.36765	0.163075	0.241464	1.15102	Q86YV9	Q86YV9	Hermansky-Pudlak syndrome 6 protein	HPS6
-0.250327	-0.0574352	-0.3434	0.171391	0.329016	0.0792593	-0.150191	-0.193169	-0.204844	0.205291	0.278795	0.013718	0.106557	-0.035346	0.059219	0.0353425	0.046505	-0.0555424			31	31	30	42.8	42.8	42.8	79.274	0	109.02	6882200000	107	191170000	2.69271	0.085625	0.241412	1.45769	Q9Y223	Q9Y223	Bifunctional UDP-N-acetylglucosamine 2-epimerase/N-acetylmannosamine kinase;UDP-N-acetylglucosamine 2-epimerase (hydrolyzing);N-acetylmannosamine kinase	GNE
0.109284	-0.547243	0.330337	0.177629	0.18879	-0.115451	-0.24524	-0.178602	0.271288	0.203205	0.0442633	0.0397277	-0.181175	0.208206	-0.327024	0.547041	0.626424	-0.104282			7	6	6	19	17.6	17.6	54.813	0	11.931	387690000	11	18461000	1.04974	0.203537	0.240835	1.03324	Q12894	Q12894	Interferon-related developmental regulator 2	IFRD2
-0.0527901	-0.162936	-0.163659	0.372967	-0.0126707	0.193022	0.108969	-0.0131427	-0.182768	0.187065	-0.31782	0.219524	-0.147216	0.108041	-0.174909	0.46151	0.397018	-0.0156071			14	14	14	42.2	42.2	42.2	32.766	0	22.49	767680000	29	59052000	1.74384	0.131691	0.240602	1.2575	Q8NDD1	Q8NDD1	Uncharacterized protein C1orf131	C1orf131
-0.0264506	-0.72765	-0.270114	0.238071	-0.108609	0.496158	0.636013	-0.0628438	0.0615278	0.173313	-0.0996077	0.010881	0.183423	-0.64472	-0.127535	0.11535	0.0974332	0.261794			7	7	7	55.2	55.2	55.2	12.805	0	10.896	1775500000	16	295920000	0.874457	0.237571	0.240348	0.953554	O95183	O95183	Vesicle-associated membrane protein 5	VAMP5
-0.030243	-0.134504	0.0252434	-0.409814	-0.25982	0.486282	-0.274742	-0.159704	0.123778	-0.344032	0.168183	0.583576	-0.605146	-0.325717	-0.311728	-0.103885	-0.045257	0.393559			53	24	17	69.5	51.6	35.4	32.95	0	256.22	395110000000	487	24695000000	0.941588	0.223082	0.240173	0.985	P06753	P06753	Tropomyosin alpha-3 chain	TPM3
0.0760579	-0.24524	-0.0184307	-0.115796	0.779233	0.0730411	-0.251534	-0.305969	-0.0666546	-0.0645905	0.39101	0.122439	-0.0362686	-0.181303	0.217379	-0.230858	0.148372	0.245988			32	32	32	58.7	58.7	58.7	43.359	0	323.31	18298000000	130	871330000	1.26067	0.175117	0.240089	1.11195	Q9BRX2	Q9BRX2	Protein pelota homolog	PELO
-0.35035	0.274289	-0.168357	0.473224	-0.45135	0.102469	-0.397613	0.0872543	0.00375488	0.686323	-0.140968	0.243603	-0.402581	0.0284572	-0.0956857	0.285442	-0.114442	0.0521333			13	13	13	26.9	26.9	26.9	55.051	0	45.071	1363000000	28	54521000	0.983713	0.215194	0.239696	1.00304	Q9UNW1	Q9UNW1	Multiple inositol polyphosphate phosphatase 1	MINPP1
-0.163026	-0.0791876	-0.473853	0.192454	-0.123038	0.196084	-0.0593553	0.139737	-0.265851	0.0355385	0.0686109	0.13404	0.0180371	-0.264967	-0.019483	0.0929302	0.0548188	0.334839			12	12	10	14.6	14.6	13.4	102.38	0	17.766	425310000	25	7876000	2.26134	0.103417	0.239358	1.37089	P27987	P27987	Inositol-trisphosphate 3-kinase B	ITPKB
-0.0876341	-0.344032	-0.026403	0.352509	0.0518871	0.079927	0.0631752	-0.236937	-0.0675931	0.1099	-0.0905984	0.0947741	0.042509	-0.17171	0.00133016	0.283695	0.20961	0.234053			54	54	50	63.9	63.9	59.1	87.498	0	323.31	17895000000	203	416160000	2.75645	0.0850837	0.239228	1.46036	Q15052	Q15052	Rho guanine nucleotide exchange factor 6	ARHGEF6
-0.134801	-0.366442	-0.272278	0.244318	0.0863012	0.290132	0.0724688	-0.212936	-0.212077	0.120295	0.025297	0.0277148	0.245006	-0.25544	0.010428	0.0376237	-0.0179164	0.212249			42	42	42	64.4	64.4	64.4	56.157	0	323.31	42692000000	310	1707700000	2.24766	0.10394	0.23912	1.36737	P55809;Q9BYC2	P55809	Succinyl-CoA:3-ketoacid coenzyme A transferase 1, mitochondrial	OXCT1
-0.112494	-0.362244	-0.0625197	0.460664	0.245453	0.0949009	-0.178243	-0.454405	-0.21074	0.470888	0.39815	-0.0471355	0.216805	-0.506274	0.770482	-0.158901	-0.448117	0.23591			13	13	13	44.7	44.7	44.7	39.109	0	44.281	1184200000	30	84584000	0.765352	0.268856	0.23905	0.895175	O76075	O76075	DNA fragmentation factor subunit beta	DFFB
-0.149428	-0.430471	-0.458778	0.374736	0.165665	0.249574	-0.00718072	-0.128625	-0.0929174	-0.0849007	-0.0230605	0.0281402	0.285033	-0.537499	-0.0838176	-0.213626	-0.13045	0.181614			8	8	8	37.3	37.3	37.3	32.796	0	60.559	377310000	15	23582000	1.38386	0.163061	0.239042	1.15068	Q9UJD0	Q9UJD0	Regulating synaptic membrane exocytosis protein 3	RIMS3
0.00822549	-0.122148	-0.0539771	0.0134723	0.237219	0.261356	-0.336628	-0.333884	0.173313	-0.219402	0.572916	0.189676	0.0434723	-0.237073	-0.139866	-0.205961	-0.0792679	0.382276			7	6	6	22.8	20.6	20.6	40.705	0	11.06	409210000	13	24071000	1.39671	0.162064	0.238983	1.15462	Q8N7R7	Q8N7R7	Cyclin-Y-like protein 1	CCNYL1
-0.0718894	-0.0896878	-0.327301	0.0842296	0.29572	0.42092	0.0575635	0.221392	-0.196334	0.0718532	-0.154411	0.305833	-0.0639407	-0.211686	-0.0924488	0.101587	-0.0249673	0.274997			27	27	27	46.2	46.2	46.2	47.019	0	66.846	6733500000	71	396090000	2.02535	0.11507	0.238899	1.31978	Q9HC36	Q9HC36	rRNA methyltransferase 3, mitochondrial	RNMTL1
-0.140869	0.0451859	-0.385744	0.501169	-0.237789	0.0826463	-0.0341606	0.0282499	-0.315052	0.744045	-0.129364	0.283244	0.0105013	0.0402227	0.00979132	0.261195	-0.158276	0.0602518			35	35	33	59.4	59.4	55.4	58.768	0	272.17	12279000000	122	396090000	1.18023	0.186285	0.238777	1.08032	Q16222	Q16222	UDP-N-acetylhexosamine pyrophosphorylase;UDP-N-acetylgalactosamine pyrophosphorylase;UDP-N-acetylglucosamine pyrophosphorylase	UAP1
0.0340064	-0.0203578	-0.113153	0.00467605	0.141714	0.609694	-0.0362686	-0.165199	-0.241015	-0.0998054	0.0490241	0.433801	0.0885955	-0.316786	-0.108436	-0.116407	-0.181624	0.429072			79	79	76	77.1	77.1	76.4	82.999	0	323.31	68539000000	429	1671700000	1.44887	0.155931	0.238751	1.17024	P40939	P40939	Trifunctional enzyme subunit alpha, mitochondrial;Long-chain enoyl-CoA hydratase;Long chain 3-hydroxyacyl-CoA dehydrogenase	HADHA
-0.237789	-0.140327	-0.213051	0.181614	0.746062	-0.0232854	-0.16692	0.00568334	0.0336817	0.010881	0.519322	0.0237828	0.0023645	0.0724688	0.0776843	0.0934056	0.184611	-0.155269			10	10	10	54.3	54.3	54.3	20.886	0	70.222	1356400000	21	150720000	1.4514	0.156075	0.238592	1.17063	P62380	P62380	TATA box-binding protein-like protein 1	TBPL1
-0.25982	0.560262	-0.392841	0.608093	-0.0663719	-0.0146805	-0.343077	0.446591	-0.304148	0.748335	-0.0400699	0.0392761	-0.550735	0.384056	-0.187223	0.310162	-0.25326	0.167958			7	7	7	30.3	30.3	30.3	28.048	0	31.504	757730000	24	54124000	0.705244	0.287033	0.238486	0.860312	P35270	P35270	Sepiapterin reductase	SPR
0.0513904	-0.0778421	-0.193057	0.29909	0.0786249	0.194969	-0.0832485	0.0537916	-0.19098	0.28684	-0.190567	-0.069741	-0.164446	-0.302128	0.0039076	0.0177234	-0.147915	0.770482			29	29	28	59.3	59.3	57.3	38.534	0	323.31	37086000000	199	2060300000	1.39099	0.162957	0.238013	1.15055	Q9UJZ1	Q9UJZ1	Stomatin-like protein 2, mitochondrial	STOML2
0.137817	-0.5223	-0.29231	0.510524	0.298773	0.143455	0.316804	0.0482099	-0.289969	0.446591	-0.384528	0.0273586	0.328234	-0.216389	-0.155362	0.34835	0.200045	-0.0956857			10	10	10	33.4	33.4	33.4	45.209	0	68.465	608330000	20	33796000	0.999235	0.213525	0.237794	1.00641	A6NKD9	A6NKD9	Coiled-coil domain-containing protein 85C	CCDC85C
-0.410786	-0.162468	-0.0860311	0.35467	0.510524	-0.0105558	-0.0686492	-0.0877969	0.199624	0.172276	-0.120364	0.332599	-0.242941	-0.00712718	-0.025297	0.0990483	-0.181036	0.0873761			31	27	26	4	3.6	3.4	1011.1	0	46.17	1649100000	45	3372400	1.63117	0.140879	0.237334	1.21899	Q8NF91	Q8NF91	Nesprin-1	SYNE1
0.426684	-0.962172	0.136362	0.119181	0.256741	-0.13459	0.0229943	-0.317552	0.459075	-0.293198	-0.0956857	0.384805	-0.173475	-0.237789	0.263569	0.400721	0.809013	0.30462			14	14	14	58.4	58.4	58.4	25.709	0	40.707	1217200000	30	81147000	0.6571	0.304704	0.237101	0.829469	Q96BR5	Q96BR5	Cytochrome c oxidase assembly factor 7	COA7
-0.0559225	-0.439007	0.013162	-0.42242	0.174364	0.386756	0.0304022	-0.530547	-0.25749	-0.210856	0.0614633	0.209718	0.200897	-0.873092	-0.0440725	-0.0910602	-0.271058	0.336296			21	21	21	70.6	70.6	70.6	34.856	0	204.32	3949000000	57	188050000	0.891601	0.236712	0.236541	0.955708	Q9UNE7	Q9UNE7	E3 ubiquitin-protein ligase CHIP	STUB1
-0.0588523	-0.352436	-0.222775	0.236127	-0.168264	0.242915	-0.0184307	-0.278665	-0.118865	0.137392	-0.14663	0.0707265	0.0223542	-0.00262888	-0.122757	0.453058	0.0734186	0.076827			24	19	19	44	43	43	55.405	0	153.07	19197000000	74	914130000	2.10561	0.112923	0.236514	1.32974	P20839	P20839	Inosine-5-monophosphate dehydrogenase 1	IMPDH1
-0.357554	-0.178888	0.113224	0.0313476	0.248136	0.277848	-0.217675	-0.431004	0.0924846	0.0585	0.34075	0.0748971	0.132131	-0.0612182	0.237888	0.0596704	0.266284	0.0975907			19	19	19	72.6	72.6	72.6	21.77	0	95.653	4788600000	64	399050000	1.79147	0.131473	0.236182	1.25719	Q9Y3D9	Q9Y3D9	28S ribosomal protein S23, mitochondrial	MRPS23
-0.274742	-0.483246	-0.0537135	0.0578698	0.114209	0.173666	-0.292025	-0.429459	0.129355	-0.154586	0.257319	0.15715	0.00829064	-0.0523009	0.144897	0.0218161	0.0733475	0.11711			9	9	8	40.9	40.9	39.1	25.424	0	25.794	754180000	20	83798000	1.8206	0.130483	0.235649	1.26278	O95707	O95707	Ribonuclease P protein subunit p29	POP4
-0.0562426	-0.210309	-0.148337	0.125871	0.15212	0.222879	-0.0405511	-0.400428	-0.307349	-0.156534	0.262779	0.126951	0.33466	-0.373582	-0.232709	-0.17866	-0.0175038	0.14557			19	19	19	39.8	39.8	39.8	45.283	0	323.31	14161000000	85	832980000	1.68944	0.138497	0.235369	1.22915	O43813	O43813	LanC-like protein 1	LANCL1
-0.355114	-0.441686	0.233928	0.0474419	-0.0615638	0.259572	-0.0679581	-0.0906632	0.122988	0.171756	0.212045	-0.14614	-0.219874	0.00133016	0.166394	0.424005	0.483379	0.0741674			4	4	4	5.5	5.5	5.5	98.142	0.00038516	3.3349	55248000	6	1453900	1.41396	0.162983	0.235035	1.15065	P27815;Q08499	P27815	cAMP-specific 3,5-cyclic phosphodiesterase 4A	PDE4A
-0.205454	0.100992	-0.312443	0.173473	-0.14997	0.0635741	-0.250327	0.183889	-0.13531	0.347106	-0.048664	0.0879436	-0.459609	0.0922574	-0.350865	0.332997	-0.0253519	-0.0028632			35	35	35	66	66	66	45.199	0	323.31	37527000000	236	1631600000	1.61841	0.143209	0.235013	1.2094	P24752	P24752	Acetyl-CoA acetyltransferase, mitochondrial	ACAT1
-0.313726	0.0248163	-0.284518	0.751225	0.0503106	0.102535	0.14627	-0.0500848	-0.251695	0.240911	0.0643231	-0.300513	-0.192527	-0.17214	0.089227	0.0956848	-0.130152	0.23477			10	10	10	21.7	21.7	21.7	59.977	0	55.682	268930000	17	9960400	1.28074	0.177343	0.23483	1.10735	Q9P2J9	Q9P2J9	[Pyruvate dehydrogenase [acetyl-transferring]]-phosphatase 2, mitochondrial	PDP2
-0.14291	-0.00597609	-0.177636	0.0701093	0.0491122	0.389185	-0.337635	0.140861	-0.0620309	-0.0294043	0.763444	0.20383	-0.181624	0.0635122	-0.118954	-0.0723702	-0.254042	0.168682			19	19	19	48.5	48.5	48.5	53.695	0	102.63	978440000	33	44474000	1.31922	0.172517	0.234549	1.11949	Q9H1Z4	Q9H1Z4	WD repeat-containing protein 13	WDR13
-0.201998	-0.035668	-0.216389	0.332997	0.303912	0.0851519	-0.427144	-0.201069	-0.177451	0.182771	0.130893	0.00209286	0.141714	-0.0709041	0.147026	-0.0180615	-0.0613007	0.108905			22	22	22	91	91	91	26.72	0	140.75	11816000000	101	787710000	2.13449	0.11325	0.234361	1.3289	Q92979	Q92979	Ribosomal RNA small subunit methyltransferase NEP1	EMG1
-0.123747	-0.122673	-0.148676	0.326114	0.131511	0.180532	-0.124907	-0.111217	-0.0552949	0.132238	0.0460905	0.151183	-0.103249	-0.013843	-0.0874836	0.0586333	0.10566	0.0859298	+	Res_Sens	51	51	51	50.7	50.7	50.7	102.36	0	323.31	24380000000	196	530000000	5.92164	0.0413629	0.234331	1.78737	A0FGR8	A0FGR8	Extended synaptotagmin-2	ESYT2
-0.28479	0.187304	-0.254944	0.464617	-0.13282	-0.127115	0.2137	0.0994069	-0.0600418	1.59051	-0.364988	-0.210501	0.0062311	0.0687579	-0.381684	1.06111	0.284267	-0.863494			7	7	7	8.6	8.6	8.6	97.475	0	22.188	584220000	10	14249000	0.413987	0.432783	0.234184	0.64608	P04035	P04035	3-hydroxy-3-methylglutaryl-coenzyme A reductase	HMGCR
0.016166	-0.159619	0.013099	-0.0296337	0.174499	0.290448	-0.128255	-0.126663	-0.0899883	0.0436442	0.0497737	0.204013	0.0489807	-0.0104476	-0.410786	0.211865	0.230901	0.083503			24	24	24	50.6	50.6	50.6	39.611	0	280.13	19502000000	97	975110000	2.97038	0.0819363	0.234059	1.47419	P48556	P48556	26S proteasome non-ATPase regulatory subunit 8	PSMD8
0.151518	-0.276291	-0.23192	0.401385	-0.052432	0.25168	0.081679	-0.227399	-0.253806	0.363207	0.0586993	-0.112363	0.0376237	0.0352757	0.00927144	0.44268	0.072144	0.0072209			33	33	32	67.5	67.5	67.5	37.432	0	272.97	27916000000	197	1550900000	1.72683	0.136461	0.23403	1.23503	O76003	O76003	Glutaredoxin-3	GLRX3
-0.233012	-0.00488647	-0.447449	0.0780505	-0.191276	0.156275	-0.0850344	0.00231478	-0.332215	0.19052	0.226692	0.251431	-0.196983	0.0791159	-0.125034	0.0555827	-0.0147488	0.00996841			71	71	71	67.7	67.7	67.7	88.929	0	323.31	17677000000	244	401750000	2.2374	0.109154	0.233964	1.34834	Q13618	Q13618	Cullin-3	CUL3
-0.128943	-0.195507	-0.00376426	0.00971678	-0.0788538	0.219004	-0.0755497	-0.0508625	-0.264376	0.264927	-0.285686	0.0609644	-0.167251	-0.151934	-0.200611	0.1764	0.286327	0.213207			5	5	4	22.4	22.4	16.9	22.837	0	62.991	568670000	18	51697000	2.44472	0.100194	0.233867	1.38708	P51151	P51151	Ras-related protein Rab-9A	RAB9A
-0.296583	-0.309999	-0.337143	0.049614	1.46582	0.180919	0.277249	-0.0424352	-0.0965988	0.161686	-0.297699	0.027527	-0.0141917	0.288296	0.00209286	-0.409315	-0.112442	0.508397			2	2	2	4.5	4.5	4.5	62.671	0	8.9411	752730000	8	37636000	0.582979	0.336283	0.233758	0.777355	Q14520	Q14520	Hyaluronan-binding protein 2;Hyaluronan-binding protein 2 50 kDa heavy chain;Hyaluronan-binding protein 2 50 kDa heavy chain alternate form;Hyaluronan-binding protein 2 27 kDa light chain;Hyaluronan-binding protein 2 27 kDa light chain alternate form	HABP2
-0.244572	-0.503097	-0.079918	0.20832	0.0843987	0.125431	-0.109653	-0.258266	-0.0756138	0.0237828	0.291771	-0.0391259	0.143801	-0.0731584	-0.0790192	0.106772	-0.0746743	0.0952749			23	23	23	34.1	34.1	34.1	88.754	0	81.437	2492600000	61	65595000	2.35278	0.103876	0.233494	1.36888	Q9UBV2	Q9UBV2	Protein sel-1 homolog 1	SEL1L
0.0979102	-0.0813546	-0.196334	-0.041481	0.950446	0.197818	-0.0482914	-0.013425	-0.297699	-0.0774184	0.167958	0.118021	0.260158	-0.299526	0.0838061	-0.057118	0.142747	0.202611			18	5	5	27.7	7.5	7.5	60.886	0	12.508	4552400000	56	162590000	1.14278	0.195886	0.233149	1.0549	Q9NZN3	Q9NZN3	EH domain-containing protein 3	EHD3
-0.0625197	-0.261588	-0.293625	0.263159	0.646066	-0.222905	0.00561518	-0.23192	-0.0634788	0.103084	0.460664	-0.37973	0.123021	-0.0519166	0.218378	0.0865712	0.618001	-0.0954378			16	14	14	32.2	29.4	29.4	57.49	0	83.374	2279500000	34	119970000	0.992074	0.218464	0.233056	0.994791	Q9UKA9	Q9UKA9	Polypyrimidine tract-binding protein 2	PTBP2
-0.0960797	0.0195282	0.0463064	-0.270683	0.241612	-0.380488	-0.949297	0.184093	-0.135424	-0.493582	1.0929	0.880324	-0.224615	0.197922	0.186371	-0.476529	0.295899	0.435438			4	4	4	28	28	28	14.651	0	7.7112	285150000	8	40736000	0.485272	0.387225	0.232898	0.704897	Q9NRP4	Q9NRP4	Succinate dehydrogenase assembly factor 3, mitochondrial	SDHAF3
-0.0279554	0.0404609	-0.17866	-0.13332	-0.011337	0.365499	0.074525	0.0166721	-0.181303	-0.00241272	0.00256981	0.417808	-0.294725	-0.245585	-0.374422	-0.0888564	0.0579174	0.313007			11	11	11	32.1	32.1	32.1	32.592	0	113.67	2344400000	41	195370000	1.76791	0.134807	0.23243	1.24075	Q969X5	Q969X5	Endoplasmic reticulum-Golgi intermediate compartment protein 1	ERGIC1
-0.33199	0.0492435	-0.400975	0.0172206	-0.0991155	0.572916	-0.127719	0.143698	-0.0349125	0.0895428	0.0493001	0.371008	-0.273752	-0.119268	-0.168357	-0.146263	-0.335533	0.308567			19	19	19	62.6	62.6	62.6	29.537	0	68.73	5787500000	55	445190000	1.27543	0.179495	0.232408	1.10016	Q9BTZ2;P0CG22;Q6PKH6	Q9BTZ2	Dehydrogenase/reductase SDR family member 4	DHRS4
-0.188105	0.0769059	-0.272858	-0.278979	0.185121	0.732863	-0.0862166	-0.380488	0.203435	-0.0900465	0.779233	-0.070668	-0.0852929	-0.164087	0.122279	-0.144336	-0.0229306	0.22656			9	8	7	10.4	10.4	9.5	85.175	0	6.7159	380500000	16	10013000	0.920666	0.233251	0.23236	0.9622	Q9ULD5	Q9ULD5	Zinc finger protein 777	ZNF777
-0.223816	-0.36072	0.294241	0.115041	-0.0467152	0.12643	-0.313152	-0.130054	0.451081	0.322166	-0.0686492	0.824895	-0.13876	-0.584244	0.35467	-0.036578	-0.0596604	0.262632			7	6	6	18.5	17.1	17.1	51.964	0	30.791	672280000	15	30558000	0.827198	0.254979	0.232257	0.917503	O60427	O60427	Fatty acid desaturase 1	FADS1
-0.41298	-0.123203	-0.0803992	0.113276	0.196502	0.433801	-0.365449	-0.561159	0.0417883	-0.214133	0.432478	0.258619	0.227324	-0.146479	0.300596	-0.382955	-0.186851	0.317352			4	2	2	29.9	12.2	12.2	16.602	0.0029549	2.2358	7155300000	43	1788800000	0.944263	0.22908	0.232005	0.972168	P51668;Q9Y2X8	P51668;Q9Y2X8	Ubiquitin-conjugating enzyme E2 D1;Ubiquitin-conjugating enzyme E2 D4	UBE2D1;UBE2D4
-0.0608226	-0.133018	-0.201701	0.309021	-0.0556176	0.22516	-0.0319805	-0.123203	-0.14542	0.159496	-0.0925639	0.309256	-0.0487307	-0.192823	-0.129891	0.03651	-0.130557	0.258907			76	76	76	34.3	34.3	34.3	268.57	0	323.31	7716500000	204	71449000	2.74094	0.0903432	0.231911	1.43029	A2RRP1	A2RRP1	Neuroblastoma-amplified sequence	NBAS
0.0616889	-0.136795	-0.41298	0.200897	-0.242941	0.255306	0.175882	0.0709706	-0.290115	0.270097	-0.208594	0.346278	-0.114669	-0.127452	-0.391862	0.233251	-0.123419	0.189335			39	39	38	55.2	55.2	54	73.776	0	323.31	7599800000	120	211110000	1.41801	0.164781	0.231727	1.14389	P23786	P23786	Carnitine O-palmitoyltransferase 2, mitochondrial	CPT2
1.2173	-0.378818	-0.25982	0.779233	0.19343	0.226442	0.616644	-0.466319	-0.587855	0.455813	-0.141778	0.182771	0.623164	-0.41298	-0.578892	0.477369	0.123696	-0.441686			3	3	3	11.6	11.6	11.6	38.006	0	4.6782	144490000	7	7604600	0.431479	0.422916	0.23143	0.659279	P98172	P98172	Ephrin-B1	EFNB1
-0.329457	-0.173108	0.256104	0.0142455	0.00359488	0.296228	-0.0862166	-0.177161	0.302864	0.00508216	0.00965783	0.314081	0.0210457	-0.128943	-0.172993	0.33466	0.421364	0.190976			2	2	2	17.1	17.1	17.1	16.009	0.00076075	2.9876	167970000	7	23996000	1.67535	0.142032	0.230862	1.21315	Q9NWQ9	Q9NWQ9	Uncharacterized protein C14orf119	C14orf119
-0.406818	-0.00850707	-0.143906	0.324055	-0.255992	0.300812	-0.493582	0.178149	-0.12394	0.468637	-0.45598	0.178069	-0.42776	0.0147857	-0.0792679	0.109108	-0.24524	0.158535			17	17	17	67.2	67.2	67.2	19.81	0	164.38	35569000000	89	2964100000	1.03006	0.213901	0.230317	1.00547	O43324;C9J1V9	O43324;C9J1V9	Eukaryotic translation elongation factor 1 epsilon-1	EEF1E1;EEF1E1-BLOC1S5
0.0598796	-0.254422	0.00814525	-0.0119193	-0.0447	0.286104	0.0218161	-0.45135	-0.153794	-0.151934	-0.0171907	0.310875	-0.106111	-0.222775	-0.0149973	0.0557862	0.241704	0.289349			9	9	9	68.3	68.3	68.3	21	0	140.4	1675400000	31	167540000	1.94406	0.127258	0.230187	1.27512	O75884	O75884	Putative hydrolase RBBP9	RBBP9
-0.0568005	0.131283	-0.03033	0.00429429	0.0222883	0.0837006	-0.353351	-0.14256	0.030752	-0.0255809	0.468071	0.381889	-0.25877	0.0870427	-0.185784	0.220302	0.136032	0.00168363			11	11	11	13.8	13.8	13.8	78.71	0	22.552	853930000	21	29446000	1.95215	0.126934	0.230133	1.27674	Q5T2E6	Q5T2E6	UPF0668 protein C10orf76	C10orf76
0.11812	-0.127985	0.839289	0.191292	-0.542669	-0.584244	-0.129601	0.256524	-0.321584	1.51819	1.10977	-0.447449	-0.139031	-0.0368343	0.071384	0.739456	0.511489	0.104375			4	4	4	31.1	31.1	31.1	24.118	0.0003861	3.4184	99513000	6	9951300	0.383977	0.457869	0.229992	0.615493	O95848	O95848	Uridine diphosphate glucose pyrophosphatase	NUDT14
1.13116	-0.311929	-0.149541	0.113865	0.98771	0.128017	0.706221	-0.276571	-0.517332	-0.373192	0.271839	0.257896	0.326114	-0.314008	-0.135227	0.142023	0.846921	0.152077			40	40	40	63.5	63.5	63.5	70.389	0	323.31	17626000000	176	429900000	0.480633	0.392523	0.229808	0.698394	P49748	P49748	Very long-chain specific acyl-CoA dehydrogenase, mitochondrial	ACADVL
-0.00365885	-0.0820724	0.0656139	0.0817479	0.299638	0.0285465	-0.261372	-0.043329	-0.129164	0.238241	0.0112003	0.246365	-0.165311	-0.0826154	-0.0287747	0.140762	0.145492	0.144494			11	11	11	15.7	15.7	15.7	90.59	0	22.089	690240000	25	16434000	3.88449	0.0666614	0.229686	1.57402	Q9Y2G8	Q9Y2G8	DnaJ homolog subfamily C member 16	DNAJC16
-0.109379	-0.305762	-0.0774184	0.06103	0.201569	0.468637	0.0149316	-0.16916	0.0054942	-0.104727	-0.0887104	0.220106	-0.0630834	-0.0836586	-0.0830563	0.113773	0.176018	0.146134			61	61	61	55.4	55.4	55.4	128.98	0	323.31	16373000000	209	287240000	2.51445	0.100851	0.229436	1.38352	Q8WUM0	Q8WUM0	Nuclear pore complex protein Nup133	NUP133
-0.370087	0.280495	-0.469173	0.0662998	0.386756	-0.0611551	-0.113883	0.242915	-0.283044	0.0283576	0.306032	0.113943	-0.386537	0.351412	-0.466319	-0.0927809	0.202965	-0.101508			20	15	15	58.5	49	49	39.318	0	201.72	3879200000	74	161630000	1.04716	0.211972	0.229237	1.01027	P46734;A0A1B0GVD9	P46734	Dual specificity mitogen-activated protein kinase kinase 3	MAP2K3
-0.397613	0.0612402	-0.101098	-0.114926	-0.0951137	0.173473	-0.618685	-0.0608226	-0.00520939	0.0484776	0.525782	0.248447	-0.419429	-0.0186736	0.0321177	-0.157531	-0.190426	0.0956848			26	26	26	32.5	32.5	32.5	69.437	0	74.493	5266000000	75	181590000	1.23532	0.186494	0.229116	1.07927	Q86U38	Q86U38	Nucleolar protein 9	NOP9
-0.0154366	-0.129443	-0.0498855	0.313628	0.23276	0.0461898	-0.0334358	-0.079334	-0.224073	0.395771	0.0340064	-0.147915	0.0454768	0.0127326	0.0596704	0.411349	0.29572	0.0649539			24	24	24	48.9	48.9	48.9	48.927	0	130.07	3462400000	77	133170000	2.29629	0.110532	0.22891	1.34256	Q8N0Z6	Q8N0Z6	Tetratricopeptide repeat protein 5	TTC5
-0.156445	0.0126678	-0.412226	0.425395	0.0360371	0.114209	0.134647	-0.115968	-0.314542	0.263919	0.331529	-0.101654	0.144063	-0.0735168	-0.208482	0.212916	0.116489	-0.329457			23	23	22	54.9	54.9	54.9	46.938	0	131.01	2670300000	52	111260000	1.45437	0.163635	0.228798	1.14742	Q15120	Q15120	[Pyruvate dehydrogenase (acetyl-transferring)] kinase isozyme 3, mitochondrial	PDK3
-0.223968	-0.214577	0.0958081	-0.0852929	0.539816	-0.04898	-0.215488	-0.472191	-0.180758	0.298562	0.522436	-0.0784134	0.252144	-0.0900465	0.0159686	-0.267861	0.166698	-0.0212271			8	8	8	69.2	69.2	69.2	10.758	0	25.047	1101900000	25	275470000	1.14424	0.198984	0.228761	1.04636	Q9HD34	Q9HD34	LYR motif-containing protein 4	LYRM4
-0.217814	-0.16692	-0.0512406	0.185718	-0.00988033	0.101196	-0.191623	-0.10569	-0.126582	-0.103033	0.155786	0.0681834	-0.154245	0.100276	-0.0986566	0.29663	0.359749	-0.00878803			14	14	14	18.2	18.2	18.2	110.01	0	61.625	791660000	31	15224000	2.86383	0.0890509	0.228673	1.43685	Q659A1	Q659A1	Little elongation complex subunit 2	ICE2
-0.13964	-0.205821	-0.196753	0.166091	-0.0685968	0.553448	-0.163026	-0.690383	0.0497737	0.0278732	0.0814226	0.351979	0.189225	-0.117185	0.304381	-0.29038	-0.17649	0.44268			6	6	6	7.9	7.9	7.9	96.109	0	10.634	217880000	12	6602500	0.968751	0.227158	0.228606	0.976737	Q9BXP2	Q9BXP2	Solute carrier family 12 member 9	SLC12A9
-0.626951	0.0832581	0.117365	-0.0144709	-0.193057	0.294898	-0.660947	0.0475383	0.110882	0.113337	0.132801	0.180235	-0.463652	0.032927	-0.05903	-0.0420371	0.119623	0.0471337			14	14	14	65.7	65.7	65.7	12.587	0	323.31	26269000000	120	5253800000	1.13656	0.199974	0.228564	1.04313	P18859	P18859	ATP synthase-coupling factor 6, mitochondrial	ATP5J
-0.13973	-0.15157	0.046886	0.519322	-0.0529302	-0.206403	-0.230289	-0.118522	-0.0879348	0.567558	0.244064	-0.353351	-0.0691557	0.0667552	-0.0307566	0.341322	0.264601	0.0184466			8	8	7	65.5	65.5	54.8	18.606	0	69.774	1299300000	27	129930000	1.25628	0.184802	0.22855	1.08508	H0YIV9;O43716	H0YIV9;O43716	Glutamyl-tRNA(Gln) amidotransferase subunit C, mitochondrial	GATC
0.0200005	0.036935	-0.260983	0.0281857	0.203563	0.33732	-0.00904457	0.0626805	-0.122673	0.124716	-0.0438161	0.137453	-0.0592488	-0.050028	-0.274154	0.237544	0.258619	0.114655			31	31	30	56.7	56.7	56.7	40.513	0	323.31	18791000000	138	1174500000	2.99198	0.0857302	0.228306	1.45429	Q9UBS4;H7C2Y5	Q9UBS4	DnaJ homolog subfamily B member 11	DNAJB11
0.00772219	-0.151285	0.165018	0.164907	0.201692	-0.0506138	-0.311728	-0.239194	0.239509	0.00276534	0.596659	0.170694	-0.121232	-0.168454	0.0397829	0.0438735	0.152283	0.231137			5	5	5	45.3	45.3	45.3	12.629	0	20.114	2215800000	28	443150000	1.71459	0.141626	0.22814	1.21541	Q9Y291	Q9Y291	28S ribosomal protein S33, mitochondrial	MRPS33
-0.0117843	-0.0541795	-0.285686	0.392304	0.163139	0.172276	-0.11301	0.0629648	-0.156534	0.220672	0.194736	-0.0664399	-0.0390614	0.0920009	0.0202246	0.275959	0.217537	-0.00235621			5	5	4	12	12	7.7	49.642	0.0003869	3.465	305680000	10	16088000	2.78768	0.0922495	0.228099	1.42297	O75386	O75386	Tubby-related protein 3	TULP3
-0.325244	-0.298369	0.109222	0.485419	-0.0111911	0.072144	-0.142358	-0.153709	0.373697	0.246231	-0.258266	0.191292	-0.14009	-0.31481	0.103824	0.19973	-0.0453371	0.383078			8	8	8	4.3	4.3	4.3	265.08	0	13.425	252710000	11	2005600	1.26504	0.184325	0.227882	1.08648	Q5VU43	Q5VU43	Myomegalin	PDE4DIP
-0.0578526	-0.297425	-0.114926	0.0945629	0.0724688	0.368451	-0.225198	-0.491954	-0.0852929	-0.197994	0.290266	0.0831937	0.331064	-0.282429	0.150694	0.024693	0.0922574	0.149479			12	12	12	60.4	60.4	60.4	20.505	0	136.33	14296000000	77	1429600000	1.46964	0.163123	0.227855	1.14944	Q9UBQ0	Q9UBQ0	Vacuolar protein sorting-associated protein 29	VPS29
-0.443731	0.0312214	0.0988828	-0.0914805	-0.153709	0.980658	-0.0472665	0.187494	-0.0982757	-0.0344331	-0.312874	0.868797	-0.119484	-0.0190792	0.218731	-0.225358	-0.352436	1.17931			28	28	28	27.5	27.5	27.5	126.6	0	58.484	1104200000	42	18403000	0.514059	0.37491	0.227776	0.722027	P23229	P23229	Integrin alpha-6;Integrin alpha-6 heavy chain;Integrin alpha-6 light chain;Processed integrin alpha-6	ITGA6
-0.0518736	-0.0488167	-0.0811803	0.463137	0.0773019	-0.0861306	-0.164087	-0.0703451	-0.0956857	0.520157	0.0671937	-0.0832485	-0.135903	0.167079	-0.00995676	0.442365	0.221475	-0.0631488			25	25	25	44.2	44.2	44.2	58.467	0	146.67	7356600000	90	245220000	1.69625	0.143189	0.227763	1.20979	Q9BVI4	Q9BVI4	Nucleolar complex protein 4 homolog	NOC4L
-0.173475	-0.288091	0.305348	-0.259632	-0.398349	0.440029	0.071384	-0.0419587	0.307633	-0.226039	-0.14046	0.714639	-0.573437	-0.503097	-0.14256	0.145965	0.189225	0.545988			8	8	8	15	15	15	66.853	0	23.27	261310000	10	8710300	0.711825	0.292756	0.227736	0.84963	Q92624	Q92624	Amyloid protein-binding protein 2	APPBP2
-0.269005	-0.337143	-0.0156071	-0.310826	0.199531	0.487694	-0.346833	-0.114844	0.089227	-0.150191	0.219308	0.365499	-0.0956857	-0.188826	0.36102	-0.234734	0.0696963	0.484818			24	13	13	20.3	11.7	11.7	114.48	0	58.767	5929100000	61	118580000	1.04869	0.212912	0.22761	1.0077	Q9ULD0	Q9ULD0	2-oxoglutarate dehydrogenase-like, mitochondrial	OGDHL
-0.268329	-0.366201	0.210226	-0.191419	0.115977	0.50385	-0.0915341	-0.0610823	0.12661	0.0207892	0.0142964	0.510524	0.00438208	-0.483246	0.226692	-0.148247	-0.0135051	0.532733			10	10	10	44.6	44.6	44.6	24.843	0	125.73	2164400000	41	166490000	1.02499	0.217291	0.227498	0.998016	Q6P587	Q6P587	Acylpyruvase FAHD1, mitochondrial	FAHD1
0.020613	0.0159686	-0.151681	0.341112	0.00927144	-0.109074	-0.122068	0.084518	-0.272703	0.241836	0.0437778	0.136362	-0.184421	0.0421988	-0.0867477	0.352216	0.334839	0.0386508			120	120	117	35.1	35.1	34.1	453.66	0	323.31	5187300000	231	21887000	2.32005	0.110723	0.227035	1.34046	Q99996	Q99996	A-kinase anchor protein 9	AKAP9
-0.0324067	-0.163026	0.0741674	0.227917	0.0542397	0.000344488	-0.164654	-0.176602	0.0323491	0.224513	0.0727872	-0.0495085	-0.12283	0.15881	-0.0615638	0.57626	0.533635	-0.055367			25	25	24	46	46	45.5	66.171	0	198.38	3234100000	64	104320000	1.67315	0.146125	0.226731	1.20109	Q9NVV4	Q9NVV4	Poly(A) RNA polymerase, mitochondrial	MTPAP
0.131616	-0.200611	0.025297	0.364568	0.0148597	0.0373284	-0.318281	-0.196753	0.0205361	0.20775	0.0383599	0.0970395	-0.0179951	-0.0729243	0.208806	0.474902	0.249213	0.135404			14	14	14	37.3	37.3	37.3	34.96	0	82.048	1280000000	35	75294000	2.0064	0.126847	0.226637	1.2775	Q9NZD8	Q9NZD8	Maspardin	SPG21
-0.159704	-0.268786	-0.0319805	-0.000634776	0.655021	0.0860403	-0.115968	-0.00856421	0.158705	0.140458	0.680989	-0.03033	0.169188	-0.199254	0.476175	-0.0320464	0.386756	0.17252			21	21	21	79.1	79.1	79.1	17.259	0	323.31	90646000000	204	11331000000	1.09328	0.208366	0.226551	1.02283	Q04837	Q04837	Single-stranded DNA-binding protein, mitochondrial	SSBP1
-0.182675	-0.119813	-0.491954	0.427289	-0.189565	0.235396	0.192671	0.017913	-0.221244	0.497638	-0.0397795	-0.0377248	0.0543218	0.0171722	-0.209422	0.326901	0.00784384	-0.132124			23	23	23	57.1	57.1	57.1	33.428	0	186.47	10158000000	82	634850000	1.28239	0.183467	0.226545	1.08911	P53004	P53004	Biliverdin reductase A	BLVRA
-0.14542	-0.18392	0.200974	0.165182	0.201356	0.0680496	-0.299025	-0.113245	0.0952749	0.0992123	0.14557	0.217776	-0.167067	-0.0853503	0.188694	0.242652	0.241612	0.147755			66	66	63	63.4	63.4	62	98.313	0	323.31	19484000000	212	432970000	2.65564	0.0979163	0.226472	1.39594	P15498	P15498	Proto-oncogene vav	VAV1
0.0272045	-0.0484435	-0.0818794	0.423515	-0.00621822	0.117694	-0.483246	0.0128638	-0.239194	0.232385	0.231613	0.213593	-0.143827	-0.397613	0.49542	-0.0478425	-0.147575	0.159153			12	12	12	30.4	30.4	30.4	59.308	0	42.683	660590000	25	33030000	1.2344	0.189636	0.226115	1.07225	Q2T9J0	Q2T9J0	Peroxisomal leader peptide-processing protease;Peroxisomal leader peptide-processing protease, 15 kDa form;Peroxisomal leader peptide-processing protease, 45 kDa form	TYSND1
-0.848719	-0.176836	0.0754096	0.33466	-0.121829	0.69648	-0.430471	-0.490199	0.121006	-0.143827	0.612071	0.277478	0.280186	0.221309	0.344033	-0.508283	-0.331672	0.313835			4	4	4	4	4	4	156.34	0.0023445	2.314	1308600000	5	18431000	0.575652	0.346624	0.225911	0.763574	Q9Y2I6	Q9Y2I6	Ninein-like protein	NINL
-0.483246	-0.221416	0.00114467	0.474287	0.875841	-0.357957	-0.526236	0.153866	1.06111	0.323374	0.865867	-0.643344	-0.314008	-0.313726	0.592978	-0.00201432	0.369171	0.0759148			4	4	4	6.2	6.2	6.2	76.316	0	18.175	142690000	6	3658700	0.429021	0.427829	0.22563	0.652394	Q8N3C7	Q8N3C7	CAP-Gly domain-containing linker protein 4	CLIP4
-0.110682	-0.0218435	-0.0906632	-0.389699	0.289067	0.0322992	-0.776599	-0.495487	-0.191527	0.193141	0.243056	0.0839387	-0.209843	0.250189	-0.0286154	0.0106531	0.03651	-0.143906			6	5	5	59.6	52.6	52.6	18.023	0	66.387	304440000	9	50741000	1.09583	0.208783	0.22557	1.02179	Q99595	Q99595	Mitochondrial import inner membrane translocase subunit Tim17-A	TIMM17A
-0.0896878	-0.0358118	-0.0963366	0.144271	0.185283	-0.00376426	-0.192392	-0.10498	-0.429459	0.328408	0.268534	0.0503563	0.00592862	0.0691895	-0.04983	0.063227	0.084057	-0.0141151			5	5	5	9.3	9.3	9.3	63.276	0	15.459	297980000	10	11461000	2.65528	0.0988688	0.225515	1.39224	Q53G59	Q53G59	Kelch-like protein 12	KLHL12
-0.0554879	-0.0370885	-0.345738	-0.157655	0.532027	0.157498	0.085331	-0.0861306	-0.341949	-0.110478	0.364933	0.083503	0.0196723	0.0453648	-0.115696	-0.0487307	0.33877	0.0359684			30	30	30	27.5	27.5	27.5	129.08	0	43.207	1587400000	61	26024000	1.53104	0.159968	0.225284	1.15993	Q6P0N0	Q6P0N0	Mis18-binding protein 1	MIS18BP1
0.275194	-0.286083	-0.288626	0.25924	-0.0821692	0.623164	0.418383	0.213207	-0.64129	0.243179	-0.335808	0.218096	0.0838061	-0.393977	-0.221319	-0.0248542	-0.178464	0.464208			17	17	17	64.7	64.7	64.7	26.457	0	80.792	1713300000	35	155760000	0.766861	0.279268	0.225255	0.875897	Q9BRQ6	Q9BRQ6	MICOS complex subunit MIC25	CHCHD6
-0.208216	-0.197548	-0.0595642	0.265401	0.242529	0.0906339	-0.128116	-0.219874	0.0180806	0.211226	0.0343414	-0.0282266	0.0375407	0.0354394	0.0177923	0.199944	0.32493	-0.0190114			24	24	17	70.2	70.2	54.3	46.744	0	193.95	14821000000	119	644380000	2.93434	0.0898196	0.225137	1.43312	P49841	P49841	Glycogen synthase kinase-3 beta	GSK3B
-0.443093	0.436368	-0.324502	0.590602	0.364366	-0.196334	-0.126663	0.252868	-0.848719	1.02209	0.172787	-0.91894	0.0300458	0.0427533	-0.00754698	0.267533	-0.041635	-0.224073			7	1	1	15.1	3.6	3.6	54.681	0.0091503	1.5116	1338800000	16	41837000	0.479851	0.395887	0.224987	0.693266	P16118	P16118	6-phosphofructo-2-kinase/fructose-2,6-bisphosphatase 1;6-phosphofructo-2-kinase;Fructose-2,6-bisphosphatase	PFKFB1
0.0729567	-0.0690988	-0.700231	0.131511	-0.00186777	0.5183	0.433255	0.129816	-0.264034	0.19036	0.0581177	0.0331873	0.209943	-0.133594	-0.481356	0.204578	0.125237	-0.0375677			16	16	16	60.2	60.2	60.2	35.419	0	53.472	1563600000	47	97728000	0.987938	0.226726	0.224911	0.977939	Q9Y2S2	Q9Y2S2	Lambda-crystallin homolog	CRYL1
-0.181175	-0.154876	-0.254042	0.216612	-0.0852929	0.385184	0.42207	-0.0891638	-0.203183	0.204013	-0.171297	0.566587	-0.357957	-0.106734	-0.0408455	0.00557526	-0.232286	0.16828			7	7	7	13.5	13.5	13.5	62.892	0	6.6648	271600000	8	12345000	1.17676	0.197242	0.224809	1.04956	Q8TBZ3	Q8TBZ3	WD repeat-containing protein 20	WDR20
-0.224355	0.323669	-0.61086	-0.126364	-0.205454	0.558341	0.0283576	0.23477	-0.540837	0.220106	-0.0559225	0.62476	-0.144944	0.244064	-0.315886	0.079927	-0.338395	0.257319			18	18	18	42.8	42.8	42.8	38.298	0	125.3	5075500000	72	298560000	0.7492	0.284584	0.224482	0.865419	Q9Y394	Q9Y394	Dehydrogenase/reductase SDR family member 7	DHRS7
-0.0583762	-0.39317	0.274562	-0.121753	0.569265	-0.151934	-0.378333	-0.618685	0.0511544	0.0468315	0.506822	0.176018	0.335598	-0.285686	0.324055	-0.00406117	0.104813	0.14457			8	4	4	21.8	16	16	37.788	0.00038705	3.4722	800690000	15	61592000	0.853811	0.25518	0.224384	0.917723	P35227	P35227	Polycomb group RING finger protein 2	PCGF2
-0.138126	-0.00198036	-0.0930667	-0.0443244	0.0344288	0.135217	-0.26448	0.308774	-0.32116	0.163275	0.0859897	0.217227	-0.237238	-0.0299371	-0.175894	0.213384	0.162269	0.0986251			9	9	9	22.8	22.8	22.8	47.744	0	13.555	412850000	22	14745000	2.30691	0.113249	0.224355	1.3287	O75648	O75648	Mitochondrial tRNA-specific 2-thiouridylase 1	TRMU
0.724851	-0.453947	0.0627751	0.298156	0.126064	-0.0705631	0.529974	0.131448	-0.482646	0.350629	-0.318529	0.557322	-0.0601792	-0.42776	0.0955858	0.722117	0.0359684	0.437824			4	4	4	16.3	16.3	16.3	25.565	0	77.587	4034100000	13	504260000	0.640962	0.319773	0.224321	0.803509	P00403	P00403	Cytochrome c oxidase subunit 2	MT-CO2
-0.0164298	-0.491954	0.00715579	0.143455	0.226287	0.0932645	0.181409	-0.196194	0.198414	-0.456489	-0.212157	0.267533	-0.396826	-0.350623	-0.0758083	-0.0794373	0.477817	0.41659			8	8	8	93.7	93.7	93.7	9.4598	0	37.1	2049900000	29	409980000	0.980224	0.228733	0.224191	0.973381	Q9NRP2	Q9NRP2	COX assembly mitochondrial protein 2 homolog	CMC2
-0.0854234	-0.217932	-0.0610823	0.208086	0.244064	0.0342697	-0.244223	-0.357554	-0.0256647	0.128117	0.313628	0.0683599	0.175756	-0.168718	0.253122	0.0750382	-0.0182332	0.231613			36	36	36	47.3	47.3	47.3	68.66	0	246.27	14561000000	120	469720000	2.04308	0.127036	0.224074	1.27688	P36915	P36915	Guanine nucleotide-binding protein-like 1	GNL1
0.331799	0.210665	-0.819906	0.395185	0.0427533	-0.270878	-0.00419699	-0.0849007	-0.116251	0.388962	-0.337143	-0.146361	-0.349294	0.0912342	-0.488535	0.30566	0.405787	-0.00158291			7	6	5	30.5	25.1	21.2	23.155	0	7.5807	506880000	17	42240000	0.765433	0.280354	0.22353	0.872532	O14966	O14966	Ras-related protein Rab-7L1	RAB29
0.197198	-0.234346	0.0461326	0.508922	-0.158663	0.0184466	-0.0412964	-0.189803	-0.173245	0.179442	-0.231387	0.163139	0.16101	-0.217932	0.07126	0.580028	0.289532	0.280384			23	23	23	77.3	77.3	77.3	39.474	0	211.66	11764000000	100	653540000	1.27224	0.18684	0.22343	1.07859	Q9NZL4	Q9NZL4	Hsp70-binding protein 1	HSPBP1
0.255954	-0.284518	-0.093181	0.353446	0.106101	0.135305	0.162269	-0.325503	-0.300228	0.144659	0.0954101	0.189454	0.322421	-0.399867	-0.0119193	0.174615	-0.0177073	0.153866			14	14	14	33.6	33.6	33.6	46.291	0	42.275	3971200000	44	198560000	1.46882	0.167028	0.223302	1.13751	Q96IJ6	Q96IJ6	Mannose-1-phosphate guanyltransferase alpha	GMPPA
-0.284003	-0.207664	-0.038776	0.271141	0.223703	0.0511544	-0.296074	-0.205454	0.147205	0.170694	0.267715	0.0142964	0.0652136	0.00657429	0.140458	0.119103	0.161435	0.0569218			25	25	25	48.3	48.3	48.3	46.674	0	162.49	6779200000	80	294750000	2.37488	0.111474	0.223187	1.3367	Q9ULX3	Q9ULX3	RNA-binding protein NOB1	NOB1
-0.204438	0.0894605	-0.0634313	0.00311947	0.246365	0.0694584	-0.174817	-0.386085	0.00168363	-0.00172893	0.248566	0.0320236	-0.167698	-0.049216	-0.112828	0.121907	0.108041	0.113422			7	7	7	14.6	14.6	14.6	74.608	0	12.581	462540000	11	12172000	3.02494	0.0888729	0.223171	1.43788	Q6Q0C0	Q6Q0C0	E3 ubiquitin-protein ligase TRAF7	TRAF7
0.256104	-0.136149	-0.574318	0.200492	-0.351592	0.428657	0.440029	0.182584	-0.628645	0.2811	-0.471424	0.819193	-0.0911167	-0.041481	-0.365816	0.0467059	-0.398917	0.49542			17	17	17	31.2	31.2	31.2	70.352	0	45.675	691330000	36	18685000	0.577484	0.347641	0.22316	0.761627	Q9NVH0	Q9NVH0	Exonuclease 3-5 domain-containing protein 2	EXD2
-0.0535118	-0.104114	-0.0171264	0.246791	-0.0342174	0.0600345	-0.306626	-0.189565	-0.0953385	0.119533	0.239509	0.103154	0.135305	-0.0642697	0.000860665	0.582019	0.031291	-0.0340878			8	8	8	33.1	33.1	33.1	16.298	0	9.9143	14822000000	37	2964400000	2.00434	0.129862	0.223157	1.26594	Q15388	Q15388	Mitochondrial import receptor subunit TOM20 homolog	TOMM20
-0.252541	-0.260539	-0.379305	0.523827	0.124362	0.284656	0.172051	-0.0381107	-0.0487307	0.27805	-0.263402	-0.124426	-0.0332233	-0.00406117	0.134482	0.173118	0.222222	0.0777593			16	16	16	33	33	33	48.713	0	59.56	1204900000	40	52389000	1.41401	0.1722	0.222905	1.12081	Q9HA92	Q9HA92	Radical S-adenosyl methionine domain-containing protein 1, mitochondrial	RSAD1
0.0623778	-0.440448	-0.381684	0.54788	0.671074	-0.199981	-0.392841	-0.20687	0.291169	0.556643	-0.0932662	0.121546	0.529974	-0.234346	0.200407	-0.400428	-0.217932	0.444178			4	4	4	16.2	16.2	16.2	41.294	0	5.1227	91793000	5	4589600	0.642091	0.32131	0.222442	0.801769	Q92187	Q92187	CMP-N-acetylneuraminate-poly-alpha-2,8-sialyltransferase	ST8SIA4
-0.0254396	-0.232286	-0.309258	0.388962	0.219103	0.204324	0.172167	-0.0274324	-0.43826	0.183793	0.217113	0.0007045	0.194969	-0.122432	-0.121071	-0.00167375	-0.0278945	-0.0955147			22	22	22	87.9	87.9	87.9	31.462	0	323.31	40819000000	161	2915600000	1.66341	0.15109	0.221996	1.18527	P10768	P10768	S-formylglutathione hydrolase	ESD
-0.257759	0.714639	-0.410786	-0.184305	0.100693	0.579173	-0.37636	-0.453947	0.0559913	-0.408789	0.348037	0.360396	-0.195291	0.132921	-0.527411	-0.208701	-0.0392115	0.13007			2	2	2	7.6	7.6	7.6	27.986	0	7.4528	95543000	5	8685800	0.683984	0.307032	0.221707	0.825451	Q8TCZ2	Q8TCZ2	CD99 antigen-like protein 2	CD99L2
-0.209422	0.36862	-0.452672	-0.14256	-0.217375	0.621735	-0.0653116	0.199844	-0.307972	-0.0994076	0.111285	0.541617	-0.504306	0.145062	-0.561159	-0.126113	-0.260983	0.178343			25	16	16	38.7	28.9	28.9	74.175	0	118.14	4960200000	67	145890000	0.759687	0.283835	0.22154	0.866503	Q9UJS0	Q9UJS0	Calcium-binding mitochondrial carrier protein Aralar2	SLC25A13
0.0215478	-0.0309912	-0.100655	-0.107787	0.0589816	0.354429	-0.0404953	-0.195812	-0.307625	-0.0469011	0.11711	0.261195	-0.20118	-0.199846	0.203435	0.169324	0.0705098	0.264601			7	4	3	5.2	3.7	2.4	164.94	0	19.41	2060600000	10	26761000	2.14835	0.123527	0.221454	1.28906	P31327	P31327	Carbamoyl-phosphate synthase [ammonia], mitochondrial	CPS1
-0.282429	-0.25737	-0.0672774	-0.223543	1.13116	0.116394	0.0225907	0.142747	-0.167067	0.173897	-0.153016	0.0260728	0.000294606	-0.422009	0.384056	-0.243776	-0.0870855	0.606289			2	2	2	19.2	19.2	19.2	10.852	0	74.166	1938300000	12	276900000	0.669363	0.312112	0.221428	0.816628	P02656	P02656	Apolipoprotein C-III	APOC3
0.098375	-0.165664	-0.0441258	0.291771	-0.0448301	0.0960551	-0.0764475	-0.0545726	-0.262457	0.287579	-0.254944	0.045277	-0.182901	0.111209	-0.291814	0.389423	0.330849	-0.0182332			16	16	16	17	17	17	90.631	0	48.354	1275000000	43	37499000	1.69191	0.149545	0.221261	1.19014	Q6NUQ1	Q6NUQ1	RAD50-interacting protein 1	RINT1
-0.171935	-0.128502	0.030176	0.191584	-0.0219372	0.0316096	-0.469173	-0.171112	0.0185717	0.0805717	0.167165	0.28684	-0.184998	-0.167532	0.22245	0.00983236	-0.0077996	0.230138			28	28	28	60	60	60	51.199	0	323.31	6492700000	99	270530000	2.05374	0.128744	0.221117	1.26937	Q9UL15	Q9UL15	BAG family molecular chaperone regulator 5	BAG5
-0.195938	-0.147216	-0.170677	0.144406	0.140762	0.272984	-0.179893	-0.0523009	-0.139339	0.0659282	0.226442	0.18713	-0.0365034	0.0910782	-0.00733402	0.00231478	0.112986	-0.00128105			73	73	72	49.1	49.1	48.4	145.81	0	323.31	9105500000	179	178540000	3.79551	0.0730951	0.221088	1.52351	Q14692	Q14692	Ribosome biogenesis protein BMS1 homolog	BMS1
0.0498206	-0.0872481	0.120805	0.148048	0.050487	0.0569218	0.0213597	0.0063236	-0.267861	0.251575	-0.0951851	0.177558	-0.136051	-0.121753	-0.121326	0.301679	0.379618	0.182878			68	68	67	16.1	16.1	16.1	521.12	0	154.76	2201200000	110	8598200	2.57828	0.104934	0.221057	1.36296	Q9NZJ4	Q9NZJ4	Sacsin	SACS
-0.190426	-0.120606	-0.164914	0.50385	0.0265959	0.194628	-0.288266	-0.271499	-0.015563	0.0827008	0.489067	0.131749	0.180722	-0.185379	0.379618	-0.233546	-0.127535	0.245453			21	21	21	86.5	86.5	86.5	31.698	0	323.31	10099000000	109	594060000	1.19183	0.199038	0.221031	1.04642	Q96GD0	Q96GD0	Pyridoxal phosphate phosphatase	PDXP
-0.0513233	-0.171112	0.393559	0.21173	0.0640455	0.0234112	-0.621765	-0.216259	0.0668252	0.176312	0.184451	0.0091504	-0.163787	-0.124426	0.25168	0.157334	0.340207	0.185968			28	28	28	30.7	30.7	30.7	97.34	0	258.29	2156700000	74	53917000	1.31352	0.184466	0.221024	1.08596	Q92667	Q92667	A-kinase anchor protein 1, mitochondrial	AKAP1
-0.0187652	-0.110345	-0.323331	0.17118	0.0429143	0.29909	0.126951	-0.0109548	-0.270878	0.254342	-0.0668157	0.185589	-0.00878803	0.0601859	-0.229915	0.131616	0.16101	0.0240535			27	27	27	24.7	24.7	24.7	124.88	0	47.319	1767200000	57	31557000	2.4483	0.110509	0.22098	1.34131	Q93100	Q93100	Phosphorylase b kinase regulatory subunit beta	PHKB
0.0340621	-0.715288	0.335598	-0.365449	0.551044	-0.0453371	-0.0771695	-0.769914	0.343804	-0.520025	0.212491	-0.0816625	-0.134873	-0.721574	0.48231	-0.0247838	0.868797	0.170466			7	7	7	36.9	36.9	36.9	24.635	0	25.035	797800000	16	61369000	0.486324	0.395147	0.220954	0.694353	P49795	P49795	Regulator of G-protein signaling 19	RGS19
-0.381383	-0.0368343	-0.0159038	-0.0150585	0.0947741	0.172706	-0.55611	-0.124239	0.0463514	0.0448718	0.265838	0.178582	-0.167979	-0.0833491	0.0965756	-0.0625977	-0.060768	0.145754			44	44	43	83.9	83.9	82.6	56.559	0	323.31	311570000000	797	10744000000	1.85791	0.138812	0.220775	1.2271	P06576	P06576	ATP synthase subunit beta, mitochondrial	ATP5B
0.0518871	-0.174995	0.0594719	0.752832	-0.338944	0.00847476	-0.0830563	-0.273931	-0.24934	0.637442	-0.320558	-0.0111911	0.207143	-0.483991	0.0300458	0.059219	0.0397277	0.243179			8	8	8	12.7	12.7	12.7	72.669	0	5.3291	359420000	14	10571000	0.839102	0.262174	0.220772	0.904707	P35475	P35475	Alpha-L-iduronidase	IDUA
-0.170201	-0.14046	0.0337579	0.209527	0.153315	-0.0147488	-0.228282	-0.176715	0.119395	0.20612	0.291583	-0.027056	0.0363541	-0.0818075	0.166091	0.200407	0.380786	0.14397			22	22	22	74.4	74.4	74.4	15.423	0	323.31	72864000000	209	12144000000	2.46236	0.110506	0.220641	1.34242	P62847	P62847	40S ribosomal protein S24	RPS24
0.150694	-0.496719	-0.137454	0.242652	0.0687579	0.169188	0.187837	-0.344032	-0.124062	0.121746	-0.0424806	0.0979102	0.172276	-0.411772	0.240911	0.176133	0.117263	0.27035			8	8	8	49	49	49	11.402	0	22.637	829700000	18	138280000	1.37093	0.178961	0.220427	1.10191	O43676	O43676	NADH dehydrogenase [ubiquinone] 1 beta subcomplex subunit 3	NDUFB3
0.0674592	-0.202762	0.0163172	0.450465	0.171391	0.0220114	0.0719072	-0.0310933	-0.0166903	0.0733475	0.0102096	-0.01102	-0.380679	-0.0942754	-0.402581	0.0427533	0.0934056	0.155786			6	6	6	37	37	37	16.476	0	204.26	1896600000	26	158050000	1.95424	0.134129	0.220083	1.24563	Q86U28	Q86U28	Iron-sulfur cluster assembly 2 homolog, mitochondrial	ISCA2
-0.477889	0.0687579	-0.24895	0.466905	0.120936	0.383078	-0.221851	0.142157	0.0770897	0.492816	0.00836396	-0.00934633	-0.246676	0.190728	0.110033	0.000782781	-0.1884	0.0940795			29	29	29	58.6	58.6	58.6	47.862	0	279	10893000000	122	418960000	1.17499	0.201781	0.219535	1.03731	P22830	P22830	Ferrochelatase, mitochondrial	FECH
-0.185784	0.0759911	-0.211933	-0.0594901	0.141779	0.274429	0.0588651	0.351412	-0.493582	-0.24934	-0.0947929	0.1601	-0.270513	0.20961	-0.311929	0.281269	0.849369	-0.105421			8	8	8	29.5	29.5	29.5	32.762	0	12.24	475120000	17	39593000	0.849109	0.260275	0.219529	0.907309	Q56P03	Q56P03	E2F-associated phosphoprotein	EAPP
0.0140429	-0.155598	-0.187052	0.157649	0.017972	0.382276	0.0639298	-0.115134	-0.179449	-0.12473	0.000564787	0.176561	-0.191419	-0.102365	-0.25877	0.169188	-0.0809329	0.165078			25	15	14	3.1	2	1.9	860.65	0	8.28	6470400000	57	15083000	2.52758	0.109187	0.219493	1.34887	Q03001	Q03001	Dystonin	DST
-0.060352	0.053067	-0.208762	0.317839	0.204937	0.0563927	-0.268786	0.0525626	-0.328279	0.300812	0.147675	0.156618	-0.0551781	0.0546047	-0.0656342	0.00445202	-0.0738085	0.028603			31	31	31	57.1	57.1	57.1	67.497	0	323.31	7824000000	82	279430000	2.37219	0.114959	0.21892	1.32082	Q9Y2R4	Q9Y2R4	Probable ATP-dependent RNA helicase DDX52	DDX52
-0.234035	0.00772219	-0.25073	0.056441	0.127732	0.260158	-0.18456	0.110882	0.249213	0.0572983	0.098375	0.158535	-0.44942	-0.0314916	-0.179544	0.0459794	0.0992707	0.10035			31	31	31	45.3	45.3	45.3	86.041	0	309.35	3776400000	82	96830000	2.02978	0.131684	0.218456	1.25579	Q9UID3	Q9UID3	Vacuolar protein sorting-associated protein 51 homolog	VPS51
0.087429	-0.191419	0.574938	-0.159704	0.181928	0.237412	-0.129062	0.255847	0.129592	0.11928	-0.214959	0.50975	-0.603552	-0.184697	-0.297065	0.23676	0.44533	0.250891			19	19	19	17.4	17.4	17.4	105.04	0	32.171	6393300000	38	148680000	0.858297	0.259342	0.218298	0.909445	P48200	P48200	Iron-responsive element-binding protein 2	IREB2
-0.502415	0.0339267	0.0645341	0.030752	0.106004	0.462478	-0.189803	0.0351355	0.0377376	-0.10569	0.102416	0.211636	-0.112189	0.14734	-0.136149	0.256524	0.322905	-0.0469674			7	7	7	32.3	32.3	32.3	33.232	0	34.149	605520000	19	40368000	1.57929	0.16241	0.217993	1.15282	Q8N0Z8	Q8N0Z8	tRNA pseudouridine synthase-like 1	PUSL1
-0.101968	-0.343077	-0.17171	0.145492	-0.144071	0.217776	-0.0491433	-0.165095	-0.136795	0.158158	-0.0676682	0.276091	0.0715893	-0.287338	0.125017	0.0819511	-0.113792	0.348664			66	65	65	67.4	67.4	67.4	87.798	0	323.31	43481000000	323	966250000	1.90703	0.138627	0.217902	1.22872	P47897	P47897	Glutamine--tRNA ligase	QARS
0.0689713	-0.168357	0.0635122	0.283695	-0.0263373	-0.0876919	-0.0431111	0.0495383	0.0448088	0.11626	-0.0340094	0.336296	-0.239728	0.040733	-0.32424	0.372315	0.451737	0.0393433			34	34	34	92.6	92.6	92.6	28.068	0	243.75	33235000000	215	2077200000	1.71144	0.151299	0.21772	1.18445	Q9Y224	Q9Y224	UPF0568 protein C14orf166	C14orf166
0.465524	-0.431004	0.110795	0.0646087	0.161686	0.166245	-0.00656374	-0.587855	-0.164816	-0.224756	-0.0089568	0.170158	-0.0309912	-0.27605	-0.0677883	0.20543	0.0888636	0.347106			13	13	13	88.7	88.7	88.7	7.8501	0	210.01	10346000000	68	2586400000	1.10636	0.21214	0.217681	1.0091	P59768	P59768	Guanine nucleotide-binding protein G(I)/G(S)/G(O) subunit gamma-2	GNG2
0.16101	-0.0641702	-0.0636773	0.33877	-0.0200907	-0.0560719	0.13404	-0.0798421	-0.281445	0.375509	-0.0111911	0.0148597	-0.132333	0.104016	-0.398917	0.480268	0.2272	-0.0123031			22	15	15	17.2	13.4	13.4	135.25	0	52.53	6142000000	57	105900000	1.48202	0.170955	0.217585	1.12609	O75155	O75155	Cullin-associated NEDD8-dissociated protein 2	CAND2
-0.17214	0.10178	-0.0891638	-0.0184797	0.271141	0.0429143	-0.258074	-0.299025	-0.128796	0.145433	0.95517	0.533635	0.607094	-0.637824	0.712713	-1.14223	-0.511567	1.51819			4	4	4	19.4	19.4	19.4	34.349	0.00038481	3.2981	333380000	6	25645000	0.325075	0.509897	0.217516	0.549278	Q10586	Q10586	D site-binding protein	DBP
-0.460391	0.0668252	0.279038	-0.310548	-0.487509	0.214137	-0.211843	0.0686109	-0.105764	-0.256865	0.345988	0.376119	-0.754784	-0.199349	-0.21425	0.0773019	-0.252927	0.719963			3	3	3	7.5	7.5	7.5	43.369	0.0041474	2.0188	120330000	5	7078200	0.671564	0.314081	0.217508	0.812499	Q99571	Q99571	P2X purinoceptor 4	P2RX4
-0.508283	0.155099	-0.563178	0.211226	-0.0848305	0.279666	-0.0359714	0.191415	-0.444979	0.380424	-0.0114076	0.0151264	-0.0385213	0.187065	-0.0715468	0.117805	-0.310826	0.227712			14	14	14	26.6	26.6	26.6	44.659	0	23.327	1801900000	29	75080000	1.00975	0.229197	0.217088	0.97151	Q13510	Q13510	Acid ceramidase;Acid ceramidase subunit alpha;Acid ceramidase subunit beta	ASAH1
0.197075	0.0208422	-0.204196	0.260977	-0.0347347	0.106428	0.053067	-0.0254979	-0.212462	0.0926349	0.0258613	0.322166	-0.185524	-0.0791876	-0.278864	0.22255	0.100766	0.142231			64	64	63	58.5	58.5	57.8	107.89	0	323.31	30044000000	268	698690000	2.43199	0.113853	0.21707	1.32411	O60763;REV__P09471	O60763	General vesicular transport factor p115	USO1
0.0989315	-0.294925	-0.105612	-0.0033759	0.290266	0.277478	0.140762	-0.291367	-0.133895	-0.0403521	0.241704	-0.128116	0.34988	-0.342379	0.0432537	0.118496	0.529355	0.13247			84	83	81	75.2	75.2	75.2	72.932	0	323.31	149290000000	618	3928600000	1.28751	0.191159	0.217031	1.06823	P13667	P13667	Protein disulfide-isomerase A4	PDIA4
0.0794902	-0.91894	0.0773714	0.319021	-0.25877	-0.00670152	0.271288	-0.848719	0.114974	0.368902	-0.432706	-0.247336	0.326364	-0.591527	0.116489	0.490841	0.194736	0.151876			46	46	45	47.3	47.3	47	125.57	0	254.01	5136200000	111	95114000	0.548858	0.365219	0.217008	0.735231	O60879	O60879	Protein diaphanous homolog 2	DIAPH2
0.0881025	-0.241015	-0.21256	0.228435	0.0266656	0.234053	-0.00333399	-0.371359	-0.0983376	0.0228732	-0.060604	0.174155	0.289532	-0.195938	-0.0230124	0.171467	0.20703	0.178753			44	44	43	71.5	71.5	71.5	60.246	0	323.31	14425000000	137	627190000	1.96645	0.135791	0.21675	1.23739	Q13564	Q13564	NEDD8-activating enzyme E1 regulatory subunit	NAE1
0.109487	-0.143747	0.437443	0.124969	0.00133016	0.114592	-0.326361	-0.428378	0.169069	0.0849648	0.65879	0.128893	0.121345	-0.473062	0.187837	0.0375407	0.140458	0.311491			5	5	5	9	9	9	51.055	0	10.298	170580000	11	6823000	0.991481	0.232678	0.216599	0.963306	A0PJZ3	A0PJZ3	Glucoside xylosyltransferase 2	GXYLT2
-0.0463758	0.0441235	-0.246524	0.0217353	0.117263	0.320695	-0.0855997	0.0557862	-0.251169	0.099848	0.154018	0.165863	-0.155202	-0.0256647	-0.221851	-0.0089568	0.0491956	0.0946924			48	48	47	53.6	53.6	53.6	85.95	0	323.31	19774000000	220	470810000	3.16671	0.0914286	0.216315	1.42756	Q8TCS8	Q8TCS8	Polyribonucleotide nucleotidyltransferase 1, mitochondrial	PNPT1
0.103886	-0.0445126	-0.0870855	0.23477	-0.0714894	-0.0106213	-0.455135	0.100569	0.0834135	0.418383	-0.108436	0.142231	-0.343767	0.046505	-0.312166	0.340518	0.0553115	0.0350084			13	13	13	31.7	31.7	31.7	52.725	0	126.92	806590000	26	28807000	1.44654	0.175099	0.215997	1.11214	Q9H3H1	Q9H3H1	tRNA dimethylallyltransferase, mitochondrial	TRIT1
-0.0326957	-0.181862	-0.170766	0.343244	0.369756	0.0262582	-0.0241941	0.0209118	-0.361504	0.250802	0.0566663	-0.0704801	0.0153386	0.059537	-0.0389733	0.100047	0.131448	0.0217353			27	27	27	66.3	66.3	66.3	45.479	0	323.31	7273200000	105	346340000	2.24557	0.123836	0.215965	1.28801	Q9BTE6	Q9BTE6	Alanyl-tRNA editing protein Aarsd1	AARSD1
-0.132668	0.0578698	-0.195507	0.329016	0.0860403	-0.073868	0.0140429	0.0790661	-0.359463	0.287354	0.246113	-0.139031	-0.305762	0.0754096	-0.114125	0.172872	0.14143	0.0124708			12	12	12	60.1	60.1	60.1	23.003	0	112.19	3644400000	49	364440000	1.88928	0.140719	0.215948	1.21874	O95379	O95379	Tumor necrosis factor alpha-induced protein 8	TNFAIP8
0.183212	-0.0325832	-0.307349	0.253009	-0.0247838	0.153866	0.145965	-0.205821	-0.408789	0.208678	0.0368881	0.0769059	0.216244	-0.138585	-0.33199	0.251575	0.101587	0.000394397			11	11	11	41	41	41	36.56	0	88.044	4005400000	39	200270000	1.61691	0.162129	0.215313	1.15465	Q9NWV8	Q9NWV8	BRISC and BRCA1-A complex member 1	BABAM1
0.0260728	-0.0997613	-0.327835	0.36862	-0.121997	0.216244	-0.0947453	-0.214438	-0.238131	0.0894605	0.336296	0.214603	0.310353	-0.203718	0.0756479	0.0289531	-0.0905984	0.12967			22	22	22	74.5	74.5	74.5	28.48	0	250.73	22884000000	120	1525600000	1.60146	0.163099	0.215312	1.15082	P28074	P28074	Proteasome subunit beta type-5	PSMB5
-0.193624	-0.118604	-0.0742706	0.264106	-0.0830563	0.122195	-0.0704145	-0.280828	0.287579	0.175465	-0.077049	0.320256	-0.198525	-0.0226515	-0.174091	0.192803	0.0852656	0.0921189			14	14	14	31.1	31.1	31.1	43.182	0	50.25	2838200000	52	123400000	2.09044	0.13139	0.215282	1.25699	Q8IXJ6	Q8IXJ6	NAD-dependent protein deacetylase sirtuin-2	SIRT2
-0.348793	-0.314008	0.193971	-0.0552456	0.233092	0.371672	-0.134179	-0.025916	-0.190194	-0.333424	0.274013	0.0932326	-0.00132987	-0.250612	0.134809	-0.0876341	0.186277	0.319021			5	5	5	6.5	6.5	6.5	81.101	0	9.4804	308510000	8	10284000	1.32872	0.18749	0.21525	1.0764	Q76N32	Q76N32	Centrosomal protein of 68 kDa	CEP68
-0.0683879	-0.164164	0.0248941	-0.07442	0.472731	0.0381104	-0.108676	-0.140869	-0.14291	-0.124517	0.26033	-0.0404953	-0.0171264	-0.0714509	-0.00706368	0.184189	0.39101	0.134158			47	47	47	64.8	64.8	64.8	75.472	0	323.31	15192000000	165	399800000	2.01994	0.134686	0.215206	1.24304	Q9Y450	Q9Y450	HBS1-like protein	HBS1L
0.0244188	-0.143007	-0.24524	0.253721	-0.00172893	0.260047	-0.209308	-0.408789	0.0594084	0.132131	0.113773	0.0718532	0.130893	-0.0601088	-0.149017	0.0259152	-0.045695	0.123506			12	12	12	71.6	71.6	71.6	12.498	0	22.83	5117400000	40	568600000	2.29354	0.122644	0.214919	1.2927	Q96DA6	Q96DA6	Mitochondrial import inner membrane translocase subunit TIM14	DNAJC19
0.00501664	-0.295105	-0.0205287	0.190976	0.187253	0.0748971	-0.276291	-0.396371	-0.208482	0.270841	0.390736	-0.050216	0.478985	-0.509178	0.249775	-0.284254	-0.264034	0.445703			6	6	6	12.6	12.6	12.6	38.964	0	16.351	654590000	11	54549000	0.860704	0.262074	0.214898	0.904581	O14681	O14681	Etoposide-induced protein 2.4 homolog	EI24
-0.0570277	0.0864189	-0.22566	0.428657	-0.158543	-0.0547294	-0.121997	-0.114597	-0.299773	0.429468	0.0436896	0.0374235	0.010428	0.0344915	-0.0110852	0.359749	0.104016	0.0454102			24	24	24	78.9	78.9	78.9	32.118	0	323.31	46799000000	244	2599900000	1.69669	0.155511	0.214883	1.17256	P00491	P00491	Purine nucleoside phosphorylase	PNP
-0.537499	-0.324928	0.374736	0.311756	-0.0939793	0.288602	-0.261588	-0.119327	0.255954	0.344897	-0.34848	0.18765	-0.28022	-0.209422	0.230138	0.16725	-0.0698499	0.273613			17	17	16	37.1	37.1	33.3	53.444	0	39.501	924340000	32	38514000	0.926201	0.247328	0.214846	0.933125	Q6PHR2	Q6PHR2	Serine/threonine-protein kinase ULK3	ULK3
-0.122673	-0.115547	-0.00235621	-0.118461	0.0317281	0.392304	-0.0796528	-0.0700573	-0.258532	-0.419429	0.0896854	0.210665	-0.211519	0.0313476	-0.417241	0.186595	0.265074	0.0487984			9	9	9	10.9	10.9	10.9	118.08	0	16.527	850760000	18	17724000	1.48818	0.172386	0.214799	1.12022	Q4VCS5	Q4VCS5	Angiomotin	AMOT
-0.079334	-0.109928	0.258907	0.132801	0.175882	0.106322	-0.2061	-0.458778	-0.111217	-0.110832	0.165182	0.421734	0.156028	-0.450605	-0.0640039	-0.145999	-0.163886	0.285193			7	7	7	30.3	30.3	30.3	30.947	0	56.464	476250000	15	28015000	1.25338	0.196337	0.214603	1.05169	Q14135	Q14135	Transcription cofactor vestigial-like protein 4	VGLL4
-0.130334	-0.284254	-0.197994	0.16758	0.062338	0.316804	0.0294029	-0.0993429	-0.0105558	0.0817479	-0.297425	0.349622	-0.0549025	0.0292982	-0.303713	-0.0104476	0.186062	0.0511544			18	17	17	24.6	23.7	23.7	88.476	0	16.343	3803500000	36	92769000	1.88807	0.142008	0.214426	1.21362	Q9NP80	Q9NP80	Calcium-independent phospholipase A2-gamma	PNPLA8
-0.26797	-0.240109	0.0524509	0.286104	-0.0174406	0.013718	-0.381684	-0.119484	-0.0535118	0.247773	-0.00201432	0.0399024	-0.164557	-0.0583762	0.175315	0.260625	-0.079918	0.122988			40	40	39	40	40	39.9	132.95	0	198.05	3509500000	98	62670000	2.01975	0.134834	0.214407	1.24034	Q9HD20	Q9HD20	Manganese-transporting ATPase 13A1	ATP13A1
-0.375084	-0.043329	-0.355512	0.0585	0.688095	0.467335	-0.130054	0.489067	-0.195099	-0.0494688	-0.298824	0.364568	-0.231568	0.582019	-0.271814	-0.201462	0.251831	0.116066			8	7	7	12.1	11.1	11.1	80.657	0	23.73	258190000	10	8903000	0.706705	0.305942	0.214224	0.827334	Q0ZGT2;REV__Q14244	Q0ZGT2	Nexilin	NEXN
0.045621	-1.14223	0.25067	0.04188	0.0272045	0.189734	0.244706	-0.90198	0.481112	0.203435	0.043939	-0.135811	0.24105	-1.08099	0.414736	-0.0967993	0.048919	0.156275			22	22	22	52.9	52.9	52.9	35.505	0	323.31	15072000000	79	1004800000	0.440805	0.42799	0.214009	0.651949	Q9BQ69	Q9BQ69	O-acetyl-ADP-ribose deacetylase MACROD1	MACROD1
-0.419928	0.00306235	-0.184775	-0.224355	0.846921	0.283088	-0.00539094	0.128017	-0.12414	-0.278979	-0.0424352	0.602796	-0.0837409	0.161212	0.0573732	0.374736	0.00829064	-0.112442			4	3	3	2.9	2.3	2.3	129.31	0.00013189	4.4185	112710000	7	1633500	0.816298	0.276391	0.213992	0.882442	P08123	P08123	Collagen alpha-2(I) chain	COL1A2
-0.332215	-0.204114	-0.104282	0.084825	0.191292	0.154829	-0.238131	-0.202576	0.237219	0.196859	0.371672	-0.0161858	-0.0438731	0.118562	0.0866781	0.102977	0.326901	-0.170012			14	14	14	35.1	35.1	35.1	47.875	0	74.933	2005300000	43	117960000	1.66694	0.15883	0.213988	1.16289	Q16773	Q16773	Kynurenine--oxoglutarate transaminase 1	CCBL1
-0.162824	0.0258053	-0.186111	0.211865	0.0201953	0.101271	-0.330887	-0.0659678	-0.132333	0.149868	0.33732	0.0875318	-0.029813	-0.0161858	0.0304831	0.0070219	0.0542397	0.0880115			21	21	21	84.2	84.2	84.2	17.818	0	323.31	134850000000	211	14984000000	3.0627	0.0967121	0.213906	1.40377	P30050	P30050	60S ribosomal protein L12	RPL12
-0.169542	-0.204293	-0.121753	0.102743	0.192002	0.242529	-0.108832	-0.240891	0.0406099	0.13408	0.0308445	0.10178	0.0597361	-0.0177073	-0.00934633	0.0772537	0.181928	0.0893054			16	1	0	54.3	5.3	0	31.392	0.00088017	2.8113	15583000000	89	973910000	3.91878	0.0766253	0.213832	1.5014	K7ERQ8	K7ERQ8
0.0793169	-0.0514259	-0.199349	0.146602	0.140328	0.169069	-0.196057	0.0337579	-0.126004	0.142397	0.23357	0.274562	-0.0349125	-0.158543	0.137574	0.115769	-0.0361238	0.221599			48	48	48	54.7	54.7	54.7	83.471	0	323.31	17082000000	152	416630000	3.19904	0.0927721	0.213713	1.42022	Q96RP9	Q96RP9	Elongation factor G, mitochondrial	GFM1
-0.0924488	0.0708785	-0.243337	0.251431	-0.106903	0.059537	-0.278482	0.122439	-0.0363424	0.359443	-0.277078	0.267922	-0.333424	-0.00807439	-0.212936	0.238398	0.0344915	0.0817479			58	58	58	55.3	55.3	55.3	101.11	0	323.31	46210000000	312	1127100000	1.59788	0.164579	0.213413	1.14449	P56192	P56192	Methionine--tRNA ligase, cytoplasmic	MARS
0.02385	-0.142469	-0.150313	0.128117	0.0762026	0.187837	-0.120272	-0.279459	-0.205599	-0.061004	0.150694	0.388158	0.220672	-0.297699	0.0436442	-0.0375677	-0.0532046	0.233251			42	42	42	40.1	40.1	40.1	106.68	0	188.98	4309800000	104	102610000	1.93039	0.140806	0.213347	1.21892	Q9P107	Q9P107	GEM-interacting protein	GMIP
-0.372434	-0.248755	-0.130746	0.205966	-0.223359	0.346799	-0.164354	-0.207939	-0.0377248	-0.00116184	0.0827008	0.150492	-0.131709	-0.0979928	-0.0054582	-0.0186201	-0.179989	0.159849			21	21	21	66.9	66.9	66.9	39.589	0	323.31	28394000000	150	1892900000	2.0515	0.134692	0.21331	1.24282	O43488;Q8NHP1;O95154	O43488	Aflatoxin B1 aldehyde reductase member 2	AKR7A2
0.0753415	-0.626951	0.341112	0.679711	-0.12222	-0.620522	-0.166038	-0.226276	-0.153585	-0.0423686	0.131843	0.119103	-0.389699	0.012091	-0.270026	0.317352	-0.0135963	0.0658446			8	8	8	4.8	4.8	4.8	183.63	0	11.294	120820000	11	1610900	0.766698	0.288365	0.213242	0.857039	Q96Q42	Q96Q42	Alsin	ALS2
-0.0879348	-0.341325	-0.0942754	0.00695833	0.364568	0.136119	-0.114669	-0.248067	-0.211163	0.0563326	0.217537	0.0546047	0.264809	-0.209843	0.20775	-0.0517183	0.099771	0.198169			58	58	58	63	63	63	87.301	0	323.31	36457000000	271	810160000	1.7735	0.151247	0.213007	1.1844	P54886	P54886	Delta-1-pyrroline-5-carboxylate synthase;Glutamate 5-kinase;Gamma-glutamyl phosphate reductase	ALDH18A1
-0.05248	-0.288626	0.114315	0.0975647	-0.0608226	0.140404	-0.204844	-0.245377	0.0184466	-0.0479892	0.113337	0.161079	-0.0159402	-0.213199	0.0139025	0.161957	0.199174	0.277249			23	23	23	70.3	70.3	70.3	41.293	0	323.31	13347000000	110	741500000	2.57403	0.11263	0.212862	1.33071	Q16539	Q16539	Mitogen-activated protein kinase 14	MAPK14
-0.144565	-0.315052	-0.00392474	0.1324	0.0904693	0.107132	-0.106038	-0.162744	0.0991516	0.212045	-0.29038	0.185202	-0.185873	-0.129364	-0.0275105	0.160433	0.150597	0.191501			18	17	17	26.2	25.2	25.2	84.099	0	53.379	2211600000	38	51433000	2.33326	0.122776	0.212813	1.29182	Q8IWA4	Q8IWA4	Mitofusin-1	MFN1
0.0627751	-0.185135	0.0876043	0.376119	-0.0733635	-0.0866166	0.12167	0.068303	-0.337445	0.399818	-0.276765	0.0789941	-0.196057	-0.0389242	-0.153406	0.608093	0.211636	0.106101			9	9	9	19.9	19.9	19.9	48.981	0	24.36	487610000	20	27089000	1.18835	0.206923	0.212737	1.02631	Q9UGK8	Q9UGK8	Secretion-regulating guanine nucleotide exchange factor	SERGEF
-0.773209	0.931031	0.143255	-0.12364	0.00174917	0.846921	-0.894691	0.0231388	0.141714	-0.407879	0.758459	0.608093	-0.432186	0.931031	-0.526236	-0.147216	-0.33455	0.254147			5	5	5	4	4	4	160.04	0.007874	1.5802	59117000	6	798870	0.346789	0.494968	0.212471	0.567535	P53355	P53355	Death-associated protein kinase 1	DAPK1
0.0108357	-0.26602	0.0446816	0.113478	-0.0714124	0.128688	-0.229809	-0.0574352	0.176944	0.0570336	0.129882	0.385524	-0.108507	-0.168598	-0.0915977	-0.000818809	0.2487	0.231502			10	4	4	8.5	3.1	3.1	152.98	0.00038875	3.6562	264620000	15	3528300	2.29417	0.125129	0.212454	1.28385	Q07890	Q07890	Son of sevenless homolog 2	SOS2
-0.14614	-0.351592	-0.12283	0.13776	0.177767	0.15881	-0.0926506	-0.366442	-0.241524	0.107218	0.272599	0.169847	0.176511	-0.103545	0.13314	-0.125034	-0.0711403	-0.0313492			20	20	19	41.9	41.9	38.7	63.151	0	103.15	1953100000	44	75119000	1.8615	0.146058	0.212395	1.20152	O15530;Q6A1A2	O15530;Q6A1A2	3-phosphoinositide-dependent protein kinase 1;Putative 3-phosphoinositide-dependent protein kinase 2	PDPK1;PDPK2P
-0.0847236	0.113943	-0.252402	-0.0599939	-0.101202	0.377991	0.108449	0.283244	-0.284518	0.139665	-0.272278	0.375509	-0.356848	-0.25789	-0.237452	0.176857	-0.0241941	0.326616			51	51	50	86.6	86.6	86.6	48.141	0	323.31	142070000000	382	6765100000	1.17617	0.208898	0.211907	1.02036	P27797	P27797	Calreticulin	CALR
-0.0106213	-0.0622691	-0.150191	0.124716	-0.192015	0.29663	-0.146681	-0.060604	-0.00314866	0.249574	-0.188201	0.525782	-0.27605	0.168073	-0.383595	0.115904	0.112071	-0.0642178			9	9	9	13.1	13.1	13.1	98.2	0	31.009	370980000	20	8244000	1.39738	0.184202	0.211703	1.08714	Q7L1W4	Q7L1W4	Volume-regulated anion channel subunit LRRC8D	LRRC8D
0.170466	-0.320026	-0.405481	0.0775329	0.541617	0.156898	0.325771	-0.365816	-0.0867477	0.104888	0.452556	-0.180314	0.523063	-0.401495	-0.0663719	0.0569623	0.0673534	-0.000449022			29	29	25	71.1	71.1	69.1	28.082	0	113.35	8071700000	112	504480000	0.853017	0.268831	0.21152	0.895093	O15305	O15305	Phosphomannomutase 2	PMM2
-0.0754327	-0.185379	0.085331	-0.0774184	-0.00698442	0.508397	-0.197462	-0.0912272	0.0837006	-0.00863096	0.107926	0.560262	0.00311947	-0.260539	0.221309	-0.0659678	-0.191151	0.657013			37	37	37	96	96	96	31.608	0	242.82	31631000000	146	2259400000	1.02339	0.231967	0.211114	0.964551	P42574	P42574	Caspase-3;Caspase-3 subunit p17;Caspase-3 subunit p12	CASP3
-0.0888564	0.164168	-0.0961764	0.0781888	0.21173	-0.0223909	-0.312874	0.375706	-0.127031	0.14266	-0.189803	0.180532	-0.42242	0.171391	-0.30193	0.25342	0.674318	-0.0670063			20	20	19	23.3	23.3	21.6	111.17	0	53.754	1258700000	49	24680000	1.00804	0.234603	0.211075	0.958626	Q96JG6	Q96JG6	Coiled-coil domain-containing protein 132	CCDC132
-0.0780513	-0.0103273	0.083503	0.074111	-0.0432561	0.0101413	-0.305762	-0.0552456	0.169726	0.156467	0.0934056	0.492816	-0.293425	0.0346757	-0.100996	0.205023	0.309021	0.045277			27	27	27	48.6	48.6	48.6	71.813	0	245.69	2553700000	59	77386000	1.84503	0.148413	0.21099	1.19355	Q96EK5	Q96EK5	KIF1-binding protein	KIAA1279
-0.0472106	-0.139942	-0.0479892	0.0952749	0.0798508	0.14246	-0.030164	-0.11971	-0.0204573	0.136542	-0.185873	0.116489	-0.0275816	-0.114926	-0.060352	0.362837	0.368033	0.174499			25	25	25	44.2	44.2	44.2	69.283	0	323.31	21330000000	104	927410000	2.73082	0.109882	0.210938	1.34621	P04844	P04844	Dolichyl-diphosphooligosaccharide--protein glycosyltransferase subunit 2	RPN2
-0.0161858	-0.0434882	-0.0944853	0.0944073	0.253009	0.143563	0.0812482	-0.0683067	-0.21256	0.0305457	0.0260154	0.266978	-0.10875	-0.10586	-0.0996794	0.083503	0.161686	0.167779			29	29	29	46.8	46.8	46.8	87.175	0	100.09	1580800000	68	40532000	4.19493	0.0750567	0.210617	1.51201	Q9HBF4	Q9HBF4	Zinc finger FYVE domain-containing protein 1	ZFYVE1
-0.23192	-0.143287	-0.12117	0.102163	0.343578	0.0830851	-0.323968	-0.100709	0.123127	0.0839387	0.471509	0.129717	0.170625	-0.0985789	0.178666	-0.0976674	0.197198	0.0348152			24	2	2	65.5	4.2	4.2	31.282	0	16.497	14862000000	119	990820000	1.68153	0.161358	0.210617	1.15625	Q9UBX3	Q9UBX3	Mitochondrial dicarboxylate carrier	SLC25A10
0.168479	-0.269367	-0.155488	0.124004	0.249464	0.240267	0.000294606	-0.332215	-0.294038	-0.100593	0.159496	0.0300458	0.325924	-0.326588	-0.0825415	-0.0253519	0.0940795	0.152283			84	84	57	70.1	70.1	55.4	98.063	0	323.31	46308000000	362	964760000	1.5446	0.172034	0.209915	1.12121	P50570	P50570	Dynamin-2	DNM2
0.0568501	0.0691344	-0.67054	0.301271	0.191584	0.00561518	0.0212405	0.0403726	-0.374422	0.378695	-0.104033	0.315599	0.0762565	0.138345	-0.130844	-0.175894	0.205536	-0.0033759			4	4	3	10.5	10.5	9.2	43.719	0	6.6113	336170000	13	24012000	1.10978	0.219352	0.209845	0.993123	Q15011	Q15011	Homocysteine-responsive endoplasmic reticulum-resident ubiquitin-like domain member 1 protein	HERPUD1
0.0297108	-0.67245	0.169324	0.537144	-0.230289	-0.0825415	-0.106602	-0.229809	0.0306946	0.270654	-0.212287	-0.0428357	-0.1884	0.0703489	-0.108676	0.274755	0.352713	0.0152895			10	10	10	72.6	72.6	72.6	12.551	0	29.515	2276900000	28	325270000	0.981699	0.240325	0.209829	0.945867	O95182	O95182	NADH dehydrogenase [ubiquinone] 1 alpha subcomplex subunit 7	NDUFA7
0.744045	-0.228578	-0.293812	0.263291	1.18875	-0.39317	0.915024	-0.171803	-0.152382	0.164662	1.42557	-0.181036	0.746062	-0.515297	-0.385744	0.0501117	0.662223	-0.635517			45	45	45	43.1	43.1	43.1	129.63	0	137.44	4995400000	95	84669000	0.309295	0.527775	0.209708	0.527967	P11498	P11498	Pyruvate carboxylase, mitochondrial	PC
-0.245459	-0.079334	-0.127894	0.108546	0.242652	0.247064	-0.446157	-0.1166	-0.0405511	0.0767645	0.204817	0.159849	0.159574	-0.139216	0.313628	-0.0700573	-0.00412631	0.199624			4	4	4	70.3	70.3	70.3	8.0019	0	35.63	15827000000	54	5275600000	1.68184	0.162384	0.209682	1.1535	Q96B49	Q96B49	Mitochondrial import receptor subunit TOM6 homolog	TOMM6
-0.363107	0.0805717	-0.141519	-0.222775	0.348037	-0.013843	-0.736742	-0.0730134	0.490841	0.502158	0.772781	-0.453947	-0.49929	-0.0925639	0.296046	-0.236168	-0.031605	0.183704			5	5	5	9.7	9.7	9.7	57.4	0	15.444	261410000	8	10892000	0.570878	0.361687	0.20968	0.741044	Q9UBZ4	Q9UBZ4	DNA-(apurinic or apyrimidinic site) lyase 2	APEX2
0.25168	-0.306626	-0.184015	0.15572	-0.27352	0.331915	0.261665	-0.202446	-0.137257	0.154273	-0.203718	0.427609	-0.0284934	-0.324502	-0.13459	0.117444	-0.0200407	0.392703			16	16	16	86	86	86	13.696	0	182.37	21253000000	70	2656600000	1.12957	0.216965	0.209663	0.99953	P10606	P10606	Cytochrome c oxidase subunit 5B, mitochondrial	COX5B
-0.0268891	-0.213439	-0.115628	0.299278	-0.0564993	0.153001	-0.134971	-0.0853503	-0.189721	-0.0164298	0.202811	0.245453	-0.0308507	0.106503	-0.0300136	0.240378	0.202194	-0.10622			28	28	28	60.5	60.5	60.5	29.172	0	173.77	10244000000	133	787990000	2.5517	0.116519	0.20937	1.31361	Q14331	Q14331	Protein FRG1	FRG1
-0.133523	-0.492794	0.0825242	0.557322	-0.424198	-0.0111424	0.0979102	-0.37973	-0.28479	0.265401	-0.41298	0.133057	0.281947	-0.5416	-0.0787711	0.015685	0.127303	0.184795			2	2	2	27.1	27.1	27.1	8.0723	0.00075605	2.8578	457370000	4	228680000	0.80557	0.282059	0.209341	0.869407	O15239	O15239	NADH dehydrogenase [ubiquinone] 1 alpha subcomplex subunit 1	NDUFA1
0.172167	-0.443731	0.202447	0.0877146	0.29337	-0.395259	0.220202	0.153706	-0.228841	0.0400307	0.0374235	0.404565	-0.282429	0.263424	-0.538761	0.336076	0.756031	-0.158663			6	6	6	13.9	13.9	13.9	57.104	0	21.203	132510000	10	5300400	0.712478	0.308748	0.209234	0.82284	Q49AM3	Q49AM3	Tetratricopeptide repeat protein 31	TTC31
-0.374422	-0.583113	-0.129062	-0.715288	0.504517	0.425395	-0.36072	-0.288091	0.144722	-0.295105	0.919121	0.208086	0.219662	-0.530547	0.441343	-0.91894	-0.13964	0.43444			4	4	4	31.8	31.8	31.8	7.3737	0	5.2048	1776800000	16	1776800000	0.412973	0.451259	0.209202	0.624621	Q9Y6X1;Q8N6R1	Q9Y6X1;Q8N6R1	Stress-associated endoplasmic reticulum protein 1;Stress-associated endoplasmic reticulum protein 2	SERP1;SERP2
0.0180806	0.150991	-0.367238	-0.0769816	0.511489	-0.0175038	0.0132406	-0.170766	-0.170535	0.176784	0.330849	-0.255749	-0.00597609	-0.170766	0.439374	-0.160525	1.2173	-0.107699			7	7	7	9.6	9.6	9.6	103.69	0	16.344	249630000	11	4894700	0.615913	0.343027	0.209062	0.768248	Q7Z3E2	Q7Z3E2	Coiled-coil domain-containing protein 186	CCDC186
-0.0712645	-0.339737	0.0317281	-0.0679581	0.23769	0.189676	-0.248067	-0.405935	-0.0386696	0.0114068	0.261195	0.103824	0.186062	-0.364988	0.14266	-0.230148	0.000155528	0.26033			19	19	19	42.1	42.1	42.1	44.287	0	168.45	5901500000	64	310600000	1.38624	0.187964	0.208265	1.07492	O15382	O15382	Branched-chain-amino-acid aminotransferase, mitochondrial	BCAT2
-0.0177448	-0.0584852	-0.106779	0.22268	0.233392	0.146895	-0.125833	-0.0676682	-0.199846	-0.00345638	0.225019	0.142397	0.0561153	-0.0457517	-0.0746743	0.0578698	0.0977431	0.111			33	33	32	42.2	42.2	40.9	97.112	0	166.99	3117500000	78	69278000	4.55149	0.0720378	0.208245	1.53099	Q5T447	Q5T447	E3 ubiquitin-protein ligase HECTD3	HECTD3
-0.154325	-0.0489303	-0.150562	0.317641	-0.0679581	0.16725	-0.176715	-0.0378411	-0.187755	0.392703	0.177987	-0.0719717	0.0616121	0.00979132	0.027285	0.186741	0.091022	0.0213597			26	26	22	81.1	81.1	74.3	22.168	0	323.31	32541000000	122	3254100000	2.39079	0.125049	0.208024	1.28335	P20290	P20290	Transcription factor BTF3	BTF3
0.626424	-0.00904457	-0.287631	0.0725589	0.758459	-0.00365885	0.712713	-0.17061	-0.5223	0.128441	0.207921	0.0680496	0.35721	-0.391076	-0.338395	0.215665	0.274562	0.12643			19	19	19	32.9	32.9	32.9	66.407	0	169.14	2036300000	40	58180000	0.621035	0.341657	0.207904	0.769734	Q6IC98	Q6IC98	GRAM domain-containing protein 4	GRAMD4
-0.282015	-0.0281705	-0.446157	0.0926918	-0.263222	0.498405	0.109222	-0.083566	-0.2127	0.144063	0.0261867	0.273848	0.0291264	-0.052432	-0.160646	0.0546781	-0.311728	0.228168			44	44	44	70.9	70.9	70.9	48.121	0	323.31	71968000000	256	4233400000	1.23714	0.205382	0.207825	1.03015	Q15084	Q15084	Protein disulfide-isomerase A6	PDIA6
-0.19175	-0.041225	0.0544451	0.107039	0.0960052	0.0908439	-0.33366	-0.156445	0.106699	-0.077049	0.262632	0.187735	-0.0833491	0.0105732	0.165977	0.224112	0.440029	0.0672739			18	18	18	55.5	55.5	55.5	26.383	0	236.99	10588000000	72	1058800000	1.97995	0.143228	0.207484	1.20924	Q9NPD3	Q9NPD3	Exosome complex component RRP41	EXOSC4
-0.264816	-0.391076	-0.185524	0.374036	-0.2127	0.211226	-0.0419587	-0.283475	-0.0425334	0.598969	-0.109127	-0.128625	0.203312	-0.166426	0.219524	0.194823	-0.288937	0.273848			36	36	36	56.9	56.9	56.9	47.628	0	323.31	30418000000	162	1322500000	0.960457	0.247293	0.207387	0.93256	Q8NBS9	Q8NBS9	Thioredoxin domain-containing protein 5	TXNDC5
-0.342379	-0.286953	0.0550144	-0.159619	0.225494	0.52686	-0.371359	-0.336839	0.0519645	-0.443093	0.392304	0.271141	0.00271087	0.287898	0.0795525	-0.340606	0.19052	0.34075			7	7	7	5.6	5.6	5.6	151.15	0.00075672	2.8762	158000000	10	2981100	0.805298	0.284671	0.207127	0.865437	Q12767	Q12767	Uncharacterized protein KIAA0195	KIAA0195
0.0622032	-0.26797	0.0129582	0.196415	-0.0937174	0.0468315	-0.178112	-0.241272	-0.141111	0.326901	-0.296583	0.0955209	-0.0264506	-0.0782925	-0.0381591	0.394861	0.153627	0.14115			105	105	105	68.7	68.7	68.7	141.45	0	323.31	22974000000	356	348090000	1.71679	0.162375	0.206801	1.15257	Q00341	Q00341	Vigilin	HDLBP
-0.387066	-0.030243	-0.0796528	-0.0209534	0.117011	0.196673	-0.525347	0.0477302	0.134647	0.0512091	0.196502	0.220876	-0.363635	-0.153196	0.175596	-0.109127	-0.187052	0.214397			18	18	18	79.5	79.5	79.5	18.491	0	201.09	32721000000	121	3272100000	1.32128	0.196287	0.206745	1.05256	O75947	O75947	ATP synthase subunit d, mitochondrial	ATP5H
-0.341596	-0.332492	0.302089	0.246938	0.0261326	0.0929302	-0.255749	-0.25877	0.22464	0.436864	0.0132406	-0.0151444	0.00383859	-0.0338559	0.220876	0.201356	0.285033	0.102067			6	6	6	5.7	5.7	5.7	160.66	0	10.603	179640000	11	2763700	1.27431	0.201374	0.206715	1.03869	O15440	O15440	Multidrug resistance-associated protein 5	ABCC5
-0.215858	-0.000887765	-0.0643111	0.0534093	0.264106	-0.0798421	-0.124318	-0.230148	-0.20118	0.000453101	0.479453	0.0623778	0.086219	-0.0141917	0.0505707	0.0826463	0.255669	0.027527			18	12	12	10.9	8	8	167.41	0	44.708	1193000000	38	17806000	2.02769	0.14168	0.206656	1.21549	Q9Y4G8	Q9Y4G8	Rap guanine nucleotide exchange factor 2	RAPGEF2
-0.0386696	-0.212462	-0.0685968	0.300127	0.250891	-0.0694908	-0.214835	-0.170535	0.112399	0.0882149	0.120029	0.230901	0.171055	-0.0988605	0.0837006	0.0774879	0.3385	0.0843245			8	8	8	37.7	37.7	37.7	31.844	0	35.061	304960000	14	23459000	2.24796	0.131686	0.206421	1.25385	O75461	O75461	Transcription factor E2F6	E2F6
-0.00306325	-0.276571	-0.0559225	0.0435312	0.126773	0.305833	-0.117771	-0.217101	-0.0615638	0.032246	0.0390426	0.235607	-0.041378	-0.244727	0.0517458	-0.0950439	-0.107918	0.311059			29	29	29	53.6	53.6	53.6	57.002	0	163.22	7245900000	88	289840000	2.23319	0.132375	0.206387	1.25122	Q9BV44	Q9BV44	THUMP domain-containing protein 3	THUMPD3
-0.0324717	-0.329066	-0.0447745	0.614105	-0.179989	0.0968224	0.0537916	-0.347774	-0.193305	0.428038	-0.203043	-0.0670063	0.367473	-0.319761	-0.0845049	0.28099	-0.161051	0.117365			23	23	23	68.5	68.5	68.5	34.551	0	211.48	13491000000	102	749490000	0.945604	0.251668	0.206291	0.924447	Q8TDX7;Q9HC98	Q8TDX7	Serine/threonine-protein kinase Nek7	NEK7
-0.110832	-0.232089	-0.0728052	0.0881025	0.110033	0.148372	-0.230148	-0.267086	0.159364	0.115041	0.374036	0.0882149	0.104375	-0.147915	0.193657	0.0708032	0.0477302	0.208009			22	22	22	50.5	50.5	50.5	53.32	0	234.59	11333000000	101	472210000	2.10762	0.138842	0.20598	1.2278	Q9NVX2	Q9NVX2	Notchless protein homolog 1	NLE1
0.0391867	0.0694584	-0.207531	-0.0219888	0.000509262	0.466492	-0.200227	0.0347251	-0.117468	0.0347251	0.136988	0.369993	-0.200733	-0.444385	0.258736	-0.107787	-0.159011	0.363856			13	13	13	43.9	43.9	43.9	31.651	0	92.264	5032800000	43	359480000	1.20739	0.209974	0.205779	1.01587	Q9H2P9	Q9H2P9	Diphthine synthase	DPH5
0.0440348	-0.32868	-0.191914	-0.0100696	0.395771	0.33442	0.0704254	-0.338944	-0.212936	-0.116251	0.119228	-0.045695	0.274562	-0.183181	-0.0655767	-0.0842559	0.146895	0.178854			50	50	48	77.2	77.2	76.2	79.663	0	323.31	12770000000	167	354720000	1.42276	0.18695	0.205678	1.07785	Q9UKG1	Q9UKG1	DCC-interacting protein 13-alpha	APPL1
-0.0101366	0.227917	-0.13876	0.117694	0.121844	0.0705905	-0.350865	0.247332	-0.15936	0.101731	0.0216197	0.245988	-0.31481	0.0968224	-0.237073	0.214137	0.324566	-0.00603459			65	65	64	58.6	58.6	58.1	146.67	0	323.31	13187000000	211	193930000	1.61247	0.170782	0.205674	1.1253	O75153	O75153	Clustered mitochondria protein homolog	CLUH
-0.0549883	-0.111133	-0.146769	-0.0786523	1.70653	0.178666	-0.00825397	0.0350915	0.155588	-0.00412631	-0.0664399	0.12967	0.320135	-0.211519	0.181821	0.0042527	0.156536	-0.0154366			3	3	3	9.4	9.4	9.4	30.705	0.00087873	2.7673	130540000	6	8702600	0.506708	0.395664	0.20567	0.693098	Q9Y6Z7	Q9Y6Z7	Collectin-10	COLEC10
-0.0956857	-0.294325	-0.336406	-0.247336	0.649497	0.345629	0.30462	0.125431	0.0304022	0.00836396	-0.134504	0.143255	0.0274014	0.0463064	0.0139843	0.560262	0.368902	-0.0213446			7	7	7	51.6	51.6	51.6	17.607	0	18.656	1440300000	17	160030000	0.937853	0.253485	0.205666	0.920088	Q15649	Q15649	Zinc finger HIT domain-containing protein 3	ZNHIT3
-0.0522416	-0.0558469	-0.0726398	0.181928	0.045621	0.0464148	-0.118683	-0.0198787	-0.0135356	0.226046	0.0166721	0.245791	-0.123419	0.0394353	-0.107055	0.206778	0.316568	0.0409182			38	38	38	73.9	73.9	73.9	47.346	0	323.31	9039800000	125	347690000	3.88383	0.0855701	0.205622	1.45709	Q7L0Y3	Q7L0Y3	Mitochondrial ribonuclease P protein 1	TRMT10C
-0.211036	-0.177161	-0.349594	0.244706	-0.0115483	0.293727	0.0278732	-0.0802015	-0.27524	0.178343	0.0705098	0.116394	0.220302	-0.208216	0.082467	-0.0801152	-0.16692	0.23357			43	43	43	70.5	70.5	70.5	57.563	0	323.31	34252000000	234	1489200000	1.6526	0.168154	0.205497	1.13408	Q9Y285	Q9Y285	Phenylalanine--tRNA ligase alpha subunit	FARSA
-0.057118	-0.686463	-0.0796105	0.149332	0.262482	-0.109226	-0.14512	-0.398917	-0.150053	0.269207	0.0668955	-0.474428	0.583576	-0.649573	0.122598	0.175663	0.0958726	-0.0476848			63	54	30	74.6	69	46	70.051	0	323.31	201510000000	420	6297300000	0.711672	0.312164	0.205422	0.816459	P0DMV8;P0DMV9	P0DMV8;P0DMV9	Heat shock 70 kDa protein 1A;Heat shock 70 kDa protein 1B	HSPA1A;HSPA1B
0.0441235	-0.432706	-0.286953	0.257183	-0.0118621	0.436864	0.251241	-0.44942	-0.0263373	0.170009	-0.125676	0.0153386	0.218601	-0.32424	-0.0562426	-0.12783	-0.0641188	0.235244			26	26	26	59.3	59.3	59.3	20.7	0	235.42	18225000000	114	1822500000	1.0888	0.227538	0.205232	0.975461	P55145	P55145	Mesencephalic astrocyte-derived neurotrophic factor	MANF
0.0168773	-0.41298	-0.247225	0.570347	-0.0196902	0.262003	0.0925542	-0.306855	-0.000358317	0.184697	-0.0848305	-0.0003016	0.254342	-0.166509	0.17252	0.36613	-0.128255	0.0992707			22	22	22	13.2	13.2	13.2	166.63	0	46.076	1916300000	53	31938000	1.12166	0.222405	0.205223	0.98667	Q9Y2I1	Q9Y2I1	Nischarin	NISCH
0.00690203	-0.0341606	-0.14256	0.0990483	0.215665	0.195626	-0.183413	-0.285288	-0.121753	-0.145782	0.657013	0.0402227	-0.00841517	0.0827734	-0.123102	-0.00495675	0.0120509	-0.0314916			5	5	5	56.1	56.1	56.1	8.4787	0	52.607	1330700000	20	266140000	1.52837	0.178509	0.205157	1.1035	Q08AG7	Q08AG7	Mitotic-spindle organizing protein 1	MZT1
-0.0715181	-0.155269	0.190728	0.220672	0.0930204	-0.213439	-0.608881	-0.0321244	-0.0408455	0.0771736	0.44268	0.398876	0.0673534	0.00438208	-0.00333399	0.0875318	0.1099	-0.0201556			12	12	12	30.7	30.7	30.7	46.053	0	10.986	615850000	18	61585000	1.24179	0.207509	0.205085	1.02479	Q13569	Q13569	G/T mismatch-specific thymine DNA glycosylase	TDG
-0.074818	-0.435076	-0.180896	0.151758	0.490296	-0.170012	0.0561839	-0.168357	-0.100655	0.00899217	0.229006	-0.165199	0.263919	-0.174243	0.191794	0.203435	0.384056	0.0898358			18	18	17	36.5	36.5	36.5	58.819	0	54.444	1543200000	32	70147000	1.19127	0.212356	0.204924	1.0087	Q7Z6J9	Q7Z6J9	tRNA-splicing endonuclease subunit Sen54	TSEN54
0.081354	0.218096	-0.439754	0.00514748	0.311756	0.133057	0.163215	-0.0177073	-0.318529	0.0509467	0.108449	0.29406	-0.124814	0.150047	-0.221722	0.14919	0.330337	-0.0489303			33	33	33	63.4	63.4	63.4	54.178	0	139.47	2504000000	77	100160000	1.42784	0.187493	0.20487	1.07697	Q53EZ4	Q53EZ4	Centrosomal protein of 55 kDa	CEP55
0.0363541	-0.137736	-0.103545	0.134906	0.288296	0.0943504	-0.169404	-0.27605	0.0651424	-0.114082	0.104179	0.0263635	-0.0796105	-0.161051	-0.0089568	0.112754	0.137817	0.224112			8	8	8	22.2	22.2	22.2	48.349	0	27.068	658930000	19	29952000	2.89393	0.110563	0.204839	1.34288	O75616	O75616	GTPase Era, mitochondrial	ERAL1
0.0455494	-0.0125671	-0.122966	0.478363	0.0475881	-0.244223	-0.217101	-0.386537	-0.0336121	0.306749	0.206262	-0.605146	-0.019483	0.0951242	0.0493645	0.65879	0.480268	-0.0885191			16	16	12	63.7	63.7	51	29.823	0	62.416	3857300000	42	226900000	0.762401	0.297056	0.204707	0.840826	Q96EU6	Q96EU6	Ribosomal RNA processing protein 36 homolog	RRP36
0.0467059	-0.15064	0.0373284	0.224513	0.153001	-0.0687369	-0.138527	0.263159	-0.274742	0.443728	-0.139339	0.237412	-0.200611	0.12117	0.0664802	0.451081	0.33466	-0.026403			23	23	23	30.7	30.7	30.7	81.462	0	73.699	11927000000	52	277360000	1.36574	0.194572	0.204399	1.05892	Q9NYY8	Q9NYY8	FAST kinase domain-containing protein 2	FASTKD2
-0.171209	1.31785	-0.397613	0.950446	-0.0625977	-0.143393	-0.824379	0.426202	-0.458047	0.227546	0.451081	-0.0541423	-0.231387	0.571588	-0.173475	0.671074	-0.0440725	-0.0971888			10	10	10	45.9	45.9	45.9	23.423	0	55.131	1039000000	19	129880000	0.363298	0.487228	0.204358	0.576964	Q8TEA8	Q8TEA8	D-tyrosyl-tRNA(Tyr) deacylase 1	DTD1
-0.169314	0.196502	-0.453262	0.32388	-0.119186	-0.057118	-0.287631	0.42207	-0.53383	0.480268	-0.0201556	0.0254904	-0.253806	0.284656	-0.223359	0.308774	-0.0849818	-0.0359714			31	31	31	33	33	33	116.85	0	210.33	4135000000	84	76574000	0.838022	0.279503	0.20433	0.875347	Q9UII4	Q9UII4	E3 ISG15--protein ligase HERC5	HERC5
0.0733475	-0.298136	0.0745731	0.206262	-0.0517769	0.0292982	-0.115261	-0.306402	0.063227	0.222879	-0.00863096	0.0855675	0.0152455	-0.112698	0.0072209	0.31535	0.268534	0.172276			30	30	30	63.4	63.4	63.4	50.127	0	167.87	17133000000	122	590790000	2.13996	0.138914	0.204293	1.2275	Q96Q11	Q96Q11	CCA tRNA nucleotidyltransferase 1, mitochondrial	TRNT1
-0.000887765	-0.244024	-0.108966	0.221154	-0.1887	0.148444	-0.159011	-0.270878	-0.160188	-0.139113	0.279666	0.0250555	0.0663973	-0.155202	0.0904693	0.160965	0.170823	0.216244			9	9	9	99	99	99	10.403	0	301.32	34380000000	78	4911400000	2.00037	0.14598	0.204092	1.20149	O95777	O95777	U6 snRNA-associated Sm-like protein LSm8	LSM8
-0.163593	-0.702661	-0.0325832	0.0245905	0.455254	-0.164354	0.074354	0.00934452	-0.0161858	0.0637274	-0.266389	0.158229	0.216706	-0.139031	-0.164274	0.324055	0.311491	0.0105732			5	5	5	8.9	8.9	8.9	80.147	0	8.4693	296840000	9	9575400	1.00789	0.241436	0.2039	0.943491	Q9NVR0	Q9NVR0	Kelch-like protein 11	KLHL11
0.0642473	-0.189962	-0.334879	0.259572	-0.26267	0.407888	0.208574	-0.03033	-0.332492	0.419219	0.059219	-0.0736553	0.134113	-0.0634788	-0.0814274	0.34033	-0.0252447	0.084518			9	9	9	27.1	27.1	27.1	21.514	0	10.905	858010000	15	71501000	1.20999	0.211164	0.203868	1.01199	Q9NZE8	Q9NZE8	39S ribosomal protein L35, mitochondrial	MRPL35
-0.167399	0.0539724	-0.278864	-0.411176	0.203915	0.497638	-0.0126707	0.144271	-0.130334	-0.165782	-0.0373073	0.615377	-0.371938	-0.0784134	-0.359949	-0.308216	-0.0609453	0.298156			43	43	43	81.1	81.1	81.1	52.296	0	225.2	10620000000	165	424780000	0.839788	0.279392	0.203665	0.874906	Q00013	Q00013	55 kDa erythrocyte membrane protein	MPP1
0.0664802	0.336076	-0.00279188	-0.0025412	-0.00360423	-0.261763	-0.0530096	-0.461055	-0.290901	0.0559326	0.125237	0.327755	-0.180094	0.238931	-0.145618	0.517316	0.716441	-0.13459			3	3	3	3.4	3.4	3.4	103.41	0.00038845	3.6213	1242300000	4	22587000	0.827967	0.282197	0.203574	0.869472	Q9H5L6	Q9H5L6	DNA transposase THAP9	THAP9
-0.202576	-0.230858	-0.00360423	0.615377	-0.221552	0.0604286	0.0754096	0.347106	-0.0724741	0.0384213	-0.0790192	-0.220031	-0.186472	-0.169757	-0.0758785	0.58807	0.298562	0.23262			5	5	5	10.2	10.2	10.2	49.693	0.00076104	3.0029	94064000	5	5225800	0.953419	0.253101	0.203554	0.921981	Q8NCJ5	Q8NCJ5	SPRY domain-containing protein 3	SPRYD3
0.155651	-0.0979928	-0.365449	0.159496	-0.269202	0.243056	-0.069741	-0.108024	0.340518	0.174155	-0.133116	0.401086	-0.454405	0.0938059	-0.494572	0.35467	-0.0949928	-0.00406117			19	19	19	36.8	36.8	36.8	73.839	0	35.597	710520000	35	22204000	0.939523	0.255383	0.203478	0.916346	Q92994	Q92994	Transcription factor IIIB 90 kDa subunit	BRF1
-0.101098	-0.227583	0.0299222	0.462478	0.068303	0.0328738	-0.0575344	0.155185	-0.0269946	0.11029	-0.0187652	0.148856	-0.279925	-0.118782	0.00321523	0.0995215	0.122988	0.179333			5	5	5	9	9	9	83.423	0	11.351	51591000	6	1172500	2.2551	0.134631	0.203275	1.24335	Q7Z4K8	Q7Z4K8	Tripartite motif-containing protein 46	TRIM46
0.121546	-0.0605405	-0.0683879	-0.155488	-0.0648664	0.436368	-0.163512	-0.287144	-0.155967	-0.17061	0.15881	0.253122	0.0109468	-0.263614	-0.105475	-0.0552456	0.114776	0.333687			22	22	21	15.8	15.8	15	108.01	0	103.85	1594100000	46	36230000	1.53066	0.180661	0.202522	1.09639	Q9Y2H0	Q9Y2H0	Disks large-associated protein 4	DLGAP4
-0.00559452	-0.845282	0.42092	0.284057	-0.136795	-0.0439304	-0.1428	-0.372434	0.233928	-0.0105558	0.0655481	0.0396666	0.177875	-0.227822	-0.00850707	0.369993	0.219662	0.264927			16	16	13	43.8	43.8	37	40.276	0	43.172	827360000	31	39398000	0.794524	0.291	0.202477	0.852242	Q86YM7	Q86YM7	Homer protein homolog 1	HOMER1
-0.145678	-0.452672	0.0596704	0.0379429	-0.0551781	0.19419	-0.172536	-0.520025	0.0446816	-0.0939793	0.0893824	0.1116	0.252495	-0.266389	0.110147	0.111209	0.129041	0.207519			47	47	46	73.6	73.6	73.6	59.755	0	323.31	40961000000	258	1412400000	1.33704	0.199248	0.202448	1.04573	P04040	P04040	Catalase	CAT
0.0503563	-0.229329	0.146895	0.442365	0.0268058	-0.34848	-0.353676	-0.233402	-0.0547294	0.453724	0.0532673	-0.0668157	0.0748475	-0.00314866	0.0476637	0.287077	0.44042	-0.0217019			4	4	4	10.3	10.3	10.3	54.646	0	21.714	400810000	10	25051000	1.08061	0.231155	0.202354	0.9661	Q8NBM8	Q8NBM8	Prenylcysteine oxidase-like	PCYOX1L
-0.143641	-0.202886	0.0602518	-0.473062	0.13007	0.424005	0.0375407	0.201692	-0.164354	-0.0545153	-0.129536	0.19036	-0.56506	-0.254944	-0.314008	-0.125676	0.185521	0.32388			2	2	2	10.4	10.4	10.4	22.017	0	6.5633	87181000	5	9686700	0.959289	0.253697	0.201828	0.920701	P59780;A0A0A6YYH1	P59780;A0A0A6YYH1	AP-3 complex subunit sigma-2	AP3S2;C15orf38-AP3S2
-0.186111	-0.293198	-0.228578	0.280384	-0.0193368	0.247773	-0.240579	-0.0866166	-0.119126	0.208935	0.0366552	0.134906	0.193141	-0.182901	0.300411	0.026722	-0.19399	0.248566			7	7	7	57.9	57.9	57.9	19.343	0	229.82	23784000000	69	2973000000	1.48882	0.185197	0.201575	1.08332	O75607	O75607	Nucleoplasmin-3	NPM3
-0.00290283	-0.0942754	-0.0293297	-0.0783605	0.151876	0.592978	-0.251169	-0.246524	0.0152455	-0.0967993	0.148372	0.277848	-0.0629604	-0.0732355	-0.18392	-0.150942	-0.0956857	0.135581			10	10	10	34.2	34.2	34.2	34.082	0	42.989	845320000	19	60380000	1.48773	0.185217	0.201549	1.08298	Q8TB37	Q8TB37	Iron-sulfur protein NUBPL	NUBPL
0.326616	-0.0210216	-0.141875	0.298773	0.0230539	0.144955	-0.156643	-0.120454	-0.0254979	0.0550144	0.0762951	0.0560646	0.0509467	-0.0982757	0.0444307	0.447778	0.408888	0.160433			18	18	18	70.3	70.3	70.3	31.62	0	23.756	2047100000	34	120420000	1.85155	0.158739	0.201448	1.16371	O00165	O00165	HCLS1-associated protein X-1	HAX1
-0.38007	0.0637274	-0.150485	0.213289	0.247683	0.13551	0.10883	-0.0797359	-0.282429	0.216938	1.04338	-0.041225	0.435438	-0.262164	0.287579	-0.174995	-0.223359	0.133973			13	13	13	43.7	43.7	43.7	27.924	0	42.594	4026800000	35	287630000	0.680881	0.325472	0.201168	0.79357	Q9NRX1	Q9NRX1	RNA-binding protein PNO1	PNO1
0.50975	-0.013425	-0.024459	0.0767019	0.0948545	-0.0718894	0.0228078	-0.22871	-0.357554	0.00577723	0.141316	0.470444	0.00899217	-0.0726398	-0.316786	0.143862	0.341112	0.135129			18	18	18	64.4	64.4	64.4	27.614	0	323.31	4088300000	71	292020000	1.18816	0.217336	0.201037	0.998223	Q9H2J4	Q9H2J4	Phosducin-like protein 3	PDCL3
-0.0796105	-0.13433	-0.0789471	0.0622567	-0.123511	0.250965	-0.11811	-0.0558469	-0.0171907	0.00209286	0.0392761	0.295343	-0.198417	-0.193719	-0.136671	0.0890722	-0.0807953	0.259674			28	28	28	56.6	56.6	56.6	45.069	0	181.71	4023300000	81	160930000	2.71026	0.120373	0.200802	1.30143	Q9UKU7	Q9UKU7	Isobutyryl-CoA dehydrogenase, mitochondrial	ACAD8
-0.409814	-0.178771	0.00809786	-0.163988	0.650731	0.163405	-0.147813	-0.122673	0.238398	0.0345836	0.27098	0.00529946	-0.0752551	-0.0526218	0.1326	-0.0126707	0.132921	0.117444			26	26	26	57.2	57.2	57.2	29.842	0	35.957	6373500000	59	424900000	1.22872	0.212161	0.200729	1.00988	P82914	P82914	28S ribosomal protein S15, mitochondrial	MRPS15
-0.0655065	-0.273752	-0.156908	0.170906	0.181152	0.187304	-0.124984	-0.426461	-0.0871521	-0.0169684	0.071384	-0.0217839	0.289349	-0.26602	0.101438	-0.015651	0.0585587	0.179091			75	75	70	75.5	75.5	68.6	85.595	0	323.31	93482000000	486	2921300000	1.71055	0.169158	0.200443	1.13121	Q01813	Q01813	ATP-dependent 6-phosphofructokinase, platelet type	PFKP
-0.346354	-0.274482	0.0912791	-0.0696181	0.231343	0.489594	-0.398917	-0.149428	0.379618	-0.0530096	0.319021	0.250395	-0.311289	-0.396371	0.604233	-0.309999	-0.149801	0.294241			61	61	59	87.1	87.1	87.1	55.992	0	323.31	149200000000	433	5144800000	0.694113	0.322415	0.200431	0.799393	P34897	P34897	Serine hydroxymethyltransferase, mitochondrial	SHMT2
-0.22702	0.130274	-0.264228	0.332136	-0.246919	-0.168598	-0.46204	0.0696963	-0.0784134	0.387025	-0.0528742	0.0661792	-0.269599	0.11812	-0.0634313	0.244212	0.218849	-0.0239192			36	36	35	67.6	67.6	67.6	55.52	0	323.31	19912000000	154	686600000	1.19016	0.217508	0.200304	0.997033	P43490	P43490	Nicotinamide phosphoribosyltransferase	NAMPT
-0.0376736	0.025297	-0.171601	0.182686	0.153627	0.10178	-0.211933	-0.202886	0.0282954	-0.0183099	0.216805	0.0693749	0.0187742	0.0266656	-0.133785	0.263735	0.117805	0.0533339			36	36	35	50.6	50.6	50.6	70.584	0	137.86	3793700000	86	105380000	3.32878	0.102941	0.199965	1.37259	Q9H267	Q9H267	Vacuolar protein sorting-associated protein 33B	VPS33B
0.0722457	-0.202446	-0.0320464	-0.259478	0.217227	0.330849	-0.0823879	0.0866211	0.174012	-0.175489	0.00573015	0.272806	-0.366442	-0.170012	-0.193883	0.458398	0.00209286	0.23276			6	6	6	34.6	34.6	34.6	29.81	0	43.979	641180000	15	45798000	1.22634	0.213141	0.199915	1.0071	O43819	O43819	Protein SCO2 homolog, mitochondrial	SCO2
-0.019483	-0.333884	-0.0191429	0.267145	-0.0820233	0.0735677	-0.135227	-0.166289	-0.189328	0.427609	-0.46204	0.153627	0.189537	-0.203863	0.19627	0.309519	0.171135	0.256741			20	20	20	52.1	52.1	52.1	40.329	0	323.31	3488000000	71	218000000	1.10286	0.230835	0.199632	0.967348	P61421	P61421	V-type proton ATPase subunit d 1	ATP6V0D1
-0.0613007	-0.236553	-0.0583762	0.419219	-0.0366646	0.107455	-0.155269	-0.149327	-0.146479	0.257319	-0.0222523	0.0599386	0.180919	-0.245891	0.201356	0.143155	-0.0657724	0.263159			33	33	30	27.4	27.4	25.6	149.99	0	230.3	2343600000	65	34979000	1.70658	0.170281	0.199608	1.12769	Q8IY17	Q8IY17	Neuropathy target esterase	PNPLA6
0.266759	0.0365806	-0.17581	0.589528	-0.281814	-0.0314916	0.55585	0.321688	-0.757118	0.890034	-0.373192	-0.165095	-0.161135	0.108449	-0.397613	1.07634	-0.116806	0.0063769			11	11	11	31	31	31	54.29	0	89.948	995240000	26	41468000	0.417334	0.454873	0.199581	0.619306	Q14108	Q14108	Lysosome membrane protein 2	SCARB2
-0.219072	-0.141683	-0.154789	0.337043	0.168073	0.185589	0.0548843	-0.0477471	-0.179781	0.162991	0.00090803	0.0999931	0.0708032	-0.0629604	0.0442633	0.00568334	0.0727047	0.126851			57	57	57	30	30	30	237.13	0	170.16	3876100000	124	36915000	2.97382	0.112997	0.199546	1.3298	Q9Y2I7	Q9Y2I7	1-phosphatidylinositol 3-phosphate 5-kinase	PIKFYVE
0.278278	0.149542	-0.210005	-0.181947	0.424005	0.00765615	-0.222775	-0.0102005	-0.0544518	-0.166289	1.03613	0.0800181	-0.0251263	0.100619	-0.193305	0.141779	0.574042	-0.307972			9	9	9	34.6	34.6	34.6	31.655	0	22.388	636780000	19	45484000	0.667299	0.331836	0.199427	0.78359	Q9BS16	Q9BS16	Centromere protein K	CENPK
-0.142139	-0.282015	0.179219	0.207921	0.154273	-0.131709	-0.196334	0.03629	0.232517	0.238398	0.261356	-0.0685325	-0.0319805	0.0438226	0.0778424	0.409383	0.602796	0.0372894			24	24	24	47	47	47	65.111	0	211.13	3937500000	79	123050000	1.27576	0.208901	0.199328	1.02012	Q5VV42	Q5VV42	Threonylcarbamoyladenosine tRNA methylthiotransferase	CDKAL1
-0.320026	-0.219072	-0.0672053	0.0529149	-0.131414	0.236368	-0.189962	0.063227	0.133484	0.0835492	0.102664	0.405478	-0.261588	-0.247495	0.105047	-0.0713565	-0.204844	0.316568			30	30	24	74.2	74.2	67.3	37.19	0	323.31	33151000000	158	2210100000	1.38937	0.196528	0.19928	1.0513	Q52LJ0	Q52LJ0	Protein FAM98B	FAM98B
-0.0990362	0.14457	-0.43006	0.34835	-0.0953385	-0.0100696	-0.165664	-0.179781	-0.322609	0.314659	0.0835492	0.334085	0.105791	0.27035	-0.330887	-0.0791289	-0.19568	0.0850512			15	15	15	69.4	69.4	69.4	17.676	0	323.31	15164000000	83	2166300000	1.12096	0.229077	0.1992	0.972305	Q8WVJ2	Q8WVJ2	NudC domain-containing protein 2	NUDCD2
0.141779	-0.320558	-0.110072	0.0905648	-0.0373073	0.162376	0.253122	-0.0781201	-0.428378	0.242029	0.0075589	0.353696	0.160739	-0.118461	-0.0025412	0.197922	0.090081	0.178666			17	15	9	32.4	29.3	18.3	67.005	0	91.71	1663100000	30	42644000	1.49351	0.187638	0.198675	1.07604	Q9H930	Q9H930	Nuclear body protein SP140-like protein	SP140L
-0.224615	-0.119484	-0.104114	0.313007	0.288602	-0.0849818	-0.126799	-0.208762	-0.0120654	0.233251	0.447778	-0.0925028	0.0920009	-0.0200907	0.249957	0.0198791	0.242209	-0.0531697			14	14	14	55.1	55.1	55.1	28.663	0	122.34	3359100000	52	239940000	1.51741	0.185765	0.198671	1.08183	Q53H96	Q53H96	Pyrroline-5-carboxylate reductase 3	PYCRL
-0.167067	-0.156801	-0.0625977	0.121956	0.22703	0.119181	-0.193501	-0.123511	0.0473187	0.0467059	0.352216	0.0518149	-0.060768	-0.0462202	0.0979395	-0.00186777	0.0932326	0.111209			42	42	41	90.5	90.5	90.5	26.688	0	323.31	300320000000	505	15806000000	3.08121	0.111237	0.198521	1.33799	P23396	P23396	40S ribosomal protein S3	RPS3
-0.000566271	-0.073748	-0.052686	0.437824	0.158158	-0.00180284	-0.280595	-0.0356049	0.0040351	0.438338	-0.00695592	0.00983236	-0.102957	0.0555827	0.0990078	0.231724	0.10361	0.0277148			64	60	60	54.6	52.9	52.9	105.79	0	323.31	34185000000	253	670290000	1.92579	0.156751	0.198441	1.16789	Q6UB35	Q6UB35	Monofunctional C1-tetrahydrofolate synthase, mitochondrial	MTHFD1L
-0.239526	-0.166509	-0.215761	0.14246	0.227324	0.506822	-0.196983	-0.0382338	-0.12117	0.321227	0.203312	-0.410786	0.177987	-0.104727	0.180122	0.0484776	-0.0885191	0.110033			19	19	8	51.7	51.7	24.3	47.315	0	80.878	2771000000	51	125960000	1.16393	0.223484	0.19835	0.984025	P49674	P49674	Casein kinase I isoform epsilon	CSNK1E
-0.0559838	0.0760579	-0.754784	0.63421	0.186277	-0.593664	0.506822	0.0108357	-0.602132	1.10977	0.328408	-0.573437	0.0780505	-0.00578814	-0.333884	0.254586	-0.0519166	-0.590522			37	37	36	58.3	58.3	57.8	73.434	0	131.33	5150000000	96	128750000	0.384164	0.476111	0.198279	0.590392	P42331	P42331	Rho GTPase-activating protein 25	ARHGAP25
-0.0193368	0.0688314	-0.0629604	0.0491956	0.0176698	-0.0351204	-0.293198	-0.0315404	-0.0223909	0.0023645	0.189454	0.219217	-0.405481	-0.117377	-0.171935	0.0613905	0.0440348	0.177875			8	8	7	3.7	3.7	3.4	284.57	0	14.254	208290000	13	1627300	2.41634	0.133311	0.197941	1.24807	Q68DK2	Q68DK2	Zinc finger FYVE domain-containing protein 26	ZFYVE26
-0.0849818	-0.070205	-0.0574352	-0.243112	-0.320825	0.37073	-0.270114	0.157954	0.315891	0.231343	0.0174803	0.319661	-0.553353	-0.221134	-0.140221	0.254902	-0.0595642	0.287077			6	6	6	6.9	6.9	6.9	100.23	0	6.7816	243030000	12	7147800	0.937651	0.262374	0.197921	0.904179	Q7Z2K6	Q7Z2K6	Endoplasmic reticulum metallopeptidase 1	ERMP1
0.129521	0.0233599	-0.160112	0.527588	0.0761379	-0.0478425	-0.0988605	-0.147495	-0.233546	0.50975	-0.0678683	0.0586333	0.289067	-0.190194	0.14627	0.36862	0.0690758	0.0450801			11	11	11	18.8	18.8	18.8	65.471	0	36.301	1571500000	30	62858000	1.21108	0.217504	0.197907	0.997415	Q8NHP8	Q8NHP8	Putative phospholipase B-like 2;Putative phospholipase B-like 2 32 kDa form;Putative phospholipase B-like 2 45 kDa form	PLBD2
0.152588	-0.0374054	-0.0946564	0.476175	0.0576149	-0.0667249	0.116638	-0.114125	-0.435076	0.329217	0.102267	-0.13332	-0.00603459	-0.0595642	-0.0915341	0.158393	0.157722	0.124004			10	10	10	30.1	30.1	30.1	44.297	0	44.183	2490700000	51	131090000	1.50833	0.187901	0.197168	1.07518	P16219	P16219	Short-chain specific acyl-CoA dehydrogenase, mitochondrial	ACADS
-0.151041	0.133973	-0.387575	0.408526	-0.0316484	0.00109846	-0.410786	-0.109928	-0.195938	0.341322	0.123853	-0.0639407	-0.0694908	0.145307	-0.0989584	-0.0396863	-0.0370885	-0.0729243			17	17	17	71.3	71.3	71.3	25.789	0	248.61	10160000000	92	725690000	1.38348	0.200076	0.197105	1.04368	P09417	P09417	Dihydropteridine reductase	QDPR
-0.199598	0.0408583	-0.179132	0.0109468	-0.0994076	0.278579	-0.100353	-0.138126	0.0749489	-0.132124	0.0220718	0.627688	-0.335808	-0.041635	-0.148778	0.0346757	-0.11057	0.108293			5	4	4	5.8	4.6	4.6	101.26	0	5.8537	1269500000	16	25391000	1.34043	0.205367	0.196419	1.03033	Q969R2	Q969R2	Oxysterol-binding protein 2	OSBP2
-0.0026892	-0.141111	-0.116506	0.0969014	0.333457	0.0480021	-0.0512406	0.170694	-0.294725	0.0205089	0.272408	0.11024	-0.0535808	0.0110807	0.0969014	0.14457	0.293198	0.0666903			43	43	42	34.8	34.8	34.8	168.89	0	254.99	5879800000	108	86467000	2.339	0.138329	0.19635	1.23013	P42695	P42695	Condensin-2 complex subunit D3	NCAPD3
-0.0831894	-0.0336121	-0.0552949	0.0987912	0.085796	-0.0870855	-0.0844319	0.050487	-0.252724	0.0259493	0.269717	0.113337	-0.303713	0.0261326	-0.35035	-0.0364047	0.153517	0.0537916			19	19	19	18.4	18.4	18.4	129.48	0	66.409	1599600000	42	34034000	2.32806	0.138894	0.196012	1.22713	Q8NB49	Q8NB49	Phospholipid-transporting ATPase IG	ATP11C
0.0279986	-0.368024	0.167837	0.154273	-0.0381591	0.0831937	-0.107787	-0.529418	0.156028	0.00119072	0.0300458	0.199624	0.122112	-0.369453	0.127945	0.189104	0.0613905	0.310353			140	140	129	71.9	71.9	67.7	158.17	0	323.31	29832000000	399	355150000	1.21368	0.219341	0.195975	0.993258	Q13464	Q13464	Rho-associated protein kinase 1	ROCK1
0.153435	0.102977	-0.260539	0.737543	0.156709	-0.113437	-0.0644763	0.0140429	-0.35035	0.489067	0.0286883	-0.037014	0.120863	-0.0499473	-0.307139	0.189859	-0.0979928	-0.239907			14	14	14	32.6	32.6	32.6	38.206	0	27.348	784700000	31	52313000	0.881093	0.279424	0.194961	0.875638	P56937	P56937	3-keto-steroid reductase	HSD17B7
0.0999931	-0.271058	-0.173984	0.0975647	0.283532	0.211484	0.0954564	-0.196983	-0.218063	0.0424448	0.120624	-0.0415404	0.324385	-0.214005	-0.0791876	0.0487316	0.216612	0.138521			24	3	2	17.4	3	1.8	97.745	0	26.28	15386000000	106	307730000	1.711	0.175191	0.194602	1.11246	Q9UQ16	Q9UQ16	Dynamin-3	DNM3
0.0451859	-0.50124	0.0290042	0.297909	-0.00371485	0.0342205	0.208009	-0.349594	-0.109731	0.158229	-0.19098	0.0325699	0.159849	-0.32116	0.153435	0.367473	0.087335	0.281756			56	56	38	38.9	38.9	28.8	137.92	0	323.31	14904000000	184	256960000	1.09677	0.237685	0.19456	0.953292	P23634	P23634	Plasma membrane calcium-transporting ATPase 4	ATP2B4
-0.0985789	0.184093	-0.31481	-0.153406	0.0593372	0.416097	0.266562	0.0158739	-0.0245937	0.2688	-0.120519	-0.110345	-0.245585	0.313442	-0.562211	0.865867	0.374451	-0.315052			7	7	7	18.9	18.9	18.9	48.251	0	21.149	268520000	17	11188000	0.633521	0.349525	0.19456	0.757663	Q9UQ49	Q9UQ49	Sialidase-3	NEU3
-0.182901	-0.0295595	-0.102519	0.479453	0.229574	0.143698	-0.243639	-0.0636152	-0.0758083	0.350224	0.0726291	-0.0901167	-0.0182332	0.0939557	0.0844703	0.0896854	0.0237251	-0.0874836			35	35	35	37.2	37.2	37.2	109.95	0	277.9	4165500000	94	94671000	1.74771	0.172576	0.19436	1.11921	Q96PE3	Q96PE3	Type I inositol 3,4-bisphosphate 4-phosphatase	INPP4A
-0.00833681	-0.0195973	-0.315284	0.082467	-0.050216	0.378695	0.158316	0.138937	-0.189112	0.191077	-0.135983	0.354206	-0.0965988	-0.131249	-0.372808	-0.00615703	-0.0947453	0.193022			29	29	29	47.1	47.1	47.1	60.914	0	310.03	4469100000	86	178760000	1.37861	0.202967	0.194233	1.03431	O96017	O96017	Serine/threonine-protein kinase Chk2	CHEK2
-0.432706	0.00529946	-0.141349	-0.280828	0.40357	0.20767	-0.393977	0.0823537	0.0766443	-0.197761	0.29909	0.20832	-0.333157	0.106428	-0.0205647	-0.132037	0.198869	-0.0137818			39	39	39	54.5	54.5	54.5	69.81	0	250.76	11200000000	163	319990000	1.04121	0.247226	0.193793	0.932875	P08240	P08240	Signal recognition particle receptor subunit alpha	SRPR
-0.245891	-0.174165	-0.0530096	-0.21256	0.235607	0.346278	-0.30114	-0.0685325	-0.00446433	-0.359463	0.337043	0.163498	-0.162744	0.0335281	0.0355385	-0.00387398	0.249055	0.0467059			41	41	40	49	49	47.6	86.706	0	296.44	8449000000	135	216640000	1.29906	0.211378	0.193685	1.01159	Q6P996;Q6P474	Q6P996	Pyridoxal-dependent decarboxylase domain-containing protein 1	PDXDC1
0.122598	-0.0585605	-0.069964	0.69648	0.184451	-0.115696	0.0023645	-0.00698442	-0.354021	0.582019	0.287077	-0.472191	0.157498	-0.0869188	-0.0797359	0.347358	0.0993293	-0.243112			21	17	12	40.8	33.3	27.9	59.608	0	38.739	1875900000	55	52108000	0.758543	0.310583	0.193271	0.819081	Q16875	Q16875	6-phosphofructo-2-kinase/fructose-2,6-bisphosphatase 3;6-phosphofructo-2-kinase;Fructose-2,6-bisphosphatase	PFKFB3
-0.053258	-0.0929869	-0.00241272	0.153801	0.0648291	-0.0888564	-0.312166	-0.282207	0.0904063	-0.00812825	0.571588	0.171055	0.00879616	0.0652136	-0.227583	0.0906339	0.129592	-0.151802			22	22	22	25.9	25.9	25.9	60.896	0	99.497	6284400000	71	523700000	1.42323	0.200159	0.193212	1.04272	Q9BVL2	Q9BVL2	Nucleoporin p58/p45	NUPL1
-0.0592488	-0.2127	0.0891686	0.189676	0.174834	0.0380585	-0.264816	-0.107275	-0.0300136	-0.0837409	0.250395	0.126505	-0.0217019	-0.119327	0.188614	0.112665	0.213207	0.179949			82	82	80	56	56	55.8	194.81	0	323.31	9711300000	235	103310000	2.37932	0.139008	0.193205	1.22369	O95602	O95602	DNA-directed RNA polymerase I subunit RPA1	POLR1A
0.235244	-0.151424	-0.0669261	0.339676	0.24105	0.11626	0.264475	-0.0826826	-0.245022	0.222222	0.024693	0.036935	-0.0668527	0.02385	-0.264967	0.172963	0.174921	0.0557169			15	15	15	14.2	14.2	14.2	138.41	0	136.88	1178100000	35	21420000	1.79806	0.170866	0.193194	1.12535	P46019	P46019	Phosphorylase b kinase regulatory subunit alpha, liver isoform	PHKA2
-0.330887	-0.264816	-0.151041	0.199009	0.0389106	0.182083	-0.221722	-0.230561	0.0950525	0.00879616	0.413884	0.0790661	0.152035	-0.0809886	0.219426	-0.16331	0.0262582	0.140134			43	43	42	77.1	77.1	75.1	28.68	0	323.31	220330000000	370	27542000000	1.4261	0.19999	0.193148	1.04325	P62753	P62753	40S ribosomal protein S6	RPS6
0.300127	-0.0420371	-0.121829	0.399818	0.0692614	0.158158	0.0541355	0.0340621	-0.344795	0.319021	-0.0789471	0.2272	0.0181261	-0.179989	0.0195282	0.153315	-0.0159038	0.242652			40	40	39	52.8	52.8	52.5	81.746	0	247.16	7094000000	138	177350000	1.58572	0.186383	0.193027	1.08045	Q7Z2T5	Q7Z2T5	TRMT1-like protein	TRMT1L
-0.0356049	-0.107369	-0.250497	0.274893	0.144202	0.22268	0.0551794	-0.148337	-0.227229	0.22268	0.21173	-0.123419	0.19052	-0.118401	0.208935	0.0490241	0.228594	0.0739852			14	9	9	70.7	48.9	48.9	31.084	0	130.51	4799900000	77	320000000	1.85585	0.16756	0.193019	1.13589	Q8TDQ7	Q8TDQ7	Glucosamine-6-phosphate isomerase 2	GNPDA2
-0.675669	-0.0701401	0.0258613	0.147944	-0.102129	0.188122	-0.198142	0.129355	0.126087	0.289869	-0.143827	0.195768	-0.221244	-0.0670063	0.0083273	0.118812	-0.0312227	0.130893			13	12	12	21.3	20.2	20.2	95.43	0	38.301	612890000	25	13040000	1.21287	0.223176	0.192978	0.985263	Q9BZF2	Q9BZF2	Oxysterol-binding protein-related protein 7	OSBPL7
0.025016	-0.197674	-0.0971888	0.263919	0.2811	0.0168773	-0.306215	-0.144336	-0.00180284	-0.033006	0.579173	0.168388	0.249317	-0.370727	0.403087	0.0838061	-0.113344	0.0491956			7	7	7	32.9	32.9	32.9	35.891	0	119.37	443580000	16	40325000	1.02031	0.252034	0.192959	0.923727	Q9H977	Q9H977	WD repeat-containing protein 54	WDR54
0.129717	-0.387066	0.0063236	0.127387	-0.127309	0.112332	-0.0579254	-0.139113	-0.204	0.204713	-0.186247	0.0882927	0.142894	-0.0723702	-0.00910475	0.511489	0.337043	0.0778424			28	28	27	47.2	47.2	44.8	63.245	0	164.85	3419900000	73	142500000	1.3211	0.210145	0.19291	1.01544	Q8N543	Q8N543	Prolyl 3-hydroxylase OGFOD1	OGFOD1
-0.0764475	0.0446816	-0.639648	-0.311289	0.451737	0.0828762	0.0655481	0.0116245	-0.381383	-0.139866	0.329217	0.131448	-0.0368343	0.176561	-0.380488	-0.144565	0.106178	0.0119147			24	24	24	74.7	74.7	74.7	28.772	0	323.31	30070000000	158	2004600000	0.893894	0.279178	0.192671	0.876103	Q9Y696	Q9Y696	Chloride intracellular channel protein 4	CLIC4
-0.0043896	0.0646087	-0.202446	-0.134873	0.080797	0.280495	-0.241126	0.190728	-0.145868	-0.079334	0.477369	0.589528	0.0464663	-0.105475	0.0745731	-0.064729	0.0942043	0.16725			8	8	8	16.4	16.4	16.4	62.338	0	16.477	902870000	18	29125000	1.19571	0.225903	0.192626	0.979289	Q5VTE6	Q5VTE6	Protein angel homolog 2	ANGEL2
-0.367238	-0.399867	0.195418	0.353902	0.263159	-0.0348002	-0.109552	0.0242984	0.298773	0.216363	-0.128116	0.00316315	-0.133785	0.0906339	0.00256981	0.210479	0.451081	-0.000939051			17	17	17	46.6	46.6	46.6	35.511	0	23.843	1180400000	36	53656000	1.10862	0.238029	0.19256	0.952281	Q9HC21	Q9HC21	Mitochondrial thiamine pyrophosphate carrier	SLC25A19
-0.1805	0.129433	-0.147813	0.125237	0.0345836	-0.162069	-0.114534	0.116394	-0.211519	0.258369	-0.180314	0.125942	-0.55611	0.306032	-0.345738	0.372077	0.360042	-0.205299			15	15	14	47.2	47.2	44.6	35.438	0	85.993	2199800000	48	129400000	0.938187	0.270293	0.192547	0.892998	Q9Y448	Q9Y448	Small kinetochore-associated protein	KNSTRN
0.274997	-0.154702	0.0494633	-0.0502723	0.108041	0.279921	-0.140156	-0.245459	-0.181755	-0.0710744	0.15212	0.252026	-0.157723	-0.137981	-0.074818	-0.0678683	0.159849	0.198539			38	36	36	31.2	30.5	30.5	155.6	0	157.96	2722500000	78	36791000	1.8519	0.168737	0.192157	1.13216	Q6P158	Q6P158	Putative ATP-dependent RNA helicase DHX57	DHX57
-0.152611	-0.0948677	-0.231568	0.160337	-4.75248e-05	0.211311	-0.0436434	-0.188105	-0.248384	-0.0358118	0.159574	-0.0120057	0.0114068	-0.063727	-0.209308	0.0881025	-0.193799	0.127458			6	6	6	28.3	28.3	28.3	10.165	0	7.564	1125500000	15	225110000	2.6741	0.131518	0.19177	1.25825	Q9BQ48	Q9BQ48	39S ribosomal protein L34, mitochondrial	MRPL34
0.124798	0.159364	-0.780622	-0.22566	0.0934751	0.35632	0.372664	0.25109	-0.584244	-0.0884337	0.0178581	0.435438	-0.146872	-0.0202292	-0.653454	-0.193799	-0.0538366	0.106557			90	90	77	63.6	63.6	58.9	112.59	0	323.31	50806000000	378	923740000	0.59828	0.366096	0.191714	0.733465	O43491	O43491	Band 4.1-like protein 2	EPB41L2
0.106004	-0.344795	0.0671937	-0.063727	0.800435	-0.366442	0.0889173	-0.0239454	0.294241	0.0234112	1.14044	-0.352769	0.247929	-0.260793	0.404952	0.23769	1.14994	-0.264376			9	9	9	66.3	66.3	66.3	11.955	0	35.974	6901800000	35	2300600000	0.397111	0.473113	0.191654	0.595165	Q5U5X0	Q5U5X0	Complex III assembly factor LYRM7	LYRM7
-0.266209	-0.159999	0.307382	0.225289	0.0274014	-0.0135051	-0.110832	-0.291108	0.0358372	0.0787534	0.414736	-0.0379245	0.224028	-0.144237	0.21429	0.283913	0.530731	0.0230539			6	5	5	18.7	16.9	16.9	43.157	0	8.6209	132450000	9	7358600	1.11718	0.238095	0.191477	0.952339	Q9NXC2	Q9NXC2	Glucose-fructose oxidoreductase domain-containing protein 1	GFOD1
-0.181303	-0.340879	-0.0445126	0.0344288	-0.0725625	0.392703	-0.103885	-0.32868	0.222879	0.0547605	0.0255492	0.32263	-0.0865197	-0.573437	0.377648	-0.240109	-0.225198	0.372077			42	42	42	61.5	61.5	61.5	56.65	0	323.31	272710000000	626	11363000000	0.830639	0.293573	0.191441	0.847691	O43175	O43175	D-3-phosphoglycerate dehydrogenase	PHGDH
0.0917126	-0.168718	-0.108276	0.253238	0.0471896	0.147944	-0.406438	-1.08099	0.595385	-0.36846	0.565131	0.253721	0.351979	0.360752	-0.0895332	0.68507	-0.379305	0.0642473			5	4	4	8.4	7.2	7.2	71.002	0.00013173	4.3135	419990000	7	15555000	0.438906	0.448764	0.191433	0.627905	Q8NG27	Q8NG27	E3 ubiquitin-protein ligase Praja-1	PJA1
-0.0479892	-0.509178	0.141533	-0.0541795	-0.105421	0.27805	-0.0364452	-0.382548	0.0534093	-0.117468	-0.0409093	0.0975907	0.0121641	-0.328279	-0.030243	0.0146111	0.134158	0.387424			47	47	47	52.6	52.6	52.6	88.313	0	220.31	3712500000	110	80706000	1.21906	0.224441	0.19127	0.982584	Q6ZMI0	Q6ZMI0	Protein phosphatase 1 regulatory subunit 21	PPP1R21
0.0482914	-0.780622	0.276243	0.178269	0.139479	0.0566663	-0.157823	-0.757118	0.179645	-0.134873	0.421734	0.0150074	0.212916	-0.801541	0.537762	-0.245377	-0.114926	0.162881			12	12	12	64.4	64.4	64.4	26.318	0	130.36	3480100000	52	497150000	0.501396	0.410878	0.191234	0.672333	Q14353	Q14353	Guanidinoacetate N-methyltransferase	GAMT
-0.192823	0.0653293	-0.159277	0.0995768	0.145373	0.138852	-0.12192	-0.247798	-0.0928625	-0.0653116	0.667448	-0.0248542	0.0711187	-0.0450324	0.0354861	-0.179631	0.140563	0.110404			19	19	19	30.2	30.2	30.2	86.647	0	43.397	1018700000	40	24846000	1.35043	0.209205	0.191133	1.0182	Q99728	Q99728	BRCA1-associated RING domain protein 1	BARD1
-0.19883	-0.150942	0.171682	-0.153874	0.474902	-0.0864459	-0.0999901	-0.178464	-0.0223185	-0.11811	0.0214237	0.00772219	-0.361181	0.143618	-0.401495	0.10361	0.413884	-0.0441873			8	8	8	43.2	43.2	43.2	21.533	0	9.0194	274030000	11	24912000	1.12219	0.238062	0.190761	0.952136	Q4LDG9	Q4LDG9	Dynein light chain 1, axonemal	DNAL1
-0.0975856	-0.0133249	-0.122068	-0.205961	-0.104375	0.183212	-0.242718	-0.20898	-0.0764475	0.0585587	0.220551	0.284888	-0.20627	-0.0904606	0.0923738	0.0324154	0.129521	0.152512			8	8	8	70.8	70.8	70.8	10.921	0	174.36	7708600000	43	1284800000	2.09004	0.156525	0.190756	1.16915	Q9NP97;Q8TF09	Q9NP97;Q8TF09	Dynein light chain roadblock-type 1;Dynein light chain roadblock-type 2	DYNLRB1;DYNLRB2
-0.0525779	0.174012	-0.304148	0.384056	-0.0955147	-0.210856	-0.0401546	-0.00706368	-0.237789	0.529974	0.0198206	-0.0254979	-0.111133	0.00467605	-0.0851173	0.280186	0.103019	0.071663			16	16	16	44	44	44	35.74	0	113.37	3300700000	54	235760000	1.26351	0.219164	0.190683	0.993602	Q6PL24	Q6PL24	Protein TMED8	TMED8
0.0070219	-0.398349	0.0134005	-0.016117	0.0224011	0.531343	0.112132	-0.29038	-0.0151444	-0.0727216	-0.0803185	0.105456	-0.129891	0.20543	-0.218452	0.456764	0.214485	-0.160953			11	9	9	9.3	8.6	8.6	122.76	0	13.874	572940000	24	10417000	1.06471	0.247312	0.190508	0.933039	P42338	P42338	Phosphatidylinositol 4,5-bisphosphate 3-kinase catalytic subunit beta isoform	PIK3CB
-0.241929	-0.218063	0.187837	0.286327	-0.0636152	-0.0383542	-0.226895	-0.0106962	0.162376	0.254902	-0.00670152	0.35467	-0.214438	-0.160953	0.104813	0.180453	-0.0963366	0.224028			37	21	21	52.3	32.8	32.8	79.709	0	124.73	6612200000	85	178710000	1.44587	0.201032	0.190369	1.03989	P35626	P35626	Beta-adrenergic receptor kinase 2	ADRBK2
-0.0903893	-0.250327	0.129882	-0.0537135	0.346535	0.10537	-0.203388	-0.395259	-0.0631488	-0.224877	0.317104	0.0613229	0.254147	-0.308216	0.151949	-0.0763306	0.256524	0.205828			40	40	40	70.6	70.6	70.6	44.76	0	323.31	80858000000	338	6219900000	1.13381	0.237174	0.190279	0.954549	P61160	P61160	Actin-related protein 2	ACTR2
-0.15415	-0.1884	-0.218953	0.186062	0.553448	0.0383599	0.139017	-0.088302	-0.224877	0.0530043	0.191415	-0.0341606	0.311756	-0.205454	0.0926918	0.00541178	0.253238	-0.070945			23	23	23	35.4	35.4	35.4	65.009	0	115.89	4238900000	77	201850000	1.27233	0.218416	0.190278	0.994937	Q9H4L4;A0A087X0R7	Q9H4L4;A0A087X0R7	Sentrin-specific protease 3	SENP3;SENP3-EIF4A1
0.0987095	0.0601859	0.223029	-0.0299371	0.186062	0.0696963	-0.357554	-0.132668	0.0355385	-0.213439	0.4694	0.249775	-0.338624	-0.00941123	-0.128625	0.0500398	0.298362	0.0825885			9	9	8	77.7	77.7	68	11.466	0	43.43	2115000000	35	423010000	1.23712	0.223022	0.190219	0.98495	P82909	P82909	28S ribosomal protein S36, mitochondrial	MRPS36
-0.0867477	-0.16916	-0.0424806	0.0327421	0.0920009	0.273412	-0.0960797	-0.191151	-0.0304653	-0.0929174	0.018265	0.145373	-0.0350309	-0.170917	-0.0542414	0.0396666	0.0918876	0.233392			55	55	54	54.2	54.2	54.2	106.37	0	323.31	17821000000	178	349430000	3.3485	0.113423	0.190011	1.32694	P57740	P57740	Nuclear pore complex protein Nup107	NUP107
-0.300228	-0.131295	0.245453	0.365499	0.14143	-0.0894725	-0.448117	0.0200742	-0.229049	0.394451	0.148176	-0.0300996	-0.0324067	0.0789941	0.114898	0.0851184	0.00256981	0.0101413			5	5	5	12.7	12.7	12.7	40.713	0	8.4743	354110000	12	19673000	1.24038	0.223082	0.189943	0.985132	Q67FW5	Q67FW5	UDP-GlcNAc:betaGal beta-1,3-N-acetylglucosaminyltransferase-like protein 1	B3GNTL1
-0.0983827	-0.277766	0.113681	0.314472	0.0827734	-0.281445	-0.247798	-0.0669261	-0.063727	0.198169	0.206384	-0.0176447	-0.15157	0.0394956	0.0378916	0.29547	0.149703	0.0408583			18	18	18	13.8	13.8	13.8	134.19	0	53.887	1309000000	40	24697000	1.63676	0.186326	0.189316	1.07967	Q9Y2G3	Q9Y2G3	Probable phospholipid-transporting ATPase IF	ATP11B
-0.0259943	-0.040621	-0.168718	0.106101	-0.0184307	0.23591	0.114039	0.0245171	-0.199598	-0.0179951	0.016601	0.300596	-0.153406	-0.00692741	-0.384852	0.106557	0.0518149	0.080797			40	40	40	66.1	66.1	66.1	50.317	0	323.31	25611000000	171	948550000	2.13631	0.155925	0.189279	1.17107	Q9P2R7	Q9P2R7	Succinyl-CoA ligase [ADP-forming] subunit beta, mitochondrial	SUCLA2
-0.530547	-0.182174	-0.105093	0.11928	0.289666	0.541617	-0.26797	-0.288266	-0.0482914	-0.224355	0.301679	0.176628	0.344033	-0.297233	0.354206	-0.657581	-0.254944	0.388962			11	11	11	85.3	85.3	85.3	8.7448	0	86.827	9532700000	57	1588800000	0.590844	0.372195	0.189143	0.725393	Q8WUW1	Q8WUW1	Protein BRICK1	BRK1
-1.29911	0.102469	0.124066	-0.69779	0.470444	0.0312214	-0.718763	0.152512	0.500313	-0.241929	0.401832	0.0934056	-0.910328	0.200492	0.389423	-0.247108	0.423515	0.00695833			79	79	79	88.2	88.2	88.2	51.212	0	323.31	81333000000	418	2804600000	0.338137	0.516046	0.18883	0.541246	Q13451	Q13451	Peptidyl-prolyl cis-trans isomerase FKBP5;Peptidyl-prolyl cis-trans isomerase FKBP5, N-terminally processed	FKBP5
-0.177636	-0.024459	0.0347251	0.0881597	0.231263	0.0206922	-0.101202	0.169188	-0.229915	0.481709	-0.282781	0.153197	-0.10009	0.177329	-0.339737	0.180628	0.315891	-0.0815403			9	9	9	12	12	12	118.32	0	23.73	470690000	16	8115400	1.20022	0.22929	0.18878	0.970557	Q96RT8	Q96RT8	Gamma-tubulin complex component 5	TUBGCP5
0.318787	0.215423	-0.686463	0.0174803	0.270492	0.162473	0.39815	0.0481225	-0.764407	0.170466	0.201242	0.0146111	0.219308	-0.141349	-0.523079	-0.037014	-0.0325832	0.0152455			19	19	19	21.1	21.1	21.1	125.61	0	89.219	821520000	34	16108000	0.620586	0.361309	0.188658	0.741471	Q13625	Q13625	Apoptosis-stimulating of p53 protein 2	TP53BP2
0.032927	-0.153406	-0.0541795	0.214962	-0.093181	0.104099	-0.204114	-0.0478425	-0.112698	-0.145478	0.180722	0.19973	-0.16156	-0.0641188	-0.0664399	0.215065	0.0617694	0.127945			66	66	66	72	72	72	82.431	0	323.31	44119000000	274	1131200000	2.73321	0.132186	0.188563	1.25173	Q92499	Q92499	ATP-dependent RNA helicase DDX1	DDX1
-0.167979	-0.311289	-0.250158	0.216363	-0.0965988	0.265401	-0.0781201	-0.155833	0.00784384	-0.0578526	0.000624021	0.12442	-0.00733402	-0.225037	0.0916246	-0.112639	-0.0306693	0.290801			21	21	21	27.9	27.9	27.9	110.3	0	96.483	2444300000	57	47928000	1.81406	0.175186	0.188459	1.11215	O75448	O75448	Mediator of RNA polymerase II transcription subunit 24	MED24
-0.116506	-0.133523	0.0241016	0.418383	-0.113153	-0.250327	-0.169073	-0.0803185	-0.0449563	0.428657	0.0865712	-0.152092	-0.172801	0.0395552	-0.0689182	0.318787	0.195768	0.0406099			12	3	3	48.3	14.8	14.8	20.109	0	6.0861	1803200000	35	163930000	1.33336	0.213612	0.188405	1.00601	Q86V88	Q86V88	Magnesium-dependent phosphatase 1	MDP1
-0.176265	-0.193169	-0.208701	0.221847	-0.0996794	0.230901	-0.0675931	0.0265959	-0.233925	0.2272	-0.153196	0.0498206	-0.0496858	-0.233241	0.111125	-0.0003016	-0.107369	0.300411			6	6	6	74.6	74.6	74.6	12.878	0	92.278	1394200000	22	199170000	1.7481	0.180064	0.188277	1.09885	Q9UFG5	Q9UFG5	UPF0449 protein C19orf25	C19orf25
-0.16676	-0.363107	0.053067	0.106853	-0.027738	0.133484	0.00090803	-0.173347	0.321227	0.0719804	-0.073748	0.201356	-0.336106	-0.122757	-0.0454933	-0.0395072	0.305348	0.183967			6	6	6	6.3	6.3	6.3	112.78	0	29.241	331310000	13	7049200	1.46588	0.201568	0.188263	1.03831	Q8IWE5	Q8IWE5	Pleckstrin homology domain-containing family M member 2	PLEKHM2
-0.336106	-0.0927283	-0.191527	0.276623	0.138036	0.333457	0.0723546	0.0107845	-0.121113	0.223213	-0.181755	-0.0477471	-0.265348	0.0062311	0.0132406	0.0277148	-0.0515339	0.0701908			6	6	6	26	26	26	29.427	0	49.844	466010000	13	35847000	1.67603	0.185272	0.188045	1.08365	Q8NB15;H7BY64	Q8NB15;H7BY64	Zinc finger protein 511	ZNF511;PRAP1
-0.128345	-0.216078	-0.0741023	0.126773	0.223846	0.121956	-0.0743412	-0.242172	-0.0319805	0.209718	0.020613	-0.0319805	0.0534093	-0.0354591	0.10178	0.113865	0.156898	0.102809			18	11	11	52.4	38.5	38.5	50.98	0	152.49	10787000000	80	567730000	3.03107	0.125085	0.187976	1.28377	P49840;M0QYV0	P49840;M0QYV0	Glycogen synthase kinase-3 alpha	GSK3A
-0.34848	-0.0758785	-0.0111424	0.379259	0.125017	-0.0950439	-0.374701	-0.0929174	-0.0543457	0.140328	0.106322	0.0629648	-0.307625	0.455813	-0.176602	0.0860403	-0.149327	0.0480684			11	11	10	18.8	18.8	17.7	72.231	0	42.846	334250000	16	10129000	1.14075	0.238742	0.187723	0.950184	P53671	P53671	LIM domain kinase 2	LIMK2
-0.0165035	-0.325244	-0.12619	-0.240109	0.798019	0.160337	0.0489807	-0.254944	-0.0241308	-0.0868342	-0.067088	0.0870888	0.23425	-0.352217	0.0766443	-0.150822	0.226692	0.22245			22	22	21	29.7	29.7	27.8	66.228	0	99.002	3554300000	61	131640000	0.840181	0.295263	0.187676	0.84418	Q8NHH9	Q8NHH9	Atlastin-2	ATL2
-0.0644763	-0.37636	0.233688	0.17157	0.00568334	0.0650786	-0.0887911	-0.38087	0.123506	0.19419	-0.0719717	0.0579921	0.0593372	-0.212802	0.292391	0.283532	0.290685	0.276448			57	57	56	66.7	66.7	66.2	90.069	0	323.31	39139000000	264	889520000	1.21251	0.229374	0.18751	0.970705	P23921	P23921	Ribonucleoside-diphosphate reductase large subunit	RRM1
-0.281656	-0.17581	0.000453101	0.232217	0.0513904	0.0563326	-0.22702	-0.351592	0.472731	0.382276	-0.0158358	0.0213012	-0.435076	-0.213886	0.504517	0.130978	0.180919	-0.0611551			15	15	15	14.2	14.2	14.2	125.3	0	21.453	1133300000	24	19540000	0.827961	0.298997	0.187307	0.838372	Q8IWB9	Q8IWB9	Testis-expressed sequence 2 protein	TEX2
0.320135	-0.272858	0.172872	0.331253	-0.00941123	-0.0852929	-0.164164	-0.323331	0.010881	0.0372894	0.0825885	0.171467	0.108041	-0.0369492	0.11535	0.381889	0.64157	0.0631187			27	27	27	42.4	42.4	42.4	83.926	0	200.06	3825600000	76	106270000	1.03119	0.256255	0.187166	0.913903	Q4J6C6	Q4J6C6	Prolyl endopeptidase-like	PREPL
-0.114788	-0.476529	-0.1884	0.158884	0.192803	0.477817	-0.0985789	0.0141555	0.156618	0.148856	0.0204178	0.254902	0.241836	-0.301674	0.412494	-0.150313	-0.427144	0.652031			6	6	6	27.5	27.5	27.5	33.973	0	90.885	235620000	10	18125000	0.692764	0.336825	0.187013	0.776489	Q9UJJ9	Q9UJJ9	N-acetylglucosamine-1-phosphotransferase subunit gamma	GNPTG
0.0283576	0.000344488	-0.13569	0.311253	-0.0314174	0.0184953	-0.154998	-0.254042	-0.154876	0.089227	0.149824	0.0117371	0.000509262	0.074525	-0.0538366	0.195127	0.306245	-0.0194342			34	34	34	39.9	39.9	39.9	78.863	0	239.2	7243600000	105	258700000	2.30893	0.150548	0.186752	1.18742	O00566	O00566	U3 small nucleolar ribonucleoprotein protein MPP10	MPHOSPH10
0.145965	0.0749489	-0.149801	0.127814	0.0354394	0.0625126	-0.136464	0.225494	-0.366442	0.231137	0.16758	0.250965	-0.0269473	0.102743	-0.297832	0.22442	0.328408	-0.176836			5	5	3	24.8	24.8	17.4	34.499	0	29.454	385760000	10	24110000	1.37533	0.211285	0.186642	1.01157	Q6DCA0	Q6DCA0	AMMECR1-like protein	AMMECR1L
-0.1166	-0.277293	-0.151105	0.239193	0.0804752	0.182187	-0.0975317	-0.327835	-0.0786523	0.0977431	0.0194534	0.0441235	0.325122	-0.214689	0.0200005	-0.0120654	0.0389454	0.0704254			18	18	18	73.5	73.5	73.5	25.497	0	179.07	26761000000	142	1784100000	1.79412	0.178947	0.186563	1.10178	Q9Y2Q3	Q9Y2Q3	Glutathione S-transferase kappa 1	GSTK1
-0.275516	-0.178112	-0.10875	0.0893054	0.498969	0.10335	-0.149327	-0.0171264	0.169664	0.111994	0.0698884	0.248942	-0.111895	0.0343414	0.111668	-0.00787399	-0.00656374	0.0458398			35	35	34	34.6	34.6	33.5	146.18	0	104.07	3178000000	80	50445000	1.72275	0.183916	0.186545	1.08797	O95155	O95155	Ubiquitin conjugation factor E4 B	UBE4B
-0.225494	-0.274965	0.0982985	0.0776843	0.304381	0.053067	-0.186717	-0.011337	-0.0964074	0.134809	0.100619	0.202447	0.16397	-0.10127	0.247929	0.122532	0.13314	0.163498			43	43	43	67.1	67.1	67.1	53.126	0	323.31	23288000000	239	862510000	1.94047	0.17026	0.186463	1.1279	Q12849	Q12849	G-rich sequence factor 1	GRSF1
-0.189962	-0.122068	-0.117771	0.0985485	0.335598	-0.208701	-0.143993	-0.106903	0.0533339	0.247178	0.395185	-0.0924488	0.0139025	0.104259	-0.203388	-0.151681	0.562643	-0.221134			15	15	15	55.5	55.5	55.5	37.001	0	106.1	4662200000	46	245380000	1.04194	0.255792	0.18642	0.915686	Q3SXM5	Q3SXM5	Inactive hydroxysteroid dehydrogenase-like protein 1	HSDL1
0.0553115	0.0256142	0.0455494	-0.243337	0.233688	0.0386508	-0.0869188	-0.233631	-0.249978	-0.0295595	0.380424	0.2768	-0.0974508	-0.25326	0.0578698	0.00341124	-0.0418078	0.321227			6	6	5	50	50	43	18.273	0	72.847	814580000	13	90509000	1.41416	0.208925	0.186266	1.01996	O60830	O60830	Mitochondrial import inner membrane translocase subunit Tim17-B	TIMM17B
-0.0217019	-0.287875	-0.18847	0.158938	-0.0962663	0.532733	0.370313	-0.412226	0.0464148	0.00671585	-0.5815	0.326114	0.271839	-0.423204	-0.0164298	0.0299222	-0.324502	0.962817			3	3	3	10.3	10.3	10.3	37.465	0	5.2065	251850000	10	19373000	0.502641	0.416601	0.186257	0.666899	Q9UBQ6	Q9UBQ6	Exostosin-like 2;Processed exostosin-like 2	EXTL2
-0.00841517	-0.293625	0.000294606	-0.00573794	0.0723095	0.367153	-0.155362	-0.128724	0.0279506	-0.0565801	0.0754096	0.344033	0.0230539	-0.421046	0.268361	-0.0597305	-0.101508	0.353446			15	15	15	88.1	88.1	88.1	12.349	0	97.223	14381000000	72	1797600000	1.20471	0.231724	0.186256	0.965123	Q9GZT3	Q9GZT3	SRA stem-loop-interacting RNA-binding protein, mitochondrial	SLIRP
-0.158031	-0.147095	0.0217353	-0.119186	0.411349	0.0666903	-0.193057	-0.0973914	0.0227115	-0.100893	0.104888	0.0994069	-0.238253	-0.0260535	-0.0526218	-0.003542	0.254342	0.0950525			47	47	47	50.9	50.9	50.9	83.541	0	323.31	8467900000	133	264620000	2.00812	0.166755	0.18624	1.13861	Q99567	Q99567	Nuclear pore complex protein Nup88	NUP88
0.119103	-0.112442	-0.00603459	0.255306	-0.0487307	0.0590851	-0.0212894	-0.26797	-0.173698	0.160586	-0.00387398	0.280769	0.100496	-0.130054	-0.0309178	0.122195	0.135753	0.192002			21	21	21	30.6	30.6	30.6	77.959	0	117.34	1852400000	53	48748000	2.37288	0.148404	0.186211	1.19435	O95352	O95352	Ubiquitin-like modifier-activating enzyme ATG7	ATG7
-0.0119193	-0.248067	0.116833	0.00352338	0.397321	0.0741674	-0.245377	-0.29545	0.0123901	-0.0127627	0.290685	0.100992	0.201692	-0.138464	0.244839	0.00850232	0.250802	0.199009			80	80	79	62.1	62.1	61.9	133.94	0	323.31	25134000000	260	335110000	1.40167	0.209874	0.186196	1.01673	Q7L2E3	Q7L2E3	Putative ATP-dependent RNA helicase DHX30	DHX30
-0.156065	0.0962847	-0.271814	-0.0291019	0.126064	0.370313	-0.116989	0.0955858	-0.18456	0.22464	-0.244727	0.0956848	-0.0532046	-0.0268891	-0.0778421	0.0942995	0.246231	0.0955858			16	16	15	32.1	32.1	31.6	65.991	0	28.496	954420000	29	27269000	1.72254	0.184363	0.186054	1.08626	Q8IXQ5	Q8IXQ5	Kelch-like protein 7	KLHL7
0.0650116	-0.419928	0.174155	-0.00158291	-0.359144	0.230261	-0.037014	-0.238807	0.155032	0.142894	-0.384188	0.431454	-0.077629	-0.241399	-0.0686492	0.585985	0.0291264	0.308071			14	14	14	33.7	33.7	33.7	46.561	0	28.785	1084100000	28	43362000	0.780901	0.312419	0.185789	0.815276	O75718	O75718	Cartilage-associated protein	CRTAP
[truncated: 6,524 more rows]

## Sheet: T-ALL phosphoproteome
DND 41_Rep1	HPB ALL_Rep1	ALL SIL_Rep1	JURKAT_Rep1	MOLT 3_Rep1	PEER_Rep1	DND 41_Rep2	HPB ALL_Rep2	ALL SIL_Rep2	DND 41_Rep3	HPB ALL_Rep3	ALL SIL_Rep3	JURKAT_Rep3	MOLT 3_Rep3	PEER_Rep3	JURKAT_Rep2	MOLT 3_Rep2	PEER_Rep2	Amino acid	Charge	Protein group IDs	Multiplicity	Student's T-test Significant Res_Sens	Student's T-test significant	Localization prob	PEP	Score	Delta score	Score for localization	Mass error ppm	Intensity	Position	-Log Student's T-test p-value Res_Sens	Student's T-test q-value Res_Sens	Student's T-test Difference Res_Sens	Student's T-test Test statistic Res_Sens	Proteins	Positions within proteins	Leading proteins	Protein	Protein names	Gene names	Sequence window	Phospho STY Probabilities	id	Unique identifier	Number of Phospho STY
[truncated: 12,147 more rows]
