# Supplementary material for: Proteomics of resistance to Notch1 inhibition in acute lymphoblastic leukemia reveals targetable kinase signatures
Source: Nat Commun. 2021 May 4;12:2507. doi: 10.1038/s41467-021-22787-9 (PMC8097059; doi:10.1038/s41467-021-22787-9)
Supplement: Supplementary file 5 — Supplementary Dataset 3 [file 41467_2021_22787_MOESM5_ESM.xlsx]

## Sheet: DND-41_proteome
DND 41_PAR R1	DND 41_GSI R1	DND 41_PERS R1	DND 41_PAR R2	DND 41_GSI R2	DND 41_PERS R2	DND 41_PAR R3	DND 41_GSI R3	DND 41_PERS R3	ANOVA Significant	Cluster	Peptides	Razor + unique peptides	Unique peptides	Sequence coverage	Unique + razor sequence coverage	Unique sequence coverage	Mol weight kDa	Q value	Score	Intensity	MS MS count	iBAQ	#NAME?	ANOVA q-value	Protein IDs	Majority protein IDs	Protein names	Gene names	id
-0.180713	0.0764052	0.105363	-0.151953	0.0661675	0.140543	-0.154933	0.0700444	0.101327	+	Cluster-1	5	2	2	10.6	4.3	4.3	50.811	0.00087425	3.1852	60058000	7	2502400	5.88047	0.000246284	P19793;P48443	P19793;P48443	Retinoic acid receptor RXR-alpha;Retinoic acid receptor RXR-gamma	RXRA;RXRG	1509
-0.126828	0.106618	0.0219857	-0.109521	0.115171	0.0527413	-0.12346	0.13274	0.0317106	+	Cluster-1	6	6	6	82.4	82.4	82.4	7.3184	0	24.215	1323500000	9	330870000	5.82142	0.000246284	P63218	P63218	Guanine nucleotide-binding protein G(I)/G(S)/G(O) subunit gamma-5	GNG5	2491
-0.339147	0.0405815	0.241652	-0.318133	0.131986	0.289924	-0.358785	0.071268	0.282962	+	Cluster-1	43	43	43	57.5	57.5	57.5	61.206	0	163.37	20195000000	135	807790000	5.87374	0.000246284	Q5SSJ5	Q5SSJ5	Heterochromatin protein 1-binding protein 3	HP1BP3	3602
-0.115354	0.0524067	0.0635354	-0.10941	0.0686168	0.0877944	-0.132826	0.0619554	0.0853946	+	Cluster-1	10	1	1	25.3	3.8	3.8	47.989	0	6.0065	173730000	11	11582000	5.89978	0.000246284	Q9NQA3	Q9NQA3	WAS protein family homolog 6	WASH6P	6551
-0.164633	0.0444198	0.118309	-0.156081	0.0421729	0.166145	-0.167422	0.0640251	0.116354	+	Cluster-1	97	97	96	46	46	45.7	233.11	0	323.31	5656900000	161	54394000	5.58765	0.000292507	Q92614	Q92614	Unconventional myosin-XVIIIa	MYO18A	5089
-0.119968	0.00859931	0.105295	-0.128011	0.0360202	0.138504	-0.123793	0.0260304	0.102312	+	Cluster-1	9	9	6	15.9	15.9	10.5	56.921	0	13.6	209090000	11	7744100	5.57913	0.000293785	P28702;P43354;P10276;Q92570;P13631;P10826;Q15406	P28702	Retinoic acid receptor RXR-beta	RXRB	1668
-0.408228	-0.0612785	0.368065	-0.37349	0.0480356	0.408775	-0.480479	0.0377462	0.373421	+	Cluster-1	16	16	16	45.4	45.4	45.4	20.863	0	96.255	7538300000	58	1507700000	5.52214	0.000313689	P07305	P07305	Histone H1.0;Histone H1.0, N-terminally processed	H1F0	1158
-0.191198	0.0534284	0.130527	-0.174525	0.057403	0.177572	-0.177346	0.0113804	0.156845	+	Cluster-1	7	5	5	8.4	7.1	7.1	93.462	0	13.765	110530000	8	2987300	5.51837	0.000313689	Q9H2F5	Q9H2F5	Enhancer of polycomb homolog 1	EPC1	6213
-0.131007	0.0332237	0.0950311	-0.115968	0.0376702	0.119722	-0.104636	0.0322196	0.0789406	+	Cluster-1	26	26	24	20.2	20.2	18.7	142.82	0	62.275	581950000	33	9699200	5.36717	0.000343354	P11274	P11274	Breakpoint cluster region protein	BCR	1306
-0.411656	0.0332543	0.301367	-0.311107	0.124375	0.288023	-0.418616	0.0636013	0.326362	+	Cluster-1	7	7	7	8.4	8.4	8.4	97.346	0	8.1721	104910000	7	2760900	5.34195	0.000356139	Q8WYR1	Q8WYR1	Phosphoinositide 3-kinase regulatory subunit 5	PIK3R5	5041
-0.142256	0.0273848	0.110112	-0.126137	0.0355227	0.136658	-0.16562	0.0649636	0.113824	+	Cluster-1	11	11	9	14.1	14.1	12.8	91.094	0	26.265	121560000	11	2894200	5.26988	0.000387457	Q52LR7	Q52LR7	Enhancer of polycomb homolog 2	EPC2	3483
-0.0568428	0.0414335	0.0191896	-0.0388377	0.0482808	0.0101671	-0.0434819	0.0495672	0.0117999	+	Cluster-1	12	12	12	31	31	31	51.258	0	45.329	991660000	26	33055000	5.15545	0.000409267	O43516	O43516	WAS/WASL-interacting protein family member 1	WIPF1	526
-0.260764	0.0309908	0.197104	-0.197965	0.110744	0.170283	-0.243484	0.0682182	0.186475	+	Cluster-1	15	15	15	25	25	25	56.08	0	79.507	433430000	21	15480000	5.11441	0.000409725	Q14781	Q14781	Chromobox protein homolog 2	CBX2	3118
-0.332255	0.0841444	0.20426	-0.277658	0.194216	0.193989	-0.293549	0.161952	0.164368	+	Cluster-1	14	14	14	33.9	33.9	33.9	62.045	0	106.37	727270000	23	30303000	5.12033	0.000409725	Q9Y2W6	Q9Y2W6	Tudor and KH domain-containing protein	TDRKH	7415
-0.530538	0.125181	0.29969	-0.386255	0.212253	0.300163	-0.498057	0.0895059	0.352446	+	Cluster-1	5	5	5	11.9	11.9	11.9	53.219	0	14.912	64544000	5	2806300	5.08206	0.000410213	Q92753	Q92753	Nuclear receptor ROR-beta	RORB	5115
-0.244975	0.075607	0.149014	-0.247526	0.0668367	0.258154	-0.280092	0.104627	0.192408	+	Cluster-1	15	15	15	19.7	19.7	19.7	105.12	0	31.158	211260000	18	4311400	4.97729	0.00047558	O14936	O14936	Peripheral plasma membrane protein CASK	CASK	371
-0.153514	0.0556417	0.0961768	-0.112871	0.0418995	0.112475	-0.158941	0.0823012	0.0971805	+	Cluster-1	13	13	13	27.1	27.1	27.1	54.401	0	42.868	146660000	15	5640900	4.97971	0.00047558	Q13506	Q13506	NGFI-A-binding protein 1	NAB1	2936
-0.192386	0.127783	0.0611872	-0.201371	0.181998	0.118566	-0.235973	0.138409	0.130686	+	Cluster-1	6	6	6	17.2	17.2	17.2	39.354	0	7.2762	195460000	7	16289000	4.89947	0.000523588	P14316	P14316	Interferon regulatory factor 2	IRF2	1369
-0.350401	0.0196576	0.260644	-0.296814	0.163624	0.236681	-0.310513	0.0734593	0.238567	+	Cluster-1	98	98	98	37.7	37.7	37.7	305.48	0	323.31	5198200000	167	46412000	4.85993	0.000545795	P78559;P46821	P78559	Microtubule-associated protein 1A;MAP1A heavy chain;MAP1 light chain LC2	MAP1A	2541
-0.119341	0.0465246	0.0723965	-0.108552	0.0216061	0.125031	-0.126456	0.0339795	0.0998913	+	Cluster-1	23	23	19	39.1	39.1	33.5	54.19	0	95.561	1163000000	34	46521000	4.84187	0.000545795	Q15208	Q15208	Serine/threonine-protein kinase 38	STK38	3201
-0.149401	0.149782	0.000582884	-0.136263	0.199261	0.018194	-0.167835	0.148648	0.0576704	+	Cluster-1	10	10	10	21.1	21.1	21.1	54.169	0	85.022	348800000	14	12918000	4.80642	0.000573091	P19474	P19474	E3 ubiquitin-protein ligase TRIM21	TRIM21	1502
-0.37705	0.224187	0.117549	-0.272858	0.293373	0.115636	-0.27091	0.192652	0.124305	+	Cluster-1	6	5	5	14.4	13.2	13.2	58.023	0	22.019	130520000	8	5438500	4.79251	0.000573091	Q86VQ1	Q86VQ1	Glucocorticoid-induced transcript 1 protein	GLCCI1	4269
-0.109798	0.0421119	0.0672979	-0.0913902	0.0617839	0.0706795	-0.0764648	0.0437277	0.0462004	+	Cluster-1	18	18	18	26.2	26.2	26.2	81.68	0	93.98	559480000	30	15121000	4.78241	0.000580067	Q96EB6;REV__Q13459	Q96EB6	NAD-dependent protein deacetylase sirtuin-1;SirtT1 75 kDa fragment	SIRT1	5352
-0.234847	0.0577919	0.157149	-0.189774	0.0698698	0.184244	-0.197787	-0.014953	0.193549	+	Cluster-1	11	1	1	51.9	11.6	11.6	24.767	0.00045683	4.1732	853830000	30	106730000	4.75965	0.0005816	H0YIS7	H0YIS7		RNASEK-C17orf49	208
-0.131424	0.109143	0.0235876	-0.138493	0.142155	0.0689241	-0.12716	0.0910411	0.0628131	+	Cluster-1	22	22	20	22.7	22.7	21.1	119.52	0	39.477	464390000	28	8762100	4.76042	0.0005816	O95696	O95696	Bromodomain-containing protein 1	BRD1	993
-0.150218	0.0445789	0.102088	-0.104387	0.0179595	0.122346	-0.158607	0.0550457	0.11422	+	Cluster-1	9	9	9	23.4	23.4	23.4	55.674	0	106.94	251370000	11	9667900	4.76213	0.0005816	P08651;Q12857	P08651	Nuclear factor 1 C-type	NFIC	1203
-0.129276	-0.0105442	0.128972	-0.119483	0.0464699	0.117187	-0.155379	0.00344447	0.143106	+	Cluster-1	15	15	15	25.3	25.3	25.3	74.354	0	97.618	414270000	17	12946000	4.7652	0.0005816	Q7L2J0	Q7L2J0	7SK snRNA methylphosphate capping enzyme	MEPCE	4078
-0.100496	0.0191896	0.0796323	-0.122744	0.0418669	0.126327	-0.135508	0.0415235	0.102787	+	Cluster-1	42	39	38	63.3	62	60.6	58.743	0	323.31	8244200000	93	412210000	4.76918	0.0005816	Q8WXF1	Q8WXF1	Paraspeckle component 1	PSPC1	5021
-0.106616	0.0772208	0.0336261	-0.0965596	0.115559	0.0349258	-0.0755411	0.0922699	0.0165204	+	Cluster-1	10	3	2	54	16.9	13.2	21.298	0	6.5174	544480000	22	54448000	4.74964	0.000587161	P01112	P01112	GTPase HRas;GTPase HRas, N-terminally processed	HRAS	1063
-0.19588	-0.0122822	0.18351	-0.171651	0.0282981	0.194402	-0.184186	0.0622196	0.134197	+	Cluster-1	54	54	49	41.3	41.3	39.7	121.85	0	307.69	6310700000	109	106960000	4.74451	0.000587587	O95466	O95466	Formin-like protein 1	FMNL1	967
-0.151854	0.0448385	0.103221	-0.169146	0.0493827	0.176332	-0.207351	0.0577219	0.157588	+	Cluster-1	34	33	32	66.9	66.9	57.4	46.649	0	208.6	6701400000	74	335070000	4.69743	0.000606435	Q969G3	Q969G3	SWI/SNF-related matrix-associated actin-dependent regulator of chromatin subfamily E member 1	SMARCE1	5191
-0.171066	0.00158843	0.154774	-0.125547	0.0330656	0.137197	-0.195451	0.0561402	0.151017	+	Cluster-1	17	15	15	45.7	42.2	42.2	32.688	0	123.03	4419600000	41	294640000	4.68667	0.000608306	Q13595	Q13595	Transformer-2 protein homolog alpha	TRA2A	2956
-0.141498	0.0863723	0.0570334	-0.173291	0.122071	0.126248	-0.18085	0.11492	0.0963056	+	Cluster-1	13	11	10	17.9	16.4	15.3	86.778	0	18.435	387050000	13	8601000	4.68399	0.000608306	Q9Y5Z7	Q9Y5Z7	Host cell factor 2	HCFC2	7601
-0.0695973	0.0194241	0.0502795	-0.0739608	0.0216416	0.0797474	-0.0781808	0.0397602	0.0504729	+	Cluster-1	15	15	6	35.9	35.9	15.3	50.311	0	45.293	420930000	16	23385000	4.63146	0.000645599	Q6VEQ5;C4AMC7;A8K0Z3;A8MWX3	Q6VEQ5;C4AMC7	WAS protein family homolog 2;Putative WAS protein family homolog 3	WASH2P;WASH3P	3977
-0.235957	0.0613059	0.154553	-0.159822	0.0312115	0.178037	-0.19304	-0.0112869	0.188884	+	Cluster-1	90	90	84	92.1	92.1	90.3	53.651	0	323.31	134400000000	510	3952900000	4.61964	0.000651769	P08670;P17661;P41219;P08729;CON__Q9DCV7;CON__Q3KNV1;CON__P08729;P07197;O43790;Q14533;P78386;Q16352;Q8N1N4;P78385;CON__Q61726;CON__O43790;CON__Q6NT21;CON__P78385;CON__Q9H552;CON__Q14533;CON__P78386;CON__Q8N1N4-2;CON__Q7RTT2;CON__P07744;P12036;P07196	P08670	Vimentin	VIM	1204
-0.122246	0.0253576	0.0940509	-0.157505	0.0484144	0.161508	-0.144897	0.0247497	0.120856	+	Cluster-1	30	30	30	54.9	54.9	54.9	47.578	0	125.71	4272700000	56	158250000	4.60682	0.000662343	P09543	P09543	2,3-cyclic-nucleotide 3-phosphodiesterase	CNP	1227
-0.238175	0.123253	0.101559	-0.21181	0.173202	0.136003	-0.25202	0.233126	0.0685218	+	Cluster-1	57	57	55	36.1	36.1	35.2	208.31	0	303.97	1512000000	73	17379000	4.52829	0.000723751	O95248	O95248	Myotubularin-related protein 5	SBF1	935
-0.208568	0.0152313	0.173385	-0.174076	0.0882511	0.153331	-0.206829	0.105196	0.128141	+	Cluster-1	217	217	214	81.7	81.7	81.7	238.26	0	323.31	31676000000	442	268440000	4.52644	0.000723751	Q14980;REV__Q9Y5G8	Q14980	Nuclear mitotic apparatus protein 1	NUMA1	3133
-0.309912	-0.000842544	0.252044	-0.388028	0.154203	0.344722	-0.41329	0.0981875	0.301399	+	Cluster-1	8	8	8	18.6	18.6	18.6	43.499	0	16.889	171780000	8	8179800	4.52605	0.000723751	Q7L8J4	Q7L8J4	SH3 domain-binding protein 5-like	SH3BP5L	4098
-0.159701	0.078437	0.0850196	-0.113538	0.085711	0.0801314	-0.126224	0.118005	0.0435245	+	Cluster-1	22	22	20	24.1	24.1	22.2	120.77	0	55.288	745340000	32	15528000	4.49751	0.000730137	O75151	O75151	Lysine-specific demethylase PHF2	PHF2	702
-0.28821	0.0856504	0.175644	-0.343284	0.126517	0.321615	-0.407186	0.102446	0.297262	+	Cluster-1	4	4	4	19.4	19.4	19.4	28.779	0	9.1752	30814000	4	2567800	4.46893	0.000750456	Q9BWL3	Q9BWL3	Uncharacterized protein C1orf43	C1orf43	5992
-0.171508	0.0403994	0.127561	-0.146137	0.113582	0.0980041	-0.151026	0.0918973	0.0822591	+	Cluster-1	23	23	23	57.9	57.9	57.9	29.717	0	297.3	8452300000	83	603740000	4.44166	0.00077637	Q14847	Q14847	LIM and SH3 domain protein 1	LASP1	3125
-0.466033	0.0274153	0.338288	-0.317403	0.0370495	0.357699	-0.400258	-0.123644	0.408797	+	Cluster-1	6	6	6	16.6	16.6	16.6	74.954	0	28.218	42797000	7	1528500	4.43595	0.00078377	Q9Y6X4	Q9Y6X4	Soluble lamin-associated protein of 75 kDa	FAM169A	7660
-0.252791	0.0864327	0.146059	-0.24984	0.124785	0.21954	-0.246866	0.00731312	0.225116	+	Cluster-1	17	17	16	12.8	12.8	12.2	159.15	0	40.516	290670000	23	5011500	4.42168	0.000793052	Q15596	Q15596	Nuclear receptor coactivator 2	NCOA2	3255
-0.075058	0.0230579	0.0524615	-0.0748702	0.0522445	0.0558253	-0.0578948	0.0283505	0.0372887	+	Cluster-1	11	11	10	12.8	12.8	11.6	114.99	0	22.238	86844000	12	1772300	4.40815	0.000805163	Q6PJG2	Q6PJG2	ELM2 and SANT domain-containing protein 1	ELMSAN1	3926
-0.416338	0.0718252	0.273595	-0.569721	0.211741	0.437508	-0.452752	0.0791414	0.339001	+	Cluster-1	19	19	18	24.4	24.4	22.8	89.195	0	155.46	1025200000	37	46598000	4.40234	0.000812433	Q9UBL0	Q9UBL0	cAMP-regulated phosphoprotein 21	ARPP21	7009
-0.255291	0.241106	0.00751995	-0.172039	0.230655	0.0422064	-0.231365	0.336097	-0.029233	+	Cluster-1	17	17	17	22.9	22.9	22.9	104.74	0	38.616	312450000	21	6376400	4.37242	0.000833537	O15327	O15327	Type II inositol 3,4-bisphosphate 4-phosphatase	INPP4B	443
-0.117927	0.0659379	0.0543099	-0.154021	0.133593	0.09083	-0.149908	0.0975844	0.0768629	+	Cluster-1	35	35	34	73.6	73.6	73.2	46.089	0	169.63	3633100000	68	151380000	4.37607	0.000833537	Q9BY77	Q9BY77	Polymerase delta-interacting protein 3	POLDIP3	6038
-0.402855	0.221865	0.140963	-0.463892	0.322886	0.291574	-0.411678	0.139297	0.277888	+	Cluster-1	11	11	11	60.7	60.7	60.7	18.127	0	140.28	1152900000	19	115290000	4.30947	0.000901926	P42773	P42773	Cyclin-dependent kinase 4 inhibitor C	CDKN2C	1928
-0.238499	0.189167	0.0433908	-0.217151	0.317935	0.0357868	-0.173016	0.234603	-0.00300562	+	Cluster-1	6	6	6	26.1	26.1	26.1	42.835	0	17.979	140780000	8	11732000	4.29851	0.000915387	Q92597	Q92597	Protein NDRG1	NDRG1	5080
-0.486043	0.106548	0.285299	-0.43413	0.328036	0.262451	-0.573618	0.332393	0.227952	+	Cluster-1	1	1	1	3.5	3.5	3.5	27.436	0.0092979	1.6723	7261600	1	2420500	4.26262	0.000959099	Q16633	Q16633	POU domain class 2-associating factor 1	POU2AF1	3335
-0.200729	0.0798365	0.116631	-0.116155	0.0729682	0.092008	-0.177831	0.0489397	0.135434	+	Cluster-1	21	21	21	28.8	28.8	28.8	79.4	0	46.201	513740000	25	16054000	4.26154	0.000959207	Q5JSP0;P98174;Q96M96	Q5JSP0	FYVE, RhoGEF and PH domain-containing protein 3	FGD3	3568
-0.273805	0.239687	0.0229182	-0.189128	0.362632	-0.0310582	-0.229793	0.24686	0.0389807	+	Cluster-1	38	38	30	90.6	90.6	78.5	17.302	0	134.19	101150000000	243	11238000000	4.25023	0.000972934	P16949;Q9H169;REV__P36956	P16949	Stathmin	STMN1	1435
-0.149897	0.0739643	0.077396	-0.187684	0.0755798	0.178986	-0.179359	0.0847702	0.114697	+	Cluster-1	29	29	29	34	34	34	106.83	0	117.14	1331100000	50	27166000	4.23638	0.000993375	Q03188	Q03188	Centromere protein C	CENPC	2677
-0.248497	0.173102	0.0620234	-0.14089	0.180614	0.0378946	-0.174089	0.220666	0.00893436	+	Cluster-1	9	6	6	1.1	0.9	0.9	1011.1	0	11.092	368100000	10	752770	4.23534	0.000993375	Q8NF91	Q8NF91	Nesprin-1	SYNE1	4764
-0.155093	0.0403202	0.112475	-0.109716	0.0242076	0.123892	-0.106576	0.0474337	0.0711625	+	Cluster-1	5	5	5	13.7	13.7	13.7	41.496	0	8.6799	109100000	6	5195200	4.22971	0.000996546	O75503;A0A1B0GWJ7	O75503;A0A1B0GWJ7	Ceroid-lipofuscinosis neuronal protein 5	CLN5	775
-0.195264	0.0841917	0.10684	-0.167342	0.0639129	0.164031	-0.23819	0.148739	0.125529	+	Cluster-1	11	11	11	11.2	11.2	11.2	128.37	0	53.55	179870000	13	2855100	4.2252	0.000997871	Q08999	Q08999	Retinoblastoma-like protein 2	RBL2	2758
-0.173291	0.253058	-0.0713873	-0.243677	0.309462	0.0770975	-0.242694	0.293892	0.0228699	+	Cluster-1	7	7	6	37.5	37.5	30.6	31.18	0	17.591	159370000	7	12259000	4.17532	0.00107044	Q9Y2Y9	Q9Y2Y9	Krueppel-like factor 13	KLF13	7422
-0.0633058	0.0479075	0.0194548	-0.0710252	0.0639935	0.0407123	-0.0462281	0.0538968	0.0113804	+	Cluster-1	140	140	139	75.3	75.3	75.3	143.23	0	323.31	19778000000	291	274690000	4.16247	0.00108605	Q14683	Q14683	Structural maintenance of chromosomes protein 1A	SMC1A	3099
-0.0714364	0.0302511	0.042681	-0.0872688	0.043578	0.0796898	-0.0909366	0.0630257	0.0480952	+	Cluster-1	21	11	8	67.1	40.3	36.5	37.331	0	149.91	4289300000	51	329950000	4.15857	0.00109073	P62879	P62879	Guanine nucleotide-binding protein G(I)/G(S)/G(T) subunit beta-2	GNB2	2465
-0.108128	0.0686621	0.0439687	-0.121992	0.0794429	0.0949569	-0.0922982	0.0407937	0.0627134	+	Cluster-1	30	30	25	61.4	61.4	54.6	42.981	0	316.15	7547500000	85	397230000	4.15188	0.00109176	P10644;REV__P30040	P10644	cAMP-dependent protein kinase type I-alpha regulatory subunit;cAMP-dependent protein kinase type I-alpha regulatory subunit, N-terminally processed	PRKAR1A	1289
-0.0919242	0.0464277	0.0487854	-0.088615	0.103016	0.0335082	-0.112799	0.0828108	0.0570484	+	Cluster-1	4	4	4	18.3	18.3	18.3	27.835	0	18.385	427960000	5	53496000	4.14435	0.00110158	Q8WY22;REV__Q96PE2	Q8WY22	BRI3-binding protein	BRI3BP	5030
-0.0946711	0.0734446	0.02735	-0.11139	0.0713242	0.0882977	-0.109125	0.0500302	0.0722211	+	Cluster-1	20	12	11	58.2	41.5	39.4	37.567	0	164.85	2356300000	37	168310000	4.13251	0.00112034	Q9HAV0	Q9HAV0	Guanine nucleotide-binding protein subunit beta-4	GNB4	6425
-0.716458	0.361577	0.190363	-0.540758	0.216067	0.41314	-0.606644	0.450802	0.198165	+	Cluster-1	1	1	1	8.6	8.6	8.6	16.691	0	5.9475	301500000	2	60301000	4.12708	0.00112743	Q04941	Q04941	Proteolipid protein 2	PLP2	2699
-0.208953	0.0190149	0.170636	-0.26124	0.167861	0.197726	-0.253457	0.105778	0.172664	+	Cluster-1	6	6	5	17.6	17.6	11.5	52.235	0	6.3057	49482000	6	2474100	4.12048	0.00112763	Q9BTV7	Q9BTV7	CDK5 and ABL1 enzyme substrate 2	CABLES2	5897
-0.145426	0.0988757	0.0483764	-0.144216	0.17767	0.0437144	-0.128245	0.178554	0.00198785	+	Cluster-1	18	18	17	79.6	79.6	79.6	18.82	0	88.936	2691500000	43	224300000	4.11905	0.00112763	Q9UFW8	Q9UFW8	CGG triplet repeat-binding protein 1	CGGBP1	7056
-0.239652	0.0986313	0.126789	-0.207335	0.0691645	0.206913	-0.194981	-0.00691322	0.188225	+	Cluster-1	26	26	26	16.9	16.9	16.9	198.8	0	83.294	429620000	34	5805700	4.11389	0.00113881	Q86UW6	Q86UW6	NEDD4-binding protein 2	N4BP2	4250
-0.244631	0.170193	0.0611232	-0.254834	0.1386	0.212721	-0.250808	0.19774	0.100746	+	Cluster-1	2	1	1	8.8	5.1	5.1	30.302	0.0034554	2.1338	32526000	3	2323300	4.11029	0.00114142	O43741	O43741	5-AMP-activated protein kinase subunit beta-2	PRKAB2	559
-0.100126	0.0301155	0.069655	-0.121124	0.0757465	0.0970741	-0.147819	0.0354392	0.117308	+	Cluster-1	11	11	11	34.8	34.8	34.8	38.136	0	44.712	349410000	16	26878000	4.09955	0.0011584	Q9H7L9	Q9H7L9	Sin3 histone deacetylase corepressor complex component SDS3	SUDS3	6336
-0.173906	0.0666791	0.106307	-0.211666	0.0553228	0.222948	-0.179476	0.0582252	0.13106	+	Cluster-1	22	22	22	48.3	48.3	48.3	60.556	0	247.62	1452500000	45	51873000	4.09357	0.00116984	Q49A26	Q49A26	Putative oxidoreductase GLYR1	GLYR1	3445
-0.12691	0.067007	0.0615618	-0.0707595	0.0718873	0.0331844	-0.0896917	0.0829672	0.035608	+	Cluster-1	56	56	54	30.9	30.9	30.3	208.73	0	323.31	6785500000	131	90474000	4.06984	0.00121398	P51610	P51610	Host cell factor 1;HCF N-terminal chain 1;HCF N-terminal chain 2;HCF N-terminal chain 3;HCF N-terminal chain 4;HCF N-terminal chain 5;HCF N-terminal chain 6;HCF C-terminal chain 1;HCF C-terminal chain 2;HCF C-terminal chain 3;HCF C-terminal chain 4;HCF C-terminal chain 5;HCF C-terminal chain 6	HCFC1	2144
-0.108711	0.02735	0.0796898	-0.089418	0.0556417	0.0730113	-0.108316	0.0868431	0.0500736	+	Cluster-1	13	13	13	28.4	28.4	28.4	45.096	0	51.645	460500000	19	21929000	4.06702	0.00121484	Q8N2K0	Q8N2K0	Monoacylglycerol lipase ABHD12	ABHD12	4533
-0.364217	0.114583	0.199087	-0.303354	0.314346	0.138837	-0.312302	0.188724	0.159239	+	Cluster-1	6	6	6	24.1	24.1	24.1	21.33	0	12.589	98289000	8	10921000	4.06197	0.00122667	Q15669	Q15669	Rho-related GTP-binding protein RhoH	RHOH	3271
-0.170427	0.147184	0.0258837	-0.151016	0.143206	0.0811679	-0.244063	0.191065	0.0987022	+	Cluster-1	33	33	28	41.5	41.5	38.8	82.785	0	148.55	2774300000	55	115600000	4.05836	0.00123453	P49711	P49711	Transcriptional repressor CTCF	CTCF	2056
-0.114887	0.107157	0.0107037	-0.0774016	0.0795068	0.0368879	-0.12629	0.136675	0.030641	+	Cluster-1	14	14	14	62.6	62.6	62.6	23.845	0	100.71	1183800000	26	107620000	4.03251	0.00127595	Q16763	Q16763	Ubiquitin-conjugating enzyme E2 S	UBE2S	3350
-0.168341	0.0379905	0.127007	-0.123145	-0.00208217	0.163936	-0.139334	0.0604125	0.0930567	+	Cluster-1	18	18	18	25.3	25.3	25.3	75.235	0	31.905	568120000	26	17216000	3.99426	0.00134506	Q2TB10	Q2TB10	Zinc finger protein 800	ZNF800	3400
-0.170845	0.0586638	0.1109	-0.159118	0.097423	0.126789	-0.180993	-0.00265342	0.17219	+	Cluster-1	11	11	11	30	30	30	61.053	0	68.479	300380000	15	9386900	3.9955	0.00134506	Q9P0J1	Q9P0J1	[Pyruvate dehydrogenase [acetyl-transferring]]-phosphatase 1, mitochondrial	PDP1	6912
-0.111086	-0.00256451	0.106208	-0.118952	0.0297873	0.130678	-0.144791	0.071738	0.0903324	+	Cluster-1	13	13	13	24	24	24	74.138	0	42.486	479990000	22	14545000	3.98153	0.00135153	Q9NPI1	Q9NPI1	Bromodomain-containing protein 7	BRD7	6536
-0.128232	0.0615341	0.0656851	-0.0947174	0.109297	0.0379761	-0.0849381	0.0843586	0.0293012	+	Cluster-1	13	13	12	24.2	24.2	21.2	79.493	0	43.965	289370000	21	8038100	3.97919	0.00135643	Q6MZP7	Q6MZP7	Protein lin-54 homolog	LIN54	3818
-0.142326	0.0655145	0.0767562	-0.100305	0.0913929	0.0604956	-0.176637	0.125645	0.0807275	+	Cluster-1	11	11	9	29.7	29.7	23.8	50.407	0	44.582	326300000	14	17174000	3.97736	0.00135977	P14921	P14921	Protein C-ets-1	ETS1	1386
-0.313593	0.155844	0.127346	-0.199677	0.272107	0.0536009	-0.236865	0.237647	0.0533589	+	Cluster-1	38	38	37	60.5	60.5	59.4	80.31	0	323.31	3728500000	81	116520000	3.96905	0.00137878	Q9UH99	Q9UH99	SUN domain-containing protein 2	SUN2	7078
-0.24955	0.215614	0.0237927	-0.222403	0.21347	0.116343	-0.149414	0.155389	0.0367104	+	Cluster-1	6	4	4	39.8	32.8	32.8	13.509	0	79.129	51268000000	207	10254000000	3.94873	0.00140415	Q71UI9;P0C0S5	Q71UI9;P0C0S5	Histone H2A.V;Histone H2A.Z	H2AFV;H2AFZ	1245
-0.114634	0.0573494	0.0578617	-0.132242	0.0802591	0.107379	-0.121747	0.114476	0.0433994	+	Cluster-1	20	18	18	20.4	19	19	142.75	0	96.702	587690000	29	9634300	3.94843	0.00140415	P29374	P29374	AT-rich interactive domain-containing protein 4A	ARID4A	1684
-0.0827151	-0.0209446	0.0982468	-0.131678	0.0325246	0.145539	-0.131331	0.0161261	0.115008	+	Cluster-1	9	9	9	13.4	13.4	13.4	86.147	0	32.066	111410000	11	2785200	3.93813	0.00142102	Q9C0I1	Q9C0I1	Myotubularin-related protein 12	MTMR12	6111
-0.149804	0.18404	-0.0295873	-0.095266	0.118566	0.0302274	-0.116347	0.146299	0.0163186	+	Cluster-1	5	5	5	22.1	22.1	22.1	27.75	0	16.096	249110000	6	31139000	3.93261	0.00143379	Q8WYH8	Q8WYH8	Inhibitor of growth protein 5	ING5	5036
-0.196444	0.142997	0.0502088	-0.220913	0.154553	0.164247	-0.165391	0.0970914	0.0918045	+	Cluster-1	16	16	16	28.5	28.5	28.5	54.283	0	134.16	2404400000	32	141430000	3.9271	0.00143828	Q9Y6W5	Q9Y6W5	Wiskott-Aldrich syndrome protein family member 2	WASF2	7656
-0.183672	0.0743435	0.108882	-0.203239	0.124222	0.166931	-0.195129	0.175528	0.0651343	+	Cluster-1	9	5	5	11.7	7.7	7.7	89.425	0	10.354	102100000	9	2172200	3.88012	0.00154885	O14782	O14782	Kinesin-like protein KIF3C	KIF3C	354
-0.214074	0.116631	0.0900377	-0.218702	0.139658	0.171438	-0.16302	0.160352	0.0446834	+	Cluster-1	5	5	5	12.5	12.5	12.5	71.276	0	33.971	20334000	5	847240	3.87005	0.00157012	O43524	O43524	Forkhead box protein O3	FOXO3	528
-0.498042	0.029989	0.353447	-0.454515	0.157899	0.398442	-0.507549	-0.175446	0.467883	+	Cluster-1	3	3	3	6	6	6	52.118	0	17.034	116750000	4	6144900	3.87209	0.00157012	P78415;P78411;P78413;Q9BZI1;P78412;P78414	P78415;P78411;P78413;Q9BZI1;P78412;P78414	Iroquois-class homeodomain protein IRX-3;Iroquois-class homeodomain protein IRX-5;Iroquois-class homeodomain protein IRX-4;Iroquois-class homeodomain protein IRX-2;Iroquois-class homeodomain protein IRX-6;Iroquois-class homeodomain protein IRX-1	IRX3;IRX5;IRX4;IRX2;IRX6;IRX1	2534
-0.128966	0.00416447	0.117187	-0.123836	0.0474702	0.123687	-0.0841382	-0.0208204	0.0929103	+	Cluster-1	13	13	13	35.7	35.7	35.7	47.739	0	33.186	554460000	17	27723000	3.85427	0.00160244	Q9C0E8	Q9C0E8	Protein lunapark	LNP	6106
-0.32517	0.31342	0.00760852	-0.195264	0.263758	0.0497158	-0.264409	0.189848	0.119202	+	Cluster-1	7	7	5	31.7	31.7	29.7	22.024	0	11.276	78376000	5	8708500	3.8466	0.00161879	O95997;Q9NZH4;Q9NZH5	O95997	Securin	PTTG1	1028
-0.220364	-0.00376067	0.195491	-0.185075	0.068361	0.181231	-0.211293	0.123901	0.118682	+	Cluster-1	13	13	13	20.9	20.9	20.9	80.642	0	32.932	217400000	15	7246700	3.83768	0.00164225	Q96AQ6	Q96AQ6	Pre-B-cell leukemia transcription factor-interacting protein 1	PBXIP1	5249
-0.272858	0.109911	0.139131	-0.197504	0.0779764	0.189621	-0.196642	-0.0141333	0.191719	+	Cluster-1	6	6	6	20	20	20	46.435	0	31.212	139280000	7	7330600	3.82829	0.001673	Q9HAT8	Q9HAT8	E3 ubiquitin-protein ligase pellino homolog 2	PELI2	6421
-0.187353	0.0412838	0.137582	-0.202685	0.188578	0.115087	-0.203255	0.108387	0.125042	+	Cluster-1	97	97	90	86	86	82.3	66.408	0	323.31	86873000000	463	2482100000	3.82453	0.00167516	P20700	P20700	Lamin-B1	LMNB1	1527
-0.104272	-0.0195969	0.116506	-0.126981	0.047881	0.128131	-0.115147	0.0442509	0.08089	+	Cluster-1	17	17	16	23.7	23.7	22.7	104.9	0	36.612	382810000	27	10346000	3.81182	0.00170129	Q6VY07	Q6VY07	Phosphofurin acidic cluster sorting protein 1	PACS1	3980
-0.0860703	0.0286889	0.0586108	-0.121498	0.0695302	0.101834	-0.0875566	0.0348236	0.0617936	+	Cluster-1	79	66	63	79.2	63.5	62.3	69.412	0	323.31	62036000000	277	1938600000	3.79319	0.00173037	P15311	P15311	Ezrin	EZR	1395
-0.181603	0.128972	0.0536523	-0.0834969	0.121234	0.0119624	-0.139885	0.156538	0.0273975	+	Cluster-1	15	15	13	42.2	42.2	37.2	38.708	0	32.15	566630000	17	28331000	3.79335	0.00173037	Q5HYJ3	Q5HYJ3	Protein FAM76B	FAM76B	3552
-0.0828306	0.0627491	0.0245619	-0.102721	0.0560199	0.0894929	-0.122167	0.0645539	0.0746441	+	Cluster-1	11	11	11	58.6	58.6	58.6	14.46	0	35.658	1786600000	31	297770000	3.78833	0.00174094	P37840;Q16143	P37840	Alpha-synuclein	SNCA	1850
-0.112205	0.0491161	0.0640613	-0.138782	0.144959	0.0668784	-0.14533	0.0881597	0.079458	+	Cluster-1	57	57	55	27.8	27.8	27.1	270.21	0	150.37	1846000000	81	14200000	3.77797	0.0017727	O75376;Q9H4R4	O75376	Nuclear receptor corepressor 1	NCOR1	739
-0.147904	0.00154992	0.134529	-0.149079	0.1077	0.105363	-0.159309	0.0810353	0.0978907	+	Cluster-1	81	74	74	81.5	76.5	76.5	69.948	0	323.31	33049000000	201	893220000	3.77796	0.0017727	Q03252;P02545	Q03252	Lamin-B2	LMNB2	2678
-0.164347	0.123532	0.0420321	-0.089584	0.123532	0.0176473	-0.092085	0.150408	-0.0093236	+	Cluster-1	29	29	28	83.8	83.8	83.8	22.225	0	164.71	9371400000	103	937140000	3.77037	0.00179165	P45973	P45973	Chromobox protein homolog 5	CBX5	1952
-0.0642732	0.0121614	0.0521226	-0.0808167	0.037501	0.0755554	-0.102732	0.0588918	0.0615684	+	Cluster-1	36	36	35	22.7	22.7	22.3	202.79	0	168.73	577920000	43	7134800	3.76838	0.00179409	Q9NQT8;Q9H1H9	Q9NQT8	Kinesin-like protein KIF13B	KIF13B	6571
-0.129701	0.103579	0.0285617	-0.165106	0.111956	0.123146	-0.146764	0.0658869	0.0975102	+	Cluster-1	8	8	8	22.1	22.1	22.1	41	0	16.671	292470000	10	16249000	3.75178	0.00182482	Q13303;Q14722	Q13303	Voltage-gated potassium channel subunit beta-2	KCNAB2	2891
-0.150908	0.104395	0.048715	-0.160746	0.137197	0.0971626	-0.0927404	0.0960142	0.0298178	+	Cluster-1	8	8	8	32.2	32.2	32.2	26.754	0	18.149	364000000	11	26000000	3.74678	0.00184067	Q8N9N7	Q8N9N7	Leucine-rich repeat-containing protein 57	LRRC57	4650
-0.0922072	0.0158712	0.0753496	-0.106359	0.0791261	0.0759963	-0.146075	0.0570902	0.102446	+	Cluster-1	24	24	23	36.6	36.6	35	77.335	0	54.502	887860000	29	26113000	3.74193	0.00184693	Q9P1Z2	Q9P1Z2	Calcium-binding and coiled-coil domain-containing protein 1	CALCOCO1	6934
-0.221173	0.170503	0.0456282	-0.133911	0.130976	0.0712482	-0.115229	0.144124	0.0168282	+	Cluster-1	2	2	2	0.8	0.8	0.8	448.66	0.00059925	3.7664	11861000	2	59905	3.7393	0.00185208	Q7Z7G8	Q7Z7G8	Vacuolar protein sorting-associated protein 13B	VPS13B	4194
-0.0514928	0.00511636	0.0461855	-0.0767958	0.0490708	0.0611872	-0.0775414	0.0285788	0.0564535	+	Cluster-1	39	39	11	38.8	38.8	11	147.18	0	272.82	1396100000	60	21153000	3.72944	0.00187647	Q641Q2	Q641Q2	WASH complex subunit FAM21A	FAM21A	3730
-0.0665983	0.00650051	0.0577919	-0.0464387	0.00193333	0.0608143	-0.0489964	-0.0336219	0.066179	+	Cluster-1	25	25	24	30.5	30.5	29.5	100.05	0	60.116	727770000	39	20793000	3.72021	0.00189671	O94880	O94880	PHD finger protein 14	PHF14	882
-0.272296	0.0693213	0.176332	-0.175581	0.102187	0.143739	-0.240756	-0.0172892	0.232947	+	Cluster-1	18	18	18	19.9	19.9	19.9	132.95	0	81.556	222330000	25	3970300	3.70495	0.00193247	Q9HD20	Q9HD20	Manganese-transporting ATPase 13A1	ATP13A1	6493
-0.141103	-0.012854	0.140543	-0.0882913	0.0264525	0.0943452	-0.127592	0.0471625	0.0907354	+	Cluster-1	10	10	10	16.3	16.3	16.3	59.823	0	31.915	99267000	14	3308900	3.69836	0.00194097	Q8N5Y2;P0C860	Q8N5Y2	Male-specific lethal 3 homolog	MSL3	4602
-0.454515	0.105465	0.264298	-0.258872	0.0568389	0.273595	-0.267387	0.119638	0.176946	+	Cluster-1	3	3	3	6.6	6.6	6.6	62.059	0	7.2127	81599000	3	2550000	3.69246	0.00196015	Q8IWB1	Q8IWB1	Inositol 1,4,5-trisphosphate receptor-interacting protein	ITPRIP	4386
-0.0630002	0.0226643	0.0418151	-0.0747082	0.0210029	0.0812946	-0.086619	-0.0073666	0.0868431	+	Cluster-1	5	5	5	35.3	35.3	35.3	17.42	0	33.346	336910000	9	84226000	3.65285	0.00207646	O43924	O43924	Retinal rod rhodopsin-sensitive cGMP 3,5-cyclic phosphodiesterase subunit delta	PDE6D	591
-0.117189	0.0729379	0.047881	-0.0831682	0.0229182	0.0907709	-0.104945	0.0222263	0.0858755	+	Cluster-1	9	7	7	12.6	10.4	10.4	97.597	0	17.368	160100000	11	3638600	3.64918	0.00208353	Q12979	Q12979	Active breakpoint cluster region-related protein	ABR	2829
-0.0524495	-0.00563408	0.0561727	-0.0837908	0.0106338	0.102016	-0.0698019	0.00910892	0.0602046	+	Cluster-1	55	55	55	39.8	39.8	39.8	177.19	0	323.31	3105500000	108	42542000	3.64918	0.00208353	Q9NYU2	Q9NYU2	UDP-glucose:glycoprotein glucosyltransferase 1	UGGT1	6859
-0.227609	0.125031	0.0928034	-0.206808	0.157568	0.144521	-0.29879	0.0674043	0.233727	+	Cluster-1	3	3	3	14	14	14	33.212	0	31.11	97022000	4	6063900	3.64761	0.00208578	Q9NSU2	Q9NSU2	Three-prime repair exonuclease 1	TREX1	6655
-0.0806869	0.0889038	-0.00177567	-0.0453625	0.0749911	-0.00383969	-0.0914059	0.0824127	0.037271	+	Cluster-1	9	9	9	13.7	13.7	13.7	81.343	0	21.833	159000000	13	4297400	3.64512	0.00209514	Q96MT8	Q96MT8	Centrosomal protein of 63 kDa	CEP63	5549
-0.0711386	-0.00788617	0.0749911	-0.066859	0.0372646	0.0578617	-0.0729033	0.0364637	0.0470743	+	Cluster-1	28	28	27	19	19	18.3	186.03	0	67.188	569080000	34	7903900	3.64276	0.00209591	O15047	O15047	Histone-lysine N-methyltransferase SETD1A	SETD1A	393
-0.365894	-0.100305	0.363473	-0.265566	0.0609065	0.278851	-0.309285	0.089579	0.22629	+	Cluster-1	3	2	2	4.1	3.1	3.1	99.398	0.00045147	3.8709	10742000	3	262000	3.64249	0.00209591	Q92539	Q92539	Phosphatidate phosphatase LPIN2	LPIN2	5060
-0.218201	0.0461381	0.155928	-0.136601	0.10468	0.0945104	-0.138685	0.0473959	0.101003	+	Cluster-1	29	29	28	94.9	94.9	92.2	25.206	0	138.99	6500300000	84	464310000	3.6348	0.00212149	P62993	P62993	Growth factor receptor-bound protein 2	GRB2	2477
-0.397595	0.117681	0.224818	-0.35613	0.000260438	0.42992	-0.305545	0.10491	0.212979	+	Cluster-1	12	12	11	43.1	43.1	41.2	30.518	0	165.1	3588400000	56	276030000	3.62542	0.00215445	P27707	P27707	Deoxycytidine kinase	DCK	1647
-0.146067	0.100287	0.0479075	-0.180841	0.134825	0.125368	-0.114647	0.0709611	0.0647302	+	Cluster-1	9	7	7	29.1	26.7	26.7	37.806	0	17.34	346950000	15	19275000	3.61864	0.00217029	Q9UDY4	Q9UDY4	DnaJ homolog subfamily B member 4	DNAJB4	7040
-0.21181	0.0904516	0.115876	-0.293093	0.126327	0.257544	-0.303364	0.0229785	0.267791	+	Cluster-1	11	11	11	27.5	27.5	27.5	50.302	0	67.512	352850000	15	29404000	3.60925	0.0022047	Q13952	Q13952	Nuclear transcription factor Y subunit gamma	NFYC	3000
-0.100012	-0.0179112	0.11069	-0.134711	0.0582344	0.128297	-0.115302	0.0461101	0.0800589	+	Cluster-1	13	13	13	19	19	19	87.175	0	25.574	157490000	15	4038200	3.60839	0.0022047	Q9HBF4	Q9HBF4	Zinc finger FYVE domain-containing protein 1	ZFYVE1	6443
-0.244409	0.0434574	0.174408	-0.135067	0.0455158	0.137821	-0.202988	0.12585	0.110274	+	Cluster-1	273	273	268	41.4	41.4	40.8	796.43	0	323.31	10394000000	433	26181000	3.60543	0.00221132	Q8WXH0	Q8WXH0	Nesprin-2	SYNE2	5024
-0.228621	0.146406	0.0733924	-0.183273	0.286973	0.00931528	-0.22291	0.161052	0.101154	+	Cluster-1	36	36	23	78.9	78.9	55.5	24.033	0	180.82	56685000000	206	9447400000	3.59879	0.00223001	P26583	P26583	High mobility group protein B2	HMGB2	1632
-0.072322	-0.0132537	0.0808184	-0.0899289	0.0528687	0.075607	-0.113551	0.0233802	0.0944633	+	Cluster-1	8	8	8	23.9	23.9	23.9	50.245	0	20.599	106480000	10	4629700	3.58432	0.0022735	P54274	P54274	Telomeric repeat-binding factor 1	TERF1	2242
-0.203827	0.0869425	0.110587	-0.150908	0.197104	0.0378216	-0.153421	0.138243	0.0517503	+	Cluster-1	42	42	26	34.7	34.7	22.4	137.92	0	131.44	2032500000	73	35044000	3.57247	0.00231093	P23634	P23634	Plasma membrane calcium-transporting ATPase 4	ATP2B4	1591
-0.165258	0.112273	0.0548499	-0.225167	0.197532	0.134529	-0.184665	0.0773264	0.126187	+	Cluster-1	10	10	6	16.3	16.3	12.1	68.895	0	16.358	358150000	12	14326000	3.5583	0.00236262	P52747	P52747	Zinc finger protein 143	ZNF143	2192
-0.13294	0.0731774	0.0613059	-0.199318	0.16841	0.127783	-0.149649	0.102032	0.0738652	+	Cluster-1	33	33	32	77.1	77.1	76.1	32.463	0	276.29	16172000000	116	898450000	3.55517	0.00237423	Q9UKM9	Q9UKM9	RNA-binding protein Raly	RALY	7191
-0.0879848	0.0265994	0.0622432	-0.128596	0.0670875	0.114583	-0.0939453	0.0578821	0.0544005	+	Cluster-1	6	6	6	15.8	15.8	15.8	52.112	0	16.962	76827000	7	2649200	3.54958	0.0023917	Q86Y97	Q86Y97	Histone-lysine N-methyltransferase SUV420H2	SUV420H2	4323
-0.316321	0.130891	0.151102	-0.197291	0.124603	0.156996	-0.294156	0.0139038	0.263207	+	Cluster-1	15	15	14	18.9	18.9	18.9	99.058	0	31.213	224730000	15	4681800	3.54743	0.00239462	P53814	P53814	Smoothelin	SMTN	2230
-0.162078	0.0465748	0.113495	-0.272296	0.134529	0.232152	-0.221186	0.0973782	0.14507	+	Cluster-1	7	7	5	30.2	30.2	25.9	17.849	0	9.9481	382220000	9	34747000	3.54021	0.00241822	O15525	O15525	Transcription factor MafG	MAFG	467
-0.293093	0.122466	0.142785	-0.181985	-0.0112459	0.234062	-0.22338	0.0471245	0.180488	+	Cluster-1	31	31	31	59.5	59.5	59.5	53.354	0	193.33	3236000000	65	124460000	3.53477	0.00244313	Q6NUK1	Q6NUK1	Calcium-binding mitochondrial carrier protein SCaMC-1	SLC25A24	3825
-0.16476	0.0852899	0.0827559	-0.277121	0.146165	0.227487	-0.249563	0.131137	0.149094	+	Cluster-1	11	11	11	17	17	17	98.395	0	27.777	172230000	15	4654900	3.53043	0.00246248	Q6ZUM4	Q6ZUM4	Rho GTPase-activating protein 27	ARHGAP27	4027
-0.133911	0.085548	0.0508202	-0.126443	0.0392962	0.134271	-0.107155	0.0646094	0.0625762	+	Cluster-1	11	11	11	18.2	18.2	18.2	84.88	0	29.538	188690000	13	4602200	3.51892	0.00250541	Q9BZL4	Q9BZL4	Protein phosphatase 1 regulatory subunit 12C	PPP1R12C	6080
-0.097587	0.0134969	0.0822906	-0.14929	0.0960672	0.114638	-0.115751	0.0362703	0.0875131	+	Cluster-1	58	58	57	31.3	31.3	30.8	228.52	0	149.14	1972600000	72	17304000	3.50882	0.00253008	Q5TZA2;Q8IVE0;Q86T23	Q5TZA2	Rootletin	CROCC	3676
-0.118278	0.1077	0.0133281	-0.065388	0.0660003	0.0320238	-0.132409	0.122418	0.0458674	+	Cluster-1	22	22	21	17.1	17.1	16.7	195.62	0	56.872	187730000	21	1955500	3.49761	0.00255896	O94986	O94986	Centrosomal protein of 152 kDa	CEP152	907
-0.185214	0.143739	0.0410159	-0.0763765	0.123146	-0.000926378	-0.169332	0.153711	0.0543229	+	Cluster-1	9	9	9	19.3	19.3	19.3	65.019	0	16.431	263440000	13	9757100	3.49121	0.00257492	Q8IYW5	Q8IYW5	E3 ubiquitin-protein ligase RNF168	RNF168	4471
-0.129916	-0.00734298	0.126694	-0.166577	0.0304907	0.184922	-0.191574	0.101939	0.117911	+	Cluster-1	1	1	1	1.3	1.3	1.3	117.75	0.0089189	1.7245	5318400	1	113160	3.48987	0.00258005	Q14703	Q14703	Membrane-bound transcription factor site-1 protease	MBTPS1	3112
-0.229184	0.106887	0.112608	-0.371788	0.293878	0.228959	-0.352061	0.262462	0.14217	+	Cluster-1	36	24	23	69.5	47.8	44.7	22.58	0	323.31	140690000000	291	14069000000	3.46695	0.00265939	P16401	P16401	Histone H1.5	HIST1H1B	1426
-0.148242	0.0430872	0.101496	-0.165837	0.13519	0.104325	-0.192096	0.0234647	0.168521	+	Cluster-1	8	8	8	31.9	31.9	31.9	21.635	0	54.182	508200000	14	84700000	3.46024	0.00268656	Q9HAF1	Q9HAF1	Chromatin modification-related protein MEAF6	MEAF6	6416
-0.145015	0.0252784	0.115559	-0.215091	0.118392	0.182544	-0.151964	0.0148589	0.132396	+	Cluster-1	15	15	15	38.7	38.7	38.7	42.794	0	66.413	731730000	21	40652000	3.45456	0.00270106	P51553	P51553	Isocitrate dehydrogenase [NAD] subunit gamma, mitochondrial	IDH3G	2137
-0.40023	0.0449105	0.284466	-0.251505	0.194597	0.171867	-0.262399	0.0533206	0.208501	+	Cluster-1	5	5	5	15.8	15.8	15.8	48.075	0	24.045	425890000	8	16380000	3.45425	0.00270106	Q99541	Q99541	Perilipin-2	PLIN2	5703
-0.157972	0.135835	0.0252334	-0.146318	0.101374	0.10684	-0.116429	0.0540847	0.0764203	+	Cluster-1	5	5	5	8.7	8.7	8.7	58.646	0	8.8549	35755000	5	1375200	3.45192	0.00270999	Q8IXS8	Q8IXS8	Protein FAM126B	FAM126B	4432
-0.079022	0.0623803	0.0203602	-0.124985	0.106109	0.0810882	-0.133839	0.123542	0.0460639	+	Cluster-1	5	5	5	3.9	3.9	3.9	163.82	0	6.1758	95054000	5	1485200	3.43989	0.00276873	Q96RK0	Q96RK0	Protein capicua homolog	CIC	5622
-0.191345	0.0533483	0.130608	-0.282626	0.166145	0.220256	-0.194654	0.031544	0.165391	+	Cluster-1	6	6	6	18.9	18.9	18.9	53.588	0	18.707	195580000	12	12224000	3.43501	0.00278773	P15289	P15289	Arylsulfatase A;Arylsulfatase A component B;Arylsulfatase A component C	ARSA	1393
-0.150318	0.0143048	0.128297	-0.227277	0.146606	0.177432	-0.223916	0.0260788	0.190378	+	Cluster-1	12	12	12	11.2	11.2	11.2	158.21	0	29.201	146420000	13	2122000	3.42201	0.00284676	Q76I76	Q76I76	Protein phosphatase Slingshot homolog 2	SSH2	4059
-0.0439365	-0.0260789	0.0649481	-0.0649934	0.0265177	0.0657289	-0.0648259	0.0055276	0.0588504	+	Cluster-1	35	7	7	38.9	10.7	10.7	144.67	0	125.33	1290900000	55	20490000	3.41603	0.00287445	Q9Y4E1;Q5SRD0	Q9Y4E1	WASH complex subunit FAM21C	FAM21C	7518
-0.0394608	-0.00558341	0.0437144	-0.0628766	0.0281084	0.0617839	-0.0480508	0.0109485	0.0380373	+	Cluster-1	65	65	64	62.5	62.5	61.1	92.25	0	254.19	7192400000	125	189270000	3.412	0.00289246	Q99459	Q99459	Cell division cycle 5-like protein	CDC5L	5689
-0.388954	0.196968	0.148224	-0.226996	0.105697	0.203983	-0.288232	0.021771	0.247973	+	Cluster-1	14	14	13	24.4	24.4	22.7	84.257	0	29.659	159650000	14	3991200	3.4081	0.00290283	Q5UE93	Q5UE93	Phosphoinositide 3-kinase regulatory subunit 6	PIK3R6	3680
-0.104988	0.132587	-0.0239794	-0.13256	0.113923	0.0832204	-0.156606	0.171344	0.0310434	+	Cluster-1	10	10	10	26	26	26	42.78	0	88.049	266630000	14	17775000	3.40511	0.00290918	Q53T59	Q53T59	HCLS1-binding protein 3	HS1BP3	3508
-0.112948	0.0979746	0.0179595	-0.150442	0.196843	0.0374091	-0.09177	0.111904	0.0197985	+	Cluster-1	37	37	25	50.5	50.5	39	76.868	0	137.72	1680100000	62	48003000	3.40015	0.002932	P05771	P05771	Protein kinase C beta type	PRKCB	1127
-0.0791141	-0.0209719	0.0939424	-0.0788735	0.0353577	0.0748531	-0.0599817	-0.0225906	0.0690773	+	Cluster-1	100	100	83	94.5	94.5	75.4	67.819	0	323.31	109800000000	473	3327400000	3.39922	0.00293411	P26038	P26038	Moesin	MSN	1623
-0.165837	0.188578	-0.0159614	-0.267378	0.354567	0.0746335	-0.18646	0.220266	0.0234647	+	Cluster-1	16	16	16	32.2	32.2	32.2	56.051	0	51.413	996540000	27	49827000	3.3952	0.00295257	Q6SPF0	Q6SPF0	Atherin	SAMD1	3946
-0.154507	0.111155	0.0455478	-0.111335	0.032707	0.118237	-0.174741	0.0785181	0.113426	+	Cluster-1	8	8	8	59.7	59.7	59.7	16.476	0	35.256	338540000	11	28212000	3.39168	0.00296479	Q86U28	Q86U28	Iron-sulfur cluster assembly 2 homolog, mitochondrial	ISCA2	4229
-0.0825652	0.00141697	0.0777226	-0.0511778	0.0299663	0.0416161	-0.0975354	0.0120164	0.084301	+	Cluster-1	13	13	13	21.7	21.7	21.7	56.05	0	33.585	618120000	24	29434000	3.38539	0.00298728	Q8WUB8	Q8WUB8	PHD finger protein 10	PHF10	4948
-0.181846	0.128565	0.0541075	-0.26963	0.19512	0.187303	-0.183876	0.0989406	0.110422	+	Cluster-1	20	20	17	90.8	90.8	71.1	16.801	0	173.87	14038000000	78	1559800000	3.38081	0.00300441	O60234	O60234	Glia maturation factor gamma	GMFG	598
-0.12406	-0.042938	0.149538	-0.157043	0.084738	0.132518	-0.168774	0.0511837	0.125984	+	Cluster-1	9	9	9	11.2	11.2	11.2	101.94	0	16.52	114350000	9	2242100	3.38044	0.00300441	Q8IXZ2	Q8IXZ2	Zinc finger CCCH domain-containing protein 3	ZC3H3	4435
-0.0772511	0.0702468	0.0131497	-0.117859	0.116631	0.0622432	-0.112141	0.147201	0.0115526	+	Cluster-1	12	12	12	36.4	36.4	36.4	44.139	0	125.77	280610000	19	16506000	3.38034	0.00300441	Q9C0F1	Q9C0F1	Centrosomal protein of 44 kDa	CEP44	6107
-0.536458	0.00233573	0.399862	-0.258334	0.0630563	0.270903	-0.427476	0.173393	0.264734	+	Cluster-1	36	36	36	30.8	30.8	30.8	147.25	0	114.79	1257200000	60	21308000	3.36725	0.00306038	P08575	P08575	Receptor-type tyrosine-protein phosphatase C	PTPRC	1196
-0.0774016	0.0428505	0.0363619	-0.0597134	0.0773557	0.0148814	-0.0989554	0.107083	0.0293841	+	Cluster-1	19	19	19	39.2	39.2	39.2	56.974	0	74.715	1766400000	27	58881000	3.35601	0.00312244	Q8NC56	Q8NC56	LEM domain-containing protein 2	LEMD2	4695
-0.216118	0.140606	0.0679648	-0.160649	0.0776481	0.142885	-0.211022	0.0253673	0.183337	+	Cluster-1	30	27	27	88	83	83	22.98	0	107.16	6417700000	76	1069600000	3.35322	0.0031308	O15347	O15347	High mobility group protein B3	HMGB3	444
-0.392244	0.303952	0.0657289	-0.28821	0.224458	0.186462	-0.34208	0.0932775	0.259087	+	Cluster-1	2	2	2	13.6	13.6	13.6	17.444	0.00059988	3.7801	14786000	2	2112300	3.33666	0.00320537	Q9Y3C5	Q9Y3C5	RING finger protein 11	RNF11	7458
-0.307212	0.194216	0.0913929	-0.137823	0.230304	-0.00340825	-0.194828	0.166945	0.0703069	+	Cluster-1	5	5	5	32	32	32	21.97	0	8.5548	265350000	6	33169000	3.33308	0.00322038	Q08117	Q08117	Amino-terminal enhancer of split	AES	2743
-0.148481	0.0520672	0.0943973	-0.105573	7.96107e-05	0.137025	-0.0861395	0.0231011	0.0668484	+	Cluster-1	18	14	14	27	24.2	24.2	80.595	0	84.346	646370000	33	25855000	3.32961	0.00324006	Q9NRL3	Q9NRL3	Striatin-4	STRN4	6611
-0.158928	0.0807159	0.0808747	-0.178353	0.0784674	0.166329	-0.128919	0.123838	0.041909	+	Cluster-1	14	14	14	9.9	9.9	9.9	158.29	0	20.897	214170000	14	3294900	3.32268	0.00328603	Q9BY12	Q9BY12	S phase cyclin A-associated protein in the endoplasmic reticulum	SCAPER	6029
-0.134113	0.0452621	0.0872473	-0.0928815	0.0804574	0.057403	-0.151596	0.13877	0.0504246	+	Cluster-1	23	23	21	19.2	19.2	17.3	133.28	0	41.629	397490000	28	6411200	3.3207	0.00329489	P23458	P23458	Tyrosine-protein kinase JAK1	JAK1	1581
-0.118826	0.132196	-0.0110262	-0.160154	0.188424	0.0572127	-0.131159	0.087182	0.0680657	+	Cluster-1	10	10	9	25.5	25.5	23.4	56.571	0	14.705	183890000	11	7661900	3.31886	0.00329615	O75143	O75143	Autophagy-related protein 13	ATG13	697
-0.308192	0.136248	0.142321	-0.325824	0.109774	0.310123	-0.194469	0.0963056	0.123697	+	Cluster-1	4	4	4	10.6	10.6	10.6	45.124	0	7.4892	132580000	5	6629100	3.31871	0.00329615	Q5T2D3	Q5T2D3	OTU domain-containing protein 3	OTUD3	3626
-0.146628	0.0866519	0.061725	-0.145727	0.0297346	0.163313	-0.117529	0.0545929	0.0774615	+	Cluster-1	6	6	6	29.5	29.5	29.5	31.957	0	86.038	130840000	10	10904000	3.31619	0.00330137	Q9H019	Q9H019	Mitochondrial fission regulator 1-like	MTFR1L	6141
-0.130015	0.00291355	0.118773	-0.188484	0.132821	0.135746	-0.224943	0.0592245	0.174802	+	Cluster-1	3	3	3	9.6	9.6	9.6	45.467	0	6.9482	27358000	4	1367900	3.30822	0.00334082	Q99519	Q99519	Sialidase-1	NEU1	5698
-0.147484	0.000107239	0.135665	-0.247862	0.155844	0.194863	-0.223157	0.0669674	0.167608	+	Cluster-1	46	46	46	85.1	85.1	85.1	62.293	0	323.31	20867000000	221	673140000	3.3021	0.00335549	Q16555;Q14195;Q14194	Q16555	Dihydropyrimidinase-related protein 2	DPYSL2	3324
-0.12954	0.0555026	0.0722051	-0.216835	0.0780157	0.21019	-0.183683	0.0387432	0.148234	+	Cluster-1	24	24	23	43.4	43.4	41.5	57.839	0	83.122	881770000	35	31492000	3.30035	0.00336157	Q02252	Q02252	Methylmalonate-semialdehyde dehydrogenase [acylating], mitochondrial	ALDH6A1	2657
-0.256809	0.0404379	0.187303	-0.329057	0.245543	0.225102	-0.253166	0.198041	0.103449	+	Cluster-1	19	19	19	67.7	67.7	67.7	29.644	0	147.27	2449500000	42	144090000	3.29722	0.00337662	O95865	O95865	N(G),N(G)-dimethylarginine dimethylaminohydrolase 2	DDAH2	1018
-0.279228	0.0859855	0.168132	-0.141222	0.0345516	0.152854	-0.296829	0.170956	0.158941	+	Cluster-1	5	5	5	14.9	14.9	14.9	55.315	0	10.751	60902000	6	2647900	3.28534	0.00343896	Q96AD5	Q96AD5	Patatin-like phospholipase domain-containing protein 2	PNPLA2	5240
-0.0689613	0.0596062	0.0134051	-0.0620018	0.0934383	0.00642568	-0.0396757	0.0403468	0.013582	+	Cluster-1	11	11	11	28.2	28.2	28.2	47.484	0	22.589	319680000	20	14531000	3.28064	0.00345973	O14733	O14733	Dual specificity mitogen-activated protein kinase kinase 7	MAP2K7	344
-0.0519564	0.0879937	-0.0284152	-0.0248614	0.0596773	-0.0169156	-0.066269	0.0865435	0.0107919	+	Cluster-1	13	13	13	27.4	27.4	27.4	50.559	0	61.537	957860000	28	68418000	3.28072	0.00345973	Q7L4I2	Q7L4I2	Arginine/serine-rich coiled-coil protein 2	RSRC2	4085
-0.480454	0.256084	0.158008	-0.264396	0.0825412	0.260644	-0.293102	0.15448	0.170825	+	Cluster-1	3	3	3	12.4	12.4	12.4	37.124	0	12.355	23385000	3	1798800	3.27429	0.0034867	Q8TD22	Q8TD22	Sideroflexin-5	SFXN5	4881
-0.126067	0.177261	-0.0478837	-0.232216	0.345611	0.0381488	-0.273441	0.331259	0.0153893	+	Cluster-1	10	10	10	76.8	76.8	76.8	16.389	0	33.124	159820000	10	19978000	3.26333	0.00354596	O15392	O15392	Baculoviral IAP repeat-containing protein 5	BIRC5	455
-0.251162	0.0475273	0.178037	-0.135174	0.0440478	0.139587	-0.122569	-0.00918428	0.12327	+	Cluster-1	24	24	21	36.8	36.8	33.2	85.658	0	229.51	1062200000	36	25907000	3.26274	0.00354596	P04150;P06401	P04150	Glucocorticoid receptor	NR3C1	1089
-0.123532	0.0641464	0.0608536	-0.10538	0.0811679	0.0733335	-0.0862567	-0.003881	0.0836671	+	Cluster-1	9	9	8	61.4	61.4	49.4	17.983	0	35.662	144150000	10	11088000	3.24435	0.00365414	Q86SZ2	Q86SZ2	Trafficking protein particle complex subunit 6B	TRAPPC6B	4209
-0.107298	0.102619	0.00977233	-0.159701	0.213831	0.0353181	-0.0889669	0.137957	-0.00320488	+	Cluster-1	6	6	6	18.9	18.9	18.9	39.554	0	21.584	112090000	6	5899400	3.24112	0.00367183	Q96H22	Q96H22	Centromere protein N	CENPN	5436
-0.199677	0.111088	0.0845236	-0.168519	0.0992908	0.136913	-0.161474	0.204885	0.0130883	+	Cluster-1	1	1	1	1.2	1.2	1.2	169.86	0.00031003	4.6119	9910000	1	173860	3.23746	0.00369401	P10071	P10071	Transcriptional activator GLI3;Transcriptional repressor GLI3R	GLI3	1270
-0.108552	0.0545239	0.0553792	-0.111165	0.0730113	0.0867612	-0.161731	0.150876	0.0501297	+	Cluster-1	23	22	20	88	88	83.1	20.811	0	308.61	21403000000	119	3057600000	3.23546	0.00369746	Q13185	Q13185	Chromobox protein homolog 3	CBX3	2872
-0.115816	0.0909148	0.0289248	-0.140193	0.0899053	0.108554	-0.124514	0.0222925	0.104407	+	Cluster-1	20	17	17	54.5	46.3	46.3	42.447	0	71.31	1439900000	41	65451000	3.22969	0.00372982	P35813	P35813	Protein phosphatase 1A	PPM1A	1821
-0.128429	0.0544326	0.0726139	-0.175963	0.0363223	0.191508	-0.1724	-0.0222223	0.176345	+	Cluster-1	14	14	14	47.8	47.8	47.8	26.724	0	123.08	1077800000	26	82910000	3.22943	0.00372982	Q9BUT1	Q9BUT1	3-hydroxybutyrate dehydrogenase type 2	BDH2	5931
-0.120044	0.0675691	0.0555026	-0.103139	-0.00684246	0.139987	-0.131685	0.0202012	0.112548	+	Cluster-1	30	17	17	59.5	39.9	39.9	49.263	0	93.501	16645000000	113	979140000	3.22269	0.00377198	P55795	P55795	Heterogeneous nuclear ribonucleoprotein H2	HNRNPH2	2283
-0.22417	0.120957	0.0949569	-0.114713	0.123368	0.0524067	-0.277135	0.173529	0.142049	+	Cluster-1	1	1	1	1.7	1.7	1.7	61.34	0.0089165	1.7218	11272000	1	469670	3.22145	0.00377954	Q9ULM2;M0R378	Q9ULM2;M0R378	Zinc finger protein 490	ZNF490	228
-0.160649	-0.0133656	0.158236	-0.225725	0.112778	0.197277	-0.155098	-0.0459313	0.174621	+	Cluster-1	19	19	12	34.3	34.3	26	55.08	0	71.576	1437200000	36	75644000	3.20804	0.00385517	Q8IZP0	Q8IZP0	Abl interactor 1	ABI1	4491
-0.155493	0.0314128	0.120415	-0.0735929	0.0545786	0.0522445	-0.145121	0.0751696	0.0881084	+	Cluster-1	7	6	6	4.3	3.7	3.7	162.19	0	7.568	110210000	8	1296600	3.20536	0.0038703	Q9P227	Q9P227	Rho GTPase-activating protein 23	ARHGAP23	6940
-0.082281	0.089841	-0.000972968	-0.058026	0.0626997	0.0249831	-0.0378109	0.0481933	0.00595227	+	Cluster-1	16	16	16	39.6	39.6	39.6	51.295	0	180.81	1315400000	28	65770000	3.20254	0.00388128	Q06546	Q06546	GA-binding protein alpha chain	GABPA	2721
-0.149723	0.0115988	0.1296	-0.0596012	-0.025067	0.0989314	-0.145196	0.0372443	0.11336	+	Cluster-1	7	7	7	16.1	16.1	16.1	83.495	0	15.033	98587000	8	5188800	3.20211	0.00388188	Q66K89	Q66K89	Transcription factor E4F1	E4F1	3739
-0.314023	-0.0117596	0.260309	-0.342062	0.206913	0.262112	-0.408239	0.28489	0.170201	+	Cluster-1	2	2	2	8.7	8.7	8.7	38.782	0	6.7827	22549000	3	1186800	3.20014	0.00389309	Q9UIB8	Q9UIB8	SLAM family member 5	CD84	7120
-0.0831682	0.0148396	0.066403	-0.126616	0.0837361	0.0995995	-0.0897369	0.0110964	0.0776952	+	Cluster-1	43	43	42	37	37	35.6	155.34	0	260.95	2162900000	81	39325000	3.19908	0.00389498	Q7Z3K3	Q7Z3K3	Pogo transposable element with ZNF domain	POGZ	4136
-0.154021	0.0775913	0.0780545	-0.0781182	0.0664681	0.0485886	-0.141516	0.144972	0.037166	+	Cluster-1	21	20	20	22.4	21.6	21.6	115.01	0	126.93	527170000	29	10138000	3.19097	0.00392667	A8MW92	A8MW92	PHD finger protein 20-like protein 1	PHF20L1	99
-0.522678	0.103302	0.320611	-0.276233	0.0180955	0.320611	-0.308213	0.170512	0.171878	+	Cluster-1	3	3	2	2	2	1.4	214.76	0.00015708	5.0083	4104800	2	44138	3.18725	0.00394414	P23468	P23468	Receptor-type tyrosine-protein phosphatase delta	PTPRD	1582
-0.0341134	-0.0237881	0.0548877	-0.0600637	0.0196876	0.0652205	-0.0741794	0.0117999	0.0622567	+	Cluster-1	22	22	22	24	24	24	139.56	0	58.595	401390000	27	6689900	3.18022	0.00399201	P54098	P54098	DNA polymerase subunit gamma-1	POLG	2235
-0.0447676	-0.0163183	0.0583514	-0.0499792	-0.00040941	0.066403	-0.0955876	-0.0166304	0.102383	+	Cluster-1	52	52	45	31.3	31.3	27.8	196.69	0	223.15	3475600000	83	41377000	3.17717	0.00400045	O14646	O14646	Chromodomain-helicase-DNA-binding protein 1	CHD1	331
-0.197504	0.0195405	0.160888	-0.246851	0.212721	0.152082	-0.205607	0.0499632	0.161206	+	Cluster-1	3	3	3	13.8	13.8	13.8	30.937	0	8.4597	24580000	3	1638700	3.17823	0.00400045	Q6ICL3	Q6ICL3	Transport and Golgi organization protein 2 homolog	TANGO2	3800
-0.108913	-0.0245666	0.124053	-0.130676	0.0628006	0.120415	-0.122989	0.0719006	0.0706332	+	Cluster-1	62	62	45	41.5	41.5	34.3	132.88	0	316.05	14169000000	148	277820000	3.17741	0.00400045	Q8TAQ2	Q8TAQ2	SWI/SNF complex subunit SMARCC2	SMARCC2	4824
-0.173156	0.0785284	0.0967921	-0.148795	0.0629657	0.139868	-0.112054	0.124802	0.0271999	+	Cluster-1	33	33	33	45.8	45.8	45.8	66.248	0	241.51	3776400000	64	118010000	3.17267	0.00402559	Q5JTV8	Q5JTV8	Torsin-1A-interacting protein 1	TOR1AIP1	3573
-0.246851	0.117	0.112778	-0.388954	0.218634	0.296804	-0.392269	0.324603	0.12295	+	Cluster-1	31	9	8	69	25.8	25.4	21.364	0	18.939	155110000000	330	17235000000	3.16889	0.00404761	P16403	P16403	Histone H1.2	HIST1H1C	1428
-0.11628	0.0569003	0.0598356	-0.11657	0.156829	0.0272649	-0.185886	0.135318	0.0844669	+	Cluster-1	6	6	6	5.7	5.7	5.7	142.95	0	7.7458	76374000	7	1252000	3.16632	0.00406179	Q15468	Q15468	SCL-interrupting locus protein	STIL	3241
-0.154766	0.0132228	0.133405	-0.0679818	0.0146457	0.0777226	-0.164515	-0.00622635	0.156333	+	Cluster-1	3	3	3	5.6	5.6	5.6	94.103	0.00015632	4.8884	22697000	3	504370	3.1656	0.00406518	Q92738	Q92738	USP6 N-terminal-like protein	USP6NL	5113
-0.250791	0.000783522	0.21347	-0.185694	0.0956936	0.163453	-0.394181	0.110274	0.290385	+	Cluster-1	2	2	2	1.7	1.7	1.7	121.77	0.0011401	2.6785	24974000	2	624360	3.16246	0.00408153	Q93073	Q93073	Selenocysteine insertion sequence-binding protein 2-like	SECISBP2L	5176
-0.177444	0.141256	0.036593	-0.216343	0.185823	0.132303	-0.150456	0.0513194	0.109719	+	Cluster-1	5	5	5	26.6	26.6	26.6	35.164	0	7.4437	32471000	5	3247100	3.15966	0.00409856	Q69YI7	Q69YI7	Nuclear apoptosis-inducing factor 1	NAIF1	3761
-0.0942542	0.000706378	0.0899601	-0.0748261	0.0662128	0.0445204	-0.109419	0.0176291	0.0941993	+	Cluster-1	18	18	17	38.1	38.1	33.5	63.876	0	214.68	2971800000	51	135080000	3.15653	0.00412086	Q8IY67	Q8IY67	Ribonucleoprotein PTB-binding 1	RAVER1	4443
-0.11323	0.0684211	0.0485886	-0.148574	0.173603	0.0535105	-0.146327	0.0658103	0.0970149	+	Cluster-1	23	23	23	30.8	30.8	30.8	61.956	0	235.81	2892000000	45	99725000	3.1431	0.00420319	Q9BW71	Q9BW71	HIRA-interacting protein 3	HIRIP3	5976
-0.077176	-0.0363075	0.103495	-0.0589744	0.0267142	0.0566932	-0.0749363	-0.0101755	0.0755431	+	Cluster-1	6	6	6	16.9	16.9	16.9	30.834	0	6.3393	92173000	7	6583800	3.1381	0.00422502	Q96BQ5	Q96BQ5	Coiled-coil domain-containing protein 127	CCDC127	5274
-0.0611541	-0.0211595	0.0780157	-0.0483813	0.0167093	0.0504585	-0.0399964	-0.00594806	0.041153	+	Cluster-1	11	3	2	21.9	6.5	4.5	60.886	0	6.1472	484760000	15	17313000	3.13727	0.00422977	Q9NZN3	Q9NZN3	EH domain-containing protein 3	EHD3	6893
-0.160038	0.143366	0.0173904	-0.148242	0.10684	0.10518	-0.103704	0.176195	-0.0159748	+	Cluster-1	15	15	15	28.6	28.6	28.6	68.124	0	41.23	825620000	21	34401000	3.11712	0.00435583	Q96CM8	Q96CM8	Acyl-CoA synthetase family member 2, mitochondrial	ACSF2	5304
-0.099496	-0.0115353	0.10425	-0.0876368	0.0694784	0.0600262	-0.11607	0.0606853	0.0720044	+	Cluster-1	38	38	36	35.8	35.8	34.3	137.17	0	202.15	1455200000	54	25530000	3.11502	0.00435927	Q6WKZ4	Q6WKZ4	Rab11 family-interacting protein 1	RAB11FIP1	3983
-0.151176	0.125905	0.0264875	-0.0842931	0.068047	0.0566164	-0.0752867	0.107389	0.00575078	+	Cluster-1	19	19	19	17.3	17.3	17.3	117.87	0	49.623	676870000	24	14714000	3.11441	0.00436164	Q8TDZ2	Q8TDZ2	Protein-methionine sulfoxide oxidase MICAL1	MICAL1	4902
-0.22472	0.0338126	0.171217	-0.363196	0.304622	0.216782	-0.379438	0.203719	0.213838	+	Cluster-1	26	3	1	95.2	19	8.7	13.952	0.00045413	4.0275	302510000000	822	43215000000	3.11289	0.00437051	Q99880	Q99880	Histone H2B type 1-L	HIST1H2BL	5761
-0.156081	0.0708737	0.0876629	-0.143378	0.13399	0.0782806	-0.181696	0.00913828	0.164041	+	Cluster-1	9	9	9	28.8	28.8	28.8	51.391	0	78.651	294570000	19	9502300	3.1102	0.0043842	P0CG12	P0CG12	Chromosome transmission fidelity protein 8 homolog isoform 2	CHTF8	1256
-0.225612	0.0330243	0.172797	-0.365158	0.306392	0.217735	-0.377061	0.200896	0.216798	+	Cluster-1	28	1	0	95.2	8.7	0	13.922	0.00045235	3.9159	320520000000	855	45788000000	3.11025	0.0043842	Q99877	Q99877	Histone H2B type 1-N	HIST1H2BN	5760
-0.0787883	0.0775345	0.00795222	-0.154631	0.135303	0.090725	-0.118964	0.0920204	0.0567076	+	Cluster-1	32	32	31	47.5	47.5	47.1	54.389	0	318.41	5890200000	80	310010000	3.08949	0.00450979	P50995;P27216	P50995	Annexin A11	ANXA11	2119
-0.224933	0.0332997	0.171867	-0.369413	0.308062	0.220436	-0.384209	0.201082	0.219555	+	Cluster-1	28	28	0	95.2	95.2	0	13.906	0	323.31	321090000000	854	45871000000	3.09099	0.00450979	P62807	P62807	Histone H2B type 1-C/E/F/G/I	HIST1H2BC	2451
-0.145277	0.0278374	0.11284	-0.0734544	0.0436372	0.0618982	-0.181607	0.0685615	0.127573	+	Cluster-1	3	3	3	2.1	2.1	2.1	168.09	0.00073823	3.4362	298400000	3	3825600	3.09136	0.00450979	Q08AD1	Q08AD1	Calmodulin-regulated spectrin-associated protein 2	CAMSAP2	2759
-0.125283	0.11026	0.0166006	-0.0968561	0.100106	0.0487	-0.0532228	0.0522535	0.0199631	+	Cluster-1	13	12	12	53.9	48.2	48.2	21.258	0	55.781	7677300000	53	853030000	3.08556	0.00452878	P60953;P17081;Q9H4E5	P60953	Cell division control protein 42 homolog	CDC42	2353
-0.225725	0.0320931	0.173299	-0.372962	0.310868	0.221541	-0.38238	0.200061	0.220941	+	Cluster-1	28	1	1	95.2	8.7	8.7	13.936	0.00087413	3.1844	319240000000	851	45606000000	3.07777	0.00459018	P58876;Q99879	P58876;Q99879	Histone H2B type 1-D;Histone H2B type 1-M	HIST1H2BD;HIST1H2BM	2329
-0.230123	0.109068	0.110744	-0.37705	0.206716	0.295063	-0.370238	0.313065	0.120105	+	Cluster-1	36	36	12	71.2	71.2	29.2	21.865	0	323.31	165510000000	345	18390000000	3.07611	0.00460083	P10412;Q02539	P10412	Histone H1.4	HIST1H1E	1282
-0.223147	0.0299433	0.173516	-0.361378	0.30698	0.215833	-0.37456	0.20041	0.215628	+	Cluster-1	28	1	0	95.2	8.7	0	13.892	0.00031037	4.6424	317350000000	847	45336000000	3.0753	0.0046026	Q93079	Q93079	Histone H2B type 1-H	HIST1H2BH	5180
-0.0740852	0.043578	0.0328119	-0.104152	0.116343	0.0443878	-0.11624	0.0500736	0.0789109	+	Cluster-1	25	25	25	57.6	57.6	57.6	44.255	0	160.52	1134500000	38	66738000	3.07447	0.00460796	Q6P6C2	Q6P6C2	RNA demethylase ALKBH5	ALKBH5	3891
-0.205823	0.199087	0.00856152	-0.0893107	0.10693	0.0319054	-0.142835	0.115975	0.0588008	+	Cluster-1	5	5	5	6.6	6.6	6.6	105.53	0	8.9987	55619000	5	1738100	3.065	0.00467824	P78364	P78364	Polyhomeotic-like protein 1	PHC1	2529
-0.107544	0.0525071	0.0564973	-0.0484227	0.044794	0.0256305	-0.116583	0.0881084	0.0572284	+	Cluster-1	36	36	33	39.7	39.7	37.2	116.53	0	141.25	590170000	43	9674900	3.06434	0.00468188	Q6WCQ1	Q6WCQ1	Myosin phosphatase Rho-interacting protein	MPRIP	3982
-0.0733994	0.044179	0.0319415	-0.0530722	0.00708642	0.0652673	-0.0670188	-0.00618626	0.0665463	+	Cluster-1	33	33	33	21.1	21.1	21.1	194.1	0	86.334	1230000000	49	15974000	3.05052	0.00477336	Q8IZH2	Q8IZH2	5-3 exoribonuclease 1	XRN1	4487
-0.189426	-0.00620697	0.175516	-0.139234	0.127561	0.0792436	-0.208303	0.0422801	0.169741	+	Cluster-1	27	27	27	69.5	69.5	69.5	30.84	0	323.31	20218000000	111	1555200000	3.04984	0.00477387	Q13151	Q13151	Heterogeneous nuclear ribonucleoprotein A0	HNRNPA0	2865
-0.155366	0.074727	0.083794	-0.240549	0.21324	0.143366	-0.14653	0.118177	0.0603699	+	Cluster-1	1	1	1	2.8	2.8	2.8	51.471	0.0021032	2.3832	3809100	1	141080	3.04212	0.0048279	Q16649	Q16649	Nuclear factor interleukin-3-regulated protein	NFIL3	3339
-0.101827	0.0171201	0.0841444	-0.118001	0.0284019	0.130252	-0.133544	0.106939	0.0588918	+	Cluster-1	10	10	10	26.3	26.3	26.3	51.546	0	27.1	377110000	16	12570000	3.04059	0.004838	Q96K21	Q96K21	Abscission/NoCut checkpoint regulator	ZFYVE19	5507
-0.217151	0.0290673	0.168303	-0.359802	0.305368	0.215052	-0.366898	0.199864	0.207077	+	Cluster-1	28	2	0	95.2	13.5	0	13.89	0	26.541	311390000000	848	44484000000	3.03547	0.00488119	O60814;P57053	O60814;P57053	Histone H2B type 1-K;Histone H2B type F-S	HIST1H2BK;H2BFS	657
-0.109304	0.0553792	0.0551246	-0.136391	0.0770975	0.114466	-0.147179	-0.0143111	0.146707	+	Cluster-1	29	29	29	35.1	35.1	35.1	68.329	0	207.39	8775700000	76	548480000	3.03349	0.00489647	Q15637	Q15637	Splicing factor 1	SF1	3260
-0.175028	0.0192698	0.144843	-0.142827	0.154277	0.0640613	-0.169681	0.124971	0.0737425	+	Cluster-1	3	3	3	9.8	9.8	9.8	42.287	0	8.0811	68001000	3	5230800	3.03032	0.00490768	P31785	P31785	Cytokine receptor common subunit gamma	IL2RG	1745
-0.371788	0.108739	0.209982	-0.536458	-0.111672	0.611374	-0.454528	0.000852124	0.379558	+	Cluster-1	1	1	1	0.8	0.8	0.8	160.4	0.0089069	1.6908	6500100	1	87839	3.02739	0.00492169	Q9UQ26	Q9UQ26	Regulating synaptic membrane exocytosis protein 2	RIMS2	7327
-0.0647595	0.0871615	-0.0155359	-0.0637961	0.0457698	0.047112	-0.0816219	0.0927144	0.021585	+	Cluster-1	22	20	20	9.5	8.9	8.9	304.1	0	113.28	339270000	28	2513100	3.02212	0.0049727	Q14573	Q14573	Inositol 1,4,5-trisphosphate receptor type 3	ITPR3	3077
-0.698623	0.231291	0.284878	-0.298363	0.167999	0.233456	-0.466047	0.3752	0.133607	+	Cluster-1	31	31	30	39.3	39.3	39.3	85.513	0	132.56	2456400000	66	61409000	3.02051	0.00498413	P08473	P08473	Neprilysin	MME	1192
-0.304895	0.0160497	0.238321	-0.134113	-0.0016949	0.175948	-0.24851	0.130539	0.149432	+	Cluster-1	2	2	2	12	12	12	21.487	0.00015868	5.2404	77506000	3	9688200	3.01714	0.00500871	P56559	P56559	ADP-ribosylation factor-like protein 4C	ARL4C	2303
-0.172199	0.0966206	0.0773557	-0.124919	0.179776	0.0201762	-0.137373	0.0561855	0.0948218	+	Cluster-1	10	10	9	54.6	54.6	51.9	29.6	0	33.676	467940000	14	31196000	3.01592	0.00501566	Q9Y657;Q9BPZ2;Q99865;Q5JUX0	Q9Y657	Spindlin-1	SPIN1	7611
-0.0985786	0.0674988	0.0353577	-0.045718	0.0986313	-0.0219027	-0.0549415	0.0927665	-0.0037019	+	Cluster-1	6	6	6	37.2	37.2	37.2	20.086	0	15.798	91744000	8	8340300	3.01302	0.00502799	Q5J8M3	Q5J8M3	ER membrane protein complex subunit 4	EMC4	3555
-0.0761046	0.0611872	0.0181267	-0.128911	0.127264	0.0693213	-0.110044	0.0509864	0.0725343	+	Cluster-1	11	10	10	69.8	69.8	69.8	19.73	0	173.75	593840000	18	53985000	2.98852	0.00520684	Q9UMY4	Q9UMY4	Sorting nexin-12	SNX12	7276
-0.232216	0.114205	0.107575	-0.42013	0.221541	0.319988	-0.416349	0.321625	0.139297	+	Cluster-1	36	15	15	74.7	36.7	36.7	22.35	0	40.678	134400000000	306	13440000000	2.98422	0.0052291	P16402;REV__P16402	P16402	Histone H1.3	HIST1H1D	1427
-0.178751	0.0199059	0.149086	-0.0676159	-0.0203847	0.103631	-0.176505	0.0599505	0.127954	+	Cluster-1	8	8	8	7.3	7.3	7.3	121.87	0	10.861	92547000	8	2056600	2.97937	0.00526763	Q13127	Q13127	RE1-silencing transcription factor	REST	2858
-0.111979	0.0473547	0.0651209	-0.0503919	0.00811658	0.0608536	-0.0891516	0.0677237	0.0435882	+	Cluster-1	15	15	14	17.9	17.9	16.3	96.184	0	20.513	322250000	18	6856400	2.97489	0.00528818	Q9ULT0	Q9ULT0	Tetratricopeptide repeat protein 7A	TTC7A	7250
-0.0442028	-0.0123232	0.0546262	-0.0806869	0.0469622	0.0682036	-0.062889	0.00938146	0.0541648	+	Cluster-1	57	50	41	72.9	68.3	55.2	80.785	0	231.73	5236300000	98	119010000	2.9689	0.00533991	Q13330	Q13330	Metastasis-associated protein MTA1	MTA1	2897
-0.0902384	0.0386339	0.0542082	-0.157176	0.0615034	0.150562	-0.143758	-0.00936741	0.140973	+	Cluster-1	34	34	22	59	59	41	58.042	0	323.31	7330000000	110	281920000	2.95732	0.00542924	Q13177	Q13177	Serine/threonine-protein kinase PAK 2;PAK-2p27;PAK-2p34	PAK2	2871
-0.0682303	0.0335844	0.0362587	-0.0316674	0.0203805	0.0257963	-0.032659	0.0218115	0.0181406	+	Cluster-1	16	11	10	36	28	28	37.839	0	44.836	719850000	25	34278000	2.95464	0.00545246	O94905	O94905	Erlin-2	ERLIN2	889
-0.116415	0.0639707	0.0544326	-0.166836	0.069655	0.156317	-0.127708	0.122289	0.0416358	+	Cluster-1	18	18	17	29	29	26.3	62.888	0	81.457	863950000	30	34558000	2.95338	0.00545705	Q99856	Q99856	AT-rich interactive domain-containing protein 3A	ARID3A	5757
-0.202971	0.212721	-0.00948186	-0.112205	0.0851607	0.0788644	-0.161606	0.137837	0.0593612	+	Cluster-1	7	7	6	28.5	28.5	24.6	40.156	0	97.15	332960000	11	18498000	2.95074	0.00547909	P13747	P13747	HLA class I histocompatibility antigen, alpha chain E	HLA-E	1353
-0.0666371	0.0557828	0.0143434	-0.0310303	0.0708737	-0.0179112	-0.0469047	0.108894	-0.0222514	+	Cluster-1	28	28	28	39.4	39.4	39.4	77.193	0	134.92	701630000	37	17541000	2.94593	0.00553649	Q8NCN4	Q8NCN4	E3 ubiquitin-protein ligase RNF169	RNF169	4711
-0.067514	0.0576129	0.0136562	-0.0519887	0.0187162	0.0534284	-0.058574	0.063067	0.0178975	+	Cluster-1	14	14	14	18.2	18.2	18.2	110.45	0	34.38	376600000	20	8368900	2.94112	0.00558336	Q86YS7	Q86YS7	C2 domain-containing protein 5	C2CD5	4335
-0.342062	0.362632	-0.0352053	-0.231806	0.224596	0.121917	-0.152488	0.210679	-6.86053e-05	+	Cluster-1	20	3	3	74.3	24.3	24.3	15.43	0	9.828	121350000000	187	17336000000	2.92762	0.00570922	Q5TEC6	Q5TEC6	Histone H3	HIST2H3PS2	3668
-0.292672	0.0796323	0.182303	-0.268295	0.138147	0.225637	-0.128025	0.0807275	0.069017	+	Cluster-1	3	3	3	15.1	15.1	15.1	45.679	0	7.7148	60074000	4	2730600	2.9264	0.00571567	Q6IA17	Q6IA17	Single Ig IL-1-related receptor	SIGIRR	3791
-0.0632668	0.0687154	0.00240856	-0.0638376	0.0630134	0.0327605	-0.0243761	0.068628	-0.0199554	+	Cluster-1	28	28	13	58.1	58.1	26.8	40.589	0	139.75	2580100000	49	143340000	2.92584	0.00571712	P17612	P17612	cAMP-dependent protein kinase catalytic subunit alpha	PRKACA	1461
-0.125858	0.114823	0.0131087	-0.112348	0.0642266	0.0948772	-0.0950837	0.0327266	0.068628	+	Cluster-1	4	4	4	33.8	33.8	33.8	17.799	0	8.1447	89599000	4	12800000	2.91828	0.00579648	Q6PH81	Q6PH81	UPF0547 protein C16orf87	C16orf87	3907
-0.141944	0.0401347	0.0992908	-0.15381	0.10425	0.113923	-0.229463	-0.007827	0.217047	+	Cluster-1	5	5	5	6.8	6.8	6.8	88.869	0	7.353	64863000	6	1907700	2.91568	0.00582369	Q9H1K0	Q9H1K0	Rabenosyn-5	RBSN	6195
-0.10847	0.041249	0.0667257	-0.201523	0.147488	0.147861	-0.142333	0.103025	0.0669256	+	Cluster-1	14	14	14	45.9	45.9	45.9	37.226	0	99.151	455210000	18	25290000	2.91463	0.00583013	Q96GS4	Q96GS4	Uncharacterized protein C17orf59	C17orf59	5428
-0.203668	0.0537458	0.137703	-0.322992	0.197911	0.248902	-0.395271	0.302919	0.150118	+	Cluster-1	2	2	2	8.9	8.9	8.9	59.977	0.00015618	4.8509	7635200	2	347060	2.90992	0.00586312	Q8TCT0	Q8TCT0	Ceramide kinase	CERK	4873
-0.0719532	0.0713242	0.00708642	-0.0726149	0.0418151	0.0624494	-0.0811584	0.0203697	0.0636423	+	Cluster-1	1	1	1	21.7	21.7	21.7	9.4618	0	13.004	66279000	9	66279000	2.90609	0.00587919	P60002	P60002	Transcription elongation factor 1 homolog	ELOF1	2334
-0.0718565	-0.00675601	0.0747809	-0.0782641	0.0535105	0.060146	-0.0723998	-0.0284811	0.0856644	+	Cluster-1	42	42	23	62	62	42.3	64.132	0	323.31	25725000000	241	1286300000	2.90268	0.005912	P14866	P14866	Heterogeneous nuclear ribonucleoprotein L	HNRNPL	1384
-0.26963	0.124962	0.124962	-0.271772	0.0887765	0.263196	-0.171084	-0.0598838	0.194414	+	Cluster-1	4	4	4	26.1	26.1	26.1	24.334	0	27.073	65263000	6	7251400	2.89208	0.00601177	Q9UI95	Q9UI95	Mitotic spindle assembly checkpoint protein MAD2B	MAD2L2	7118
-0.0665644	0.0375448	0.0314951	-0.12363	0.0843258	0.0941869	-0.0838021	0.0316117	0.0597226	+	Cluster-1	23	23	22	83.7	83.7	81	28.97	0	89.167	2771200000	47	213170000	2.89078	0.00601821	O95721	O95721	Synaptosomal-associated protein 29	SNAP29	997
-0.0468912	0.00586141	0.0404715	-0.0627762	0.0151083	0.0722051	-0.0300754	-0.00420418	0.03096	+	Cluster-1	12	12	11	45.6	45.6	44	26.396	0	42.439	2045700000	34	227300000	2.87998	0.00613855	Q9Y3Y2	Q9Y3Y2	Chromatin target of PRMT1 protein	CHTOP	7492
-0.070985	-0.0225421	0.0878448	-0.113162	0.077687	0.0855955	-0.108856	0.0460316	0.0740477	+	Cluster-1	35	35	28	38.1	38.1	33.4	56.678	0	316.15	12077000000	95	928970000	2.8763	0.00616833	Q08170	Q08170	Serine/arginine-rich splicing factor 4	SRSF4	2744
-0.0928277	0.0307253	0.063592	-0.131841	0.108237	0.0868802	-0.181994	0.0349039	0.149022	+	Cluster-1	6	6	6	12.2	12.2	12.2	49.648	0	7.72	76931000	6	3344800	2.87533	0.00616949	Q8IV32	Q8IV32	Coiled-coil domain-containing protein 71	CCDC71	4362
-0.0785924	0.0381488	0.0428985	-0.0378663	0.00956025	0.0436372	-0.039068	0.0113012	0.0300382	+	Cluster-1	59	59	55	34.9	34.9	32.9	206.69	0	188.14	2642700000	101	31461000	2.86872	0.00624046	Q8WWQ0	Q8WWQ0	PH-interacting protein	PHIP	5009
-0.370228	0.0940509	0.220926	-0.274475	0.223442	0.172648	-0.325836	-0.0748366	0.337212	+	Cluster-1	1	1	1	8.9	8.9	8.9	21.319	0.0026514	2.3097	6837800	1	976830	2.86825	0.00624336	P78317	P78317	E3 ubiquitin-protein ligase RNF4	RNF4	2519
-0.178523	0.179908	0.00496806	-0.0834418	0.091764	0.0369898	-0.112365	0.086443	0.0533976	+	Cluster-1	10	10	10	25.1	25.1	25.1	47.515	0	20.207	212500000	11	9659300	2.86254	0.00631124	Q6P2D0	Q6P2D0	Zinc finger protein 1 homolog	ZFP1	3868
-0.115573	0.0429622	0.0711951	-0.0924685	0.0573137	0.0750479	-0.0810021	0.113106	0.00702535	+	Cluster-1	30	23	22	19	15.7	14.7	211.34	0	65.276	1056900000	39	13049000	2.86035	0.00632118	O14647;A0A0D9SFI3	O14647	Chromodomain-helicase-DNA-binding protein 2	CHD2	332
-0.0815147	0.0543099	0.0305817	-0.0550829	0.00717891	0.0679285	-0.112216	0.0320328	0.0867257	+	Cluster-1	58	58	57	38.4	38.4	37.8	191.58	0	310.41	2174800000	88	27185000	2.85765	0.00634064	Q7LBC6	Q7LBC6	Lysine-specific demethylase 3B	KDM3B	4104
-0.0386147	0.0605622	-0.0161042	-0.0927326	0.105978	0.0372798	-0.0677586	0.0735079	0.0204204	+	Cluster-1	26	1	1	49.3	5.6	5.6	42.019	0.0011496	2.8758	186540000000	626	9327000000	2.85664	0.0063488	P68032;P62736;P63267	P68032;P62736;P63267	Actin, alpha cardiac muscle 1;Actin, aortic smooth muscle;Actin, gamma-enteric smooth muscle	ACTC1;ACTA2;ACTG2	2504
-0.0385064	0.0608143	-0.016367	-0.0925855	0.106208	0.0371529	-0.0676277	0.0735547	0.0203902	+	Cluster-1	26	4	1	49.3	19.4	5.6	42.051	0	29.089	186530000000	623	9326700000	2.85456	0.00636349	P68133	P68133	Actin, alpha skeletal muscle	ACTA1	2507
-0.166172	0.247566	-0.0728426	-0.181846	0.155052	0.110587	-0.255307	0.335427	-0.00522563	+	Cluster-1	3	3	3	3.7	3.7	3.7	109.79	0	5.5523	95768000	6	2588300	2.84764	0.00643781	O94985	O94985	Calsyntenin-1;Soluble Alc-alpha;CTF1-alpha	CLSTN1	906
-0.109054	0.0175409	0.0891865	-0.0393456	-0.0404425	0.0851607	-0.0603563	-0.0269484	0.0726672	+	Cluster-1	19	19	19	45.6	45.6	45.6	40.75	0	102.55	988530000	33	49427000	2.84034	0.00651893	O95299	O95299	NADH dehydrogenase [ubiquinone] 1 alpha subcomplex subunit 10, mitochondrial	NDUFA10	945
-0.0911022	0.0551246	0.0390469	-0.0764463	0.130252	-0.00704488	-0.148381	0.127791	0.0555703	+	Cluster-1	5	5	5	7.1	7.1	7.1	147.97	0	9.4092	23336000	5	409410	2.83909	0.00652334	Q9H7P9	Q9H7P9	Pleckstrin homology domain-containing family G member 2	PLEKHG2	6340
-0.0450105	0.0090455	0.0358275	-0.0595712	-0.00356388	0.0820618	-0.0726014	-0.0363222	0.0909941	+	Cluster-1	19	16	16	49	43.9	43.9	48.897	0	72.781	2455800000	40	94454000	2.83898	0.00652334	Q9UN37;I3L4J1	Q9UN37;I3L4J1	Vacuolar protein sorting-associated protein 4A	VPS4A	7278
-0.10267	0.0171683	0.0846911	-0.0792944	-0.0142591	0.113495	-0.1371	0.0858755	0.0732945	+	Cluster-1	33	33	33	44	44	44	89.098	0	124.68	1458300000	57	23907000	2.83613	0.00654624	Q96JM3	Q96JM3	Chromosome alignment-maintaining phosphoprotein 1	CHAMP1	5499
-0.119569	0.0840022	0.0388175	-0.110625	0.127346	0.0438798	-0.105987	0.0149747	0.0923174	+	Cluster-1	17	17	17	68	68	68	33.777	0	71.965	2703800000	57	168990000	2.83396	0.00656694	P46109	P46109	Crk-like protein	CRKL	1964
-0.0634567	0.0348904	0.0317899	-0.0314239	0.0429266	0.00634742	-0.0291472	0.0446834	-1.74469e-05	+	Cluster-1	29	25	24	27.1	24.3	23.4	92.153	0	100.47	1403900000	45	40111000	2.82022	0.00673706	P52756;REV__P08243	P52756	RNA-binding protein 5	RBM5	2193
-0.281089	0.321096	-0.0391777	-0.408228	0.312742	0.249989	-0.333533	0.139597	0.212376	+	Cluster-1	3	3	3	5	5	5	88.272	0	13.155	40750000	4	947670	2.81717	0.00678048	Q9NXD2	Q9NXD2	Myotubularin-related protein 10	MTMR10	6805
-0.148574	0.104612	0.0461381	-0.0902384	0.109232	0.0310783	-0.162179	0.0383307	0.12806	+	Cluster-1	8	8	8	61.6	61.6	61.6	8.5468	0	16.165	1848300000	17	462070000	2.81612	0.00679274	Q9BZL1	Q9BZL1	Ubiquitin-like protein 5	UBL5	6079
-0.126981	0.10525	0.0244872	-0.0676805	0.1215	-0.010695	-0.130687	0.0639296	0.082634	+	Cluster-1	4	4	4	37	37	37	16.403	0	12.633	158640000	7	22663000	2.80291	0.00695212	Q9NWA0	Q9NWA0	Mediator of RNA polymerase II transcription subunit 9	MED9	6755
-0.121406	-0.000635024	0.114994	-0.157368	0.0171201	0.185041	-0.0946817	0.0562225	0.0563114	+	Cluster-1	21	21	21	54.1	54.1	54.1	34.293	0	105.85	8348300000	58	596310000	2.79332	0.00706064	Q16836	Q16836	Hydroxyacyl-coenzyme A dehydrogenase, mitochondrial	HADH	3359
-0.0289828	0.0377863	-0.00331427	-0.0572329	0.0470148	0.0367305	-0.048483	0.0695447	0.00297976	+	Cluster-1	45	45	43	51	51	49.8	95.785	0	323.31	7026000000	121	180150000	2.78703	0.00712964	P45974	P45974	Ubiquitin carboxyl-terminal hydrolase 5	USP5	1953
-0.257919	0.216067	0.031991	-0.079171	0.173102	-0.0380105	-0.230439	0.34977	-0.0369115	+	Cluster-1	3	2	2	3.5	2.6	2.6	88.67	0.00030637	4.2876	44827000	3	953760	2.77922	0.00722042	Q8TD31	Q8TD31	Coiled-coil alpha-helical rod protein 1	CCHCR1	4883
-0.124605	0.00888085	0.10964	-0.0703057	0.0533836	0.048335	-0.0785602	0.0519902	0.0431765	+	Cluster-1	74	74	74	44	44	44	192.95	0	250.16	3243900000	126	39083000	2.77812	0.00722602	Q86U86	Q86U86	Protein polybromo-1	PBRM1	4234
-0.058026	0.0603587	0.00443947	-0.066206	0.081876	0.0194548	-0.0295842	0.109719	-0.0392325	+	Cluster-1	10	10	10	15.9	15.9	15.9	71.669	0	22.858	105410000	10	3513700	2.77584	0.00723699	Q8WV44	Q8WV44	E3 ubiquitin-protein ligase TRIM41	TRIM41	4974
-0.0630331	0.092756	-0.0227077	-0.0587763	0.0895613	0.00448337	-0.0725483	0.0416358	0.0432123	+	Cluster-1	37	30	27	54.7	45.2	41.6	68.934	0	90.336	1737900000	53	45734000	2.77567	0.00723699	Q9H0B6	Q9H0B6	Kinesin light chain 2	KLC2	6153
-0.136391	0.0584498	0.0770975	-0.145503	-0.0365336	0.209334	-0.166085	0.0679743	0.111965	+	Cluster-1	16	16	16	37.8	37.8	37.8	33.592	0	98.479	1351900000	23	112650000	2.7724	0.007275	Q9UEE9;H3BUI4	Q9UEE9	Craniofacial development protein 1	CFDP1	7043
-0.0931008	0.0206936	0.0718873	-0.148135	0.0186228	0.17538	-0.0843411	0.00820416	0.0731274	+	Cluster-1	26	11	11	54.7	23.9	23.9	40.622	0	26.335	2419200000	55	134400000	2.76515	0.00734544	P22694;P22612	P22694	cAMP-dependent protein kinase catalytic subunit beta	PRKACB	1567
-0.174525	0.138686	0.0366978	-0.127357	0.0266804	0.146285	-0.157389	0.0332355	0.126708	+	Cluster-1	12	12	11	12.3	12.3	11	96.86	0	21.022	346290000	17	8657200	2.75007	0.00750107	O14526	O14526	F-BAR domain only protein 1	FCHO1	316
-0.131841	0.0605287	0.070388	-0.180982	0.208869	0.0681613	-0.205007	0.0676462	0.150876	+	Cluster-1	8	8	8	27.1	27.1	27.1	37.031	0	16.279	354270000	11	19682000	2.7493	0.00750512	O14662;H3BU86	O14662;H3BU86	Syntaxin-16	STX16;STX16-NPEPL1	213
-0.227774	0.0773164	0.138396	-0.112041	-0.0379137	0.177062	-0.16498	0.0936636	0.0953944	+	Cluster-1	4	4	4	13.9	13.9	13.9	41.294	0	5.8742	64069000	5	3203400	2.74543	0.00755935	Q92187	Q92187	CMP-N-acetylneuraminate-poly-alpha-2,8-sialyltransferase	ST8SIA4	5049
-0.0537496	0.0169747	0.0383176	-0.0690935	0.029201	0.0667884	-0.0730351	-0.0315641	0.0889617	+	Cluster-1	4	4	4	36.7	36.7	36.7	8.1828	0	13.808	397490000	8	99371000	2.73005	0.00775204	P60602	P60602	Reactive oxygen species modulator 1	ROMO1	2343
-0.114086	0.0293765	0.0838391	-0.0422327	0.00550515	0.0526851	-0.0680171	-0.0221593	0.0770513	+	Cluster-1	12	12	12	9.4	9.4	9.4	200.61	0	66.64	223950000	16	2544900	2.7241	0.00781469	P49815	P49815	Tuberin	TSC2	2078
-0.2184	0.09249	0.118867	-0.149804	-0.044834	0.221157	-0.140533	0.0486033	0.101939	+	Cluster-1	11	10	9	11.5	10.6	9.6	121.68	0	30.209	122590000	12	2189100	2.72365	0.00781849	O00159	O00159	Unconventional myosin-Ic	MYO1C	235
-0.127574	-0.0381423	0.147048	-0.104876	0.0830116	0.0713993	-0.175446	0.00481528	0.159493	+	Cluster-1	2	2	2	8.2	8.2	8.2	33.048	0.00073812	3.4335	17296000	2	1441400	2.72073	0.00786337	Q9Y365	Q9Y365	PCTP-like protein	STARD10	7435
-0.0701977	0.0301691	0.0416161	-0.0279603	0.0411766	0.00307104	-0.0450848	0.0338213	0.0231011	+	Cluster-1	13	13	13	16.3	16.3	16.3	110.3	0	38.193	385940000	20	7567500	2.70914	0.00803884	O75448	O75448	Mediator of RNA polymerase II transcription subunit 24	MED24	764
-0.226485	-0.00127963	0.197406	-0.299647	0.31523	0.134954	-0.334548	0.153339	0.204001	+	Cluster-1	2	2	2	1.4	1.4	1.4	197.3	0	5.9599	22600000	2	297370	2.70856	0.00804515	A7E2V4	A7E2V4	Zinc finger SWIM domain-containing protein 8	ZSWIM8	90
-0.0862957	0.0415123	0.0479844	-0.0440393	0.0642749	0.00393823	-0.0514563	0.0835729	-0.0012041	+	Cluster-1	71	71	71	23.9	23.9	23.9	378.03	0	150.68	1080000000	87	5837700	2.70353	0.00810709	O95613	O95613	Pericentrin	PCNT	982
-0.123053	0.0791874	0.0484528	-0.198113	0.0615341	0.203216	-0.12684	0.041261	0.0955444	+	Cluster-1	21	21	21	44.2	44.2	44.2	57.578	0	320.3	688120000	33	28672000	2.70161	0.00812839	Q6XQN6	Q6XQN6	Nicotinate phosphoribosyltransferase	NAPRT	3985
-0.237507	0.115876	0.108739	-0.19429	0.373402	-0.028936	-0.26559	0.21608	0.100241	+	Cluster-1	10	8	8	41.1	40.6	40.6	21.017	0	13.764	6647300000	16	664730000	2.70086	0.00813436	Q9NZ72	Q9NZ72	Stathmin-3	STMN3	6872
-0.17677	0.0782054	0.100476	-0.095069	0.102489	0.0435472	-0.0743514	0.0412275	0.0455264	+	Cluster-1	8	8	8	15.8	15.8	15.8	65.166	0	18.767	121060000	11	3668500	2.69057	0.00829051	Q86X27;Q5JS13	Q86X27	Ras-specific guanine nucleotide-releasing factor RalGPS2	RALGPS2	4298
-0.114038	0.0899601	0.0284019	-0.0594028	0.0122747	0.070388	-0.0845363	0.0594674	0.0439408	+	Cluster-1	28	26	26	87.1	82.9	82.9	26.788	0	189.62	9385400000	85	552080000	2.68593	0.0083586	P51858	P51858	Hepatoma-derived growth factor	HDGF	2161
-0.0388377	-0.0141566	0.0507853	-0.0685297	-0.00552986	0.0937242	-0.0395163	0.00471664	0.0346399	+	Cluster-1	12	12	12	7.6	7.6	7.6	166.63	0	34.848	267620000	17	4460300	2.68436	0.0083797	Q9Y2I1	Q9Y2I1	Nischarin	NISCH	7384
-0.0867807	0.0897999	0.00448337	-0.124128	0.0462307	0.125275	-0.15478	0.0870296	0.0887949	+	Cluster-1	12	12	12	22.1	22.1	22.1	101.24	0	101.95	296520000	15	7413000	2.68189	0.00841347	Q9H6U6	Q9H6U6	Breast carcinoma-amplified sequence 3	BCAS3	6315
-0.127772	0.111818	0.0168555	-0.115738	0.0239955	0.13141	-0.131401	0.0429084	0.0984177	+	Cluster-1	5	5	5	52.9	52.9	52.9	7.7412	0	12.955	272770000	11	90923000	2.6798	0.00844299	P60059	P60059	Protein transport protein Sec61 subunit gamma	SEC61G	2336
-0.115968	-0.0483114	0.146165	-0.149723	0.117187	0.0992908	-0.157054	0.0442182	0.118938	+	Cluster-1	10	10	9	24.5	24.5	20.9	44.287	0	13.645	218670000	11	11509000	2.67773	0.0084665	O15382	O15382	Branched-chain-amino-acid aminotransferase, mitochondrial	BCAT2	453
-0.200941	0.0176885	0.164031	-0.41512	0.341745	0.234276	-0.380788	0.221168	0.199864	+	Cluster-1	27	3	0	95.2	9.5	0	13.92	0	16.563	304120000000	793	43445000000	2.67146	0.00854335	Q16778	Q16778	Histone H2B type 2-E	HIST2H2BE	3354
-0.211006	0.139868	0.0649008	-0.142734	0.0716823	0.125751	-0.184017	-0.0227856	0.186302	+	Cluster-1	3	3	3	11.5	11.5	11.5	25.184	0.0011481	2.8105	39216000	4	3268000	2.6663	0.00861085	Q9H8U3	Q9H8U3	AN1-type zinc finger protein 3	ZFAND3	6367
-0.279663	0.142469	0.118483	-0.254398	0.286004	0.102549	-0.353947	0.0275527	0.301895	+	Cluster-1	8	7	6	11.3	10.2	9.2	81.924	0	22.331	811760000	11	101470000	2.6525	0.00880424	Q02447	Q02447	Transcription factor Sp3	SP3	2662
-0.051705	0.00786649	0.0444534	-0.0522243	0.0433065	0.0316963	-0.0551949	0.0674409	0.0121383	+	Cluster-1	56	56	55	59.4	59.4	59.2	102.9	0	323.31	10286000000	129	205720000	2.64817	0.00885905	Q8N163	Q8N163	Cell cycle and apoptosis regulator protein 2	CCAR2	4513
-0.0717378	0.0380263	0.0354929	-0.0744126	0.112195	0.00708642	-0.110792	0.0545408	0.070787	+	Cluster-1	11	5	5	40.8	16.5	16.5	23.408	0	11.16	694490000	22	77165000	2.64556	0.00890288	P11234	P11234	Ras-related protein Ral-B	RALB	1305
-0.0659762	0.0262648	0.0403994	-0.163361	0.0964968	0.133495	-0.137758	0.0672871	0.0859371	+	Cluster-1	57	57	54	33.7	33.7	31	242.04	0	323.31	3545300000	102	43236000	2.64279	0.0089492	O14497	O14497	AT-rich interactive domain-containing protein 1A	ARID1A	311
-0.0189167	0.0250269	-0.0016949	-0.0406488	0.077396	-0.0113038	-0.0289049	0.0690773	-0.0145802	+	Cluster-1	27	27	26	57.6	57.6	57.6	44.76	0	156.91	8069900000	101	620760000	2.61673	0.00935869	P61160	P61160	Actin-related protein 2	ACTR2	2371
-0.0551767	0.0101232	0.0459383	-0.117517	0.0789342	0.08964	-0.0742289	0.0346399	0.0495103	+	Cluster-1	17	17	17	27.9	27.9	27.9	68.519	0	44.553	830060000	31	36089000	2.61543	0.00937302	Q04864	Q04864	Proto-oncogene c-Rel	REL	2697
-0.236143	0.124603	0.0990745	-0.547173	0.382215	0.30698	-0.348092	0.168521	0.209108	+	Cluster-1	25	25	23	88.3	88.3	83.5	11.367	0	323.31	183200000000	554	30534000000	2.6122	0.00942709	P62805;Q99525	P62805	Histone H4	HIST1H4A	2450
-0.116231	0.0459383	0.0698698	-0.195439	0.189832	0.101716	-0.16754	0.0332016	0.135094	+	Cluster-1	38	38	38	30	30	30	156.02	0	322.7	1758200000	65	26639000	2.6064	0.00951399	Q5VT52	Q5VT52	Regulation of nuclear pre-mRNA domain-containing protein 2	RPRD2	3691
-0.102545	0.0964286	0.0113685	-0.135408	0.145309	0.0637691	-0.152877	0.0329951	0.122475	+	Cluster-1	4	4	4	6.4	6.4	6.4	74.413	0	6.9905	65460000	5	1870300	2.60588	0.00952041	Q8TAP6	Q8TAP6	Centrosomal protein of 76 kDa	CEP76	4821
-0.127357	0.0509395	0.0758035	-0.262385	0.101613	0.246367	-0.217943	0.164154	0.0951468	+	Cluster-1	2	2	2	4.6	4.6	4.6	46.919	0	9.0944	23699000	2	1316600	2.60442	0.00953752	Q01094	Q01094	Transcription factor E2F1	E2F1	2621
-0.0748702	0.00961659	0.0637273	-0.0423721	0.0313475	0.0290451	-0.115902	0.0375165	0.0870296	+	Cluster-1	21	21	21	72.3	72.3	72.3	25.177	0	105.19	5104100000	60	510410000	2.60233	0.0095686	Q00688	Q00688	Peptidyl-prolyl cis-trans isomerase FKBP3	FKBP3	2610
-0.175289	0.123687	0.0518929	-0.117189	0.0782806	0.0893378	-0.0819088	0.158941	-0.0263285	+	Cluster-1	3	3	3	4.4	4.4	4.4	78.41	0	10.916	353100000	9	11390000	2.60077	0.00959291	Q92542	Q92542	Nicastrin	NCSTN	5063
-0.0635555	0.0751006	-0.00393025	-0.156497	0.195491	0.0461855	-0.11551	0.109587	0.0423555	+	Cluster-1	35	35	25	98.2	98.2	77.7	18.502	0	215.8	58398000000	212	5839800000	2.59876	0.00962248	P23528	P23528	Cofilin-1	CFL1	1588
-0.0445078	-0.0339644	0.0730113	-0.0444139	0.0211147	0.0410159	-0.0632353	-0.0383167	0.0830918	+	Cluster-1	14	14	14	14.6	14.6	14.6	124.39	0	38.741	135120000	17	2179300	2.59774	0.00963514	Q12986	Q12986	Transcriptional repressor NF-X1	NFX1	2832
-0.281565	0.148312	0.114205	-0.164347	0.148408	0.0938757	-0.219222	0.340325	-0.0420055	+	Cluster-1	19	19	17	30.8	30.8	27.5	83.416	0	129.24	619730000	28	17215000	2.59317	0.00970671	Q04726;Q04727;Q04724	Q04726	Transducin-like enhancer protein 3	TLE3	2693
-0.104571	0.0383863	0.0660003	-0.202063	0.0800353	0.195875	-0.114563	0.00748082	0.105988	+	Cluster-1	24	24	24	49	49	49	48.755	0	148.71	4206100000	56	182870000	2.59249	0.00971202	P36957	P36957	Dihydrolipoyllysine-residue succinyltransferase component of 2-oxoglutarate dehydrogenase complex, mitochondrial	DLST	1840
-0.136772	0.102549	0.0357586	-0.248927	0.124139	0.219269	-0.204047	0.0181733	0.181858	+	Cluster-1	3	3	3	4.4	4.4	4.4	82.694	0	9.504	52738000	3	2028400	2.59257	0.00971202	Q7L0J3	Q7L0J3	Synaptic vesicle glycoprotein 2A	SV2A	4068
-0.240218	0.12933	0.0984705	-0.563677	0.261269	0.39588	-0.558237	0.406833	0.173529	+	Cluster-1	12	6	6	33.8	25.1	25.1	22.019	0	12.172	54661000000	148	6073400000	2.59181	0.00971922	P22492	P22492	Histone H1t	HIST1H1T	1561
-0.241504	0.29725	-0.0503461	-0.127574	0.12933	0.0663464	-0.21685	0.153109	0.102099	+	Cluster-1	4	4	3	10.1	10.1	7.1	81.984	0	46.824	90595000	4	7549600	2.59155	0.00971922	Q02446	Q02446	Transcription factor Sp4	SP4	2661
-0.340985	0.0437535	0.239687	-0.149637	0.174883	0.0538864	-0.257677	0.171447	0.128896	+	Cluster-1	42	42	32	49.8	49.8	42.5	95.518	0	212.58	2090400000	64	48614000	2.58984	0.00974121	Q9C0K0;Q8TBZ5;Q6NSZ9;Q8NC26;Q9H5V7	Q9C0K0	B-cell lymphoma/leukemia 11B	BCL11B	6113
-0.13075	0.0622968	0.0677167	-0.0487082	-0.0052482	0.0687154	-0.148583	0.063739	0.100582	+	Cluster-1	19	19	19	36.6	36.6	36.6	60.187	0	42.872	758380000	24	27085000	2.58294	0.00985649	Q13094	Q13094	Lymphocyte cytosolic protein 2	LCP2	2849
-0.0745004	0.0353888	0.0409513	-0.144884	0.142714	0.0743435	-0.0883033	0.0711625	0.0407062	+	Cluster-1	18	18	18	47.4	47.4	47.4	45.394	0	122.01	2404300000	37	85868000	2.57961	0.00990714	Q6YN16	Q6YN16	Hydroxysteroid dehydrogenase-like protein 2	HSDL2	3993
-0.192587	0.0658673	0.12142	-0.244409	0.200886	0.157283	-0.231048	-0.0500618	0.243285	+	Cluster-1	1	1	1	1.8	1.8	1.8	96.443	0.00059979	3.7786	20261000	1	494180	2.5785	0.00992047	Q9BVN2	Q9BVN2	RUN and SH3 domain-containing protein 1	RUSC1	5961
-0.016689	-0.090672	0.0980041	-0.0157729	-0.0939917	0.0972493	-0.0209855	-0.11169	0.0848509	+	Cluster-2	65	65	57	57.6	57.6	52.2	102.48	0	323.31	8648900000	142	180180000	6.51059	0.000208979	P19367	P19367	Hexokinase-1	HK1	1496
-0.606615	-0.244975	0.637996	-0.50252	-0.231036	0.676838	-0.580261	-0.296222	0.574222	+	Cluster-2	5	5	5	33.8	33.8	33.8	22.073	0	22.343	227760000	10	20706000	6.69566	0.000208979	P46527	P46527	Cyclin-dependent kinase inhibitor 1B	CDKN1B	1968
-0.225409	-0.039221	0.227942	-0.179556	-0.0441208	0.255832	-0.201184	-0.0392672	0.209741	+	Cluster-2	12	12	12	19	19	19	66.515	0	39.083	324280000	15	9826800	6.39145	0.000208979	Q9BYC5	Q9BYC5	Alpha-(1,6)-fucosyltransferase	FUT8	6040
-0.179345	-0.0195634	0.180335	-0.144324	-0.00272503	0.185389	-0.182946	0.00643548	0.16832	+	Cluster-2	5	5	5	15.7	15.7	15.7	39.008	0	15.021	150190000	8	10012000	6.33153	0.000214312	O75787;A0A1C7CYW4	O75787;A0A1C7CYW4	Renin receptor	ATP6AP2	29
-0.163479	-0.219493	0.318392	-0.142417	-0.20499	0.32982	-0.190713	-0.282187	0.335427	+	Cluster-2	21	21	21	78.6	78.6	78.6	37.976	0	244.63	1476500000	45	105470000	6.25524	0.000224191	Q6ZSR9	Q6ZSR9	Uncharacterized protein FLJ45252		4015
-0.125929	-0.016651	0.13141	-0.11071	-8.38518e-05	0.144843	-0.148146	-0.00834958	0.143848	+	Cluster-2	2	2	2	4.6	4.6	4.6	59.473	0	17.731	119640000	6	3625400	6.17199	0.000225052	Q7L1T6	Q7L1T6	Cytochrome b5 reductase 4	CYB5R4	4071
-0.15381	-0.124985	0.237933	-0.179468	-0.101739	0.297989	-0.199579	-0.124233	0.265255	+	Cluster-2	18	18	18	57.1	57.1	57.1	33.805	0	73.917	1430000000	36	84116000	6.12063	0.0002322	Q16775	Q16775	Hydroxyacylglutathione hydrolase, mitochondrial	HAGH	3353
-0.141812	-0.0422327	0.162756	-0.140439	-0.0446178	0.210946	-0.156508	-0.0640666	0.186125	+	Cluster-2	30	30	30	19	19	19	210.51	0	88.259	541120000	39	7214900	6.13121	0.0002322	Q9UKA4	Q9UKA4	A-kinase anchor protein 11	AKAP11	7176
-0.233989	-0.142326	0.312186	-0.153514	-0.178353	0.324588	-0.199327	-0.201531	0.299701	+	Cluster-2	26	26	24	57.3	57.3	50.3	39.617	0	323.31	13499000000	111	749970000	5.91232	0.000246284	O75367	O75367	Core histone macro-H2A.1	H2AFY	736
-0.460449	-0.245778	0.541362	-0.39416	-0.184173	0.545674	-0.446731	-0.34589	0.51846	+	Cluster-2	199	199	181	74.3	74.3	70.6	278.16	0	323.31	61682000000	658	434380000	5.99664	0.000246284	O75369	O75369	Filamin-B	FLNB	738
-0.176939	-0.0233159	0.180183	-0.126067	-0.0420679	0.196282	-0.169544	-0.0297976	0.177583	+	Cluster-2	272	272	218	80.6	80.6	69.9	226.53	0	323.31	96054000000	946	923590000	5.94316	0.000246284	P35579;Q9UKX3;O94832;Q8N1T3;REV__Q9UKV3	P35579	Myosin-9	MYH9	1807
-0.169885	-0.16043	0.281496	-0.111928	-0.136972	0.247566	-0.14318	-0.167687	0.233126	+	Cluster-2	13	13	13	51.3	51.3	51.3	22.174	0	38.559	909290000	31	75775000	5.93944	0.000246284	P36969	P36969	Phospholipid hydroperoxide glutathione peroxidase, mitochondrial	GPX4	1841
-0.298363	-0.0304295	0.268729	-0.203827	-0.0168629	0.269883	-0.25947	-0.0156592	0.252264	+	Cluster-2	38	38	35	63.7	63.7	63.7	50.909	0	301.53	20860000000	129	906950000	5.77604	0.000246284	P48735	P48735	Isocitrate dehydrogenase [NADP], mitochondrial	IDH2	2017
-0.131424	-0.411656	0.43377	-0.184173	-0.353484	0.458572	-0.13076	-0.460472	0.368083	+	Cluster-2	7	5	5	13.4	11.1	11.1	83.673	0	14.601	163040000	8	3882000	5.87573	0.000246284	Q02156;Q9NU63	Q02156	Protein kinase C epsilon type	PRKCE	2653
-0.587259	-0.176308	0.584626	-0.442387	-0.104936	0.526896	-0.530576	-0.209828	0.493528	+	Cluster-2	53	53	53	75.2	75.2	75.2	56.94	0	323.31	35092000000	262	1253300000	5.78379	0.000246284	Q16851	Q16851	UTP--glucose-1-phosphate uridylyltransferase	UGP2	3361
-0.0806217	-0.0650671	0.131773	-0.0697887	-0.055259	0.134186	-0.0619035	-0.0830573	0.112125	+	Cluster-2	19	19	18	16.5	16.5	16	178.66	0	66.391	605570000	25	10093000	5.8483	0.000246284	Q9P1Y6	Q9P1Y6	PHD and RING finger domain-containing protein 1	PHRF1	6933
-0.049903	-0.183534	0.200226	-0.0366107	-0.14089	0.164531	-0.0737369	-0.170271	0.173609	+	Cluster-2	21	21	21	77.2	77.2	77.2	31.566	0	312.55	6895800000	77	430990000	5.70717	0.000248943	P45880	P45880	Voltage-dependent anion-selective channel protein 2	VDAC2	1950
-0.184501	-0.530538	0.66676	-0.314023	-0.563677	0.745408	-0.327997	-0.663111	0.600599	+	Cluster-2	4	4	4	11.9	11.9	11.9	53.666	0	11.28	194640000	7	7785700	5.70911	0.000248943	P58335	P58335	Anthrax toxin receptor 2	ANTXR2	2325
-0.0857274	-0.174525	0.225102	-0.0678868	-0.150697	0.20472	-0.0561363	-0.177346	0.159152	+	Cluster-2	13	13	12	30.3	30.3	27.9	42.915	0	21.255	224400000	18	9756700	5.50688	0.000313689	O43639	O43639	Cytoplasmic protein NCK2	NCK2	541
-0.185873	-0.0942542	0.242058	-0.126003	-0.0592597	0.207553	-0.165849	-0.0987869	0.210963	+	Cluster-2	108	108	88	51	51	43	183.26	0	323.31	14253000000	255	163830000	5.53298	0.000313689	Q02880	Q02880	DNA topoisomerase 2-beta	TOP2B	2671
-0.632155	-0.352035	0.708742	-0.663097	-0.370228	0.912621	-0.829795	-0.522694	0.857451	+	Cluster-2	4	4	4	34.6	34.6	34.6	18.098	0	8.6123	71227000	6	8903400	5.43473	0.000333798	P01591	P01591	Immunoglobulin J chain	IGJ	1067
-0.216557	0.0139622	0.178986	-0.20167	0.0644762	0.205722	-0.203686	-0.015787	0.1991	+	Cluster-2	11	11	1	63.4	63.4	8.1	17.9	0	131.6	851330000	30	106420000	5.43802	0.000333798	Q8IXM2	Q8IXM2	Chromatin complexes subunit BAP18	BAP18	4425
-0.41512	-0.131781	0.411044	-0.281565	-0.11542	0.424427	-0.346904	-0.217943	0.416083	+	Cluster-2	24	24	23	85.3	85.3	81.7	37.191	0	112.36	2550800000	53	141710000	5.41849	0.000337842	P33241	P33241	Lymphocyte-specific protein 1	LSP1	1771
-0.194108	0.0123171	0.164531	-0.218201	0.0577527	0.227169	-0.213659	0.00513048	0.194232	+	Cluster-2	9	9	9	6.9	6.9	6.9	131.42	0	16.377	86499000	11	2402800	5.41781	0.000337842	Q9UBN7	Q9UBN7	Histone deacetylase 6	HDAC6	7012
-0.233196	0.0296776	0.179328	-0.19839	0.0090455	0.243739	-0.241518	0.0584586	0.189343	+	Cluster-2	21	21	21	40.6	40.6	40.6	67.942	0	143.96	1475200000	35	50870000	5.34752	0.000355381	Q6NYC8	Q6NYC8	Phostensin	PPP1R18	3844
-0.0813373	-0.112514	0.169921	-0.0808798	-0.0862957	0.175644	-0.0809378	-0.158346	0.175115	+	Cluster-2	18	18	18	43.9	43.9	43.9	49.432	0	89.999	570620000	34	22825000	5.28306	0.000383393	Q4G0N4	Q4G0N4	NAD kinase 2, mitochondrial	NADK2	3458
-0.62044	-0.421663	0.745408	-0.423227	-0.28821	0.654502	-0.513183	-0.491911	0.627667	+	Cluster-2	6	6	6	38.9	38.9	38.9	22.313	0	14.85	124650000	9	8309900	5.21128	0.000395276	P37235;P84074;P61601	P37235	Hippocalcin-like protein 1	HPCAL1	1845
-0.248158	-0.151276	0.326343	-0.207064	-0.145727	0.371119	-0.1926	-0.256251	0.323832	+	Cluster-2	16	16	16	36.4	36.4	36.4	46.44	0	81.154	1543300000	35	67101000	5.22338	0.000395276	P50454	P50454	Serpin H1	SERPINH1	2099
-0.214466	-0.104876	0.267398	-0.230123	0.00601864	0.282007	-0.226724	-0.065717	0.251109	+	Cluster-2	4	4	4	15.6	15.6	15.6	35.608	0	9.7792	211040000	4	11725000	5.21424	0.000395276	Q13825	Q13825	Methylglutaconyl-CoA hydratase, mitochondrial	AUH	2986
-0.188099	-0.137356	0.276661	-0.172549	-0.0767423	0.27474	-0.160658	-0.187924	0.262462	+	Cluster-2	14	14	14	26.8	26.8	26.8	70.065	0	28.155	235640000	16	7854700	5.22954	0.000395276	Q5T0N5	Q5T0N5	Formin-binding protein 1-like	FNBP1L	3618
-0.20117	-0.0788285	0.239154	-0.163108	-0.00909178	0.209093	-0.227624	-0.0451272	0.238339	+	Cluster-2	21	21	21	35.3	35.3	35.3	72.695	0	79.522	1432300000	33	44759000	5.23502	0.000395276	Q8TF42	Q8TF42	Ubiquitin-associated and SH3 domain-containing protein B	UBASH3B	4926
-0.0395426	-0.0542589	0.0866519	-0.047402	-0.0346135	0.0892575	-0.0498301	-0.0356494	0.0677519	+	Cluster-2	22	22	22	27.8	27.8	27.8	119.65	0	108.85	589000000	32	10518000	5.21946	0.000395276	Q96EP0;A0A0B4J293	Q96EP0;A0A0B4J293	E3 ubiquitin-protein ligase RNF31	RNF31	5365
-0.298781	-0.0584823	0.289924	-0.234847	0.0456742	0.25458	-0.277673	-0.0119741	0.266321	+	Cluster-2	38	38	36	45.8	45.8	43.2	94.659	0	215.55	2302000000	62	63945000	5.20673	0.000395276	Q9Y2D5	Q9Y2D5	A-kinase anchor protein 2	AKAP2	7374
-0.122411	0.00190299	0.113286	-0.14347	0.0237927	0.165869	-0.141236	-0.00638798	0.137041	+	Cluster-2	24	24	24	71	71	71	31.387	0	246.8	5271300000	67	292850000	5.19231	0.000403838	P30084	P30084	Enoyl-CoA hydratase, mitochondrial	ECHS1	1704
-0.183273	-0.00897443	0.174086	-0.153084	-0.0448026	0.224818	-0.15064	-0.0312697	0.159652	+	Cluster-2	39	39	35	46.4	46.4	44.3	83.597	0	175.2	3586700000	52	91967000	5.14025	0.000409267	P27986;P16885	P27986	Phosphatidylinositol 3-kinase regulatory subunit alpha	PIK3R1	1652
-0.172663	-0.146413	0.271219	-0.0978311	-0.149723	0.242058	-0.151865	-0.219029	0.269898	+	Cluster-2	13	13	13	11.7	11.7	11.7	108.01	0	28.487	437250000	18	9937500	5.14219	0.000409267	Q9Y2H0	Q9Y2H0	Disks large-associated protein 4	DLGAP4	7380
-0.156497	-0.247151	0.333926	-0.0877246	-0.199155	0.262868	-0.111273	-0.290031	0.272127	+	Cluster-2	39	39	38	57.3	57.3	57.3	71.428	0	274.69	5465600000	107	202430000	5.09828	0.000409725	Q16643	Q16643	Drebrin	DBN1	3337
-0.0840227	-0.0917602	0.155235	-0.0537839	-0.0936017	0.144959	-0.09497	-0.134814	0.1758	+	Cluster-2	32	32	32	50.4	50.4	50.4	70.905	0	323.31	3113500000	71	97298000	5.09952	0.000409725	Q16881	Q16881	Thioredoxin reductase 1, cytoplasmic	TXNRD1	3365
-0.113724	-0.264396	0.31342	-0.15559	-0.16217	0.31342	-0.132957	-0.282638	0.285311	+	Cluster-2	21	21	21	61.1	61.1	61.1	37.92	0	216.64	2214100000	52	96267000	5.12964	0.000409725	Q9H2U2	Q9H2U2	Inorganic pyrophosphatase 2, mitochondrial	PPA2	6225
-0.43413	-0.0672107	0.389017	-0.439794	0.00432586	0.472647	-0.556061	-0.144791	0.486426	+	Cluster-2	15	15	15	32.5	32.5	32.5	64.463	0	104.16	362190000	19	15091000	5.10775	0.000409725	Q9UH73;Q9H4W6;Q9HAK2;Q9BQW3	Q9UH73	Transcription factor COE1	EBF1	7076
-0.437261	-0.294141	0.593579	-0.280663	-0.365158	0.541362	-0.388041	-0.502545	0.566014	+	Cluster-2	19	15	13	25.9	19.1	17.6	67.208	0	41.126	1273800000	32	47179000	5.09051	0.000410064	P32456	P32456	Interferon-induced guanylate-binding protein 2	GBP2	1762
-0.266138	-0.123451	0.317284	-0.245424	-0.0395426	0.331231	-0.31633	-0.164357	0.3752	+	Cluster-2	11	11	11	24.2	24.2	24.2	49.96	0	39.49	204550000	16	6392000	5.08653	0.000410064	Q9Y6N5;H3BNX3	Q9Y6N5;H3BNX3	Sulfide:quinone oxidoreductase, mitochondrial	SQRDL	7649
-0.106824	-0.141222	0.215614	-0.0847155	-0.186281	0.250584	-0.120926	-0.118656	0.188439	+	Cluster-2	15	15	15	19.4	19.4	19.4	92.234	0	29.074	198910000	15	4232100	5.07904	0.000410213	Q9UNA1	Q9UNA1	Rho GTPase-activating protein 26	ARHGAP26	7280
-0.655945	-0.137583	0.554466	-0.476465	-0.147904	0.603818	-0.531925	-0.327997	0.54956	+	Cluster-2	32	32	32	49.8	49.8	49.8	73.434	0	69.723	1756300000	42	43909000	5.06226	0.000419369	P42331	P42331	Rho GTPase-activating protein 25	ARHGAP25	1909
-0.130211	-0.0848509	0.186288	-0.118503	-0.128751	0.249621	-0.114318	-0.152488	0.201522	+	Cluster-2	14	14	13	60	60	55.2	27.083	0	30.708	796690000	28	49793000	5.06284	0.000419369	Q6ZN17	Q6ZN17	Protein lin-28 homolog B	LIN28B	4001
-0.11011	-0.442387	0.441337	-0.066015	-0.333518	0.328036	-0.145656	-0.476484	0.380492	+	Cluster-2	4	4	4	11.5	11.5	11.5	43.54	0	10.684	50691000	4	3899300	5.04647	0.000429255	Q14654	Q14654	ATP-sensitive inward rectifier potassium channel 11	KCNJ11	3088
-0.558228	-0.418595	0.724368	-0.489356	-0.596456	0.947794	-0.596484	-0.742983	0.809357	+	Cluster-2	8	8	6	9.8	9.8	7.8	101.58	0	18.999	103560000	9	2251400	5.02311	0.000440526	A1X283	A1X283	SH3 and PX domain-containing protein 2B	SH3PXD2B	45
-0.0878855	-0.00167324	0.08653	-0.0844235	-0.0181556	0.124888	-0.0829335	-0.0293073	0.0980157	+	Cluster-2	17	17	17	44.4	44.4	44.4	46.319	0	176.24	2042800000	32	97277000	5.0258	0.000440526	P26440	P26440	Isovaleryl-CoA dehydrogenase, mitochondrial	IVD	1629
-0.09752	-0.0193974	0.109409	-0.0695515	-0.0489448	0.128885	-0.102558	-0.0556562	0.133769	+	Cluster-2	9	9	9	18.5	18.5	18.5	53.455	0	22.187	240460000	13	14145000	4.96411	0.000484296	Q9UBS0	Q9UBS0	Ribosomal protein S6 kinase beta-2	RPS6KB2	7018
-0.169422	-0.0719929	0.212721	-0.130443	-0.0387861	0.198156	-0.156705	-0.0150537	0.154675	+	Cluster-2	45	45	38	31.1	31.1	27.8	164.19	0	99.963	1557000000	66	21625000	4.92047	0.000514935	P39880	P39880	Homeobox protein cut-like 1	CUX1	1866
-0.335645	-0.211666	0.421569	-0.279663	-0.0591173	0.382215	-0.287424	-0.216133	0.376281	+	Cluster-2	28	28	25	83.3	83.3	75.6	31.806	0	136.09	2760800000	63	153380000	4.91715	0.000514935	Q00169	Q00169	Phosphatidylinositol transfer protein alpha isoform	PITPNA	2597
-0.159594	-0.0184547	0.161508	-0.123261	-0.0633962	0.206177	-0.188796	-0.0389655	0.201328	+	Cluster-2	17	17	17	41.3	41.3	41.3	55.391	0	59.646	445700000	30	16507000	4.92343	0.000514935	Q14790	Q14790	Caspase-8;Caspase-8 subunit p18;Caspase-8 subunit p10	CASP8	3120
-0.103889	-0.000540071	0.0989314	-0.0817516	0.0188108	0.0924203	-0.11726	-0.0110415	0.119436	+	Cluster-2	28	28	28	49.2	49.2	49.2	67.764	0	138.89	1212000000	50	40399000	4.89628	0.000523588	O00186	O00186	Syntaxin-binding protein 3	STXBP3	241
-0.369413	-0.279663	0.512163	-0.460449	-0.135694	0.578869	-0.491911	-0.377061	0.562007	+	Cluster-2	4	4	1	11.1	11.1	6.2	36.853	0	7.3461	49076000	4	2453800	4.89985	0.000523588	P42330;Q04828;P17516	P42330;Q04828;P17516	Aldo-keto reductase family 1 member C3;Aldo-keto reductase family 1 member C1;Aldo-keto reductase family 1 member C4	AKR1C3;AKR1C1;AKR1C4	1908
-0.359802	-0.263601	0.477492	-0.358772	-0.239867	0.565996	-0.359817	-0.473459	0.521559	+	Cluster-2	57	57	57	79.4	79.4	79.4	66.193	0	323.31	38982000000	271	1299400000	4.85253	0.000545795	O75083	O75083	WD repeat-containing protein 1	WDR1	688
-0.225167	-0.055259	0.238558	-0.232515	-0.0270779	0.303236	-0.244639	-0.141828	0.306417	+	Cluster-2	5	5	5	10.1	10.1	10.1	65.719	0	11.076	52093000	5	1929400	4.86644	0.000545795	O94819	O94819	Kelch repeat and BTB domain-containing protein 11	KBTBD11	870
-0.146518	-0.104445	0.217735	-0.196232	-0.0909888	0.309462	-0.226236	-0.136617	0.291596	+	Cluster-2	20	20	15	41.5	41.5	31.5	58.687	0	115.27	3038400000	42	132100000	4.85419	0.000545795	Q08209	Q08209	Serine/threonine-protein phosphatase 2B catalytic subunit alpha isoform	PPP3CA	2745
-0.191838	-0.114202	0.256558	-0.176159	-0.0491021	0.25518	-0.136779	-0.111097	0.194611	+	Cluster-2	24	24	23	41.3	41.3	39.3	74.457	0	77.414	832930000	39	23798000	4.85409	0.000545795	Q9UQC2	Q9UQC2	GRB2-associated-binding protein 2	GAB2	7333
-0.407165	-0.2184	0.486395	-0.498042	-0.247526	0.708742	-0.45721	-0.376174	0.529961	+	Cluster-2	14	14	14	27.9	27.9	27.9	67.568	0	129.55	950030000	20	30646000	4.82536	0.000558315	P61764	P61764	Syntaxin-binding protein 1	STXBP1	2394
-0.944718	0.127561	0.51842	-0.857045	-0.0366107	0.88252	-0.857063	-0.062398	0.648816	+	Cluster-2	1	1	1	2.2	2.2	2.2	60.179	0.0011581	3.028	11445000	1	423890	4.81902	0.00056219	P09603	P09603	Macrophage colony-stimulating factor 1;Processed macrophage colony-stimulating factor 1	CSF1	1229
-0.338075	-0.166577	0.392604	-0.332732	-0.043859	0.435718	-0.290031	-0.240562	0.384269	+	Cluster-2	4	4	4	28.3	28.3	28.3	11.139	0.00073185	3.2859	231830000	7	25759000	4.7738	0.0005816	P14621	P14621	Acylphosphatase-2	ACYP2	1376
-0.151953	-0.138021	0.246367	-0.0810928	-0.0996654	0.18316	-0.140616	-0.146894	0.219824	+	Cluster-2	3	3	3	5.8	5.8	5.8	76.918	0	6.3974	27603000	4	951810	4.77605	0.0005816	Q9NQG7	Q9NQG7	Hermansky-Pudlak syndrome 4 protein	HPS4	6559
-0.0882031	-0.186651	0.234062	-0.0766918	-0.205601	0.253367	-0.0440527	-0.186174	0.153849	+	Cluster-2	6	6	6	28.2	28.2	28.2	21.627	0	30.523	739210000	14	67201000	4.77282	0.0005816	Q9ULZ3	Q9ULZ3	Apoptosis-associated speck-like protein containing a CARD	PYCARD	7262
-0.137679	-0.0725867	0.183274	-0.162078	-0.00951787	0.20801	-0.198651	-0.000861958	0.187314	+	Cluster-2	47	47	47	24	24	24	249.53	0	127.93	1058100000	65	9532700	4.74284	0.000587587	Q96BY6	Q96BY6	Dedicator of cytokinesis protein 10	DOCK10	5284
-0.540758	-0.519357	0.88252	-0.62044	-0.536458	1.03939	-0.698646	-0.944732	1.03941	+	Cluster-2	25	25	25	50	50	50	66.022	0	187.14	892430000	40	23485000	4.7301	0.000595485	Q07065	Q07065	Cytoskeleton-associated protein 4	CKAP4	2731
-0.130593	-0.233196	0.302908	-0.0674127	-0.317403	0.317935	-0.0867464	-0.402883	0.303482	+	Cluster-2	37	36	33	34.3	33.5	30.2	131.98	0	125.87	885810000	51	14287000	4.71502	0.000600861	O43795	O43795	Unconventional myosin-Ib	MYO1B	569
-0.174891	-0.0943697	0.232796	-0.164162	-0.0578159	0.248486	-0.22808	-0.155599	0.298576	+	Cluster-2	14	14	13	20.6	20.6	19.6	89.864	0	35.262	225660000	18	5372900	4.68763	0.000608306	O75582	O75582	Ribosomal protein S6 kinase alpha-5	RPS6KA5	789
-0.188299	-0.0608847	0.217211	-0.208294	-0.0729811	0.312186	-0.258891	-0.128607	0.314368	+	Cluster-2	14	9	9	27.5	17.6	17.6	59.024	0	20.939	1837300000	22	73492000	4.67992	0.000608306	P16298	P16298	Serine/threonine-protein phosphatase 2B catalytic subunit beta isoform	PPP3CB	1423
-0.271772	-0.00716345	0.233117	-0.22472	0.0883197	0.214139	-0.31531	0.0160744	0.278367	+	Cluster-2	2	2	2	5.6	5.6	5.6	43.696	0.00015574	4.7376	29203000	2	1825200	4.68446	0.000608306	Q00978	Q00978	Interferon regulatory factor 9	IRF9	2617
-0.0442618	-0.348942	0.325407	-0.0304683	-0.320296	0.275746	-0.105389	-0.232527	0.234285	+	Cluster-2	3	3	3	4.6	4.6	4.6	110.67	0.00015681	4.9731	38416000	3	835140	4.65212	0.000639912	Q6ZRI6	Q6ZRI6	Uncharacterized protein C15orf39	C15orf39	4010
-0.121643	-0.048255	0.151487	-0.113393	-0.104817	0.225301	-0.135191	-0.104581	0.189848	+	Cluster-2	10	10	10	53.6	53.6	53.6	21.646	0	53.733	975150000	27	108350000	4.64168	0.000645599	P16455	P16455	Methylated-DNA--protein-cysteine methyltransferase	MGMT	1430
-0.507522	-0.47341	0.761005	-0.217466	-0.540758	0.600572	-0.39003	-0.684388	0.666774	+	Cluster-2	3	3	3	8.4	8.4	8.4	58.327	0	7.2203	13143000	3	486770	4.63215	0.000645599	Q9UL17	Q9UL17	T-box transcription factor TBX21	TBX21	7209
-0.00674335	-0.0734544	0.0731774	-0.0150178	-0.0679559	0.0769661	-0.0299131	-0.103704	0.0907796	+	Cluster-2	31	31	31	44.1	44.1	44.1	82.921	0	133.75	1913700000	54	51721000	4.61679	0.00065365	Q12996	Q12996	Cleavage stimulation factor subunit 3	CSTF3	2833
-0.0588598	-0.0569594	0.105978	-0.0297445	-0.0478445	0.0786093	-0.0391934	-0.0669174	0.0773264	+	Cluster-2	17	17	17	47	47	47	45.468	0	100.49	1070600000	30	59476000	4.59871	0.00067156	Q9HCU5	Q9HCU5	Prolactin regulatory element-binding protein	PREB	6490
-0.143378	-0.114713	0.222501	-0.119418	-0.108128	0.235575	-0.183405	-0.0353277	0.191333	+	Cluster-2	16	16	13	55.4	55.4	52.9	23.399	0	98.464	2010200000	38	134010000	4.58153	0.000686226	P62070	P62070	Ras-related protein R-Ras2	RRAS2	2409
-0.0916533	-0.0303613	0.114525	-0.0937185	0.0232305	0.102851	-0.0882554	-0.00942416	0.08972	+	Cluster-2	30	30	28	74.2	74.2	68	47.074	0	321.16	5529000000	78	212650000	4.54272	0.000715507	O60664	O60664	Perilipin-3	PLIN3	638
-0.645865	-0.449766	0.809313	-0.623654	-0.480454	0.985445	-0.620451	-0.911825	0.947818	+	Cluster-2	9	9	8	57.9	57.9	50.6	28.356	0	78.229	133960000	12	9568400	4.52515	0.000723751	O15247	O15247	Chloride intracellular channel protein 2	CLIC2	428
-0.126281	-0.172663	0.251699	-0.176308	-0.0519887	0.257783	-0.181534	-0.154161	0.264316	+	Cluster-2	32	32	32	52.1	52.1	52.1	70.973	0	212.9	2559300000	61	82557000	4.52568	0.000723751	Q14258	Q14258	E3 ubiquitin/ISG15 ligase TRIM25	TRIM25	3054
-0.128665	-0.1645	0.248486	-0.103404	-0.0912213	0.203411	-0.179174	-0.0864299	0.219676	+	Cluster-2	3	3	3	7.5	7.5	7.5	48.194	0.00015893	5.2749	23272000	5	1057800	4.52424	0.000723751	Q5QJ74	Q5QJ74	Tubulin-specific chaperone cofactor E-like protein	TBCEL	3589
-0.380771	-0.227277	0.461349	-0.370228	-0.0690643	0.467868	-0.425567	-0.34208	0.506906	+	Cluster-2	4	4	4	27.6	27.6	27.6	22.882	0	22.635	84681000	6	14114000	4.52804	0.000723751	Q8N5W9	Q8N5W9	Filamin-interacting protein FAM101B	FAM101B	4601
-0.319004	-0.191838	0.398442	-0.252791	-0.096492	0.385797	-0.224183	-0.291101	0.362649	+	Cluster-2	9	9	8	20.1	20.1	19	86.551	0	44.089	115640000	12	3730400	4.51805	0.000726969	Q6P3S1	Q6P3S1	DENN domain-containing protein 1B	DENND1B	3873
-0.0774783	-0.232515	0.257544	-0.0842107	-0.35613	0.361002	-0.173427	-0.294672	0.32239	+	Cluster-2	6	5	5	11.9	9.9	9.9	85.94	0	10.423	153870000	5	4396200	4.51527	0.000729252	Q14765	Q14765	Signal transducer and activator of transcription 4	STAT4	3117
-0.104626	-0.113017	0.190504	-0.115354	-0.148481	0.259909	-0.191845	-0.151184	0.272963	+	Cluster-2	5	3	3	8.8	4.1	4.1	58.129	0	7.9719	1296600000	13	54027000	4.49975	0.000730137	P48454	P48454	Serine/threonine-protein phosphatase 2B catalytic subunit gamma isoform	PPP3CC	2005
-0.258334	0.0104361	0.212253	-0.148976	-0.064685	0.236434	-0.22573	-0.0295685	0.225655	+	Cluster-2	23	23	20	42.9	42.9	37.3	52.964	0	56.621	1003300000	36	38588000	4.49442	0.000730137	Q7L099	Q7L099	Protein RUFY3	RUFY3	4067
-0.288707	-0.302024	0.47099	-0.123371	-0.395259	0.441337	-0.356144	-0.452752	0.512176	+	Cluster-2	8	8	8	22.9	22.9	22.9	40.585	0	25.793	160310000	11	9430200	4.47714	0.000747623	Q96CX6	Q96CX6	Leucine-rich repeat-containing protein 58	LRRC58	5321
-0.226996	-0.183397	0.338989	-0.120632	-0.258872	0.343563	-0.15719	-0.359817	0.344742	+	Cluster-2	9	9	9	45.4	45.4	45.4	25.744	0	23.568	217020000	12	13563000	4.46743	0.000750806	P28161;P09488;Q03013;P46439	P28161;P09488	Glutathione S-transferase Mu 2;Glutathione S-transferase Mu 1	GSTM2;GSTM1	1660
-0.116736	-0.0881567	0.178541	-0.0462621	-0.125858	0.162881	-0.132481	-0.108136	0.190025	+	Cluster-2	38	38	22	50.4	50.4	30	58.951	0	136.81	2728300000	73	104940000	4.45851	0.000757812	O43865	O43865	Putative adenosylhomocysteinase 2	AHCYL1	584
-0.140524	-0.0606842	0.177572	-0.177814	-0.0577213	0.26472	-0.14196	-0.127093	0.207562	+	Cluster-2	19	19	19	67.6	67.6	67.6	28.772	0	304.64	3673000000	67	244870000	4.44408	0.000776002	Q9Y696	Q9Y696	Chloride intracellular channel protein 4	CLIC4	7619
-0.181521	-0.00684246	0.171558	-0.249224	0.0513937	0.271219	-0.239198	0.0381101	0.197922	+	Cluster-2	8	8	8	17.6	17.6	17.6	62.081	0	48.028	391540000	13	16314000	4.44134	0.00077637	P15586	P15586	N-acetylglucosamine-6-sulfatase	GNS	1401
-0.184318	0.0215237	0.15039	-0.196063	-0.00558341	0.24926	-0.252821	-0.0111291	0.241115	+	Cluster-2	20	20	20	15.3	15.3	15.3	177.35	0	74.241	313790000	20	3735600	4.43254	0.000787667	Q6XZF7	Q6XZF7	Dynamin-binding protein	DNMBP	3986
-0.35613	-0.023268	0.298561	-0.339147	-0.147168	0.493499	-0.35788	-0.0572453	0.356454	+	Cluster-2	7	7	7	48.7	48.7	48.7	17.218	0	28.877	640620000	8	80078000	4.43063	0.000788844	Q9H4G4	Q9H4G4	Golgi-associated plant pathogenesis-related protein 1	GLIPR2	6267
-0.159055	-0.168009	0.279459	-0.0943087	-0.292672	0.332372	-0.17373	-0.176505	0.267415	+	Cluster-2	3	3	3	5.7	5.7	5.7	65.492	0	6.1141	34671000	3	1195500	4.41971	0.000793052	P08842	P08842	Steryl-sulfatase	STS	1208
-0.0762439	-0.00863347	0.0804574	-0.0565738	-0.00144814	0.0761335	-0.0941086	-0.023283	0.10484	+	Cluster-2	60	44	43	44	36.1	36	122.87	0	283.6	10517000000	148	214640000	4.39438	0.000817353	Q92922	Q92922	SWI/SNF complex subunit SMARCC1	SMARCC1	5154
-0.0211147	-0.0713333	0.0855955	-0.0120103	-0.0581376	0.0649008	-0.0435904	-0.0845363	0.0942573	+	Cluster-2	14	14	13	39.6	39.6	35.7	50.47	0	35.657	423430000	22	16937000	4.37593	0.000833537	P12694;F5H5P2	P12694;F5H5P2	2-oxoisovalerate dehydrogenase subunit alpha, mitochondrial	BCKDHA	195
-0.449766	-0.187907	0.489525	-0.35394	-0.372962	0.648784	-0.476484	-0.489376	0.611401	+	Cluster-2	6	4	4	5.1	3.5	3.5	125.29	0.00045593	4.1167	90006000	6	1406300	4.37512	0.000833537	Q5TCZ1	Q5TCZ1	SH3 and PX domain-containing protein 2A	SH3PXD2A	3666
-0.196232	-0.113611	0.258585	-0.264828	-0.00669227	0.328507	-0.212291	-0.0489964	0.226863	+	Cluster-2	6	6	5	26.1	26.1	21.1	22.109	0	5.5047	1120300000	12	140030000	4.37257	0.000833537	Q7LBR1	Q7LBR1	Charged multivesicular body protein 1b	CHMP1B	4105
-0.156391	-0.181985	0.286004	-0.168341	-0.112871	0.294585	-0.126013	-0.281101	0.280072	+	Cluster-2	19	19	16	51.5	51.5	47	45.158	0	176.11	1462800000	44	76989000	4.36383	0.000837702	P29466	P29466	Caspase-1;Caspase-1 subunit p20;Caspase-1 subunit p10	CASP1	1687
-0.0358414	-0.0600066	0.0882511	-0.0630002	-0.0456318	0.119418	-0.0544743	-0.0424836	0.0767666	+	Cluster-2	18	18	18	52.6	52.6	52.6	35.079	0	131.82	12277000000	59	613870000	4.36113	0.000838503	P13804	P13804	Electron transfer flavoprotein subunit alpha, mitochondrial	ETFA	1357
-0.101583	-0.0433765	0.132303	-0.135785	0.0175088	0.164358	-0.161859	-0.027303	0.16938	+	Cluster-2	19	19	19	52.9	52.9	52.9	47.151	0	323.31	2525500000	56	126280000	4.3564	0.000838521	Q8NBX0	Q8NBX0	Saccharopine dehydrogenase-like oxidoreductase	SCCPDH	4689
-0.188637	-0.0669018	0.222699	-0.0946202	-0.0676159	0.178725	-0.131932	-0.12316	0.198594	+	Cluster-2	6	6	6	26	26	26	23.13	0	13.878	232680000	7	19390000	4.31369	0.00089717	Q8N511	Q8N511	Transmembrane protein 199	TMEM199	4574
-0.167342	-0.126828	0.250584	-0.233196	-0.00826828	0.293878	-0.244989	-0.136987	0.304298	+	Cluster-2	18	18	18	60.9	60.9	60.9	34.551	0	50.07	1425300000	30	79186000	4.30546	0.000908017	Q8TDX7;Q9HC98	Q8TDX7	Serine/threonine-protein kinase Nek7	NEK7	4900
-0.291088	0.00428792	0.238891	-0.211278	-0.0701505	0.31523	-0.193292	-0.095278	0.239701	+	Cluster-2	9	9	9	21.4	21.4	21.4	51.853	0	72.436	875220000	36	41677000	4.29185	0.000924065	P53634	P53634	Dipeptidyl peptidase 1;Dipeptidyl peptidase 1 exclusion domain chain;Dipeptidyl peptidase 1 heavy chain;Dipeptidyl peptidase 1 light chain	CTSC	2218
-0.245424	-0.0541893	0.247566	-0.291679	0.111088	0.269379	-0.279676	-0.0203969	0.271228	+	Cluster-2	8	8	8	24.6	24.6	24.6	39.641	0	28.629	377410000	12	23588000	4.278	0.00093465	O75695	O75695	Protein XRP2	RP2	806
-0.368289	-0.266687	0.493499	-0.200036	-0.182507	0.390529	-0.372978	-0.370238	0.499117	+	Cluster-2	2	2	2	8.2	8.2	8.2	27.021	0.0031976	2.2298	53381000	2	5931300	4.27461	0.000939714	Q9H8W3	Q9H8W3	Protein FAM204A	FAM204A	6369
-0.315299	-0.0953257	0.328507	-0.32517	-0.0104178	0.403029	-0.302037	-0.236626	0.390548	+	Cluster-2	9	9	9	69.5	69.5	69.5	22.088	0	115.07	259220000	14	19940000	4.26619	0.000953527	P07203	P07203	Glutathione peroxidase 1	GPX1	1155
-0.0681235	-0.190089	0.22006	-0.0566752	-0.1021	0.155607	-0.0609655	-0.19033	0.174252	+	Cluster-2	5	5	5	32.6	32.6	32.6	24.516	0	20.71	67608000	6	4829100	4.26029	0.000959509	Q9BT30	Q9BT30	Alpha-ketoglutarate-dependent dioxygenase alkB homolog 7, mitochondrial	ALKBH7	5873
-0.374546	-0.309261	0.531912	-0.198897	-0.161339	0.375175	-0.323703	-0.259949	0.413163	+	Cluster-2	10	9	9	19.4	17.4	17.4	63.543	0	33.461	266820000	15	8894000	4.2331	0.000993375	Q8WXF7	Q8WXF7	Atlastin-1	ATL1	5022
-0.213342	-0.50252	0.627645	-0.444992	-0.264396	0.661175	-0.33274	-0.531925	0.52691	+	Cluster-2	1	1	1	1.4	1.4	1.4	95.043	0.00073616	3.3836	18185000	1	568280	4.22745	0.000997175	Q96P47	Q96P47	Arf-GAP with GTPase, ANK repeat and PH domain-containing protein 3	AGAP3	5578
-0.152071	-0.0544992	0.182132	-0.156936	0.0181267	0.183274	-0.138388	0.0127517	0.121926	+	Cluster-2	28	27	27	24.3	23.9	23.9	164.91	0	67.638	774330000	41	10755000	4.22748	0.000997175	Q9ULI0	Q9ULI0	ATPase family AAA domain-containing protein 2B	ATAD2B	7237
-0.38236	0.0130297	0.291574	-0.210282	0.0244105	0.24444	-0.320311	-0.0491518	0.319067	+	Cluster-2	11	11	8	52.7	52.7	38.4	25.915	0	31.752	1233400000	16	123340000	4.22516	0.000997871	P17026	P17026	Zinc finger protein 22	ZNF22	1441
-0.085553	-0.012618	0.0933718	-0.0955044	-0.0439365	0.161342	-0.114473	-0.0228624	0.124971	+	Cluster-2	14	14	13	15.8	15.8	14.9	107.31	0	21.021	162530000	13	3533200	4.21185	0.00101442	Q9NQC7	Q9NQC7	Ubiquitin carboxyl-terminal hydrolase CYLD	CYLD	6555
-0.0853374	-0.0888657	0.153835	-0.104511	-0.0713333	0.190725	-0.142751	-0.0213254	0.146957	+	Cluster-2	5	5	5	7.1	7.1	7.1	85.947	0	7.2347	33391000	5	695640	4.21121	0.00101442	Q9P2E5	Q9P2E5	Chondroitin sulfate glucuronyltransferase	CHPF2	6960
-0.150633	0.00899932	0.131873	-0.15833	0.0261022	0.180051	-0.148901	-0.0646947	0.181465	+	Cluster-2	11	10	10	27.3	24.6	24.6	42.766	0	24.644	454360000	16	21636000	4.19469	0.00104193	P50452;P50453	P50452	Serpin B8	SERPINB8	2098
0.00261148	-0.169318	0.145622	-0.0574512	-0.12954	0.179498	-0.0190467	-0.221794	0.146616	+	Cluster-2	5	5	5	27.3	27.3	27.3	17.887	0	8.9096	1128900000	16	94072000	4.1912	0.001048	P05161	P05161	Ubiquitin-like protein ISG15	ISG15	1114
-0.556041	-0.0270136	0.427789	-0.365894	-0.15833	0.503255	-0.353506	-0.22542	0.424456	+	Cluster-2	17	17	16	55	55	50.7	41.708	0	62.466	1407200000	30	70362000	4.18961	0.00104953	Q9NSI8	Q9NSI8	SAM domain-containing protein SAMSN-1	SAMSN1	6652
-0.195119	-0.0610328	0.221541	-0.25623	-0.0488256	0.351004	-0.285182	-0.144559	0.34281	+	Cluster-2	82	82	82	89.2	89.2	89.2	75.872	0	323.31	51425000000	316	1195900000	4.18603	0.0010545	P08133	P08133	Annexin A6	ANXA6	1183
-0.208754	-0.0753166	0.243739	-0.168762	-0.132315	0.306392	-0.189436	-0.240231	0.308089	+	Cluster-2	63	63	52	61.8	61.8	54.2	96.695	0	323.31	4423900000	110	90283000	4.18279	0.0010545	P11216	P11216	Glycogen phosphorylase, brain form	PYGB	1302
-0.442387	-0.214286	0.510112	-0.587259	0.015198	0.549542	-0.551017	-0.33274	0.578888	+	Cluster-2	9	9	9	90.6	90.6	90.6	11.776	0	277.42	3460200000	24	692040000	4.16975	0.00107491	P35754	P35754	Glutaredoxin-1	GLRX	1818
-0.616206	-0.495324	0.857428	-0.698623	-0.68435	1.4795	-0.742983	-0.795685	0.985466	+	Cluster-2	2	2	2	1.3	1.3	1.3	144.6	0.0021041	2.3885	27636000	2	502470	4.16468	0.00108373	Q2M1K9	Q2M1K9	Zinc finger protein 423	ZNF423	3379
-0.476465	-0.353484	0.654502	-0.348942	-0.240549	0.537606	-0.420144	-0.616232	0.654519	+	Cluster-2	37	37	33	57.7	57.7	49.3	66.616	0	231.71	5108300000	114	170280000	4.13724	0.00111511	Q96PP8	Q96PP8	Guanylate-binding protein 5	GBP5	5588
-0.123785	-0.066726	0.169118	-0.156695	-0.0358414	0.221865	-0.162621	0.0115654	0.143749	+	Cluster-2	19	19	16	23	23	17.4	90.995	0	38.609	287100000	22	6524900	4.1315	0.00112063	O15320;Q96PC5;Q96RT6;Q8IX95	O15320;Q96PC5	cTAGE family member 5;Melanoma inhibitory activity protein 2	CTAGE5;MIA2	442
-0.145727	-0.0489448	0.172648	-0.18751	0.00879557	0.226847	-0.150022	-0.106689	0.204276	+	Cluster-2	32	31	28	61.4	61.4	56.8	53.248	0	308.01	5210700000	77	274250000	4.10901	0.00114248	Q9ULV4	Q9ULV4	Coronin-1C	CORO1C	7255
-0.358772	-0.278186	0.497486	-0.285848	-0.38548	0.574186	-0.340245	-0.645895	0.593614	+	Cluster-2	6	6	5	13.8	13.8	12.3	74.509	0	11.217	50808000	6	1337000	4.10302	0.00115375	Q86YR5	Q86YR5	G-protein-signaling modulator 1	GPSM1	4333
-0.418595	-0.498042	0.737026	-0.210501	-0.318133	0.465958	-0.431189	-0.423241	0.554489	+	Cluster-2	7	7	5	25.4	25.4	17	36.263	0	18.055	88800000	7	4933300	4.09032	0.00117398	Q13642	Q13642	Four and a half LIM domains protein 1	FHL1	2973
-0.320296	-0.0861257	0.323812	-0.38548	-0.077176	0.48224	-0.5472	-0.179712	0.489548	+	Cluster-2	1	1	1	1.1	1.1	1.1	132.75	0	5.6945	7851100	1	261700	4.06708	0.00121484	Q9H6K5	Q9H6K5	Proline-rich protein 36	PRR36	6305
-0.0984506	-0.248158	0.288375	-0.0632668	-0.166074	0.210428	-0.111987	-0.33122	0.293387	+	Cluster-2	32	32	29	35.1	35.1	32.5	103.88	0	241.96	3030800000	65	79757000	4.05727	0.00123492	Q2M2I8	Q2M2I8	AP2-associated protein kinase 1	AAK1	3383
-0.19839	-0.226996	0.345611	-0.03764	-0.374546	0.318392	-0.0802843	-0.373497	0.289941	+	Cluster-2	8	3	3	25.1	11	11	40.435	0	23.631	1575900000	17	87548000	4.05573	0.00123492	Q31612	Q31612	HLA class I histocompatibility antigen, B-73 alpha chain	HLA-B	3406
-0.547173	-0.0329492	0.42992	-0.319543	-0.266687	0.524543	-0.449789	-0.137692	0.429941	+	Cluster-2	7	7	7	31.5	31.5	31.5	27.582	0	39.075	217100000	12	14473000	4.0434	0.00126325	Q9NS28	Q9NS28	Regulator of G-protein signaling 18	RGS18	6635
-0.258872	-0.0344638	0.245008	-0.193027	-0.152586	0.354567	-0.234342	-0.198913	0.328516	+	Cluster-2	19	19	18	59.4	59.4	56.7	42.741	0	88.689	1591500000	46	83765000	4.04088	0.00126455	P30740;O75830	P30740	Leukocyte elastase inhibitor	SERPINB1	1727
-0.551001	-0.261915	0.611374	-0.335645	-0.314759	0.593579	-0.489376	-0.623662	0.70217	+	Cluster-2	19	19	18	6.2	6.2	6	409.8	0	30.527	415150000	21	2442100	4.0335	0.00127544	Q8IZT6	Q8IZT6	Abnormal spindle-like microcephaly-associated protein	ASPM	4493
-0.0746455	-0.0434363	0.108554	-0.0502971	-0.0237495	0.0843258	-0.0985916	-0.00413379	0.0983507	+	Cluster-2	29	29	28	37	37	37	100.6	0	270.43	1429300000	47	43312000	4.01922	0.00130222	P57737	P57737	Coronin-7	CORO7	2318
-0.0330862	-0.0593597	0.0858084	-0.0618881	-0.0794409	0.147298	-0.0770327	-0.0660542	0.116285	+	Cluster-2	17	17	17	67.6	67.6	67.6	25.913	0	112.6	3463100000	40	230870000	4.01642	0.00130222	Q7Z4W1	Q7Z4W1	L-xylulose reductase	DCXR	4157
-0.0705977	-0.0233643	0.0881491	-0.102545	0.0306205	0.108314	-0.095458	-0.0200144	0.104113	+	Cluster-2	31	31	31	48.7	48.7	48.7	76.107	0	227.17	1427100000	53	52855000	4.00847	0.00131898	O43823	O43823	A-kinase anchor protein 8	AKAP8	577
-0.119092	-0.0783185	0.173918	-0.0740852	-0.0587763	0.143836	-0.119104	-0.146641	0.201951	+	Cluster-2	14	12	12	17.3	14.3	14.3	112.96	0	51.531	264910000	25	7358700	3.99016	0.00134506	O15084	O15084	Serine/threonine-protein phosphatase 6 regulatory ankyrin repeat subunit A	ANKRD28	401
-0.12784	-0.089584	0.189832	-0.0914616	-0.0377562	0.149782	-0.1172	-0.0172192	0.123386	+	Cluster-2	29	27	27	16.8	15.1	15.1	236.12	0	117.95	866830000	43	11714000	3.98534	0.00134684	Q8NFD5	Q8NFD5	AT-rich interactive domain-containing protein 1B	ARID1B	4769
0.00637679	-0.0963837	0.081876	-0.0189809	-0.0893107	0.0978749	0.0192447	-0.136399	0.0632276	+	Cluster-2	12	12	12	83.3	83.3	83.3	23.39	0	195.53	790580000	22	71871000	3.98392	0.00134884	Q7Z4H3	Q7Z4H3	HD domain-containing protein 2	HDDC2	4150
-0.513154	-0.41512	0.702112	-0.645865	-0.338075	0.809313	-0.587281	-0.857063	0.912646	+	Cluster-2	6	2	2	38	14.1	14.1	15.257	0	13.305	2368200000	14	296030000	3.96182	0.00138947	P69905	P69905	Hemoglobin subunit alpha	HBA1	2515
-0.137146	-0.013188	0.137197	-0.192088	-0.0187803	0.253058	-0.214892	-0.0513433	0.229299	+	Cluster-2	9	9	9	10.2	10.2	10.2	112.61	0	32.996	200620000	11	4361200	3.95732	0.00139463	O95197	O95197	Reticulon-3	RTN3	925
-0.1594	-0.13294	0.247957	-0.181339	-0.00529161	0.230304	-0.145032	-0.0595798	0.174724	+	Cluster-2	12	12	12	34	34	34	53.486	0	39.928	551120000	23	19683000	3.9549	0.00139523	P11182	P11182	Lipoamide acyltransferase component of branched-chain alpha-keto acid dehydrogenase complex, mitochondrial	DBT	1301
-0.167529	-0.151437	0.270903	-0.239188	0.02345	0.280612	-0.256821	-0.0734653	0.28489	+	Cluster-2	6	6	6	6.5	6.5	6.5	163.37	0	20.217	40130000	6	716600	3.95044	0.00140243	Q04656	Q04656	Copper-transporting ATPase 1	ATP7A	2691
-0.133826	-0.0188864	0.1386	-0.167822	0.0231377	0.192128	-0.153094	0.0548286	0.109304	+	Cluster-2	15	15	13	36.5	36.5	34.2	41.026	0	29.327	452060000	25	20548000	3.94419	0.00141316	Q9Y3Q8	Q9Y3Q8	TSC22 domain family protein 4	TSC22D4	7485
-0.0821332	-0.0777861	0.143366	-0.0916533	-0.051677	0.160888	-0.0414759	-0.107701	0.105637	+	Cluster-2	20	20	18	28.7	28.7	23.5	74.389	0	29.724	514110000	22	14689000	3.94298	0.00141472	Q96IV0	Q96IV0	Peptide-N(4)-(N-acetyl-beta-glucosaminyl)asparagine amidase	NGLY1	5478
-0.0707595	-0.177444	0.21324	0.00948221	-0.24955	0.182132	-0.066376	-0.150137	0.154785	+	Cluster-2	4	4	3	21.7	21.7	13.6	22.171	0	6.4677	56326000	3	5632600	3.9299	0.00143379	O43521	O43521	Bcl-2-like protein 11	BCL2L11	527
-0.178952	0.00981026	0.156996	-0.0887241	-0.0481993	0.153695	-0.153731	-0.0559571	0.179512	+	Cluster-2	5	3	3	8.5	6.3	6.3	64.105	0	8.9016	574250000	5	20509000	3.93171	0.00143379	Q9H2S9	Q9H2S9	Zinc finger protein Eos	IKZF4	6223
-0.254834	-0.329057	0.455182	-0.182333	-0.131534	0.325407	-0.313622	-0.338104	0.435737	+	Cluster-2	3	1	1	7.6	2.3	2.3	75.519	0.0041339	2.0611	38546000	4	1168100	3.92147	0.00144986	P20591	P20591	Interferon-induced GTP-binding protein Mx1;Interferon-induced GTP-binding protein Mx1, N-terminally processed	MX1	1522
-0.268885	-0.0913205	0.292853	-0.336464	0.0417557	0.379546	-0.317426	-0.191354	0.385817	+	Cluster-2	28	25	25	48.1	44.8	44.8	54.234	0	178	4033800000	42	201690000	3.91564	0.00145986	Q9BR76;A9Z1Z3	Q9BR76	Coronin-1B	CORO1B	5811
-0.0720301	-0.245424	0.262112	-0.118366	-0.136263	0.254366	-0.0598838	-0.174632	0.160623	+	Cluster-2	13	13	13	43.4	43.4	43.4	35.818	0	117.26	368630000	20	23039000	3.90764	0.00148216	Q96QD9	Q96QD9	UAP56-interacting factor	FYTTD1	5606
-0.32128	-0.158482	0.375175	-0.252002	0.045478	0.278353	-0.319553	-0.134929	0.365214	+	Cluster-2	22	12	11	27.3	19.5	18.3	91.196	0	25.043	980380000	29	23342000	3.88418	0.00154449	Q9H165	Q9H165	B-cell lymphoma/leukemia 11A	BCL11A	6185
-0.0800493	-0.0701977	0.13468	-0.0329492	-0.0630002	0.0957829	-0.0476994	-0.0588526	0.0795862	+	Cluster-2	20	20	20	47.5	47.5	47.5	43.262	0	48.321	1153800000	42	52446000	3.87912	0.00154994	P49662;P51878;Q6UXS9	P49662	Caspase-4;Caspase-4 subunit 1;Caspase-4 subunit 2	CASP4	2054
-0.153178	-0.0974316	0.217924	-0.152476	0.0172198	0.180477	-0.141828	-0.110044	0.198041	+	Cluster-2	13	13	13	32.3	32.3	32.3	46.538	0	29.48	300170000	17	14294000	3.87514	0.00156172	Q8IVH4	Q8IVH4	Methylmalonic aciduria type A protein, mitochondrial	MMAA	4375
-0.170641	-0.829783	0.985445	-0.0873182	-0.698623	0.510112	-0.155696	-1.13896	0.761031	+	Cluster-2	1	1	1	5.5	5.5	5.5	35.193	0.0011519	2.923	2960800	1	246740	3.86831	0.00157144	P15408	P15408	Fos-related antigen 2	FOSL2	1398
-0.133639	-0.09752	0.200048	-0.182167	-0.0114878	0.234949	-0.155506	-0.00454627	0.147875	+	Cluster-2	7	1	1	3.6	0.8	0.8	161.68	0.00073443	3.3279	312330000	9	4109500	3.86648	0.00157391	O14529	O14529	Homeobox protein cut-like 2	CUX2	317
-0.0483492	-0.140031	0.165531	-0.0611541	-0.0533382	0.123532	-0.0636382	-0.138388	0.146179	+	Cluster-2	44	42	41	41.9	39.9	38.8	112.13	0	112.62	2216800000	70	48192000	3.8642	0.00157645	O94804	O94804	Serine/threonine-protein kinase 10	STK10	865
-0.105725	-0.000452423	0.100681	-0.155493	0.0343405	0.171217	-0.129551	-0.031153	0.142327	+	Cluster-2	49	49	49	67.7	67.7	67.7	79.685	0	323.31	7543700000	119	179610000	3.85695	0.00159799	P51659	P51659	Peroxisomal multifunctional enzyme type 2;(3R)-hydroxyacyl-CoA dehydrogenase;Enoyl-CoA hydratase 2	HSD17B4	2148
-0.125547	-0.114374	0.206422	-0.187907	-0.0377266	0.260871	-0.21336	-0.174403	0.296446	+	Cluster-2	12	12	11	25.8	25.8	23.5	76.493	0	62.505	345700000	17	13828000	3.85616	0.00159839	Q9NYJ8	Q9NYJ8	TGF-beta-activated kinase 1 and MAP3K7-binding protein 2	TAB2	6847
-0.0252783	-0.0648664	0.0830759	-0.0332426	-0.0308504	0.069655	-0.0583689	-0.0690723	0.0996145	+	Cluster-2	14	14	14	74.9	74.9	74.9	21.831	0	48.744	909690000	25	101080000	3.83899	0.00164225	Q9Y6M9	Q9Y6M9	NADH dehydrogenase [ubiquinone] 1 beta subcomplex subunit 9	NDUFB9	7647
-0.185357	-0.0400257	0.198392	-0.112126	-0.16809	0.272107	-0.198409	-0.0835082	0.237647	+	Cluster-2	9	9	9	18.4	18.4	18.4	60.091	0	19.272	276970000	12	10258000	3.82411	0.00167516	Q5T8D3	Q5T8D3	Acyl-CoA-binding domain-containing protein 5	ACBD5	3649
-0.0881078	-0.275643	0.30429	-0.22595	-0.113913	0.365187	-0.200953	-0.166085	0.284056	+	Cluster-2	2	2	2	4.8	4.8	4.8	70.096	0	6.8029	13189000	2	507260	3.80959	0.00170485	Q9UKA2	Q9UKA2	F-box/LRR-repeat protein 4	FBXL4	7175
-0.457191	-0.384187	0.676838	-0.596456	-0.814671	1.09528	-0.445012	-0.829795	0.776991	+	Cluster-2	5	5	5	17.6	17.6	17.6	28.837	0	12.889	136670000	7	9111400	3.80768	0.00170982	P08311	P08311	Cathepsin G	CTSG	1190
-0.123145	-0.0617175	0.163624	-0.124605	0.0359496	0.133761	-0.137594	-0.0600128	0.167737	+	Cluster-2	28	28	26	49.3	49.3	45.9	59.755	0	125.69	2956700000	63	101960000	3.8058	0.00171465	P04040	P04040	Catalase	CAT	1081
-0.062127	-0.131229	0.16732	-0.0307144	-0.210282	0.20194	-0.0766136	-0.104397	0.138847	+	Cluster-2	13	13	13	11.8	11.8	11.8	155.86	0	23.656	162740000	13	2393300	3.80428	0.00171555	Q9ULJ7	Q9ULJ7	Ankyrin repeat domain-containing protein 50	ANKRD50	7241
-0.0783185	-0.0625538	0.128045	-0.12406	-0.0678868	0.21347	-0.0807447	-0.123385	0.153711	+	Cluster-2	13	13	13	27.7	27.7	27.7	52.118	0	102.61	273270000	17	13013000	3.79778	0.00172858	Q96TC7	Q96TC7	Regulator of microtubule dynamics protein 3	RMDN3	5680
-0.169318	0.0474702	0.120166	-0.147365	0.00952823	0.180335	-0.168535	-0.0599185	0.191522	+	Cluster-2	6	6	6	29.9	29.9	29.9	24.852	0	13.162	191380000	8	23923000	3.78915	0.00174019	Q9NP50	Q9NP50	Protein FAM60A	FAM60A	6506
-0.201523	-0.053561	0.219671	-0.290017	-0.00872561	0.355422	-0.261938	0.0505133	0.209348	+	Cluster-2	1	1	1	0.7	0.7	0.7	167.71	0.0034588	2.1449	545300000	2	7902900	3.78544	0.00175001	O75094	O75094	Slit homolog 3 protein	SLIT3	689
-0.0305198	-0.0464781	0.0704532	-0.0385406	-0.039221	0.0830116	-0.0444895	-0.0137472	0.0498619	+	Cluster-2	35	34	34	18.2	17.4	17.4	242.56	0	78.843	600400000	44	5508200	3.77297	0.00178803	Q96N67;Q96HP0	Q96N67	Dedicator of cytokinesis protein 7	DOCK7	5563
-0.073646	-0.00247116	0.07163	-0.0990961	-0.0116965	0.138396	-0.119897	0.0133861	0.106324	+	Cluster-2	14	14	14	38	38	38	43.395	0	41.647	708900000	18	33757000	3.77021	0.00179165	Q9HC52;O95503	Q9HC52	Chromobox protein homolog 8	CBX8	6466
-0.121838	-0.133443	0.21899	-0.208568	-0.0399218	0.290373	-0.15033	-0.196243	0.259354	+	Cluster-2	34	27	25	77.4	66.8	65	47.268	0	323.31	13838000000	141	691920000	3.75974	0.00181094	P09104	P09104	Gamma-enolase	ENO2	1213
-0.495324	-0.0637532	0.408775	-0.38236	-0.207767	0.554466	-0.409442	-0.427476	0.537624	+	Cluster-2	15	15	15	11.9	11.9	11.9	186.2	0	32.758	150950000	16	1797000	3.73615	0.00186045	Q8TCU6	Q8TCU6	Phosphatidylinositol 3,4,5-trisphosphate-dependent Rac exchanger 1 protein	PREX1	4877
-0.221776	0.00642568	0.190725	-0.122635	0.0231638	0.140419	-0.129471	-0.0088156	0.128384	+	Cluster-2	4	4	4	12.5	12.5	12.5	37.978	0	7.6863	129130000	7	7595700	3.72633	0.00188738	O14657	O14657	Torsin-1B	TOR1B	334
-0.269252	-0.104571	0.306392	-0.241889	-0.0234406	0.315955	-0.213019	-0.264842	0.345626	+	Cluster-2	10	10	10	14.3	14.3	14.3	83.532	0	16.022	133310000	10	2836300	3.72501	0.00189053	Q05823	Q05823	2-5A-dependent ribonuclease	RNASEL	2708
-0.0503919	-0.0806217	0.119801	-0.102779	-0.0314239	0.159636	-0.0765292	-0.0423066	0.101074	+	Cluster-2	8	8	8	59.1	59.1	59.1	16.402	0	25.839	676040000	20	96578000	3.72234	0.00189444	P17568	P17568	NADH dehydrogenase [ubiquinone] 1 beta subcomplex subunit 7	NDUFB7	1460
-0.857045	0.0212282	0.600572	-0.795669	0.130748	0.724368	-0.944732	-0.439814	0.882544	+	Cluster-2	1	1	1	9.3	9.3	9.3	18.47	0.0085343	1.7433	4331500	1	1082900	3.72271	0.00189444	Q9UGQ2	Q9UGQ2	Calcium channel flower homolog	CACFD1	7068
-0.0728426	-0.0235318	0.0902935	-0.0447676	-0.0847843	0.126931	-0.0836145	-0.0762942	0.128222	+	Cluster-2	36	36	35	37.6	37.6	37.6	90.954	0	81.357	1526400000	54	33183000	3.72026	0.00189671	Q93034	Q93034	Cullin-5	CUL5	5172
-0.15559	-0.0772511	0.203553	-0.243164	0.0523661	0.261269	-0.289486	-0.0273687	0.282023	+	Cluster-2	4	4	4	6.1	6.1	6.1	74.561	0	8.1305	40851000	4	2150000	3.71679	0.00190402	Q8N196	Q8N196	Homeobox protein SIX5	SIX5	4517
-0.173564	0.00695335	0.153096	-0.12946	-0.100606	0.242684	-0.167687	-0.0280765	0.175282	+	Cluster-2	14	14	14	12.2	12.2	12.2	138.38	0	19.282	154240000	16	2373000	3.71204	0.00191248	P28290	P28290	Sperm-specific antigen 2	SSFA2	1662
-0.0587763	-0.0259956	0.0798365	-0.0852388	-0.0244686	0.132095	-0.062021	-0.0719149	0.104992	+	Cluster-2	6	6	6	13.4	13.4	13.4	46.173	0	21.249	171010000	7	9000700	3.71062	0.00191248	Q96AG3	Q96AG3	Solute carrier family 25 member 46	SLC25A46	5243
-0.0997672	-0.129373	0.197277	-0.170641	-0.0824521	0.276153	-0.234857	-0.0324531	0.238906	+	Cluster-2	6	6	5	14.1	14.1	13.9	42.99	0	15.88	261480000	7	43580000	3.70425	0.001933	O75177	O75177	Calcium-responsive transactivator	SS18L1	711
-0.0428239	-0.116231	0.139587	-0.0931847	-0.0770213	0.182963	-0.0680982	-0.0621704	0.104005	+	Cluster-2	4	4	4	25	25	25	22.876	0	18.101	77144000	4	7714400	3.70253	0.00193685	Q9NXU5	Q9NXU5	ADP-ribosylation factor-like protein 15	ARL15	6823
-0.0973693	-0.0466637	0.130891	-0.133998	0.0051485	0.171334	-0.150923	-0.0933864	0.196725	+	Cluster-2	36	36	36	36.6	36.6	36.6	86.191	0	75.123	2143900000	54	85756000	3.69787	0.00194097	O14964	O14964	Hepatocyte growth factor-regulated tyrosine kinase substrate	HGS	376
-0.0242061	-0.0936709	0.106548	-0.0801585	-0.088615	0.175516	-0.102034	-0.0691354	0.142557	+	Cluster-2	7	7	7	56	56	56	20.35	0	61.49	642470000	16	71385000	3.69454	0.00195334	Q9BU61	Q9BU61	NADH dehydrogenase [ubiquinone] 1 alpha subcomplex assembly factor 3	NDUFAF3	5905
-0.446718	-0.14347	0.443355	-0.368289	-0.0476822	0.455182	-0.423241	-0.416349	0.545695	+	Cluster-2	19	15	15	12.7	11	11	180.58	0	37.193	617320000	27	7349000	3.68051	0.00199647	Q13576	Q13576	Ras GTPase-activating-like protein IQGAP2	IQGAP2	2953
-0.0433428	-0.0355458	0.0720738	-0.0457681	-0.0449273	0.0957358	-0.0642866	-0.0036584	0.0631554	+	Cluster-2	20	20	20	14.4	14.4	14.4	196.54	0	60.085	277260000	21	3046800	3.67969	0.00199764	Q9ULH0	Q9ULH0	Kinase D-interacting substrate of 220 kDa	KIDINS220	7234
-0.151437	-0.0512322	0.178845	-0.0542177	-0.0631396	0.121656	-0.136333	-0.0427511	0.155068	+	Cluster-2	42	42	41	16.1	16.1	15.7	282.58	0	138.72	1440500000	64	12312000	3.67905	0.001998	P46100	P46100	Transcriptional regulator ATRX	ATRX	1962
-0.0684188	-0.0108558	0.0751006	-0.0383427	-0.0178023	0.066275	-0.078838	-0.0407164	0.102249	+	Cluster-2	11	11	4	41.2	41.2	18.8	19.536	0	19.502	1016800000	29	101680000	3.67821	0.00199927	E9PL57;Q86V88	E9PL57		NEDD8-MDP1	192
-0.285159	-0.079022	0.295063	-0.248497	-0.0501301	0.345611	-0.282638	0.0947655	0.200573	+	Cluster-2	7	5	3	23.9	21.3	10.4	35.173	0	7.5553	425980000	9	32768000	3.67551	0.0020051	P17535	P17535	Transcription factor jun-D	JUND	1458
-0.157505	-0.167529	0.278353	-0.0673443	-0.139558	0.19671	-0.11144	-0.292698	0.273616	+	Cluster-2	18	12	12	23.8	17.9	17.9	84.488	0	31.508	384490000	23	9377900	3.67521	0.0020051	P27448;Q9P0L2	P27448	MAP/microtubule affinity-regulating kinase 3	MARK3	1640
-0.0401328	-0.160982	0.174973	-0.148366	-0.173417	0.310868	-0.0963107	-0.172671	0.193713	+	Cluster-2	11	11	11	45.3	45.3	45.3	28.663	0	37.044	225450000	17	14091000	3.67477	0.0020051	Q9NSE2	Q9NSE2	Cytokine-inducible SH2-containing protein	CISH	6647
-0.0529282	-0.0934275	0.132196	-0.121406	-0.0196954	0.173385	-0.0940542	-0.0673137	0.132914	+	Cluster-2	10	10	10	28.2	28.2	28.2	56.684	0	31.754	242470000	14	7347400	3.67186	0.00201569	P98170	P98170	E3 ubiquitin-protein ligase XIAP	XIAP	2585
-0.0892567	-0.0546208	0.131578	-0.0243955	-0.12691	0.135835	-0.0898878	-0.12462	0.162632	+	Cluster-2	7	7	7	17.1	17.1	17.1	45.794	0	12.145	92554000	7	4207000	3.66365	0.00204622	Q6ICG6	Q6ICG6	Uncharacterized protein KIAA0930	KIAA0930	3799
-0.107365	-0.0255023	0.123253	-0.119092	-0.0411926	0.186641	-0.189784	0.0261972	0.162049	+	Cluster-2	3	3	3	50	50	50	9.2787	0	38.18	181680000	6	45420000	3.65878	0.00206401	O95167	O95167	NADH dehydrogenase [ubiquinone] 1 alpha subcomplex subunit 3	NDUFA3	920
-0.254398	-0.119023	0.305368	-0.188977	-0.228621	0.399862	-0.218215	-0.395271	0.398456	+	Cluster-2	12	6	5	25.8	13.7	10.6	62.495	0	18.575	535310000	17	19826000	3.65552	0.00206898	O60907	O60907	F-box-like/WD repeat-containing protein TBL1X	TBL1X	674
-0.158162	-0.112679	0.233716	-0.126214	-0.00965041	0.173603	-0.128146	-0.154644	0.211532	+	Cluster-2	24	24	24	86.8	86.8	86.8	21.508	0	177.73	7708800000	65	963590000	3.64224	0.00209591	Q13951	Q13951	Core-binding factor subunit beta	CBFB	2999
-0.0319059	-0.0635555	0.0876072	-0.0570916	-0.0217714	0.092202	-0.0365186	-0.0388482	0.0584586	+	Cluster-2	8	8	8	43.6	43.6	43.6	26.422	0	24.263	262160000	11	23833000	3.63848	0.00211146	Q5HYI8	Q5HYI8	Rab-like protein 3	RABL3	3551
-0.143849	0.0462307	0.0956488	-0.137751	-0.010245	0.184484	-0.123546	-0.0313769	0.138243	+	Cluster-2	16	16	14	7.7	7.7	7.1	307.55	0	23.365	98787000	14	823230	3.63705	0.00211581	Q12802	Q12802	A-kinase anchor protein 13	AKAP13	2800
-0.166577	-0.0347481	0.180477	-0.0731711	-0.118366	0.188715	-0.150227	-0.146242	0.227185	+	Cluster-2	23	23	23	45.6	45.6	45.6	57.214	0	84.01	1752500000	43	67403000	3.63644	0.00211617	P51649	P51649	Succinate-semialdehyde dehydrogenase, mitochondrial	ALDH5A1	2146
-0.150552	-0.0164494	0.1507	-0.0879848	-0.035249	0.142785	-0.0846649	-0.0112625	0.0863163	+	Cluster-2	21	16	16	25	19.7	19.7	115.84	0	39.941	264750000	26	4412500	3.62878	0.00214578	Q9UDT6	Q9UDT6	CAP-Gly domain-containing linker protein 2	CLIP2	7035
-0.181985	-0.013887	0.177853	-0.128751	-0.0436723	0.199672	-0.270586	-0.0544343	0.284477	+	Cluster-2	4	4	4	3.3	3.3	3.3	154.37	0	5.6763	24929000	4	311610	3.6141	0.00218967	Q9UHN6	Q9UHN6	Transmembrane protein 2	TMEM2	7095
-0.137095	-0.386255	0.41314	0.0103202	-0.491897	0.342792	-0.263116	-0.284335	0.389027	+	Cluster-2	3	3	3	4.9	4.9	4.9	67.701	0	16.895	13295000	3	474810	3.60742	0.0022047	A7MCY6	A7MCY6	TANK-binding kinase 1-binding protein 1	TBKBP1	92
-0.137583	-0.0772985	0.187141	-0.0851641	-0.136601	0.215614	-0.227781	-0.0558747	0.244653	+	Cluster-2	2	2	2	5.5	5.5	5.5	49.219	0.00059791	3.7018	8167700	2	510480	3.60003	0.00222635	Q969W8	Q969W8	Zinc finger protein 566	ZNF566	5221
-0.0967882	-0.094451	0.168662	-0.0487832	-0.0443304	0.0987564	-0.117671	-0.0628472	0.152391	+	Cluster-2	24	24	21	18.3	18.3	16.7	159.76	0	44.392	238370000	26	2942800	3.59114	0.00225719	O94964	O94964	Protein SOGA1;N-terminal form;C-terminal 80 kDa form	SOGA1	900
-0.0636578	-0.113465	0.154899	-0.0890754	-0.216343	0.275332	-0.0865214	-0.257157	0.231771	+	Cluster-2	5	5	5	14.7	14.7	14.7	39.836	0	7.0433	42806000	6	2140300	3.59093	0.00225719	Q9NSC5	Q9NSC5	Homer protein homolog 3	HOMER3	6644
-0.245131	-0.348073	0.467868	-0.491897	-0.531919	0.857428	-0.311944	-0.556061	0.524561	+	Cluster-2	3	3	3	5.8	5.8	5.8	83.868	0	11.564	48307000	3	1097900	3.58112	0.00228277	P05164	P05164	Myeloperoxidase;Myeloperoxidase;89 kDa myeloperoxidase;84 kDa myeloperoxidase;Myeloperoxidase light chain;Myeloperoxidase heavy chain	MPO	1115
-0.0880481	-0.0925855	0.15977	-0.139324	-0.0100747	0.185991	-0.121001	-0.140697	0.20041	+	Cluster-2	9	9	8	19	19	18	73.301	0	19.245	157630000	11	8757300	3.57828	0.00228832	Q53ET0	Q53ET0	CREB-regulated transcription coactivator 2	CRTC2	3485
-0.0267745	-0.0939321	0.110031	-0.0364732	-0.054354	0.0921324	-0.0248434	-0.144897	0.110829	+	Cluster-2	25	25	24	56.5	56.5	54.2	54.843	0	77.741	842930000	42	33717000	3.55682	0.00236793	O43148	O43148	mRNA cap guanine-N7 methyltransferase	RNMT	475
-0.0373424	-0.0352053	0.0666342	-0.0519564	-0.0446992	0.10237	-0.0324779	-0.089091	0.0838044	+	Cluster-2	21	19	19	39	36	36	84.542	0	252.42	1265100000	36	37209000	3.54958	0.0023917	Q14161	Q14161	ARF GTPase-activating protein GIT2	GIT2	3031
-0.0753667	-0.142976	0.191321	-0.0933206	-0.186651	0.259345	-0.159409	-0.0601895	0.18559	+	Cluster-2	8	8	7	42.2	42.2	37.4	24.669	0	66.386	846940000	16	70578000	3.54625	0.00239571	O75608	O75608	Acyl-protein thioesterase 1	LYPLA1	794
-0.421663	-0.0712411	0.379546	-0.364217	-0.213904	0.531912	-0.232233	-0.361402	0.395906	+	Cluster-2	1	1	1	1.1	1.1	1.1	126.6	0.007337	1.7927	9370700	1	156180	3.51774	0.00250939	P23229	P23229	Integrin alpha-6;Integrin alpha-6 heavy chain;Integrin alpha-6 light chain;Processed integrin alpha-6	ITGA6	1572
-0.102297	-0.00499671	0.10123	-0.140109	0.0424567	0.146606	-0.0887375	-0.0351571	0.108175	+	Cluster-2	14	7	7	21.6	13.5	13.5	55.663	0	22.462	1090000000	23	60558000	3.51725	0.00250939	Q9NYB9	Q9NYB9	Abl interactor 2	ABI2	6841
0.00708642	-0.106048	0.0897612	-0.0215558	-0.0807343	0.0959995	0.021585	-0.10087	0.0401163	+	Cluster-2	19	19	19	19	19	19	140.52	0	56.103	238260000	22	4412300	3.515	0.00251678	Q66K14;Q6ZT07	Q66K14	TBC1 domain family member 9B	TBC1D9B	3736
-0.379408	0.044126	0.263758	-0.191198	-0.0649934	0.286973	-0.272311	0.0675068	0.208723	+	Cluster-2	2	2	2	1	1	1	270.88	0.0057503	1.9266	14811000	2	114810	3.51382	0.00252083	Q96AY4	Q96AY4	Tetratricopeptide repeat protein 28	TTC28	5256
-0.241142	-0.0214615	0.224187	-0.334529	0.0583138	0.359933	-0.258348	-0.15033	0.324603	+	Cluster-2	17	17	15	56.8	56.8	54	34.91	0	236.43	1040800000	30	130100000	3.51142	0.00253008	Q00577	Q00577	Transcriptional activator protein Pur-alpha	PURA	2606
-0.192821	-0.0405139	0.202999	-0.32798	0.108447	0.319052	-0.255683	-0.0187417	0.247577	+	Cluster-2	11	11	10	55.9	55.9	55.9	10.438	0	116.26	11559000000	47	2889700000	3.50929	0.00253008	Q9H299	Q9H299	SH3 domain-binding glutamic acid-rich-like protein 3	SH3BGRL3	6209
-0.348073	-0.141606	0.380479	-0.253155	0.00665461	0.305368	-0.350424	-0.279239	0.441374	+	Cluster-2	4	4	4	8.8	8.8	8.8	78.579	0	8.8858	22655000	4	809100	3.50915	0.00253008	Q9NR19	Q9NR19	Acetyl-coenzyme A synthetase, cytoplasmic	ACSS2	6584
-0.489356	0.0229615	0.348171	-0.340227	-0.19588	0.506882	-0.540777	-0.297644	0.541381	+	Cluster-2	7	7	5	13.2	13.2	9.4	56.647	0	10.572	156980000	10	8720900	3.50578	0.00253669	Q13950	Q13950	Runt-related transcription factor 2	RUNX2	2998
-0.161981	-0.364217	0.424427	-0.293538	-0.0647197	0.397292	-0.33023	-0.213659	0.399879	+	Cluster-2	3	3	3	5.2	5.2	5.2	72.968	0.0042711	2.0523	38913000	3	1297100	3.50353	0.00254708	P33908	P33908	Mannosyl-oligosaccharide 1,2-alpha-mannosidase IA	MAN1A1	1776
-0.125189	-0.0420679	0.14893	-0.124852	-0.0651797	0.210665	-0.0953988	-0.0110944	0.0986422	+	Cluster-2	4	1	1	13.7	4.6	4.6	22.625	0.0033319	2.2038	360000000	11	40000000	3.50175	0.00255474	Q5EG05	Q5EG05	Caspase recruitment domain-containing protein 16	CARD16	3540
-0.0663067	-0.150633	0.186806	-0.0625911	-0.340227	0.326945	-0.0852492	-0.277135	0.239377	+	Cluster-2	10	10	10	28.4	28.4	28.4	46.374	0	114.74	427160000	13	18572000	3.4969	0.00255896	P16930	P16930	Fumarylacetoacetase	FAH	1434
-0.0688757	-0.0283787	0.09083	-0.0809293	-0.082281	0.173202	-0.071198	-0.0942132	0.127421	+	Cluster-2	7	7	7	30.1	30.1	30.1	18.795	0	50.531	2278200000	22	325460000	3.49771	0.00255896	Q969H8	Q969H8	Myeloid-derived growth factor	MYDGF	5195
-0.322992	-0.380771	0.561972	-0.411656	-0.159822	0.534255	-0.439814	-0.655966	0.676863	+	Cluster-2	2	2	2	1.4	1.4	1.4	193.1	0.00087374	3.1758	16673000	3	179280	3.49812	0.00255896	Q9H792	Q9H792	Pseudopodium-enriched atypical kinase 1	PEAK1	6326
-0.122891	-0.119706	0.209093	-0.0507726	-0.0635555	0.117	-0.135797	-0.117671	0.198753	+	Cluster-2	7	7	7	12.5	12.5	12.5	83.986	0	26.557	111500000	10	2787400	3.48667	0.00259073	Q8NFI3	Q8NFI3	Cytosolic endo-beta-N-acetylglucosaminidase	ENGASE	4775
-0.264396	-0.180125	0.356438	-0.27513	-0.0509963	0.373402	-0.136499	-0.142988	0.211753	+	Cluster-2	9	9	9	24.3	24.3	24.3	38.087	0	19.14	399590000	13	24974000	3.48458	0.00259478	Q8IZV5	Q8IZV5	Retinol dehydrogenase 10	RDH10	4494
-0.336464	-0.423227	0.603818	-0.606615	-0.0276146	0.620693	-0.632175	-0.446731	0.708757	+	Cluster-2	2	2	2	19	19	19	19.147	0.001147	2.799	121200000	3	13467000	3.48481	0.00259478	Q8TAP9	Q8TAP9	M-phase-specific PLK1-interacting protein	MPLKIP	4823
-0.243473	0.00805623	0.200399	-0.284319	-0.0952054	0.416069	-0.30599	-0.163943	0.366898	+	Cluster-2	3	2	2	2.3	2.3	2.3	136.65	0	6.7366	90393000	5	1412400	3.48287	0.00259663	O94885	O94885	SAM and SH3 domain-containing protein 1	SASH1	883
-0.300818	0.0654616	0.198033	-0.225409	-0.0518688	0.317284	-0.279239	-0.135076	0.333955	+	Cluster-2	4	4	4	11	11	11	46.028	0	11.721	68301000	4	3594800	3.4782	0.00261912	P00973	P00973	2-5-oligoadenylate synthase 1	OAS1	1058
-0.124919	-0.0302666	0.140419	-0.0560195	-0.0316374	0.0981164	-0.121322	-0.0778909	0.165538	+	Cluster-2	12	12	12	26.3	26.3	26.3	45.069	0	24.544	339570000	17	13583000	3.47659	0.00262324	Q9UKU7	Q9UKU7	Isobutyryl-CoA dehydrogenase, mitochondrial	ACAD8	7198
-0.0371228	-0.0425062	0.0735996	-0.000842544	-0.053561	0.0445789	-0.0187417	-0.0487512	0.0458166	+	Cluster-2	42	42	42	44.6	44.6	44.6	117.41	0	188.44	1811600000	79	32938000	3.47593	0.00262442	Q5JRX3	Q5JRX3	Presequence protease, mitochondrial	PITRM1	3562
-0.0280609	-0.179699	0.179776	-0.0897704	-0.159055	0.239154	-0.0641776	-0.333533	0.253922	+	Cluster-2	62	62	55	97.9	97.9	87.3	47.168	0	323.31	158360000000	708	7198200000	3.46855	0.00265524	P06733	P06733	Alpha-enolase	ENO1	1144
-0.133359	-0.0684959	0.177261	-0.177149	0.0315953	0.196843	-0.190099	-0.119897	0.253379	+	Cluster-2	15	13	13	58.7	55.8	55.8	33.24	0	307	567800000	21	63088000	3.46562	0.00266469	Q96QR8	Q96QR8	Transcriptional activator protein Pur-beta	PURB	5613
-0.0418494	-0.243677	0.241293	-0.204034	-0.112443	0.338288	-0.208763	-0.234007	0.322897	+	Cluster-2	1	1	1	4.1	4.1	4.1	38.121	0.00073986	3.4722	13007000	1	1083900	3.4645	0.00266877	Q5MNZ6	Q5MNZ6	WD repeat domain phosphoinositide-interacting protein 3	WDR45B	3586
-0.103945	0.0102144	0.0906406	-0.0903785	-0.0314874	0.142635	-0.0894882	-0.0789456	0.136846	+	Cluster-2	15	15	15	43.6	43.6	43.6	48.148	0	111.42	639620000	25	26651000	3.45896	0.00269166	Q96I15	Q96I15	Selenocysteine lyase	SCLY	5458
-0.108074	-0.0321072	0.128885	-0.0759216	-0.054026	0.140963	-0.0392672	-0.0910015	0.0929762	+	Cluster-2	27	27	25	14	14	13.6	237.67	0	51.344	437960000	34	3743200	3.4512	0.00271163	Q5JSL3	Q5JSL3	Dedicator of cytokinesis protein 11	DOCK11	3567
-0.112871	-0.028936	0.130024	-0.185214	-0.0678175	0.284878	-0.187053	-0.0490809	0.204885	+	Cluster-2	10	10	10	13.6	13.6	13.6	108.31	0	20.867	122270000	12	2397400	3.44565	0.00274363	Q6DN90	Q6DN90	IQ motif and SEC7 domain-containing protein 1	IQSEC1	3780
-0.213904	-0.137051	0.290812	-0.289466	0.0984076	0.277869	-0.304163	-0.0949242	0.329834	+	Cluster-2	5	5	5	15.9	15.9	15.9	26.049	0	16.976	949990000	17	105550000	3.44409	0.00275064	Q07817	Q07817	Bcl-2-like protein 1	BCL2L1	2735
-0.0228057	-0.194108	0.185201	-0.00836815	-0.102612	0.0935106	-0.0568344	-0.140533	0.140116	+	Cluster-2	9	9	9	26.1	26.1	26.1	49.244	0	24.408	204100000	12	8164000	3.41731	0.00286893	Q15118;Q15119	Q15118	[Pyruvate dehydrogenase (acetyl-transferring)] kinase isozyme 1, mitochondrial	PDK1	3188
-0.129192	0.0486348	0.0791261	-0.0742732	-0.0187803	0.110814	-0.0957446	0.00276972	0.0893542	+	Cluster-2	223	185	171	74	66.4	63.3	229	0	323.31	46067000000	563	451640000	3.40954	0.00290004	P35580;P13533;REV__Q8IYT3	P35580	Myosin-10	MYH10	1808
-0.276648	-0.203394	0.378639	-0.237842	-0.0168052	0.303952	-0.221794	-0.315887	0.371141	+	Cluster-2	2	2	2	18.5	18.5	18.5	17.331	0	6.0286	15203000	2	3800700	3.40737	0.00290283	Q96B02;H3BMM0	Q96B02;H3BMM0	Ubiquitin-conjugating enzyme E2 W	UBE2W	210
-0.795669	0.0468334	0.52154	-0.374546	-0.223147	0.561972	-0.502545	-0.128973	0.453071	+	Cluster-2	3	3	3	2.9	2.9	2.9	156.36	0.00015805	5.134	10417000	3	165350	3.40415	0.00290973	O14924	O14924	Regulator of G-protein signaling 12	RGS12	367
-0.0582444	-0.174235	0.199672	-0.0497377	-0.0632668	0.114994	-0.0695156	-0.155165	0.159783	+	Cluster-2	10	10	9	13.2	13.2	11.7	90.712	0	43.485	421850000	14	12783000	3.39612	0.00295222	Q8IXK0	Q8IXK0	Polyhomeotic-like protein 2	PHC2	4424
-0.0335237	-0.147807	0.15893	-0.0708603	-0.0570916	0.13745	-0.0844834	-0.0612465	0.119102	+	Cluster-2	24	24	24	47.7	47.7	47.7	50.317	0	90.643	4542100000	56	168230000	3.39037	0.00296781	Q9P2R7	Q9P2R7	Succinyl-CoA ligase [ADP-forming] subunit beta, mitochondrial	SUCLA2	6983
-0.036278	-0.064685	0.0923077	-0.0479177	-0.126214	0.165166	-0.0541981	-0.165272	0.151821	+	Cluster-2	13	13	13	38.6	38.6	38.6	55.846	0	53.912	724920000	21	32951000	3.38786	0.00297616	Q13325	Q13325	Interferon-induced protein with tetratricopeptide repeats 5	IFIT5	2896
-0.139234	-0.0885656	0.197726	-0.0936709	-0.00934627	0.129251	-0.0848674	-0.0581003	0.117817	+	Cluster-2	15	14	14	12.3	12.3	12.3	139.27	0	45.244	418640000	21	9303100	3.38799	0.00297616	Q9H7N4	Q9H7N4	Splicing factor, arginine/serine-rich 19	SCAF1	6338
-0.174732	0.0217553	0.142714	-0.211518	-0.00571329	0.267398	-0.214475	-0.11745	0.270364	+	Cluster-2	3	3	3	7.3	7.3	7.3	74.608	0	15.153	15877000	3	417810	3.37868	0.00301296	Q6Q0C0	Q6Q0C0	E3 ubiquitin-protein ligase TRAF7	TRAF7	3937
-0.170256	-0.191345	0.303236	-0.143976	-0.0539578	0.220926	-0.171318	-0.038211	0.184261	+	Cluster-2	20	20	20	42	42	42	64.681	0	74.282	995700000	37	43291000	3.37369	0.00303587	Q96ME7	Q96ME7	Zinc finger protein 512	ZNF512	5541
-0.165608	-0.0519887	0.193824	-0.132675	-0.228355	0.334765	-0.215294	-0.127708	0.276677	+	Cluster-2	1	1	1	3.1	3.1	3.1	31.321	0.0069416	1.82	7098700	1	546050	3.36995	0.00305282	O14732	O14732	Inositol monophosphatase 2	IMPA2	343
-0.127459	-0.188977	0.262868	-0.222112	-0.0344146	0.29969	-0.121137	-0.238512	0.254587	+	Cluster-2	1	1	1	2.7	2.7	2.7	33.3	0.0095584	1.6609	7415100	1	529650	3.35324	0.0031308	Q9UH92	Q9UH92	Max-like protein X	MLX	7077
-0.0379756	-0.0600289	0.0901317	-0.0605817	-0.0169156	0.0931277	-0.0961882	-0.0661292	0.134436	+	Cluster-2	2	2	2	5.9	5.9	5.9	49.676	0	6.158	24117000	2	1004900	3.35113	0.00314256	Q5VWJ9	Q5VWJ9	Sorting nexin-30	SNX30	3706
-0.116494	-6.82501e-05	0.109232	-0.146628	-0.0746455	0.241106	-0.153188	-0.0324204	0.162488	+	Cluster-2	59	59	58	71.9	71.9	70.4	95.988	0	323.31	1605000000	84	34149000	3.34879	0.00315353	Q4V328	Q4V328	GRIP1-associated protein 1	GRIPAP1	3473
-0.198637	-0.0368321	0.203709	-0.302916	-0.0148978	0.376266	-0.188992	-0.155379	0.270921	+	Cluster-2	13	13	13	26.4	26.4	26.4	44.278	0	87.349	1342700000	26	67134000	3.34159	0.00319073	O95236;O14791	O95236	Apolipoprotein L3	APOL3	932
-0.261915	0.065364	0.170503	-0.12784	-0.038242	0.195491	-0.173577	-0.0470294	0.189633	+	Cluster-2	8	8	7	11	11	9.1	72.727	0	7.8321	136020000	7	5914100	3.33823	0.00320351	Q9HA65	Q9HA65	TBC1 domain family member 17	TBC1D17	6411
-0.134321	-0.0501807	0.16301	-0.131078	0.00948221	0.165673	-0.164772	0.0741886	0.107513	+	Cluster-2	11	11	11	43.1	43.1	43.1	28.147	0	51.965	1494300000	18	166030000	3.32541	0.00326849	Q15773	Q15773	Myeloid leukemia factor 2	MLF2	3285
-0.0614928	-0.0100408	0.0684211	-0.0964326	-0.0203053	0.142034	-0.0664719	-0.0380471	0.086443	+	Cluster-2	19	19	15	34	34	26.8	52.306	0	79.076	1227500000	33	68193000	3.31686	0.00329939	Q15796;P84022;Q15797;Q99717	Q15796	Mothers against decapentaplegic homolog 2	SMAD2	3290
-0.125781	0.00422736	0.114823	-0.119968	-0.0160738	0.169517	-0.0683847	-0.0238573	0.0784775	+	Cluster-2	16	16	16	16.8	16.8	16.8	125.5	0	33.806	317740000	22	5478300	3.30768	0.00334188	Q9ULH1	Q9ULH1	Arf-GAP with SH3 domain, ANK repeat and PH domain-containing protein 1	ASAP1	7235
-0.161462	-0.0469302	0.183388	-0.139958	-0.128911	0.274063	-0.0812462	-0.202274	0.195519	+	Cluster-2	6	6	5	18.2	18.2	16.4	24.843	0.0001585	5.1991	53557000	6	4463100	3.30608	0.00334802	Q9UKL6	Q9UKL6	Phosphatidylcholine transfer protein	PCTP	7190
-0.439794	-0.623654	0.912621	-0.655945	-0.0435269	0.66676	-0.522694	-0.519388	0.661193	+	Cluster-2	2	2	2	1.1	1.1	1.1	164.21	0.0014168	2.5499	13846000	2	170940	3.30406	0.00335442	Q9BXF3	Q9BXF3	Cat eye syndrome critical region protein 2	CECR2	6012
-0.182333	-0.108665	0.249989	-0.0715232	-0.0475414	0.130976	-0.13687	-0.0918103	0.185843	+	Cluster-2	18	18	18	19.7	19.7	19.7	127.46	0	39.571	326450000	19	5351600	3.30441	0.00335442	Q9HAU0	Q9HAU0	Pleckstrin homology domain-containing family A member 5	PLEKHA5	6422
-0.266687	-0.0830425	0.286973	-0.395259	-0.0697465	0.486395	-0.278832	-0.325199	0.411069	+	Cluster-2	5	5	5	27.8	27.8	27.8	30.405	0	51.063	153690000	10	9605700	3.30226	0.00335549	Q5T013	Q5T013	Putative hydroxypyruvate isomerase	HYI	3614
-0.0866804	-0.113984	0.175948	-0.16476	0.0071357	0.20107	-0.170541	-0.130285	0.236691	+	Cluster-2	32	30	30	47.6	47.3	47.3	36.224	0	139.29	11893000000	86	914840000	3.30193	0.00335549	Q99729	Q99729	Heterogeneous nuclear ribonucleoprotein A/B	HNRNPAB	5740
-0.126214	-0.043859	0.152082	-0.260764	0.0520672	0.282934	-0.241905	-0.000315672	0.22483	+	Cluster-2	4	4	4	15.4	15.4	15.4	35.419	0	18.174	37787000	5	2361700	3.30303	0.00335549	Q9Y2S2	Q9Y2S2	Lambda-crystallin homolog	CRYL1	7404
-0.12363	0.0401744	0.0843888	-0.0948711	-0.0364359	0.153548	-0.102427	0.00693967	0.0947655	+	Cluster-2	16	13	13	21.7	19.2	19.2	81.544	0	31.578	427380000	20	9939000	3.29342	0.00339699	O00459	O00459	Phosphatidylinositol 3-kinase regulatory subunit beta	PIK3R2	280
-0.0192487	-0.0428239	0.0575481	-0.0521133	-0.0406211	0.100419	-0.029758	-0.0849381	0.0785628	+	Cluster-2	11	11	11	37.9	37.9	37.9	30.18	0	60.537	818260000	28	51141000	3.29044	0.00341145	Q16740	Q16740	ATP-dependent Clp protease proteolytic subunit, mitochondrial	CLPP	3348
-0.171298	-0.092527	0.230992	-0.118767	-0.126616	0.247957	-0.172671	0.0186064	0.150252	+	Cluster-2	4	1	1	21.1	6.4	6.4	23.48	0.0011509	2.9034	312330000	12	20822000	3.28832	0.00342165	P10301	P10301	Ras-related protein R-Ras	RRAS	1280
-0.0840807	-0.000571981	0.0812498	-0.0469302	-0.0305641	0.0852154	-0.077508	-0.0683847	0.118096	+	Cluster-2	28	28	28	42	42	42	77.667	0	80.789	624310000	43	18919000	3.28317	0.00345261	Q8ND24	Q8ND24	RING finger protein 214	RNF214	4717
-0.0798304	-0.109304	0.16664	-0.130015	0.0143048	0.160338	-0.0948808	-0.0802243	0.141342	+	Cluster-2	21	21	21	47.4	47.4	47.4	54.665	0	48.917	664750000	26	24620000	3.27999	0.00345973	Q9Y2I8	Q9Y2I8	WD repeat-containing protein 37	WDR37	7386
-0.172039	-0.0618881	0.206177	-0.326304	0.129787	0.298561	-0.301478	0.0192889	0.268743	+	Cluster-2	5	5	5	32.2	32.2	32.2	19.76	0	35.337	347160000	8	38573000	3.27051	0.00351092	Q96NT0	Q96NT0	Coiled-coil domain-containing protein 115	CCDC115	5571
-0.084583	-0.101632	0.164358	-0.142575	0.00843024	0.176506	-0.0996222	-0.0341296	0.118321	+	Cluster-2	23	19	19	37	30.1	30.1	71.174	0	62.748	2069000000	40	62698000	3.26871	0.00351928	Q06787	Q06787	Fragile X mental retardation protein 1	FMR1	2726
-0.157043	-0.118572	0.236434	-0.122337	-0.116909	0.245992	-0.0991713	-0.031676	0.116438	+	Cluster-2	6	6	6	11.1	11.1	11.1	81.171	0	33.924	109510000	8	4563100	3.25768	0.00358121	Q68DH5	Q68DH5	LMBR1 domain-containing protein 2	LMBRD2	3752
-0.210282	-0.067514	0.236897	-0.130593	-0.199318	0.313058	-0.150563	-0.320311	0.313428	+	Cluster-2	16	16	15	28.5	28.5	28.5	64.949	0	61.403	480930000	23	20910000	3.25532	0.00359431	Q7Z7A4	Q7Z7A4	PX domain-containing protein kinase-like protein	PXK	4189
-0.0255995	-0.194458	0.190013	-0.0636578	-0.107687	0.170945	0.0187569	-0.18646	0.0924349	+	Cluster-2	22	22	22	66.7	66.7	66.7	39.336	0	110.59	1644700000	40	86564000	3.25086	0.00362191	O00442	O00442	RNA 3-terminal phosphate cyclase	RTCA	277
-0.0525687	-0.0833144	0.123892	-0.0593597	-0.0101557	0.0866519	-0.0538702	-0.0453328	0.0779415	+	Cluster-2	61	61	56	39.4	39.4	35.5	162.24	0	197.86	1231500000	87	15394000	3.25017	0.00362448	P30622	P30622	CAP-Gly domain-containing linker protein 1	CLIP1	1724
-0.137051	-0.0774399	0.186641	-0.0745905	-0.00555935	0.101496	-0.128346	-0.0160623	0.131329	+	Cluster-2	9	9	9	11.6	11.6	11.6	100.9	0	46.738	212120000	14	6628800	3.24956	0.00362637	A6NFQ2;A0A1B0GVM2	A6NFQ2;A0A1B0GVM2	TRPM8 channel-associated factor 2	TCAF2	72
-0.0996112	-0.0107046	0.103579	-0.0869207	0.0641901	0.0638131	-0.110973	-0.00501516	0.110551	+	Cluster-2	15	15	15	18.1	18.1	18.1	129.99	0	104.42	218570000	18	5464300	3.24884	0.00362926	Q9ULL5	Q9ULL5	Proline-rich protein 12	PRR12	7244
-0.0645152	-0.00610712	0.0668367	-0.117661	-0.00231816	0.154277	-0.105049	-0.0346305	0.123542	+	Cluster-2	25	25	23	72.4	72.4	69.2	34.746	0	129.23	1382300000	47	76795000	3.24771	0.00363549	Q99747	Q99747	Gamma-soluble NSF attachment protein	NAPG	5742
-0.0178023	-0.0460067	0.0591242	-0.0574842	-0.0297115	0.0990312	-0.0629772	-0.0193619	0.070563	+	Cluster-2	9	4	4	27.4	15	15	39.318	0	6.7925	324990000	13	13541000	3.24618	0.00364226	P46734	P46734	Dual specificity mitogen-activated protein kinase kinase 3	MAP2K3	1970
-0.226714	-0.211518	0.352422	-0.340985	0.065314	0.361577	-0.314775	0.0101878	0.281099	+	Cluster-2	2	2	2	6.6	6.6	6.6	46.178	0	5.9627	26240000	2	1312000	3.24127	0.00367183	Q8IUW3	Q8IUW3	Spermatogenesis-associated protein 2-like protein	SPATA2L	4354
-0.100856	-0.00954837	0.103693	-0.0773511	-0.0684583	0.157399	-0.0802243	-0.00860618	0.0803772	+	Cluster-2	27	27	27	38.8	38.8	38.8	88.313	0	66.267	534950000	31	11629000	3.23431	0.0037041	Q6ZMI0	Q6ZMI0	Protein phosphatase 1 regulatory subunit 21	PPP1R21	3996
-0.148795	-0.0680897	0.191171	-0.0581835	-0.100753	0.158113	-0.0932733	-0.0279139	0.10825	+	Cluster-2	11	11	10	40.9	40.9	36.6	29.505	0	13.341	259420000	12	14412000	3.22719	0.00374577	Q9GZT6	Q9GZT6	Coiled-coil domain-containing protein 90B, mitochondrial	CCDC90B	6130
-0.137233	0.036409	0.0981164	-0.0872285	-0.0444457	0.150104	-0.16245	-0.0379885	0.176664	+	Cluster-2	5	5	5	28.8	28.8	28.8	17.316	0	12.927	121550000	11	12155000	3.22671	0.00374577	Q9NX14	Q9NX14	NADH dehydrogenase [ubiquinone] 1 beta subcomplex subunit 11, mitochondrial	NDUFB11	6788
-0.120911	-0.00778813	0.120476	-0.0570048	-0.0559451	0.119299	-0.08267	-0.108316	0.145186	+	Cluster-2	20	13	5	25.7	15.9	7.3	97.359	0	33.065	1166900000	38	24827000	3.21697	0.00381223	Q9H9G7	Q9H9G7	Protein argonaute-3	AGO3	6394
0.0037746	-0.0658376	0.056299	-0.00916626	-0.121406	0.109578	0.0176628	-0.114977	0.0522894	+	Cluster-2	44	44	44	66.2	66.2	66.2	80.699	0	323.31	3847600000	89	81863000	3.21176	0.0038418	P48147	P48147	Prolyl endopeptidase	PREP	1997
-0.147807	-0.0530722	0.17767	-0.150552	-0.0974316	0.260309	-0.162546	0.03096	0.131886	+	Cluster-2	27	4	4	9.1	1.9	1.9	227.87	0	14.078	10976000000	76	106560000	3.21002	0.00384984	Q7Z406	Q7Z406	Myosin-14	MYH14	4142
-0.17649	-0.134113	0.260871	-0.172793	0.0446725	0.18351	-0.232855	0.0149262	0.205457	+	Cluster-2	3	3	3	7.2	7.2	7.2	72.975	0	6.3096	20780000	3	593700	3.20886	0.00385115	O75820	O75820	Zinc finger protein 189	ZNF189	818
-0.10941	-0.000805182	0.103016	-0.0553852	-0.0499792	0.110976	-0.105587	-0.0862567	0.1555	+	Cluster-2	28	28	27	29.2	29.2	29.2	140.26	0	129.62	1579200000	37	34330000	3.20523	0.0038703	Q9UPT8;REV__Q8WX94	Q9UPT8	Zinc finger CCCH domain-containing protein 4	ZC3H4	7316
-0.00243436	-0.154507	0.137821	-0.109171	-0.0676654	0.193824	-0.0784732	-0.111875	0.144037	+	Cluster-2	17	17	16	39.7	39.7	37.6	64.473	0	84.598	459510000	24	15845000	3.19758	0.0038964	Q86U44	Q86U44	N6-adenosine-methyltransferase 70 kDa subunit	METTL3	4232
-0.0549789	-0.0466095	0.0942458	-0.0875467	-0.0461456	0.150942	-0.0612465	-0.134242	0.141266	+	Cluster-2	33	33	33	18.8	18.8	18.8	247.74	0	97.141	489990000	41	4083200	3.19623	0.00390203	O95425	O95425	Supervillin	SVIL	962
-0.123836	0.0181267	0.101374	-0.0642095	0.00735244	0.0799474	-0.125794	-0.0390214	0.144124	+	Cluster-2	6	6	5	39.2	39.2	35.1	20.616	0	56.771	113220000	6	12580000	3.19408	0.00391435	P82912	P82912	28S ribosomal protein S11, mitochondrial	MRPS11	2555
-0.0210456	-0.0799789	0.092756	-0.0328766	-0.0822137	0.110744	-0.0855236	-0.025485	0.0985723	+	Cluster-2	32	23	23	29.1	23.4	23.4	133.49	0	53.144	552500000	42	8911300	3.19151	0.00392667	O75145	O75145	Liprin-alpha-3	PPFIA3	698
-0.0907618	-0.0413928	0.121984	-0.0843314	0.0288723	0.0873309	-0.0840371	0.0192447	0.0664206	+	Cluster-2	74	74	71	52.4	52.4	50.1	142.69	0	323.31	5467900000	128	91131000	3.19124	0.00392667	Q9H2G2	Q9H2G2	STE20-like serine/threonine-protein kinase	SLK	6214
-0.0816893	-0.0835471	0.146513	-0.117302	0.0235108	0.133405	-0.0893208	-0.0919357	0.143545	+	Cluster-2	17	17	15	51.4	51.4	48.6	33.31	0	93.122	875840000	28	54740000	3.17915	0.00399853	Q9BPW8	Q9BPW8	Protein NipSnap homolog 1	NIPSNAP1	5770
-0.202685	-0.0891402	0.245543	-0.353484	0.119519	0.336084	-0.243684	-0.0776987	0.27535	+	Cluster-2	4	4	4	11.3	11.3	11.3	49.71	0	7.793	80244000	7	4012200	3.17547	0.00401281	Q8IUZ5	Q8IUZ5	5-phosphohydroxy-L-lysine phospho-lyase	PHYKPL	4359
-0.248927	0.0517542	0.171438	-0.153178	-0.0913205	0.258585	-0.161234	-0.0214394	0.162893	+	Cluster-2	11	11	11	42.3	42.3	42.3	37.79	0	25.751	393990000	18	21888000	3.17412	0.00402202	P50749;Q9H2L5	P50749	Ras association domain-containing protein 2	RASSF2	2111
-0.334529	-0.00465226	0.272419	-0.180713	0.0702114	0.174973	-0.196074	-0.0841382	0.236454	+	Cluster-2	21	17	17	32.9	28.1	28.1	90.011	0	177.87	1151200000	36	27409000	3.17328	0.00402327	Q14155	Q14155	Rho guanine nucleotide exchange factor 7	ARHGEF7	3027
-0.0626346	-0.0511778	0.104528	-0.0446992	-0.029939	0.0819838	-0.0713478	0.00897399	0.0613884	+	Cluster-2	11	11	10	28	28	22.7	40.513	0	26.36	246120000	13	12306000	3.17002	0.0040437	Q8TCE6;Q6NSW5	Q8TCE6;Q6NSW5	Protein FAM45A;Protein FAM45B	FAM45A;FAM45B	4866
-0.166424	-0.039772	0.18316	-0.178081	-0.0184087	0.235284	-0.118513	-0.195892	0.228338	+	Cluster-2	21	21	21	67.2	67.2	67.2	36.067	0	89.678	2662100000	50	121000000	3.16664	0.00406179	Q16698	Q16698	2,4-dienoyl-CoA reductase, mitochondrial	DECR1	3344
-0.144424	0.014563	0.122409	-0.131229	-0.0776372	0.228653	-0.114046	-0.0199759	0.122171	+	Cluster-2	15	15	15	55.9	55.9	55.9	33.83	0	57.229	381500000	20	20079000	3.16307	0.00407909	P46108	P46108	Adapter molecule crk	CRK	1963
-0.137917	-0.0630872	0.176506	-0.167416	0.0814802	0.148637	-0.14533	0.0316618	0.11726	+	Cluster-2	18	18	18	61.3	61.3	61.3	37.375	0	104.11	995570000	27	55310000	3.15508	0.00412817	Q9UJ70	Q9UJ70	N-acetyl-D-glucosamine kinase	NAGK	7142
-0.623654	-0.142891	0.565996	-0.215829	-0.519357	0.584626	-0.386906	-0.573618	0.60383	+	Cluster-2	1	1	1	2.7	2.7	2.7	40.422	0.0092942	1.6692	4461300	1	223060	3.14484	0.00419302	Q9Y617	Q9Y617	Phosphoserine aminotransferase	PSAT1	7606
-0.291679	-0.00700004	0.245992	-0.167925	-0.0376105	0.238558	-0.266705	-0.212291	0.363485	+	Cluster-2	6	5	4	5.9	5.9	4.9	103.2	0.00073357	3.3101	32945000	6	568010	3.14156	0.00421478	Q5TF21	Q5TF21	Protein SOGA3	SOGA3	3670
-0.166689	-0.151176	0.269883	-0.139873	-0.0300167	0.199472	-0.0707747	-0.190537	0.183176	+	Cluster-2	7	7	7	15	15	15	59.687	0	23.823	159720000	8	5152200	3.13937	0.00422502	P15848	P15848	Arylsulfatase B	ARSB	1407
-0.00503924	-0.194641	0.172176	-0.143538	-0.122744	0.272945	-0.0702403	-0.287424	0.229712	+	Cluster-2	3	3	3	2.1	2.1	2.1	116.69	0.0011445	2.7519	44155000	4	817690	3.13985	0.00422502	Q9BYX4	Q9BYX4	Interferon-induced helicase C domain-containing protein 1	IFIH1	6059
-0.0384696	-0.140109	0.156421	-0.0576129	-0.0339644	0.102187	-0.0606986	-0.0858379	0.112284	+	Cluster-2	7	7	7	61.3	61.3	61.3	13.711	0	34.806	405480000	13	50685000	3.13119	0.00427412	O75380	O75380	NADH dehydrogenase [ubiquinone] iron-sulfur protein 6, mitochondrial	NDUFS6	741
-0.173717	-0.14089	0.26689	-0.15918	-0.0866804	0.263758	-0.192398	0.0411124	0.156172	+	Cluster-2	6	3	3	18.1	13	13	35.675	0	8.0218	208770000	8	20877000	3.12904	0.00427693	P05412	P05412	Transcription factor AP-1	JUN	1123
-0.0929399	-0.0629677	0.140341	-0.0577213	-0.00920195	0.083794	-0.0510922	-0.0850892	0.102563	+	Cluster-2	20	20	8	45.4	45.4	19.6	53.293	0	78.042	857360000	31	35723000	3.12626	0.00429425	R4GMX3;P35226	R4GMX3;P35226	Polycomb complex protein BMI-1	COMMD3-BMI1;BMI1	7667
-0.00948186	-0.0474495	0.0526281	-0.0348792	-0.0361786	0.0764052	-0.000289986	-0.0644222	0.0394638	+	Cluster-2	21	21	20	9.3	9.3	8.8	297.91	0	31.461	318170000	21	3089100	3.11711	0.00435583	Q6UB99	Q6UB99	Ankyrin repeat domain-containing protein 11	ANKRD11	3950
-0.0844235	-0.0308504	0.106698	-0.0279017	-0.042545	0.0731108	-0.035048	-0.0466169	0.0609755	+	Cluster-2	14	14	14	86.3	86.3	86.3	13.81	0	44.594	1935800000	30	241980000	3.11597	0.00435583	Q9Y237	Q9Y237	Peptidyl-prolyl cis-trans isomerase NIMA-interacting 4	PIN4	7344
-0.106439	-0.0500216	0.140784	-0.0267377	-0.0545791	0.0809419	-0.104523	-0.0273341	0.118498	+	Cluster-2	18	17	17	15.9	15.4	15.4	181.42	0	105.97	297430000	23	3913600	3.10956	0.00438732	Q92766	Q92766	Ras-responsive element-binding protein 1	RREB1	5117
-0.141222	0.00436131	0.127264	-0.204404	-0.00712749	0.261618	-0.179712	-0.128245	0.243013	+	Cluster-2	7	6	6	32.4	26.5	26.5	35.503	0	34.051	591040000	13	29552000	3.10652	0.00441133	Q9BWM7	Q9BWM7	Sideroflexin-3	SFXN3	5993
-0.22595	-0.268295	0.39588	-0.457191	0.0836426	0.445426	-0.495344	-0.132573	0.4552	+	Cluster-2	6	4	4	10.8	7.2	7.2	37.827	0	12.695	541860000	11	49260000	3.09866	0.00446077	P81877	P81877	Single-stranded DNA-binding protein 2	SSBP2	2547
-0.01456	-0.192386	0.178237	-0.0950099	-0.315299	0.349745	-0.162332	-0.16754	0.248508	+	Cluster-2	6	6	6	7.5	7.5	7.5	138.41	0	25.268	102280000	6	1859700	3.09616	0.00447916	P46019	P46019	Phosphorylase b kinase regulatory subunit alpha, liver isoform	PHKA2	1958
-0.0106742	-0.0422929	0.0492794	-0.0517833	-0.0218369	0.0843888	-0.0328153	-0.0352202	0.0520846	+	Cluster-2	16	16	15	21.8	21.8	19.5	77.846	0	132.55	1163900000	29	50603000	3.09592	0.00447916	Q96S59	Q96S59	Ran-binding protein 9	RANBP9	5647
-0.0830425	-0.0584074	0.129068	-0.0363075	-0.117725	0.144028	-0.122703	-0.0186917	0.129261	+	Cluster-2	7	7	6	8.7	8.7	8	63.351	0	5.9557	523370000	6	20130000	3.08972	0.00450979	Q8NA72	Q8NA72	Centrosomal protein POC5	POC5	4658
-0.109461	-0.0463032	0.14022	-0.0957968	0.0258837	0.104612	-0.118583	0.0514906	0.0798473	+	Cluster-2	10	10	10	7.5	7.5	7.5	184.77	0	19.592	172310000	11	2027100	3.08806	0.00451294	O00750	O00750	Phosphatidylinositol 4-phosphate 3-kinase C2 domain-containing subunit beta	PIK3C2B	306
-0.089418	-0.0145167	0.0987564	-0.13075	0.0595712	0.122936	-0.0783319	-0.0289555	0.0935919	+	Cluster-2	29	29	29	66.7	66.7	66.7	46.588	0	136.76	3984700000	70	199230000	3.07831	0.00459018	P11310	P11310	Medium-chain specific acyl-CoA dehydrogenase, mitochondrial	ACADM	1309
-0.027097	-0.0631818	0.0840736	-0.0491414	-0.113162	0.154774	-0.0220085	-0.174248	0.123771	+	Cluster-2	12	7	6	17.2	10.8	9.9	84.752	0	14.784	248850000	16	6725700	3.07157	0.00462964	G3V3G9;Q5TAQ9;P0C7V8;A6NGE4	G3V3G9;Q5TAQ9	DDB1- and CUL4-associated factor 8	DCAF8	202
-0.0781182	-0.0636979	0.128804	-0.0775793	0.00383266	0.0984705	-0.0457351	-0.0903264	0.100048	+	Cluster-2	17	17	13	38.9	38.9	32.5	47.377	0	45.547	646250000	28	34013000	3.06059	0.0047155	P78356	P78356	Phosphatidylinositol 5-phosphate 4-kinase type-2 beta	PIP4K2B	2527
-0.102217	-0.466033	0.458572	-0.397595	-0.254398	0.627645	-0.616232	-0.530576	0.7244	+	Cluster-2	2	2	2	3.1	3.1	3.1	84.025	0.0022374	2.3498	6397100	2	172890	3.05792	0.00472724	P35711	P35711	Transcription factor SOX-5	SOX5	1817
-0.1035	-0.00285497	0.100419	-0.151582	-0.0176218	0.20271	-0.093439	-0.0937896	0.148321	+	Cluster-2	32	32	32	63.2	63.2	63.2	37.54	0	142.7	22402000000	129	1317700000	3.05732	0.00473024	P37837	P37837	Transaldolase	TALDO1	1849
0.00244298	-0.0488558	0.0423456	-0.0285989	-0.0351773	0.0676367	-0.0289783	-0.079363	0.0738045	+	Cluster-2	4	4	4	27.8	27.8	27.8	20.658	0	12.058	188390000	8	15699000	3.0556	0.00474552	O00746	O00746	Nucleoside diphosphate kinase, mitochondrial	NME4	305
-0.164162	0.0295725	0.129165	-0.109115	-0.0917066	0.209982	-0.106932	-0.0773648	0.152279	+	Cluster-2	15	15	15	37.6	37.6	37.6	38.157	0	58.121	785040000	22	43613000	3.05265	0.00475633	Q02338	Q02338	D-beta-hydroxybutyrate dehydrogenase, mitochondrial	BDH1	2658
-0.0488256	-0.0155669	0.0614302	-0.0139651	-0.0695023	0.0765967	-0.0502454	-0.0348081	0.0679005	+	Cluster-2	11	11	11	11.6	11.6	11.6	134.63	0	82.601	221300000	13	3882500	3.05262	0.00475633	Q9P260	Q9P260	LisH domain and HEAT repeat-containing protein KIAA1468	KIAA1468	6946
-0.137823	-0.0429833	0.160009	-0.0622662	-0.198113	0.232796	-0.147078	-0.0833284	0.189175	+	Cluster-2	14	14	14	68.9	68.9	68.9	22.977	0	50.386	1528300000	19	117560000	3.04831	0.00478723	Q9NP72	Q9NP72	Ras-related protein Rab-18	RAB18	6510
-0.0499792	-0.0812374	0.119722	-0.00951787	-0.11323	0.104046	-0.0362299	-0.0432952	0.0603151	+	Cluster-2	65	65	56	43.4	43.4	38.1	175.29	0	286.06	2433000000	109	28964000	3.04403	0.00481537	Q5SW79	Q5SW79	Centrosomal protein of 170 kDa	CEP170	3606
-0.0377009	-0.205287	0.205256	0.0464277	-0.173717	0.078437	-0.0527518	-0.14137	0.13735	+	Cluster-2	11	11	11	31.2	31.2	31.2	41.063	0	27.023	136460000	13	8027300	3.04388	0.00481537	Q86Y37	Q86Y37	CDK2-associated and cullin domain-containing protein 1	CACUL1	4318
-0.103139	-0.0432675	0.133689	-0.161119	0.0736679	0.146788	-0.143624	-0.061211	0.173737	+	Cluster-2	3	3	3	14.6	14.6	14.6	27.742	0	5.3628	89173000	4	6369500	3.04349	0.00481613	Q86TN4	Q86TN4	tRNA 2-phosphotransferase 1	TRPT1	4221
-0.0451687	-0.0635988	0.0995312	-0.0652446	0.000107239	0.0861056	-0.0770826	-0.0877959	0.129342	+	Cluster-2	17	17	17	46.2	46.2	46.2	44.292	0	262.16	1143200000	30	60168000	3.03976	0.00484375	P09110	P09110	3-ketoacyl-CoA thiolase, peroxisomal	ACAA1	1214
-0.0966211	-0.257919	0.292276	-0.227609	-0.0394188	0.308062	-0.219029	-0.3213	0.372135	+	Cluster-2	9	9	8	12.7	12.7	11.6	92.306	0	13.875	88181000	11	2004100	3.03259	0.00489959	Q9Y6X8	Q9Y6X8	Zinc fingers and homeoboxes protein 2	ZHX2	7663
-0.0874587	-0.0643734	0.136913	-0.153891	0.0292837	0.172968	-0.0822302	-0.0452459	0.107004	+	Cluster-2	12	12	12	45.1	45.1	45.1	26.056	0	114.81	1364100000	32	124010000	3.03162	0.00490656	Q9BVG4	Q9BVG4	Protein PBDC1	PBDC1	5951
-0.0638635	-0.0549251	0.109007	-0.0558277	-0.0850794	0.141483	-0.100552	0.00608927	0.0932775	+	Cluster-2	25	25	25	11.3	11.3	11.3	284.52	0	42.872	355850000	26	2758500	3.03065	0.00490743	Q15652	Q15652	Probable JmjC domain-containing histone demethylation protein 2C	JMJD1C	3268
-0.110578	-0.124852	0.20194	-0.122805	-0.0115974	0.169357	-0.0538271	-0.108721	0.118177	+	Cluster-2	33	33	32	33	33	32.2	119.48	0	192.16	935250000	45	17320000	3.02948	0.00491364	O00329	O00329	Phosphatidylinositol 4,5-bisphosphate 3-kinase catalytic subunit delta isoform	PIK3CD	266
-0.0192806	-0.107008	0.115301	-0.00995893	-0.0448805	0.0498512	-0.0257256	-0.0959911	0.0802723	+	Cluster-2	16	16	16	64.6	64.6	64.6	24.428	0	86.366	1229800000	39	102480000	3.02826	0.00492169	O75832	O75832	26S proteasome non-ATPase regulatory subunit 10	PSMD10	821
-0.352035	-0.030965	0.304622	-0.283716	-0.237842	0.489525	-0.236393	-0.409442	0.418721	+	Cluster-2	2	2	2	1.9	1.9	1.9	162.42	0.00030831	4.4583	8443500	2	134020	3.02767	0.00492169	Q92729	Q92729	Receptor-type tyrosine-protein phosphatase U	PTPRU	5109
-0.211278	-0.258334	0.377499	-0.251162	0.0423738	0.281085	-0.22542	-0.225178	0.331259	+	Cluster-2	15	15	15	32.5	32.5	32.5	52.44	0	38.503	733740000	19	33352000	3.01836	0.00500178	P51608	P51608	Methyl-CpG-binding protein 2	MECP2	2143
-0.0111456	-0.118179	0.117	-0.0309973	-0.0348334	0.0708737	-0.051996	-0.0831186	0.102734	+	Cluster-2	13	13	10	15.8	15.8	12.2	92.576	0	14.965	432840000	16	19675000	3.01058	0.00504213	Q8TF01	Q8TF01	Arginine/serine-rich protein PNISR	PNISR	4921
-0.0981722	-0.0649934	0.145438	-0.0993388	-0.174624	0.259077	-0.230765	-0.101917	0.276166	+	Cluster-2	7	7	7	51.8	51.8	51.8	15.876	0	70.788	183290000	9	22911000	3.00986	0.0050469	Q86WQ0	Q86WQ0	Nuclear receptor 2C2-associated protein	NR2C2AP	4293
-0.0365083	-0.0765665	0.102675	-0.128966	-0.012618	0.178541	-0.130222	-0.0434089	0.151209	+	Cluster-2	9	9	9	24	24	24	39.949	0	34.751	335480000	11	16774000	3.00425	0.00508396	Q9H0F6	Q9H0F6	Sharpin	SHARPIN	6159
-0.058305	0.0125482	0.0465246	-0.114038	0.0233609	0.129694	-0.095218	0.00364993	0.0878559	+	Cluster-2	19	19	19	60.8	60.8	60.8	27.843	0	105.91	5064400000	67	361740000	3.00334	0.00508759	P38117	P38117	Electron transfer flavoprotein subunit beta	ETFB	1851
-0.0340639	-0.0674697	0.0928987	-0.0270527	-0.058026	0.0841444	0.00710765	-0.0650453	0.0335228	+	Cluster-2	9	9	9	68.6	68.6	68.6	21.868	0	149.83	949890000	21	86354000	3.00274	0.00509103	O75340	O75340	Programmed cell death protein 6	PDCD6	728
-0.0914616	-0.167342	0.225301	-0.0772511	-0.121838	0.19512	-0.220374	-0.0208945	0.217749	+	Cluster-2	4	4	4	7	7	7	49.236	0	39.512	27887000	4	1992000	3.00203	0.00509579	Q14188	Q14188	Transcription factor Dp-2	TFDP2	3038
-0.103259	-0.154149	0.221157	-0.222885	-0.041551	0.304622	-0.15772	-0.289486	0.302919	+	Cluster-2	14	5	5	32.7	14.7	14.7	46.986	0	32.272	7715200000	64	406060000	3.00093	0.00510164	P13929	P13929	Beta-enolase	ENO3	1359
-0.0539993	-0.0825652	0.124888	-0.057406	-0.0110262	0.0843518	-0.0615675	-0.115669	0.130268	+	Cluster-2	8	8	7	19.2	19.2	17.1	55.984	0	12.421	93230000	8	3884600	2.99437	0.0051574	O14879	O14879	Interferon-induced protein with tetratricopeptide repeats 3	IFIT3	362
-0.140777	-0.162537	0.25518	-0.331202	0.0606054	0.356438	-0.247162	-0.130895	0.303964	+	Cluster-2	5	5	5	16.1	16.1	16.1	32.645	0	26.464	91706000	8	7642200	2.99317	0.00516488	Q8NI37	Q8NI37	Protein phosphatase PTC7 homolog	PPTC7	4807
-0.0462621	-0.0526793	0.0916618	-0.0412945	-0.106677	0.139744	-0.00828382	-0.0847317	0.0584137	+	Cluster-2	7	7	7	22.4	22.4	22.4	44.314	0	63.925	93717000	14	6247800	2.9908	0.00518604	Q8NEZ2	Q8NEZ2	Vacuolar protein sorting-associated protein 37A	VPS37A	4759
-0.0306356	-0.128011	0.138686	-0.140031	-0.0476822	0.213683	-0.0967351	-0.186289	0.203719	+	Cluster-2	16	16	16	70.2	70.2	70.2	21.676	0	158.07	5979400000	52	498280000	2.98846	0.00520684	P30626	P30626	Sorcin	SRI	1725
-0.131149	-0.0704421	0.176652	-0.103945	0.0514359	0.0943973	-0.158181	-0.00291695	0.149888	+	Cluster-2	14	14	13	51	51	45	40.143	0	55.929	1071300000	22	82407000	2.98683	0.00521454	Q9NP66	Q9NP66	High mobility group protein 20A	HMG20A	6509
-0.037672	-0.0573067	0.0875571	-0.0857867	-0.0125196	0.121984	-0.082464	0.00506257	0.0731953	+	Cluster-2	14	14	6	70.8	70.8	30.1	23.482	0	187.31	1722300000	39	156570000	2.97896	0.00526763	P51148	P51148	Ras-related protein Rab-5C	RAB5C	2123
-0.0538156	-0.026931	0.0762464	-0.107924	0.0412838	0.106991	-0.120385	0.0378744	0.0911256	+	Cluster-2	8	8	8	8.6	8.6	8.6	123.58	0	14.168	207940000	8	3057900	2.97607	0.00528402	Q8NHU6	Q8NHU6	Tudor domain-containing protein 7	TDRD7	4798
-0.080756	-0.0618589	0.129787	0.00496806	-0.148366	0.112343	-0.076928	-0.0790787	0.12398	+	Cluster-2	23	8	8	33.9	15.9	15.9	66.72	0	17.073	1366000000	35	47103000	2.97583	0.00528402	Q96HN2	Q96HN2	Putative adenosylhomocysteinase 3	AHCYL2	5448
-0.0878402	-0.0451962	0.122702	-0.0567177	-0.00468834	0.078811	-0.121937	-0.0759316	0.165309	+	Cluster-2	22	22	22	30.7	30.7	30.7	79.727	0	101.06	726130000	28	18153000	2.96745	0.00534808	Q96RL1	Q96RL1	BRCA1-A complex subunit RAP80	UIMC1	5623
-0.134711	-0.102779	0.205945	-0.161719	0.0546802	0.163823	-0.108925	-0.0812923	0.155752	+	Cluster-2	42	42	42	58.8	58.8	58.8	85.424	0	323.31	6222100000	108	163740000	2.96629	0.00535413	Q99798	Q99798	Aconitate hydratase, mitochondrial	ACO2	5748
-0.0411533	-0.138674	0.156829	-0.0613508	-0.0259319	0.101314	-0.0633161	-0.143086	0.148543	+	Cluster-2	16	16	16	82.8	82.8	82.8	26.923	0	323.31	9402100000	75	671580000	2.96541	0.00536138	Q99714	Q99714	3-hydroxyacyl-CoA dehydrogenase type-2	HSD17B10	5738
-0.0994352	-0.175581	0.234588	-0.0197236	-0.0965596	0.104528	-0.0630088	-0.121236	0.135935	+	Cluster-2	1	1	1	15.9	15.9	15.9	11.899	0.00073206	3.2902	10743000	1	3580900	2.96425	0.00537209	Q504U0	Q504U0	Renal cancer differentiation gene 1 protein	C4orf46	3480
-0.00140284	-0.149723	0.134271	-0.0533382	-0.0507726	0.108739	-0.0942132	-0.0967351	0.151299	+	Cluster-2	7	7	7	25	25	25	30.381	0	28.021	620320000	16	77541000	2.96133	0.00539377	Q9UBV8	Q9UBV8	Peflin	PEF1	7028
0.0301155	-0.138985	0.0977314	-0.0274407	-0.229451	0.211741	-0.0274162	-0.131932	0.106494	+	Cluster-2	14	14	13	21.9	21.9	20.8	70.678	0	28.002	272160000	17	9384800	2.95457	0.00545246	O95834	O95834	Echinoderm microtubule-associated protein-like 2	EML2	1013
-0.0951395	-0.176939	0.232372	-0.0841279	-0.0265589	0.131666	-0.109313	-0.181607	0.208878	+	Cluster-2	6	6	6	13.8	13.8	13.8	50.993	0	92.627	98781000	7	4939000	2.95431	0.00545246	Q6P9B6	Q6P9B6	TLD domain-containing protein 1	TLDC1	3893
-0.193486	0.0234178	0.154203	-0.0911022	0.00416447	0.115559	-0.202702	-0.0665737	0.230334	+	Cluster-2	8	8	8	11.4	11.4	11.4	84.651	0	18.312	91909000	8	3063600	2.94444	0.00554819	Q8TBE0	Q8TBE0	Bromo adjacent homology domain-containing 1 protein	BAHD1	4845
-0.17573	0.0261447	0.140482	-0.107687	-0.105644	0.219671	-0.120572	-0.0252578	0.130827	+	Cluster-2	15	15	15	16.2	16.2	16.2	88.278	0	39.999	788910000	28	20228000	2.93967	0.00559455	P27487	P27487	Dipeptidyl peptidase 4;Dipeptidyl peptidase 4 membrane form;Dipeptidyl peptidase 4 soluble form	DPP4	1641
-0.0953866	0.029455	0.0655145	-0.104333	0.0238738	0.116824	-0.105267	-0.058202	0.137957	+	Cluster-2	21	21	20	47.8	47.8	45	59.593	0	144.7	555670000	32	20580000	2.93591	0.00563209	Q15554	Q15554	Telomeric repeat-binding factor 2	TERF2	3250
-0.0574842	-0.069925	0.1173	-0.181156	0.00208722	0.224458	-0.146425	-0.0660235	0.180625	+	Cluster-2	17	17	14	55.7	55.7	50	31.698	0	144.58	1243300000	29	73133000	2.93294	0.00566313	Q96GD0	Q96GD0	Pyridoxal phosphate phosphatase	PDXP	5416
-0.202427	-0.0852388	0.24444	-0.0768618	-0.3105	0.323812	-0.110252	-0.168774	0.205267	+	Cluster-2	8	8	8	15	15	15	62.919	0	19.278	167310000	9	6196500	2.92742	0.00570922	Q9ULP9;H3BQ06	Q9ULP9;H3BQ06	TBC1 domain family member 24	TBC1D24	7247
-0.144216	-0.0996112	0.211517	-0.216557	-0.0389	0.296431	-0.104703	-0.26785	0.258168	+	Cluster-2	7	7	7	8	8	8	131.59	0	20.532	87765000	8	1539700	2.9226	0.00575033	P35568	P35568	Insulin receptor substrate 1	IRS1	1805
-0.108843	-0.0457948	0.13899	-0.0476355	-0.090672	0.13468	-0.159186	0.0106523	0.140705	+	Cluster-2	7	7	7	15.1	15.1	15.1	63.514	0	15.238	77924000	8	2997100	2.91631	0.00581894	Q6PML9	Q6PML9	Zinc transporter 9	SLC30A9	3936
-0.0366759	-0.0809925	0.106398	-0.0933762	0.00973667	0.114205	-0.0653778	-0.0498742	0.0938912	+	Cluster-2	10	10	10	47.1	47.1	47.1	29.815	0	25.521	587270000	14	53388000	2.91051	0.00585905	O15400	O15400	Syntaxin-7	STX7	457
-0.195439	-0.203827	0.329097	-0.207581	0.066403	0.20871	-0.235207	-0.115585	0.289349	+	Cluster-2	7	5	5	25.1	20.2	20.2	22.619	0	21.528	574640000	15	71830000	2.90593	0.00587919	Q9Y3E1	Q9Y3E1	Hepatoma-derived growth factor-related protein 3	HDGFRP3	7471
-0.580239	0.117549	0.32982	-0.431157	-0.11628	0.51842	-0.569743	-0.39762	0.620725	+	Cluster-2	3	1	1	8.4	3.6	3.6	44.355	0.00030893	4.517	108420000	5	7744600	2.90198	0.0059139	Q13761	Q13761	Runt-related transcription factor 3	RUNX3	2980
-0.0764463	-0.288707	0.308062	0.0068037	-0.207972	0.154111	-0.0854788	-0.132409	0.163187	+	Cluster-2	2	2	2	10.2	10.2	10.2	36.167	0.00015603	4.8389	23716000	2	1129300	2.90217	0.0059139	Q8N9F7	Q8N9F7	Glycerophosphodiester phosphodiesterase domain-containing protein 1	GDPD1	4645
-0.24984	-0.281565	0.418693	-0.261915	-0.142827	0.427789	-0.103899	-0.580261	0.393799	+	Cluster-2	1	1	1	1.5	1.5	1.5	67.586	0.0093004	1.6761	6138200	2	165900	2.90117	0.00592111	O43310	O43310	CBP80/20-dependent translation initiation factor	CTIF	501
-0.0593115	-0.113724	0.152599	-0.00311567	-0.11589	0.098333	-0.0817059	-0.0396387	0.103314	+	Cluster-2	7	7	7	49.1	49.1	49.1	11.731	0	16.665	945530000	17	157590000	2.8911	0.00601821	Q9Y2R0	Q9Y2R0	Cytochrome c oxidase assembly factor 3 homolog, mitochondrial	COA3	7400
-0.0561786	-0.0192139	0.0711022	-0.0379415	0.00501005	0.0473864	-0.054231	-0.0556079	0.0847019	+	Cluster-2	2	2	2	16.7	16.7	16.7	16.383	0.002651	2.3074	11228000	2	1122800	2.8881	0.00604774	Q9Y5T4	Q9Y5T4	DnaJ homolog subfamily C member 15	DNAJC15	7589
-0.0684583	-0.0483492	0.106109	-0.116336	0.0428173	0.116092	-0.094265	-0.0684296	0.133701	+	Cluster-2	26	7	0	66.7	25.5	0	35.904	0	74.376	13781000000	132	984320000	2.88701	0.00605909	M0QYT0	M0QYT0			226
-0.0636979	-0.0708603	0.122223	-0.150124	-0.0694517	0.241293	-0.225962	-0.0206743	0.222962	+	Cluster-2	2	2	2	11	11	11	38.577	0	8.7172	32884000	4	2192300	2.88416	0.00609134	P78540	P78540	Arginase-2, mitochondrial	ARG2	2539
-0.0969185	-0.0261429	0.114688	-0.107833	0.0533081	0.0975699	-0.137154	-0.0633583	0.170405	+	Cluster-2	2	2	2	5.2	5.2	5.2	56.906	0	5.7503	14610000	2	487020	2.87934	0.00614374	Q96CS4	Q96CS4	Zinc finger protein 689	ZNF689	5313
-0.220725	-0.274475	0.397292	-0.386899	-0.645865	0.836938	-0.716484	-0.454528	0.745423	+	Cluster-2	2	2	2	4.9	4.9	4.9	50.089	0.0015493	2.4321	18519000	2	974670	2.87778	0.00615795	O00220	O00220	Tumor necrosis factor receptor superfamily member 10A	TNFRSF10A	248
-0.0696629	-0.0552801	0.114466	-0.0640127	-0.20167	0.237303	-0.115063	-0.11624	0.18279	+	Cluster-2	4	4	4	54.6	54.6	54.6	10.998	0	64.944	140610000	8	28122000	2.87564	0.00616949	O60220	O60220	Mitochondrial import inner membrane translocase subunit Tim8 A	TIMM8A	595
-0.290017	-0.0942028	0.313058	-0.234328	-0.220913	0.443355	-0.0756405	-0.231048	0.204738	+	Cluster-2	1	1	1	1.5	1.5	1.5	100.23	0.0011547	2.9695	12435000	2	365730	2.87198	0.00620945	Q7Z2K6	Q7Z2K6	Endoplasmic reticulum metallopeptidase 1	ERMP1	4117
-0.0202747	-0.153514	0.152719	-0.0713333	-0.0268901	0.113744	-0.0812923	-0.091476	0.134748	+	Cluster-2	26	26	26	58.6	58.6	58.6	51.294	0	210.8	3548300000	63	136470000	2.87162	0.00621064	P55084	P55084	Trifunctional enzyme subunit beta, mitochondrial;3-ketoacyl-CoA thiolase	HADHB	2262
-0.0934275	0.0336617	0.0618196	-0.0687044	-0.0486681	0.128045	-0.0981117	-0.03192	0.11544	+	Cluster-2	1	1	1	3.2	3.2	3.2	31.231	0.001966	2.402	51411000	2	3672200	2.86927	0.00624008	Q9NX47	Q9NX47	E3 ubiquitin-protein ligase MARCH5	2020-03-05	6795
-0.0201371	-0.123976	0.128448	-0.0776883	-0.0191672	0.11579	-0.100504	-0.0567597	0.132463	+	Cluster-2	3	3	3	9.4	9.4	9.4	64.745	0	8.4716	42023000	4	1355600	2.86141	0.00631481	Q96RR4	Q96RR4	Calcium/calmodulin-dependent protein kinase kinase 2	CAMKK2	5631
-0.16244	-0.00149191	0.14942	-0.0830425	-0.0494194	0.147986	-0.062398	-0.030402	0.0777324	+	Cluster-2	9	9	9	6.9	6.9	6.9	150.53	0	11.428	105590000	10	1508400	2.86075	0.00632036	Q9P2D0	Q9P2D0	Inhibitor of Bruton tyrosine kinase	IBTK	6955
-0.209812	-0.0941516	0.254842	-0.253943	0.110488	0.232941	-0.388964	-0.111345	0.397308	+	Cluster-2	4	4	4	22.4	22.4	22.4	30.947	0	10.972	54182000	5	3187200	2.85258	0.00638862	Q14135	Q14135	Transcription cofactor vestigial-like protein 4	VGLL4	3015
-0.00897443	-0.100012	0.0993712	-0.0712411	-0.0775029	0.156526	-0.0543087	-0.206466	0.176521	+	Cluster-2	20	20	20	51.3	51.3	51.3	40.307	0	108.25	1841800000	49	115110000	2.84823	0.00643309	Q9NR45	Q9NR45	Sialic acid synthase	NANS	6589
-0.182741	-0.0978992	0.244038	-0.245131	0.118909	0.215339	-0.335665	-0.0912332	0.354585	+	Cluster-2	3	3	3	1.8	1.8	1.8	182.52	0	5.7249	22311000	3	309880	2.84199	0.0065102	Q5H9F3	Q5H9F3	BCL-6 corepressor-like protein 1	BCORL1	3547
-0.200036	-0.0812795	0.240474	-0.208953	-0.0299819	0.286004	-0.156087	-0.31633	0.317948	+	Cluster-2	2	2	2	6.1	6.1	6.1	41.144	0.00045489	4.0676	7837200	2	435400	2.84152	0.00651179	P10075	P10075	Zinc finger protein GLI4	GLI4	1272
-0.149518	-0.0833769	0.201752	-0.0646348	-0.0533946	0.127561	-0.150704	0.0257444	0.12538	+	Cluster-2	17	17	17	43.6	43.6	43.6	43.568	0	51.979	965800000	26	43900000	2.83622	0.00654624	P30679	P30679	Guanine nucleotide-binding protein subunit alpha-15	GNA15	1726
-0.222403	-0.0695973	0.24684	-0.0826264	-0.0113038	0.116752	-0.251517	-0.0309783	0.253074	+	Cluster-2	10	8	8	17.7	12.5	12.5	96.619	0	32.435	367920000	14	9198100	2.83631	0.00654624	Q9UEG4;Q8N8L2	Q9UEG4	Zinc finger protein 629	ZNF629	7044
-0.0919907	-0.0169631	0.102238	-0.1208	-0.0793954	0.218131	-0.150793	-0.153819	0.232575	+	Cluster-2	17	17	16	35.4	35.4	33.9	63.704	0	43.494	240600000	22	8296400	2.83402	0.00656694	O00425;Q9NZI8	O00425	Insulin-like growth factor 2 mRNA-binding protein 3	IGF2BP3	275
-0.183397	-0.0657547	0.218634	-0.283068	-0.336464	0.52154	-0.332274	-0.326313	0.443373	+	Cluster-2	1	1	1	15.2	15.2	15.2	11.564	0.00073249	3.2935	11564000	1	2891000	2.8342	0.00656694	Q9P0S9	Q9P0S9	Transmembrane protein 14C	TMEM14C	6923
-0.144543	-0.276233	0.344722	-0.227774	0.0158501	0.272419	-0.158694	-0.245436	0.288038	+	Cluster-2	4	4	4	13.8	13.8	13.8	24.843	0	5.3805	30258000	4	2327500	2.82112	0.00673359	Q6P587	Q6P587	Acylpyruvase FAHD1, mitochondrial	FAHD1	3886
-0.0509471	0.00623691	0.0446725	-0.0795928	-0.0321524	0.129068	-0.0762942	-0.020459	0.084748	+	Cluster-2	28	28	28	75	75	75	56.5	0	213.08	3807900000	73	152320000	2.82027	0.00673706	P21281;P15313	P21281	V-type proton ATPase subunit B, brain isoform	ATP6V1B2	1537
-0.0932608	-0.0909211	0.162618	-0.100753	0.0196576	0.115876	-0.0820164	-0.12785	0.155853	+	Cluster-2	5	5	5	15	15	15	32.418	0	5.608	51263000	5	3015500	2.81159	0.00684742	Q96MH2	Q96MH2	Protein HEXIM2	HEXIM2	5545
-0.0566752	-0.0935028	0.134954	-0.0159314	-0.0424163	0.0564973	-0.0681889	-0.0521563	0.098263	+	Cluster-2	6	2	2	14.5	8.1	8.1	48.511	0.00059568	3.6381	59346000	7	2826000	2.80701	0.00690339	Q9HCP0	Q9HCP0	Casein kinase I isoform gamma-1	CSNK1G1	6488
-0.0261429	-0.145573	0.150562	-0.136325	-0.0512322	0.21237	-0.0365866	-0.156705	0.1298	+	Cluster-2	5	5	4	8.6	8.6	6.9	52.864	0	6.9079	175160000	5	9731000	2.80415	0.00693636	P19484	P19484	Transcription factor EB	TFEB	1503
-0.0483813	-0.277121	0.271514	-0.127035	-0.0779608	0.224596	-0.0873295	-0.119426	0.157014	+	Cluster-2	10	10	10	30.1	30.1	30.1	35.329	0	75.04	409480000	17	31499000	2.79279	0.00706516	P31937	P31937	3-hydroxyisobutyrate dehydrogenase, mitochondrial	HIBADH	1747
-0.42013	-0.188637	0.465958	-0.68435	-0.742947	1.19013	-0.795685	-0.814689	1.0953	+	Cluster-2	3	3	3	10.3	10.3	10.3	40.124	0.00015886	5.2592	35823000	4	2985200	2.79115	0.00708767	P08567	P08567	Pleckstrin	PLEK	1194
-0.0646348	-0.0658014	0.119621	-0.081896	0.0277989	0.084642	-0.134632	-0.0350726	0.149552	+	Cluster-2	10	10	10	46.2	46.2	46.2	20.012	0	52.686	724810000	16	144960000	2.7872	0.00712964	Q8N5M4	Q8N5M4	Tetratricopeptide repeat protein 9C	TTC9C	4594
-0.107216	-0.0627387	0.150789	-0.128843	0.0773164	0.105906	-0.133654	-0.0476994	0.155936	+	Cluster-2	8	8	8	69.9	69.9	69.9	12.551	0	39.358	573770000	10	81967000	2.78448	0.00716191	O95182	O95182	NADH dehydrogenase [ubiquinone] 1 alpha subcomplex subunit 7	NDUFA7	923
-0.0721125	-0.0394608	0.101716	-0.128331	0.0775913	0.105553	-0.108785	0.00595227	0.101848	+	Cluster-2	30	30	30	56.9	56.9	56.9	72.691	0	316.25	4480000000	74	144520000	2.78163	0.00719753	P31040	P31040	Succinate dehydrogenase [ubiquinone] flavoprotein subunit, mitochondrial	SDHA	1732
-0.0266076	-0.140989	0.147734	0.00303695	-0.19777	0.151955	-0.1389	-0.0770327	0.180062	+	Cluster-2	3	3	3	5.2	5.2	5.2	88.318	0	7.7663	24254000	3	591560	2.77715	0.00723366	Q96N46	Q96N46	Tetratricopeptide repeat protein 14	TTC14	5560
-0.0197543	-0.162708	0.159231	-0.0655675	-0.0342689	0.112112	-0.0290407	-0.16417	0.125769	+	Cluster-2	13	13	10	26.5	26.5	22.7	58.164	0	36.532	312150000	18	13006000	2.77305	0.007275	O75886	O75886	Signal transducing adapter molecule 2	STAM2	830
-0.148135	0.0199475	0.121656	-0.0478445	-0.0464387	0.099482	-0.0898302	-0.00209334	0.0866661	+	Cluster-2	49	49	48	24.6	24.6	24	220.62	0	169.64	1472800000	79	15836000	2.77238	0.007275	Q14966	Q14966	Zinc finger protein 638	ZNF638	3130
-0.109219	0.00637679	0.098333	-0.122558	-0.03764	0.187928	-0.236626	-0.0486379	0.250004	+	Cluster-2	2	2	2	7.8	7.8	7.8	20.966	0	7.7483	37179000	2	7435800	2.77243	0.007275	Q8TBK6	Q8TBK6	Zinc finger CCHC domain-containing protein 10	ZCCHC10	4850
-0.0517388	-0.0508689	0.0948096	-0.0651797	-0.00177567	0.0874274	-0.0306185	-0.097981	0.0874443	+	Cluster-2	15	15	15	9.8	9.8	9.8	192.22	0	39.384	158850000	19	1745600	2.77167	0.00727667	Q6R327	Q6R327	Rapamycin-insensitive companion of mTOR	RICTOR	3941
-0.0435094	-0.0424439	0.0786839	-0.0624412	-0.00836815	0.0891865	-0.015355	-0.066376	0.0534801	+	Cluster-2	36	36	36	72.6	72.6	72.6	43.295	0	170.32	5871200000	84	266870000	2.76897	0.00729393	P08559;P29803	P08559	Pyruvate dehydrogenase E1 component subunit alpha, somatic form, mitochondrial	PDHA1	1193
-0.0533382	-0.319004	0.310514	-0.00636841	-0.157972	0.135924	-0.130955	-0.161994	0.221168	+	Cluster-2	2	2	2	1.8	1.8	1.8	139.09	0.00045572	4.1011	16929000	3	277530	2.76372	0.00736114	P08603;Q03591	P08603;Q03591	Complement factor H;Complement factor H-related protein 1	CFH;CFHR1	1200
-0.0168906	-0.0213966	0.0368879	-0.0468912	-0.0414989	0.0945772	-0.0622752	-0.0260297	0.0739807	+	Cluster-2	9	9	7	10.9	10.9	9	118.13	0	21.16	175030000	12	4730500	2.76338	0.00736272	Q9ULH7;Q8IZQ8	Q9ULH7	MKL/myocardin-like protein 2	MKL2	7236
-0.0990961	-0.0467435	0.132387	-0.0551566	-0.00872561	0.0791261	-0.105743	0.0363004	0.0779864	+	Cluster-2	8	4	4	23.8	11.4	11.4	22.81	0	8.3964	329750000	12	41219000	2.76198	0.00738211	Q4VC05	Q4VC05	B-cell CLL/lymphoma 7 protein family member A	BCL7A	3474
-0.0329082	-0.150552	0.160204	-0.0475414	-0.0296219	0.0852899	-0.0503611	-0.135797	0.131422	+	Cluster-2	22	22	21	34.3	34.3	34.2	67.195	0	37.381	561470000	27	18716000	2.7588	0.00741061	O43318	O43318	Mitogen-activated protein kinase kinase kinase 7	MAP3K7	503
0.0218793	-0.0590471	0.0333541	-0.0287793	-0.0578159	0.0858628	-0.0244384	-0.0857981	0.0728746	+	Cluster-2	9	9	9	41.4	41.4	41.4	26.316	0	17.863	487430000	14	34817000	2.75904	0.00741061	Q5VWZ2	Q5VWZ2	Lysophospholipase-like protein 1	LYPLAL1	3711
-0.0629677	-0.0318723	0.0891202	-0.0523301	0.00496806	0.0658673	-0.076336	-0.0811057	0.125453	+	Cluster-2	52	52	51	67.1	67.1	65.8	82.999	0	323.31	8236600000	114	200890000	2.75173	0.0074976	P40939	P40939	Trifunctional enzyme subunit alpha, mitochondrial;Long-chain enoyl-CoA hydratase;Long chain 3-hydroxyacyl-CoA dehydrogenase	HADHA	1883
-0.0918396	-0.338075	0.351004	-0.0229791	-0.136485	0.141055	-0.0223919	-0.336478	0.211265	+	Cluster-2	13	13	13	41.2	41.2	41.2	34.814	0	79.397	787770000	21	56269000	2.74978	0.00750107	P18065	P18065	Insulin-like growth factor-binding protein 2	IGFBP2	1474
0.0108873	-0.126981	0.102489	-0.053561	-0.0778842	0.133322	-0.0385963	-0.228368	0.170956	+	Cluster-2	19	19	18	57.2	57.2	54.2	33.601	0	73.614	451320000	28	23753000	2.74637	0.00754718	Q6P1N9	Q6P1N9	Putative deoxyribonuclease TATDN1	TATDN1	3860
-0.0837908	-0.122481	0.179498	-0.192821	0.0434157	0.206716	-0.115828	-0.0836145	0.163466	+	Cluster-2	8	8	8	39.3	39.3	39.3	29.165	0	48.68	428370000	18	35698000	2.74401	0.00757973	Q9H008	Q9H008	Phospholysine phosphohistidine inorganic pyrophosphate phosphatase	LHPP	6140
-0.019126	-0.0743851	0.0863723	-0.108183	-0.0128893	0.150867	-0.106262	-0.081533	0.154211	+	Cluster-2	24	24	24	43.5	43.5	43.5	63.523	0	56.082	777020000	32	28778000	2.74028	0.00761899	O95470	O95470	Sphingosine-1-phosphate lyase 1	SGPL1	968
-0.0255721	-0.0602234	0.0787454	-0.0300167	-0.0147858	0.0528687	-0.0340069	-0.0155211	0.041068	+	Cluster-2	56	56	55	63	63	61.9	99.289	0	323.31	2478300000	93	45061000	2.74028	0.00761899	Q15276	Q15276	Rab GTPase-binding effector protein 1	RABEP1	3205
-0.277121	0.0533081	0.192389	-0.0991581	-0.114374	0.216516	-0.251175	0.0393655	0.207273	+	Cluster-2	4	4	4	10.4	10.4	10.4	81.855	0	14.521	33751000	5	1205400	2.73231	0.00773813	Q9HCM4	Q9HCM4	Band 4.1-like protein 5	EPB41L5	6484
-0.0501807	-0.0969794	0.131986	-0.109461	-0.030095	0.167138	-0.0844342	-0.203835	0.200896	+	Cluster-2	5	5	5	16.1	16.1	16.1	35.702	0	14.898	46436000	5	2444000	2.7303	0.00775204	Q7L3S4	Q7L3S4	Zinc finger protein 771	ZNF771	4083
-0.285848	-0.11011	0.322886	-0.0940969	-0.0274407	0.144401	-0.245136	-0.00905027	0.232807	+	Cluster-2	4	3	1	8	6.1	1.7	52.852	0.00015853	5.1999	76243000	4	5082900	2.72942	0.00775887	Q7L945	Q7L945	Zinc finger protein 627	ZNF627	4101
-0.243164	-0.0494763	0.244646	-0.0737758	-0.0145167	0.105978	-0.214298	-0.002943	0.199486	+	Cluster-2	7	7	7	10.6	10.6	10.6	73.168	0	13.999	74165000	7	2181300	2.72667	0.00779348	O15484	O15484	Calpain-5	CAPN5	461
-0.0596012	-0.061406	0.111236	-0.00529161	-0.0599403	0.0570334	-0.0212596	-0.0491151	0.0487096	+	Cluster-2	5	5	5	29.9	29.9	29.9	26.092	0	25.591	149990000	5	12499000	2.70931	0.00803884	Q9NXV2	Q9NXV2	BTB/POZ domain-containing protein KCTD5	KCTD5	6824
-0.0691643	-0.0170273	0.0809419	-0.0418188	-0.0880481	0.125974	-0.0721706	-0.0093236	0.072776	+	Cluster-2	24	21	21	52.7	47.1	47.1	46.659	0	75.501	5642100000	59	225690000	2.70407	0.00810175	O75874	O75874	Isocitrate dehydrogenase [NADP] cytoplasmic	IDH1	826
-0.0495267	-0.0858623	0.122346	-0.0929898	-0.131229	0.220654	-0.106309	-0.27625	0.262129	+	Cluster-2	2	2	2	18.3	18.3	18.3	13.904	0	15.959	32015000	3	8003700	2.70306	0.00811141	Q9P1U0	Q9P1U0	DNA-directed RNA polymerase I subunit RPA12	ZNRD1	6932
-0.0485384	-0.0871308	0.122528	-0.029102	-0.0147407	0.0514359	-0.0544343	-0.0685766	0.0957932	+	Cluster-2	51	51	49	32.8	32.8	31.3	226.66	0	287.21	1376000000	66	16000000	2.6902	0.00829051	Q14676	Q14676	Mediator of DNA damage checkpoint protein 1	MDC1	3094
-0.0141566	-0.332255	0.289334	-0.127692	-0.0612027	0.211517	-0.0912332	-0.285866	0.249635	+	Cluster-2	9	9	9	32.6	32.6	32.6	29.988	0	25.144	252000000	12	19384000	2.69124	0.00829051	Q9NVS9	Q9NVS9	Pyridoxine-5-phosphate oxidase	PNPO	6736
-0.103756	-0.00539676	0.102436	-0.0596443	-0.086345	0.148224	-0.0524229	-0.03359	0.0694918	+	Cluster-2	15	15	15	33.7	33.7	33.7	62.543	0	150.19	371600000	22	13763000	2.67944	0.00844299	Q9P270	Q9P270	SLAIN motif-containing protein 2	SLAIN2	6948
-0.102612	-0.0301483	0.123462	-0.268885	0.0445789	0.292276	-0.195892	-0.0820164	0.234603	+	Cluster-2	10	10	10	37.6	37.6	37.6	29.04	0	19.015	948090000	15	72930000	2.67677	0.00848071	O14618	O14618	Copper chaperone for superoxide dismutase	CCS	329
-0.333518	-0.365894	0.545674	-0.0591689	-0.202262	0.232372	-0.113102	-0.405088	0.329109	+	Cluster-2	3	3	3	6.6	6.6	6.6	37.393	0.00015696	4.9869	26974000	3	1926700	2.67555	0.00849053	P09668	P09668	Pro-cathepsin H;Cathepsin H mini chain;Cathepsin H;Cathepsin H heavy chain;Cathepsin H light chain	CTSH	1234
-0.253155	-0.13035	0.312742	-0.0429833	-0.146137	0.174883	-0.0748366	-0.245792	0.212261	+	Cluster-2	3	3	3	3.8	3.8	3.8	124.33	0	6.4184	17720000	3	334340	2.67251	0.00854087	Q13370	Q13370	cGMP-inhibited 3,5-cyclic phosphodiesterase B	PDE3B	2903
-0.226223	-0.216557	0.357699	-0.142976	-0.00458914	0.185576	-0.120711	-0.182751	0.223184	+	Cluster-2	4	4	4	21.1	21.1	21.1	31.585	0	7.8826	95245000	7	7326500	2.67139	0.00854335	O14893	O14893	Gem-associated protein 2	GEMIN2	363
-0.780101	-0.857045	1.4795	-0.742947	0.0422657	0.776967	-0.519388	-1.0342	1.19014	+	Cluster-2	1	1	1	3.8	3.8	3.8	28.999	0.0053527	1.9657	5395700	1	317400	2.6712	0.00854335	P12544	P12544	Granzyme A	GZMA	1332
-0.112784	0.0280021	0.0839392	-0.103889	-0.0892567	0.20211	-0.188111	-0.0271687	0.191944	+	Cluster-2	5	4	4	5.2	4.5	4.5	130.55	0	6.3016	44778000	5	758950	2.6687	0.00858331	Q8TF40	Q8TF40	Folliculin-interacting protein 1	FNIP1	4925
-0.175434	-0.200237	0.314346	-0.0655281	-0.217466	0.24684	-0.254849	0.0028635	0.235299	+	Cluster-2	13	13	13	9.7	9.7	9.7	213.14	0	30.348	128110000	15	1489700	2.66787	0.0085951	Q8TEP8	Q8TEP8	Centrosomal protein of 192 kDa	CEP192	4915
-0.0344638	-0.183672	0.187453	-0.0588598	-0.0367142	0.106109	-0.0646947	-0.100051	0.124478	+	Cluster-2	15	15	15	27.4	27.4	27.4	62.608	0	62.04	382820000	22	14724000	2.65669	0.00876195	P38432	P38432	Coilin	COIL	1854
-0.196966	-0.244631	0.359933	-0.0257527	-0.130676	0.140606	-0.243184	-0.221186	0.348216	+	Cluster-2	3	3	3	6.2	6.2	6.2	62.788	0.0001578	5.0948	48894000	4	2222500	2.65328	0.00879777	Q9H6X2	Q9H6X2	Anthrax toxin receptor 1	ANTXR1	6318
-1.03418	-0.486043	1.03939	-0.780101	0.241106	0.637996	-0.655966	-0.716484	0.836972	+	Cluster-2	2	2	2	2.8	2.8	2.8	91.77	0.0011551	2.9767	8221800	2	191200	2.6519	0.0088116	O75626	O75626	PR domain zinc finger protein 1	PRDM1	796
-0.097031	0.0274765	0.069063	-0.137356	-0.021274	0.190504	-0.0853933	-0.0167371	0.0914035	+	Cluster-2	11	11	11	41.7	41.7	41.7	36.864	0	30.014	458430000	17	22921000	2.65147	0.00881559	Q9HBH5;C9J2C7	Q9HBH5	Retinol dehydrogenase 14	RDH14	6448
-0.161225	-0.198113	0.297989	-0.22417	0.0287741	0.256084	-0.348956	-0.272311	0.437525	+	Cluster-2	1	1	1	3.4	3.4	3.4	55.031	0	7.5599	11342000	1	391100	2.65108	0.00881879	O75071	O75071	EF-hand calcium-binding domain-containing protein 14	EFCAB14	687
0.0501819	-0.115134	0.0551685	-0.00224334	-0.0520507	0.0456742	-0.0167371	-0.089939	0.0676134	+	Cluster-2	53	53	53	79.1	79.1	79.1	66.049	0	323.31	14330000000	174	462250000	2.64916	0.00884842	O00567	O00567	Nucleolar protein 56	NOP56	298
-0.110419	-0.0426781	0.138233	-0.0147858	-0.205287	0.181847	-0.0491151	-0.211817	0.172984	+	Cluster-2	2	2	2	6	6	6	66.853	0	6.4145	17676000	2	589220	2.64403	0.00892953	Q92624	Q92624	Amyloid protein-binding protein 2	APPBP2	5095
-0.139324	0.0297712	0.104748	-0.109304	0.0388175	0.110639	-0.0708234	-0.0769823	0.116702	+	Cluster-2	3	3	3	8.7	8.7	8.7	42.813	0	30.136	35033000	4	2502400	2.64261	0.0089492	O43567	O43567	E3 ubiquitin-protein ligase RNF13	RNF13	533
-0.0610876	-0.0040172	0.0623803	-0.0853374	-0.0451962	0.148117	-0.0871958	0.0166958	0.0716938	+	Cluster-2	66	66	65	78.8	78.8	78.8	88.549	0	323.31	41086000000	288	1284000000	2.64109	0.00897407	Q13263	Q13263	Transcription intermediary factor 1-beta	TRIM28	2888
-0.0694517	-0.0453175	0.104612	-0.0865982	-0.00995893	0.121746	-0.0247036	-0.115751	0.0925824	+	Cluster-2	6	6	6	48.6	48.6	48.6	19.116	0	58.96	762570000	23	127100000	2.63884	0.00900103	O60888	O60888	Protein CutA	CUTA	671
-0.0600957	-0.0578815	0.108237	-0.0960564	0.0513462	0.084738	-0.131465	0.000356042	0.125291	+	Cluster-2	25	25	23	31.2	31.2	28.1	84.699	0	46.058	2943400000	40	127970000	2.63461	0.00906721	Q96MU7	Q96MU7	YTH domain-containing protein 1	YTHDC1	5550
-0.0824521	0.0380904	0.0473547	-0.0924167	0.00808519	0.113848	-0.0986636	-0.0522348	0.12831	+	Cluster-2	25	25	25	66.6	66.6	66.6	33.392	0	127.87	1967900000	53	98394000	2.63092	0.00912521	O95861	O95861	3(2),5-bisphosphate nucleotidase 1	BPNT1	1016
-0.191963	0.0470558	0.136164	-0.25945	0.152269	0.205945	-0.21031	-0.0977823	0.257564	+	Cluster-2	7	7	7	61.9	61.9	61.9	13.178	0	61.03	1735000000	18	247860000	2.62559	0.00920392	Q99622	Q99622	Protein C10	C12orf57	5724
-0.143275	-0.0983097	0.20973	-0.139402	-0.0332426	0.20151	-0.0960714	0.0234993	0.0753661	+	Cluster-2	2	1	1	2.8	1.9	1.9	80.829	0.0096709	1.6274	8973000	2	242510	2.62236	0.00924795	O75382	O75382	Tripartite motif-containing protein 3	TRIM3	743
-0.0913205	-0.0883499	0.158661	-0.100411	0.0161031	0.118867	-0.134929	0.0461538	0.0989406	+	Cluster-2	5	5	5	42.1	42.1	42.1	16.131	0	21.201	159080000	10	22726000	2.61547	0.00937302	Q5EBL8	Q5EBL8	PDZ domain-containing protein 11	PDZD11	3537
-0.365158	-0.242681	0.472647	-0.200729	0.0361853	0.226524	-0.486077	-0.258891	0.503284	+	Cluster-2	2	2	2	2.2	2.2	2.2	138.73	0.0095571	1.658	12623000	2	221460	2.61091	0.00945019	Q92833	Q92833	Protein Jumonji	JARID2	5134
-0.176628	-0.216118	0.326945	-0.157972	-0.090516	0.264298	-0.164644	0.0185737	0.141416	+	Cluster-2	6	6	4	6.4	6.4	4.9	100.94	0	24.071	278160000	4	10302000	2.59851	0.00962297	Q9H330	Q9H330	Transmembrane protein 245	TMEM245	6229
0.0039858	-0.0509471	0.043122	-0.0353006	-0.0599704	0.0958401	-0.0710398	-0.0488357	0.0990834	+	Cluster-2	18	18	18	48.8	48.8	48.8	50.315	0	76.683	1292300000	32	49703000	2.59743	0.00963698	Q9H9P8	Q9H9P8	L-2-hydroxyglutarate dehydrogenase, mitochondrial	L2HGDH	6401
-0.109357	-0.171651	0.240873	-0.0549789	-0.0471969	0.108237	-0.0893719	-0.0741389	0.132833	+	Cluster-2	11	8	8	18	14.3	14.3	59.179	0	43.687	452610000	18	22631000	2.59661	0.00965009	Q92783	Q92783	Signal transducing adapter molecule 1	STAM	5120
-0.0246456	-0.0763243	0.0927033	-0.103826	0.0148396	0.124543	-0.113241	-0.0238356	0.124066	+	Cluster-2	26	26	25	40.2	40.2	38.8	65.076	0	77.222	711800000	34	22961000	2.59554	0.00966883	Q9NRW7	Q9NRW7	Vacuolar protein sorting-associated protein 45	VPS45	6623
-0.0443736	-0.0976439	0.128374	-0.0476899	-0.0507558	0.102088	-0.156401	-0.116923	0.215356	+	Cluster-2	2	1	1	8	4.6	4.6	27.562	0.0021029	2.3821	9454500	1	675320	2.58703	0.00978929	Q86WH2	Q86WH2	Ras association domain-containing protein 3	RASSF3	4289
-0.0493166	-0.00979899	0.0573137	-0.110359	0.0214401	0.127346	-0.14137	0.0591347	0.0965329	+	Cluster-2	34	34	34	56	56	56	79.467	0	293.64	2920400000	74	71228000	2.58557	0.00981728	P28331	P28331	NADH-ubiquinone oxidoreductase 75 kDa subunit, mitochondrial	NDUFS1	1664
-0.0797778	-0.164969	0.21237	-0.00892356	-0.0758792	0.0751006	-0.0716837	-0.220374	0.196097	+	Cluster-2	3	3	3	9.9	9.9	9.9	44.633	0	7.3032	26176000	3	1090700	2.57938	0.00990714	Q9H4B6	Q9H4B6	Protein salvador homolog 1	SAV1	6265
0.0752922	-0.145113	0.0605622	0.0777226	-0.190089	0.0523661	0.0540442	-0.188992	0.0612068	+	Cluster-3	18	18	18	72.2	72.2	72.2	19.856	0	122.01	918350000	27	83486000	5.49219	0.000320098	Q8N183	Q8N183	Mimitin, mitochondrial	NDUFAF2	4515
0.0986313	-0.136485	0.0305193	0.10177	-0.147696	-0.0143923	0.102383	-0.167105	0.00499114	+	Cluster-3	41	41	40	36.9	36.9	36.1	166.98	0	279.33	634010000	47	7547800	5.44679	0.000333798	Q9BQS8	Q9BQS8	FYVE and coiled-coil domain-containing protein 1	FYCO1	5808
0.0209302	-0.209174	0.159636	0.0448385	-0.265566	0.147734	0.0341726	-0.236149	0.103769	+	Cluster-3	14	13	13	19.5	18	18	86.16	0	70.45	336420000	18	13457000	5.39737	0.000340172	Q9Y5V3	Q9Y5V3	Melanoma-associated antigen D1	MAGED1	7593
0.0910742	-0.111489	0.0152313	0.0545786	-0.126003	0.0297712	0.0665463	-0.129387	0.0180798	+	Cluster-3	33	33	33	55.9	55.9	55.9	72.911	0	323.31	3697300000	82	105640000	5.37228	0.00034307	O00116	O00116	Alkyldihydroxyacetonephosphate synthase, peroxisomal	AGPS	230
-0.0128893	-0.247862	0.220256	0.0153371	-0.231806	0.162314	-0.0355612	-0.304912	0.206437	+	Cluster-3	40	40	35	61.7	61.7	57.5	73.164	0	208.53	3030200000	84	104490000	5.16875	0.000409267	Q96PP9;Q6ZN66	Q96PP9	Guanylate-binding protein 4	GBP4	5589
0.00802367	-0.239457	0.196496	0.0285254	-0.27513	0.173918	0.0225623	-0.22701	0.109993	+	Cluster-3	10	10	10	11.1	11.1	11.1	151.19	0	30.3	147430000	12	2680500	5.03654	0.000433545	O15014	O15014	Zinc finger protein 609	ZNF609	385
0.140419	-0.163009	0.0230898	0.103579	-0.186447	0.0129297	0.138611	-0.238959	0.0116683	+	Cluster-3	57	57	51	52.4	52.4	48.6	123.51	0	190.7	2626200000	98	43770000	4.86645	0.000545795	Q6PKG0	Q6PKG0	La-related protein 1	LARP1	3933
0.099482	-0.103999	0.00185632	0.0687602	-0.126443	0.0104831	0.0674409	-0.140616	0.0239469	+	Cluster-3	47	47	10	56.8	56.8	21.8	71.368	0	323.31	8410600000	87	247370000	4.84383	0.000545795	Q9NVI7	Q9NVI7	ATPase family AAA domain-containing protein 3A	ATAD3A	6720
0.00956025	-0.230123	0.187928	0.0208129	-0.180125	0.115361	-0.0176956	-0.245136	0.156689	+	Cluster-3	34	34	32	42.1	42.1	39.7	102.83	0	155.22	1170900000	59	26612000	4.72284	0.000599931	Q7Z7L1;Q68D06	Q7Z7L1	Schlafen family member 11	SLFN11	4199
0.0302274	-0.0871855	0.050711	0.0145279	-0.0998741	0.0615034	0.00733536	-0.0727492	0.037599	+	Cluster-3	34	34	30	41.1	41.1	37	93.532	0	294.87	1024300000	50	22268000	4.5884	0.000682744	Q8TD16	Q8TD16	Protein bicaudal D homolog 2	BICD2	4879
0.123462	-0.238175	0.10143	0.0432732	-0.279663	0.16204	0.0290773	-0.30599	0.147748	+	Cluster-3	1	1	1	0.6	0.6	0.6	169	0.0065502	1.8555	5604000	1	98315	4.49332	0.000730137	Q9NRJ4	Q9NRJ4	Tubby-related protein 4	TULP4	6608
0.100628	-0.182741	0.0708226	0.0991326	-0.288707	0.0961223	0.0913523	-0.225962	0.0454561	+	Cluster-3	22	22	22	42.9	42.9	42.9	51.84	0	88.988	1246100000	32	54180000	4.4184	0.000793052	O43818	O43818	U3 small nucleolar RNA-interacting protein 2	RRP9	574
0.127346	-0.181156	0.0496348	0.0630563	-0.235957	0.102777	0.0788741	-0.200049	0.0448089	+	Cluster-3	16	16	16	47.6	47.6	47.6	35.776	0	130.43	1892100000	29	135150000	4.36714	0.000833537	Q9NRN7	Q9NRN7	L-aminoadipate-semialdehyde dehydrogenase-phosphopantetheinyl transferase	AASDHPPT	6613
0.0275775	-0.124362	0.0865905	0.0244872	-0.0942542	0.0424567	0.0310933	-0.123546	0.0447666	+	Cluster-3	17	15	15	29.4	24.9	24.9	65.677	0	135.75	708650000	27	20843000	4.36142	0.000838503	Q9NRF8	Q9NRF8	CTP synthase 2	CTPS2	6600
0.0560199	-0.128429	0.0618982	0.0543864	-0.145187	0.0475748	0.0511837	-0.10042	0.0144266	+	Cluster-3	72	72	72	36.5	36.5	36.5	152.1	0	242.87	6177300000	122	81280000	4.33336	0.000862269	Q13428	Q13428	Treacle protein	TCOF1	2917
0.158814	-0.195264	0.0362884	0.101061	-0.144324	-0.0167235	0.11422	-0.208964	0.0179359	+	Cluster-3	52	52	51	82.4	82.4	81.1	46.836	0	240.26	12392000000	147	563260000	4.29135	0.000924065	P05455	P05455	Lupus La protein	SSB	1125
-0.0355019	-0.28008	0.261618	-0.000271367	-0.296202	0.222152	-0.0191044	-0.207595	0.139666	+	Cluster-3	8	8	8	16.7	16.7	16.7	54.29	0	40.025	118960000	10	4956500	4.28229	0.00092996	Q14108	Q14108	Lysosome membrane protein 2	SCARB2	3011
0.0777666	-0.107833	0.0245245	0.105363	-0.181689	0.00780852	0.0807275	-0.147268	0.0152761	+	Cluster-3	41	9	7	50	19.4	14.4	72.572	0	58.134	6475300000	71	190450000	4.28259	0.00092996	Q5T9A4	Q5T9A4	ATPase family AAA domain-containing protein 3B	ATAD3B	3653
-0.000452423	-0.0493166	0.04536	0.018409	-0.063631	0.0258526	-0.000584844	-0.054152	0.0333075	+	Cluster-3	37	37	31	53.9	53.9	48.1	69.72	0	218.86	4778300000	81	170650000	4.18353	0.0010545	P51114	P51114	Fragile X mental retardation syndrome-related protein 1	FXR1	2121
0.026647	-0.100856	0.066275	0.0325246	-0.0845239	0.0238738	0.0357705	-0.122001	0.0398097	+	Cluster-3	66	66	66	76.4	76.4	76.4	69.842	0	323.31	37400000000	252	1168800000	4.17432	0.00107058	P12956	P12956	X-ray repair cross-complementing protein 6	XRCC6	1338
0.0618982	-0.0828306	0.0163083	0.0818553	-0.131678	-0.002107	0.0875131	-0.143993	0.00555417	+	Cluster-3	39	32	30	22.3	18.8	17.9	176.65	0	56.637	1875700000	57	22330000	4.12219	0.00112763	O43432	O43432	Eukaryotic translation initiation factor 4 gamma 3	EIF4G3	515
0.0840022	-0.12406	0.0320931	0.061467	-0.0999534	-0.00380054	0.0490202	-0.0853481	0.00727668	+	Cluster-3	11	11	10	13.7	13.7	11.8	128.12	0	38.825	119270000	12	1987800	4.04962	0.00124803	Q14147	Q14147	Probable ATP-dependent RNA helicase DHX34	DHX34	3022
0.0532797	-0.0636578	0.00677334	0.0305817	-0.0598283	0.00586141	0.0535738	-0.0944729	0.00830085	+	Cluster-3	29	29	29	42.3	42.3	42.3	76.12	0	167.01	1544700000	61	59413000	3.99146	0.00134506	Q7Z417	Q7Z417	Nuclear fragile X mental retardation-interacting protein 2	NUFIP2	4143
0.0757465	-0.111672	0.0296776	0.0349778	-0.119167	0.050583	0.0686768	-0.101689	-0.000289986	+	Cluster-3	14	14	14	44.9	44.9	44.9	40.822	0	29.201	377100000	20	17141000	3.98986	0.00134506	Q8IVD9	Q8IVD9	NudC domain-containing protein 3	NUDCD3	4370
0.0749325	-0.107429	0.0277195	0.0569003	-0.104876	0.00805623	0.028684	-0.130955	0.0519055	+	Cluster-3	3	3	3	13.8	13.8	13.8	35.584	0	11.472	88889000	4	9876500	3.96981	0.00137878	Q9BV68	Q9BV68	E3 ubiquitin-protein ligase RNF126	RNF126	5942
0.00482857	-0.10841	0.0941869	0.00018246	-0.176159	0.140341	0.0210156	-0.187211	0.0899691	+	Cluster-3	25	23	23	75.3	69.7	69.7	31.54	0	99.692	3672300000	60	204020000	3.95579	0.00139523	P48739	P48739	Phosphatidylinositol transfer protein beta isoform	PITPNB	2019
0.135924	-0.103756	-0.0281688	0.0785509	-0.112579	-0.012618	0.115648	-0.168646	-0.00592201	+	Cluster-3	43	43	42	52.9	52.9	52.6	85.95	0	164.23	1927800000	62	45901000	3.91954	0.0014523	Q8TCS8	Q8TCS8	Polyribonucleotide nucleotidyltransferase 1, mitochondrial	PNPT1	4872
0.0362884	-0.085426	0.0435472	0.043122	-0.0771208	0.00504564	0.0365595	-0.118448	0.0374753	+	Cluster-3	30	30	30	64.8	64.8	64.8	60.246	0	238.41	1649200000	51	71704000	3.81412	0.00170129	Q13564	Q13564	NEDD8-activating enzyme E1 regulatory subunit	NAE1	2948
0.108739	-0.186164	0.0674988	0.132454	-0.168189	-0.0355458	0.082914	-0.215294	0.0483887	+	Cluster-3	3	3	3	11.8	11.8	11.8	23.155	0	8.1061	56708000	5	4725700	3.76628	0.00180021	O14966	O14966	Ras-related protein Rab-7L1	RAB29	378
0.0905365	-0.169533	0.0687602	0.142885	-0.233196	0.00451337	0.0575682	-0.237537	0.0810353	+	Cluster-3	23	23	23	32	32	32	83.654	0	90.021	1037200000	34	31429000	3.75815	0.00181094	Q13823	Q13823	Nucleolar GTP-binding protein 2	GNL2	2985
0.0660512	-0.0967227	0.0261022	0.022357	-0.0786456	0.0337386	0.0595245	-0.126921	0.0222925	+	Cluster-3	17	17	17	33.9	33.9	33.9	51.596	0	64.245	1261800000	32	60084000	3.73972	0.00185208	P61201	P61201	COP9 signalosome complex subunit 2	COPS2	2374
0.0733924	-0.0964326	0.0174746	0.0829547	-0.0991581	-0.0324668	0.0427246	-0.0941086	0.01896	+	Cluster-3	32	32	30	27.1	27.1	25.8	155.23	0	90.433	729870000	36	10280000	3.64948	0.00208353	Q7Z478	Q7Z478	ATP-dependent RNA helicase DHX29	DHX29	4147
0.100169	-0.097031	-0.00581738	0.0874995	-0.164633	0.0167093	0.12398	-0.111791	-0.044658	+	Cluster-3	18	18	17	59.9	59.9	56	37.578	0	72.007	1371700000	34	80691000	3.6301	0.00214192	Q92905	Q92905	COP9 signalosome complex subunit 5	COPS5	5150
0.151383	-0.149897	0.00425655	0.0582344	-0.118952	0.0187454	0.130759	-0.171774	-0.0164263	+	Cluster-3	1	1	1	3.3	3.3	3.3	41.79	0.00073292	3.3013	31114000	2	1637600	3.61307	0.00219217	Q6P1Q0	Q6P1Q0	LETM1 domain-containing protein 1	LETMD1	3861
0.00981026	-0.0961189	0.0776481	0.000260438	-0.109259	0.0879514	0.041909	-0.111501	0.02826	+	Cluster-3	25	25	25	59.5	59.5	59.5	39.315	0	193.1	2713600000	52	113070000	3.59779	0.00223249	Q9NXG2	Q9NXG2	THUMP domain-containing protein 1	THUMPD1	6811
0.0953789	-0.189616	0.0810163	0.0912645	-0.158928	0.00791887	0.110341	-0.132957	-0.0201579	+	Cluster-3	38	38	38	61.5	61.5	61.5	51.355	0	188.96	3329700000	67	114820000	3.58717	0.0022709	O43615	O43615	Mitochondrial import inner membrane translocase subunit TIM44	TIMM44	538
0.0439265	-0.189426	0.126248	0.00859931	-0.114458	0.0811332	0.00407775	-0.12629	0.0696079	+	Cluster-3	13	13	13	35.6	35.6	35.6	38.379	0	24.33	611570000	19	32188000	3.57647	0.00229515	Q9UIC8	Q9UIC8	Leucine carboxyl methyltransferase 1	LCMT1	7121
0.115636	-0.139402	0.0206936	0.137942	-0.284319	0.050865	0.0895059	-0.214685	0.0420838	+	Cluster-3	15	15	14	25.5	25.5	24	55.964	0	30.764	375910000	16	12962000	3.5666	0.00233146	O75449	O75449	Katanin p60 ATPase-containing subunit A1	KATNA1	765
0.122936	-0.161593	0.0348904	0.0496714	-0.214881	0.103221	0.133416	-0.247874	0.022605	+	Cluster-3	5	5	5	6.5	6.5	6.5	71.685	0	7.5505	59765000	6	1927900	3.54899	0.0023917	Q9HDC5	Q9HDC5	Junctophilin-1	JPH1	6501
0.0308944	-0.283716	0.218131	0.0138051	-0.348942	0.238891	-0.0230196	-0.177616	0.127279	+	Cluster-3	5	5	5	6.7	6.7	6.7	96.753	0	5.9445	37085000	5	727160	3.52414	0.0024895	Q9ULE6	Q9ULE6	Paladin	PALD1	7231
0.0281704	-0.131534	0.0914446	0.0273207	-0.220364	0.134423	0.0580385	-0.277673	0.105565	+	Cluster-3	76	75	75	72.5	71.4	71.4	73.68	0	323.31	46504000000	332	1223800000	3.49587	0.00255896	P38646	P38646	Stress-70 protein, mitochondrial	HSPA9	1857
0.00931528	-0.273805	0.223792	0.0336961	-0.174732	0.0947001	-0.0402126	-0.213917	0.163641	+	Cluster-3	11	11	11	23.1	23.1	23.1	66.436	0	47.725	300120000	15	10349000	3.49569	0.00255896	Q7Z3D6	Q7Z3D6	UPF0317 protein C14orf159, mitochondrial	C14orf159	4133
0.059454	-0.0961738	0.0306788	0.102724	-0.163108	-0.00447559	0.0857235	-0.188313	0.0328646	+	Cluster-3	5	5	5	32.8	32.8	32.8	21.097	0	18.502	32216000	7	2684600	3.48861	0.00258477	Q9H0F7	Q9H0F7	ADP-ribosylation factor-like protein 6	ARL6	6160
0.103995	-0.0984506	-0.00684246	0.0756634	-0.0932608	-0.0270779	0.076261	-0.159309	0.0254238	+	Cluster-3	60	60	41	73	73	51.7	70.67	0	303.08	29213000000	229	811470000	3.47063	0.00264537	P11940;Q9H361;Q4VXU2;Q96DU9	P11940;Q9H361	Polyadenylate-binding protein 1;Polyadenylate-binding protein 3	PABPC1;PABPC3	1324
0.0765967	-0.0966694	0.0147949	0.106398	-0.165718	-0.00684246	0.108894	-0.0975973	-0.0402596	+	Cluster-3	13	13	13	50.7	50.7	50.7	24.647	0	24.249	565210000	18	40372000	3.46699	0.00265939	Q96EI5;Q9H3H9	Q96EI5	Transcription elongation factor A protein-like 4	TCEAL4	5356
0.154277	-0.138133	-0.0100408	0.0581641	-0.109054	0.00965234	0.082634	-0.122703	-0.000787327	+	Cluster-3	20	20	19	61.7	61.7	61.4	36.032	0	91.655	1031100000	38	57281000	3.45642	0.00269888	P30519	P30519	Heme oxygenase 2	HMOX2	1719
0.1386	-0.111572	-0.0235318	0.0959157	-0.20117	0.0355922	0.0772319	-0.151026	0.0209471	+	Cluster-3	6	6	5	12.1	12.1	9.4	75.126	0	21.371	171980000	8	5547700	3.43924	0.00277002	Q8WU76	Q8WU76	Sec1 family domain-containing protein 2	SCFD2	4942
0.0461855	-0.102217	0.0486348	0.0254092	-0.0740852	0.0251843	0.0502504	-0.148255	0.0422801	+	Cluster-3	36	36	36	73.5	73.5	73.5	49.541	0	306.44	16444000000	137	548130000	3.40642	0.00290332	P49411	P49411	Elongation factor Tu, mitochondrial	TUFM	2040
0.0572652	-0.205483	0.126867	0.0479844	-0.119645	0.0334127	0.0298839	-0.192228	0.0838968	+	Cluster-3	13	13	13	32.6	32.6	32.6	55.023	0	74.565	403790000	25	14421000	3.39236	0.00296309	O60701	O60701	UDP-glucose 6-dehydrogenase	UGDH	646
0.0338126	-0.105255	0.0644762	0.0626997	-0.168341	0.0538367	-0.000903204	-0.103082	0.0618721	+	Cluster-3	43	43	42	31.3	31.3	30.8	194.81	0	196.75	921980000	59	9808300	3.38228	0.00300282	O95602	O95602	DNA-directed RNA polymerase I subunit RPA1	POLR1A	981
0.132587	-0.37349	0.204877	-0.00563408	-0.196232	0.164992	-0.00385632	-0.339164	0.197413	+	Cluster-3	3	3	3	9.4	9.4	9.4	49.724	0	10.897	55206000	4	3450400	3.36912	0.00305312	Q9H8M7	Q9H8M7	Protein FAM188A	FAM188A	6364
0.0325246	-0.235957	0.174796	-0.0255023	-0.170256	0.172176	0.0440214	-0.372978	0.175528	+	Cluster-3	8	3	3	8.5	3	3	72.512	0	5.8252	819100000	15	28245000	3.33932	0.00319852	Q8N8V2	Q8N8V2	Guanylate-binding protein 7	GBP7	4637
0.0418995	-0.103615	0.0542546	0.0560791	-0.150124	0.0484813	0.0704027	-0.094825	-0.00589314	+	Cluster-3	35	35	33	59.6	59.6	53.7	54.972	0	135.87	4308600000	63	195850000	3.33736	0.00320537	O76021	O76021	Ribosomal L1 domain-containing protein 1	RSL1D1	850
0.0928034	-0.0666371	-0.0270779	0.0678142	-0.10332	-0.00810794	0.0602046	-0.129127	0.0230365	+	Cluster-3	26	26	26	87.7	87.7	87.7	36.501	0	213.66	5574500000	90	293390000	3.32076	0.00329489	Q13347	Q13347	Eukaryotic translation initiation factor 3 subunit I	EIF3I	2898
-0.0290578	-0.21201	0.203216	0.0229182	-0.313593	0.203553	0.0536687	-0.21336	0.0729143	+	Cluster-3	16	16	16	43.2	43.2	43.2	38.89	0	156.95	989330000	27	65955000	3.31788	0.00329615	Q15293	Q15293	Reticulocalbin-1	RCN1	3210
0.13399	-0.110901	-0.0195969	0.0501819	-0.119092	0.0303854	0.0864893	-0.103955	-0.0154703	+	Cluster-3	9	9	9	11.7	11.7	11.7	123.92	0	29.356	161220000	10	2828400	3.31929	0.00329615	Q15386	Q15386	Ubiquitin-protein ligase E3C	UBE3C	3223
0.0838853	-0.172383	0.0775345	0.0180052	-0.107086	0.0628939	0.0506713	-0.119357	0.0261186	+	Cluster-3	8	8	7	19.3	19.3	18	68.262	0	149.9	234190000	12	9757800	3.2998	0.00336274	P41743	P41743	Protein kinase C iota type	PRKCI	1901
0.0579856	-0.0679559	0.00692322	0.0225881	-0.0414605	0.00104463	0.0299142	-0.0679701	0.0147278	+	Cluster-3	13	13	13	19.6	19.6	19.6	73.278	0	27.381	313630000	18	8960700	3.29192	0.00340572	Q9Y2V7;REV__Q9Y2V7	Q9Y2V7	Conserved oligomeric Golgi complex subunit 6	COG6	7412
0.0136562	-0.0560687	0.0378216	0.0106729	-0.0491728	0.0229182	0.0155424	-0.0345858	0.00635969	+	Cluster-3	11	11	11	48.8	48.8	48.8	19.509	0	132.42	608740000	16	76092000	3.26616	0.00353372	P62253	P62253	Ubiquitin-conjugating enzyme E2 G1;Ubiquitin-conjugating enzyme E2 G1, N-terminally processed	UBE2G1	2419
-0.0287793	-0.102414	0.119299	0.0351969	-0.124784	0.0550819	0.0133009	-0.17373	0.0883073	+	Cluster-3	26	26	26	66.3	66.3	66.3	29.096	0	63.3	3978200000	53	248640000	3.23652	0.00369505	Q00059	Q00059	Transcription factor A, mitochondrial	TFAM	2596
0.148224	-0.160649	0.0148814	0.0764697	-0.13035	0.00518304	0.0830258	-0.242356	0.0615422	+	Cluster-3	11	11	10	28.4	28.4	24.5	46.674	0	22.691	572560000	13	24894000	3.2175	0.0038108	Q9ULX3	Q9ULX3	RNA-binding protein NOB1	NOB1	7259
0.126931	-0.157368	0.0293576	0.0288206	-0.13603	0.0721146	0.119318	-0.182182	-0.00134751	+	Cluster-3	40	40	38	57.8	57.8	57.8	62.942	0	275.77	7934000000	92	360640000	3.18775	0.00394286	O43776	O43776	Asparagine--tRNA ligase, cytoplasmic	NARS	567
0.0590713	-0.0727366	0.0105891	0.0647128	-0.149079	0.0362587	0.0512509	-0.166698	0.0509121	+	Cluster-3	22	22	21	63.2	63.2	59.8	33.784	0	290.33	9184000000	73	483370000	3.1846	0.003965	P22087	P22087	rRNA 2-O-methyltransferase fibrillarin	FBL	1553
0.178986	-0.148242	-0.0230495	0.0855955	-0.244975	0.0831463	0.152499	-0.197977	-0.0207788	+	Cluster-3	56	56	53	83	83	82.8	51.804	0	323.31	16175000000	187	521780000	3.1678	0.00405451	Q02790	Q02790	Peptidyl-prolyl cis-trans isomerase FKBP4;Peptidyl-prolyl cis-trans isomerase FKBP4, N-terminally processed	FKBP4	2666
0.0271816	-0.168189	0.12618	-0.0524495	-0.0712909	0.126118	-0.0130028	-0.143758	0.0981271	+	Cluster-3	83	48	48	75.7	52.7	52.7	103.06	0	323.31	18374000000	276	353360000	3.152	0.00415042	P12814;P35609;Q08043	P12814	Alpha-actinin-1	ACTN1	1334
0.110112	-0.124605	0.0111664	0.0639707	-0.203239	0.077687	0.0417954	-0.125939	0.0368496	+	Cluster-3	8	8	8	34.9	34.9	34.9	27.924	0	24.673	335870000	9	23991000	3.13373	0.00425758	Q9NRX1	Q9NRX1	RNA-binding protein PNO1	PNO1	6624
-0.0323634	-0.359802	0.324588	0.0917974	-0.405065	0.190013	-0.122906	-0.220162	0.244458	+	Cluster-3	8	8	6	32.9	32.9	30.3	35.879	0	74.711	206870000	9	15913000	3.11883	0.00434798	P17275	P17275	Transcription factor jun-B	JUNB	1455
0.0580315	-0.161339	0.0914938	0.00213277	-0.0856084	0.0672979	-0.0153842	-0.168535	0.113683	+	Cluster-3	20	20	20	38.6	38.6	38.6	61.049	0	52.329	902580000	30	33429000	3.11703	0.00435583	P13674	P13674	Prolyl 4-hydroxylase subunit alpha-1	P4HA1	1350
0.0652205	-0.109259	0.0382528	0.0403202	-0.0586132	-0.00758534	0.0340646	-0.105267	0.0315741	+	Cluster-3	9	9	9	33	33	33	33.331	0	34.956	553850000	13	39560000	3.07146	0.00462964	Q9Y6C9	Q9Y6C9	Mitochondrial carrier homolog 2	MTCH2	7625
0.152977	-0.142827	-0.00485032	0.0384473	-0.124985	0.0508202	0.0948933	-0.191574	0.0261605	+	Cluster-3	21	21	21	73.7	73.7	73.7	34.352	0	151.41	3606700000	56	212160000	3.04694	0.00479888	Q12904	Q12904	Aminoacyl tRNA synthase complex-interacting multifunctional protein 1;Endothelial monocyte-activating polypeptide 2	AIMP1	2817
0.0169747	-0.175434	0.138902	0.131773	-0.276233	0.0480356	0.121762	-0.232233	0.022678	+	Cluster-3	12	12	12	17.3	17.3	17.3	97.34	0	21.499	161840000	17	4046000	3.02722	0.00492169	Q92667	Q92667	A-kinase anchor protein 1, mitochondrial	AKAP1	5102
0.107914	-0.202685	0.0822503	0.100733	-0.112948	-0.042938	0.10157	-0.202702	0.0265696	+	Cluster-3	5	5	5	44.8	44.8	44.8	14.226	0	12.647	201750000	7	25218000	3.01386	0.00502799	P82932	P82932	28S ribosomal protein S6, mitochondrial	MRPS6	2559
0.110814	-0.178952	0.0599353	0.110587	-0.176308	-0.00389374	0.081695	-0.0829335	-0.022901	+	Cluster-3	8	8	8	12.6	12.6	12.6	56.598	0	32.759	800110000	17	50007000	3.01336	0.00502799	Q15758	Q15758	Neutral amino acid transporter B(0)	SLC1A5	3283
0.0179192	-0.285848	0.230655	0.232566	-0.616206	0.173299	0.18947	-0.513183	0.121995	+	Cluster-3	2	2	2	3.6	3.6	3.6	48.804	0.0060208	1.9065	34723000	2	2480200	3.00346	0.00508759	P01106	P01106	Myc proto-oncogene protein	MYC	1061
-0.00422065	-0.137483	0.126327	0.0377863	-0.114139	0.0424956	0.0464082	-0.126368	0.0337905	+	Cluster-3	16	16	16	33.6	33.6	33.6	59.09	0	72.84	568360000	26	27065000	2.99568	0.00514576	O95260	O95260	Arginyl-tRNA--protein transferase 1	ATE1	938
0.0475748	-0.0491957	-0.00144814	0.0496003	-0.113611	0.0262648	0.0313256	-0.104228	0.0340646	+	Cluster-3	38	38	38	59.9	59.9	59.9	59.578	0	251.51	6372400000	101	265520000	2.9941	0.0051574	Q9Y2X3;REV__Q9Y2X3	Q9Y2X3	Nucleolar protein 58	NOP58	7417
0.0933718	-0.163361	0.0610646	0.0222483	-0.0798304	0.0350174	0.0758765	-0.16498	0.0284718	+	Cluster-3	3	3	3	2.8	2.8	2.8	162	0.00045732	4.1813	14744000	3	230380	2.98741	0.00521256	P23470	P23470	Receptor-type tyrosine-protein phosphatase gamma	PTPRG	1584
0.0699813	-0.146067	0.0660512	0.0258526	-0.0689613	0.0206936	0.0372109	-0.110973	0.0319588	+	Cluster-3	22	22	22	40.4	40.4	40.4	63.277	0	101.35	1183700000	31	45526000	2.97687	0.00528213	Q9NVH1	Q9NVH1	DnaJ homolog subfamily C member 11	DNAJC11	6716
0.140482	-0.169422	0.0294283	0.0456282	-0.0868685	0.0083849	0.0870296	-0.181353	0.0267289	+	Cluster-3	18	18	17	81.2	81.2	75.3	16.648	0	176.4	4413800000	40	441380000	2.97746	0.00528213	Q9UHV9	Q9UHV9	Prefoldin subunit 2	PFDN2	7103
0.0208451	-0.0789815	0.0532797	0.0546802	-0.09752	0.00485832	0.0177633	-0.0616714	0.0212749	+	Cluster-3	25	25	24	27.8	27.8	27.6	127.78	0	63.004	679420000	31	12353000	2.95991	0.00540414	Q9NW08	Q9NW08	DNA-directed RNA polymerase III subunit RPC2	POLR3B	6748
0.138902	-0.15559	0.0163584	0.0417851	-0.125073	0.0469622	0.133864	-0.248944	0.0230133	+	Cluster-3	13	13	13	71.1	71.1	71.1	19.608	0	323.31	3822400000	34	318530000	2.94323	0.00555993	P07741	P07741	Adenine phosphoribosyltransferase	APRT	1168
0.0874995	-0.0997456	0.00961659	0.0391301	-0.108985	0.0362168	0.0371928	-0.0558395	-0.000315672	+	Cluster-3	27	27	27	46.7	46.7	46.7	73.324	0	134.72	2109200000	43	68039000	2.8997	0.00593744	Q9NZT2	Q9NZT2	Opioid growth factor receptor	OGFR	6897
0.112778	-0.137233	0.0205507	0.0314496	-0.0728426	0.0158501	0.0728086	-0.0998206	-0.00510749	+	Cluster-3	84	84	83	86.2	86.2	86.2	62.639	0	323.31	29626000000	274	846460000	2.89843	0.00595096	P31948	P31948	Stress-induced-phosphoprotein 1	STIP1	1753
-0.00386883	-0.0605817	0.0589778	0.0350989	-0.124498	0.0545786	0.0409447	-0.0963505	0.0213504	+	Cluster-3	8	2	2	1.1	0.4	0.4	860.65	0.0019696	2.4144	167410000	10	390230	2.89437	0.00599161	Q03001	Q03001	Dystonin	DST	2673
0.0798846	-0.131729	0.0422657	0.104612	-0.19429	0.018409	0.0720044	-0.0765762	-0.0175587	+	Cluster-3	11	11	11	44.6	44.6	44.6	37.893	0	111.86	955190000	36	95519000	2.87443	0.00617832	O96008	O96008	Mitochondrial import receptor subunit TOM40 homolog	TOMM40	1034
0.0620765	-0.234328	0.147861	-0.00684246	-0.144424	0.126608	-0.00229941	-0.109603	0.0661017	+	Cluster-3	4	4	4	38.3	38.3	38.3	12.403	0	13.649	170010000	7	24287000	2.85548	0.00635684	Q9BRT3	Q9BRT3	Migration and invasion enhancer 1	MIEN1	5834
0.10785	-0.094811	-0.0135164	0.0533836	-0.068753	-0.0165348	0.0605738	-0.142597	0.0302462	+	Cluster-3	32	32	30	54.8	54.8	54.5	61.992	0	135.53	1611800000	54	61991000	2.84898	0.00642603	Q9BVP2	Q9BVP2	Guanine nucleotide-binding protein-like 3	GNL3	5962
0.0587853	-0.072483	0.010845	0.00692322	-0.0635988	0.0417557	0.0439819	-0.0656222	0.000571509	+	Cluster-3	28	28	28	83.4	83.4	83.4	30.772	0	323.31	9945600000	119	585040000	2.81514	0.00680404	P21796	P21796	Voltage-dependent anion-selective channel protein 1	VDAC1	1545
0.050238	-0.148084	0.0870824	0.0366147	-0.0969185	0.0286081	-0.011318	-0.0822302	0.0600393	+	Cluster-3	10	10	10	19.3	19.3	19.3	78.863	0	31.372	310230000	11	9124300	2.80779	0.00689515	Q9UBB6	Q9UBB6	Neurochondrin	NCDN	6993
0.116506	-0.10538	-0.00990874	0.0659379	-0.189426	0.0666342	0.125914	-0.124718	-0.0385963	+	Cluster-3	70	66	63	68.3	64.5	63.4	96.864	0	323.31	14067000000	198	299300000	2.79409	0.00705248	Q92598	Q92598	Heat shock protein 105 kDa	HSPH1	5081
0.128885	-0.15592	0.0251432	0.111155	-0.161593	-0.0156515	0.0882112	-0.0533333	-0.0474646	+	Cluster-3	3	3	3	28	28	28	13.087	0	12.779	424470000	11	106120000	2.7843	0.00716191	Q5XKP0	Q5XKP0	Protein QIL1	QIL1	3724
0.0435125	-0.0691643	0.0204364	0.0167479	-0.0694049	0.0334444	0.0560932	-0.0548612	-0.0173137	+	Cluster-3	7	7	7	13.3	13.3	13.3	63.461	0	8.5841	205740000	8	7620000	2.77003	0.00728683	Q96QG7	Q96QG7	Myotubularin-related protein 9	MTMR9	5610
0.124677	-0.21793	0.0829547	0.116035	-0.129276	-0.0476899	0.064159	-0.146327	0.0287428	+	Cluster-3	5	5	5	9.6	9.6	9.6	74.327	0	33.874	38178000	6	1090800	2.76716	0.00732012	Q8N442	Q8N442	Translation factor GUF1, mitochondrial	GUF1	4557
0.0187454	-0.0910186	0.0647769	0.00566533	-0.0473696	0.0284986	0.042451	-0.104008	0.024504	+	Cluster-3	29	29	24	42.8	42.8	35	87.977	0	93.734	682510000	40	17063000	2.76686	0.00732095	Q9BVJ6	Q9BVJ6	U3 small nucleolar RNA-associated protein 14 homolog A	UTP14A	5955
0.164531	-0.189128	0.0265525	0.020408	-0.12406	0.0729057	0.105381	-0.176319	0.00736729	+	Cluster-3	19	19	19	37.2	37.2	37.2	66.755	0	78.666	1178400000	40	39282000	2.76007	0.00740241	Q96RS6	Q96RS6	NudC domain-containing protein 1	NUDCD1	5633
-0.00560591	-0.0165785	0.0213712	-0.0171242	-0.0353496	0.0520672	-0.00744829	-0.0469439	0.0349643	+	Cluster-3	41	41	41	37.7	37.7	37.7	133.01	0	224.34	3887800000	86	82718000	2.75578	0.00744515	O94979	O94979	Protein transport protein Sec31A	SEC31A	905
0.0427073	-0.0385064	-0.00624576	0.0491161	-0.108665	0.0223178	0.0491666	-0.110557	0.0220092	+	Cluster-3	29	29	29	41.4	41.4	41.4	78.839	0	117.83	2053600000	49	57045000	2.74986	0.00750107	P52888	P52888	Thimet oligopeptidase	THOP1	2199
0.149086	-0.228887	0.0741741	0.0830116	-0.179934	0.0367665	0.0709611	-0.093333	-0.00701851	+	Cluster-3	14	14	14	77.1	77.1	77.1	20.266	0	56.51	802520000	29	61732000	2.74296	0.00759374	Q9P032	Q9P032	NADH dehydrogenase [ubiquinone] 1 alpha subcomplex assembly factor 4	NDUFAF4	6906
0.038902	-0.0990961	0.0537458	0.021568	-0.0542877	0.0122322	0.040291	-0.0636084	0.00147855	+	Cluster-3	37	37	37	37.2	37.2	37.2	100.18	0	149.57	4142000000	58	125520000	2.7272	0.00778989	P49756	P49756	RNA-binding protein 25	RBM25	2065
0.0735996	-0.075058	-0.00153297	0.0723195	-0.168638	0.0409729	0.0204496	-0.12242	0.0540029	+	Cluster-3	15	15	14	14.5	14.5	13.9	136.38	0	32.885	226140000	17	3277400	2.71396	0.00797232	Q9P2M7	Q9P2M7	Cingulin	CGN	6976
-0.00833586	-0.110843	0.107379	-0.0258238	-0.0928815	0.109474	0.0196404	-0.244063	0.122418	+	Cluster-3	3	3	3	27.2	27.2	27.2	10.165	0.00045086	3.8302	230890000	5	46179000	2.70716	0.00806654	Q9BQ48	Q9BQ48	39S ribosomal protein L34, mitochondrial	MRPL34	5782
0.0948772	-0.11323	0.0129876	0.138396	-0.233989	0.00922875	0.0994898	-0.0916641	-0.0348665	+	Cluster-3	15	15	15	45.4	45.4	45.4	33.812	0	92.075	1266900000	24	90491000	2.70142	0.00812839	Q8N6M0	Q8N6M0	OTU domain-containing protein 6B	OTUD6B	4613
0.0337386	-0.0626346	0.0260131	0.0629274	-0.0798968	-0.0204444	0.0164932	-0.0801231	0.0341726	+	Cluster-3	6	6	6	5.4	5.4	5.4	145.52	0	10.842	39238000	6	653960	2.6825	0.00840642	Q1MSJ5	Q1MSJ5	Centrosome and spindle pole-associated protein 1	CSPP1	3373
0.00776916	-0.0676805	0.0545786	0.0712482	-0.120632	0.00265294	0.0374753	-0.136046	0.0469795	+	Cluster-3	30	30	30	41.7	41.7	41.7	88.067	0	121.99	889820000	49	22816000	2.67942	0.00844299	P40763	P40763	Signal transducer and activator of transcription 3	STAT3	1876
-0.00730004	-0.0600957	0.0617839	0.0196576	-0.069257	0.029201	0.0293657	-0.0580436	0.00782644	+	Cluster-3	11	11	11	17.4	17.4	17.4	87.972	0	82.514	380040000	17	9744600	2.66613	0.00861085	Q08AM6	Q08AM6	Protein VAC14 homolog	VAC14	2763
0.0916618	-0.16369	0.0631833	0.0797474	-0.0785503	-0.0425771	0.0652334	-0.143389	0.0261972	+	Cluster-3	24	24	24	26.2	26.2	26.2	111.08	0	95.746	1198500000	41	29963000	2.66554	0.00861788	Q9Y6Y8	Q9Y6Y8	SEC23-interacting protein	SEC23IP	7666
0.100287	-0.126522	0.0186228	0.0591242	-0.0640542	-0.0300167	0.0608685	-0.161351	0.0393655	+	Cluster-3	29	29	29	42	42	42	68.002	0	90.077	3420500000	56	117950000	2.65352	0.00879777	O00541	O00541	Pescadillo homolog	PES1	293
0.157283	-0.180339	0.0255117	0.029989	-0.100262	0.0396896	0.1298	-0.241159	0.0212399	+	Cluster-3	5	5	5	16.7	16.7	16.7	34.389	0	8.7489	100260000	6	5897500	2.6318	0.0091164	P78549	P78549	Endonuclease III-like protein 1	NTHL1	2540
0.0428985	-0.0576129	0.0112848	0.0222066	-0.0701014	0.0264875	0.0165553	-0.122751	0.0582916	+	Cluster-3	55	55	55	48.9	48.9	48.9	133.94	0	206.23	2918300000	97	38911000	2.62981	0.00914366	Q7L2E3	Q7L2E3	Putative ATP-dependent RNA helicase DHX30	DHX30	4076
0.0109732	-0.101289	0.0820618	0.0288723	-0.0788285	0.0249127	0.0280836	-0.0610019	0.0108621	+	Cluster-3	26	25	25	24.6	23.5	23.5	118.72	0	86.388	1033100000	43	26489000	2.62922	0.00915125	Q9P2N5;U3KPZ7	Q9P2N5;U3KPZ7	RNA-binding protein 27	RBM27	6977
0.0432413	-0.100542	0.0500969	0.038265	-0.124919	0.0508993	0.0149747	-0.0440152	0.0134821	+	Cluster-3	15	15	15	21.3	21.3	21.3	83.207	0	44.388	354000000	23	7375100	2.62535	0.00920392	Q14746	Q14746	Conserved oligomeric Golgi complex subunit 2	COG2	3115
0.0213712	-0.345878	0.267779	0.00428792	-0.158798	0.121843	-0.0876026	-0.445012	0.325423	+	Cluster-3	11	1	1	16	2.7	2.7	68.113	0.00015751	5.0548	1150000000	18	38333000	2.62557	0.00920392	Q9H0R5	Q9H0R5	Guanylate-binding protein 3	GBP3	6170
0.00760852	-0.0265143	0.0172975	-0.0104178	-0.0407711	0.0479844	-0.0129029	-0.0618328	0.0478896	+	Cluster-3	11	8	0	15.2	12.7	0	73.599	0	16.835	249280000	15	7122300	2.62473	0.00921182	Q6ZT62	Q6ZT62			4019
0.144306	-0.21982	0.067853	0.170283	-0.263998	-0.00721433	0.00276972	-0.15772	0.0904674	+	Cluster-3	6	6	6	10.6	10.6	10.6	74.106	0	12.635	102120000	8	2490800	2.61449	0.00938742	Q9NYV6;A6NIE6	Q9NYV6;A6NIE6	RNA polymerase I-specific transcription initiation factor RRN3;Putative RRN3-like protein RRN3P2	RRN3;RRN3P2	6861
0.0229615	-0.0728911	0.0462307	0.0148396	-0.169146	0.114749	0.00157014	-0.0927404	0.0539448	+	Cluster-3	16	15	14	37.1	35.2	32.8	47.065	0	109.59	1152800000	29	54894000	2.60708	0.00951391	P49407	P49407	Beta-arrestin-1	ARRB1	2039
-0.0569285	-0.256809	0.259077	0.00190299	-0.142256	0.112002	-0.0179957	-0.418616	0.257008	+	Cluster-3	5	2	2	5.1	1.4	1.4	118.4	0.002376	2.3368	1097600000	5	16631000	2.60518	0.00952565	Q9UBC5	Q9UBC5	Unconventional myosin-Ia	MYO1A	6998
0.024949	-0.0719532	0.0430872	-0.00418766	-0.030965	0.029989	0.0119388	-0.0999678	0.0482427	+	Cluster-3	47	47	46	58.3	58.3	57.4	85.472	0	224.72	5113200000	96	124710000	2.57464	0.00998535	P49589	P49589	Cysteine--tRNA ligase, cytoplasmic	CARS	2048
0.225637	-0.120632	-0.0861861	0.199261	-0.131457	-0.143538	0.219283	-0.122816	-0.113848	+	Cluster-4	14	14	14	62.9	62.9	62.9	24.992	0	124.1	915310000	26	91531000	6.10197	0.000232696	Q9H7E9	Q9H7E9	UPF0488 protein C8orf33	C8orf33	6333
0.226847	-0.128515	-0.0812374	0.189832	-0.178523	-0.0984506	0.228668	-0.180565	-0.0938707	+	Cluster-4	29	29	29	37.4	37.4	37.4	106.1	0	323.31	917260000	43	19110000	5.79624	0.000246284	Q9UNX4	Q9UNX4	WD repeat-containing protein 3	WDR3	7299
0.52154	-0.0652446	-0.35613	0.437508	-0.0284152	-0.442387	0.465997	0.0259279	-0.339164	+	Cluster-4	8	8	7	4.4	4.4	4	272.5	0	21.768	91986000	8	1121800	5.70869	0.000248943	P46531	P46531	Neurogenic locus notch homolog protein 1;Notch 1 extracellular truncation;Notch 1 intracellular domain	NOTCH1	1969
0.130352	-0.101194	-0.0264791	0.0962399	-0.121051	-0.0307992	0.119811	-0.106759	-0.0440925	+	Cluster-4	42	42	42	59	59	59	75.406	0	323.31	5232800000	117	153910000	5.71961	0.000248943	Q9NVP1	Q9NVP1	ATP-dependent RNA helicase DDX18	DDX18	6728
0.284466	-0.0604878	-0.187684	0.279459	-0.155493	-0.215829	0.304298	-0.0938707	-0.191734	+	Cluster-4	55	6	0	33	4.9	0	197.48	0	42.842	2560200000	86	27530000	5.6176	0.000277279	A6NKT7	A6NKT7	RanBP2-like and GRIP domain-containing protein 3	RGPD3	85
0.274063	-0.060956	-0.182741	0.199087	-0.0940969	-0.172549	0.269898	-0.0606335	-0.185886	+	Cluster-4	23	23	22	59.8	59.8	57.4	36.938	0	267.35	5916000000	63	311370000	5.51131	0.000313689	Q00534	Q00534	Cyclin-dependent kinase 6	CDK6	2602
0.455182	-0.0264547	-0.363196	0.537606	-0.0757144	-0.491897	0.510132	0.0113549	-0.356144	+	Cluster-4	7	7	7	42.3	42.3	42.3	22.963	0	60.377	499620000	17	41635000	5.46297	0.00033144	P15814	P15814	Immunoglobulin lambda-like polypeptide 1	IGLL1	1406
0.416069	-0.0732994	-0.279663	0.424427	-0.142326	-0.371788	0.382238	-0.0847989	-0.241518	+	Cluster-4	4	4	4	24.5	24.5	24.5	17.623	0	10.452	182140000	5	26019000	5.40854	0.000337867	Q969G6	Q969G6	Riboflavin kinase	RFK	5192
0.405085	-0.0405744	-0.298363	0.387383	-0.179157	-0.316321	0.429941	-0.128146	-0.253166	+	Cluster-4	51	11	11	29.6	6.9	6.9	196.66	0	46.784	2001300000	77	22487000	5.38561	0.000340172	P0DJD0;P0DJD1	P0DJD0;P0DJD1	RANBP2-like and GRIP domain-containing protein 1;RANBP2-like and GRIP domain-containing protein 2	RGPD1;RGPD2	1264
0.637996	-0.0904456	-0.437261	0.458572	-0.066015	-0.421663	0.661193	-0.0572823	-0.41329	+	Cluster-4	35	35	34	70.4	70.4	68.3	44.619	0	246.6	8163300000	96	388730000	5.3952	0.000340172	Q9UI08	Q9UI08	Ena/VASP-like protein	EVL	7110
0.132387	-0.0373898	-0.0851641	0.130891	-0.0869207	-0.101853	0.129081	-0.0485539	-0.0895412	+	Cluster-4	16	16	15	68	68	66	22.406	0	77.436	2014800000	28	167900000	5.29937	0.000378474	P61086	P61086	Ubiquitin-conjugating enzyme E2 K	UBE2K	2366
0.24926	-0.117189	-0.10862	0.276661	-0.174235	-0.197965	0.292869	-0.155696	-0.15033	+	Cluster-4	14	14	13	15.1	15.1	13.2	131.61	0	30.412	169440000	14	2823900	5.21796	0.000395276	Q76FK4	Q76FK4	Nucleolar protein 8	NOL8	4058
0.225102	-0.0998113	-0.105573	0.198889	-0.0765665	-0.185536	0.213483	-0.092085	-0.126921	+	Cluster-4	9	9	9	26.7	26.7	26.7	49.996	0	22.179	122760000	10	5337500	5.21261	0.000395276	Q96I51	Q96I51	Williams-Beuren syndrome chromosomal region 16 protein	WBSCR16	5463
0.145702	-0.00769942	-0.12406	0.0976489	-0.0122101	-0.121838	0.126057	-0.0234577	-0.101212	+	Cluster-4	33	33	32	32.5	32.5	31.6	112.42	0	83.415	906130000	53	17767000	5.20534	0.000395276	Q9Y4E8	Q9Y4E8	Ubiquitin carboxyl-terminal hydrolase 15	USP15	7521
0.180614	-0.0505836	-0.115354	0.146513	-0.0747082	-0.124784	0.196725	-0.105203	-0.108856	+	Cluster-4	44	44	43	54.4	54.4	51.4	88.884	0	251.65	3740300000	84	81310000	5.14319	0.000409267	O75534	O75534	Cold shock domain-containing protein E1	CSDE1	783
0.321096	-0.100934	-0.178081	0.237631	-0.107146	-0.204685	0.276166	-0.153335	-0.140119	+	Cluster-4	18	18	17	76	76	76	16.832	0	323.31	10918000000	65	1364800000	5.14023	0.000409267	P63241;Q6IS14;Q9GZV4	P63241;Q6IS14;Q9GZV4	Eukaryotic translation initiation factor 5A-1;Eukaryotic translation initiation factor 5A-1-like;Eukaryotic translation initiation factor 5A-2	EIF5A;EIF5AL1;EIF5A2	2493
0.226016	-0.0855789	-0.1208	0.183879	-0.151176	-0.109461	0.222962	-0.088167	-0.135704	+	Cluster-4	50	50	50	65.3	65.3	65.3	68.047	0	169.93	8670400000	120	289010000	5.13742	0.000409267	Q15046	Q15046	Lysine--tRNA ligase	KARS	3170
0.127637	-0.0439654	-0.0766046	0.141055	-0.0876368	-0.110843	0.140235	-0.0764648	-0.081408	+	Cluster-4	28	28	28	39.4	39.4	39.4	80.551	0	226.07	2134400000	51	66701000	5.15391	0.000409267	Q92615	Q92615	La-related protein 4B	LARP4B	5090
0.200723	-0.187041	-0.00610712	0.157754	-0.244048	-0.00549663	0.208878	-0.214082	-0.0571049	+	Cluster-4	10	10	10	14	14	14	87.054	0	37.097	175300000	12	4737800	5.12655	0.000409725	Q68CQ4	Q68CQ4	Digestive organ expansion factor homolog	DIEXF	3744
0.234062	-0.0922819	-0.116736	0.1507	-0.0815147	-0.125455	0.194232	-0.0809684	-0.120055	+	Cluster-4	19	19	19	26.3	26.3	26.3	68.546	0	46.685	456000000	23	13818000	5.10202	0.000409725	Q8NHQ9	Q8NHQ9	ATP-dependent RNA helicase DDX55	DDX55	4797
0.149878	-0.110305	-0.0325441	0.108882	-0.150908	-0.0217714	0.124901	-0.156508	-0.0203697	+	Cluster-4	87	60	52	72.4	60.5	56.1	83.263	0	323.31	152190000000	754	4611700000	5.08848	0.000410064	P08238;Q58FF7	P08238	Heat shock protein HSP 90-beta	HSP90AB1	1188
0.313058	-0.0956524	-0.175963	0.243459	-0.192219	-0.145503	0.305386	-0.148901	-0.16245	+	Cluster-4	59	59	58	14	14	13.8	632.81	0	205.2	960700000	72	3406700	5.0776	0.000410213	Q9NU22	Q9NU22	Midasin	MDN1	6670
0.122223	-0.0134763	-0.0983785	0.132303	-0.0664553	-0.117189	0.125193	-0.0351113	-0.0941086	+	Cluster-4	9	9	9	23.2	23.2	23.2	42.19	0	28.106	353880000	12	20816000	5.05622	0.00042246	Q9BRP4	Q9BRP4	Proteasomal ATPase-associated factor 1	PAAF1	5824
0.161508	-0.103826	-0.0485849	0.162314	-0.146977	-0.0889507	0.181717	-0.17009	-0.0606335	+	Cluster-4	15	15	10	63.3	63.3	42.2	32.668	0	120.04	1407700000	38	87980000	5.01861	0.000440526	P46926	P46926	Glucosamine-6-phosphate isomerase 1	GNPDA1	1979
0.192635	-0.0576518	-0.117927	0.20426	-0.142074	-0.139234	0.186818	-0.0997288	-0.105089	+	Cluster-4	53	53	53	67.9	67.9	67.9	69.15	0	323.31	10182000000	114	377120000	4.93674	0.000509612	P23588	P23588	Eukaryotic translation initiation factor 4B	EIF4B	1589
0.382215	-0.103404	-0.223906	0.26472	-0.147258	-0.204034	0.403066	-0.104998	-0.244063	+	Cluster-4	17	17	17	36.3	36.3	36.3	42.966	0	170.66	1800600000	33	100030000	4.9169	0.000514935	P54687	P54687	Branched-chain-amino-acid aminotransferase, cytosolic	BCAT1	2247
0.341745	-0.169885	-0.129836	0.332372	-0.154306	-0.273424	0.32239	-0.119805	-0.186665	+	Cluster-4	17	17	16	30.8	30.8	28.4	63.245	0	47.188	447870000	24	18661000	4.92621	0.000514935	Q8N543	Q8N543	Prolyl 3-hydroxylase OGFOD1	OGFOD1	4576
0.151703	-0.0761568	-0.0654526	0.099482	-0.0961738	-0.0560195	0.124152	-0.0674237	-0.0720826	+	Cluster-4	56	56	55	85.6	85.6	85.6	59.67	0	323.31	31549000000	281	956020000	4.85544	0.000545795	P48643	P48643	T-complex protein 1 subunit epsilon	CCT5	2012
0.125368	-0.0840227	-0.0387388	0.0868337	-0.0704987	-0.0602913	0.0961893	-0.059949	-0.0513433	+	Cluster-4	25	25	24	41.6	41.6	38.5	87.133	0	173.34	1812600000	47	48989000	4.85895	0.000545795	Q14694	Q14694	Ubiquitin carboxyl-terminal hydrolase 10	USP10	3108
0.393785	-0.227609	-0.12122	0.285299	-0.335645	-0.101739	0.351025	-0.356144	-0.0842623	+	Cluster-4	8	8	8	15.7	15.7	15.7	74.582	0	22.574	220780000	11	7121800	4.86724	0.000545795	Q7Z4Q2	Q7Z4Q2	HEAT repeat-containing protein 3	HEATR3	4154
0.306392	-0.198637	-0.0770692	0.268729	-0.25623	-0.13075	0.340325	-0.168097	-0.174536	+	Cluster-4	18	18	18	51.8	51.8	51.8	47.707	0	150.04	1205000000	27	54773000	4.84688	0.000545795	Q9GZL7	Q9GZL7	Ribosome biogenesis protein WDR12	WDR12	6114
0.158113	-0.0832426	-0.0648664	0.107379	-0.06711	-0.0896358	0.141416	-0.0539237	-0.0963107	+	Cluster-4	24	22	0	54.6	52.2	0	33.14	0	78.614	12034000000	95	859540000	4.79826	0.000573091	A0A1W2PQS6	A0A1W2PQS6			34
0.545674	-0.379408	-0.101907	0.414724	-0.350401	-0.227774	0.376281	-0.366898	-0.0983223	+	Cluster-4	25	25	25	23.4	23.4	23.4	146.67	0	73.049	895010000	31	13162000	4.80376	0.000573091	O75153	O75153	Clustered mitochondria protein homolog	CLUH	704
0.105978	-0.0682828	-0.0367142	0.119801	-0.103999	-0.0748702	0.130619	-0.109181	-0.052348	+	Cluster-4	14	14	14	42.9	42.9	42.9	43.963	0	52.244	517220000	22	25861000	4.76633	0.0005816	Q9NWT1	Q9NWT1	p21-activated protein kinase-interacting protein 1	PAK1IP1	6769
0.314346	-0.0570048	-0.211278	0.203709	-0.0158041	-0.23284	0.245024	-0.0442242	-0.176953	+	Cluster-4	5	5	5	23.1	23.1	23.1	34.841	0	14.255	108440000	8	9036700	4.75566	0.000582179	Q8TE02	Q8TE02	Elongator complex protein 5	ELP5	4903
0.219671	0.0410527	-0.227774	0.227733	-0.0646348	-0.220364	0.206924	0.0270953	-0.190713	+	Cluster-4	25	10	9	69.5	39.6	35.2	34.769	0	115.26	6976700000	65	436050000	4.73106	0.000595485	P11908	P11908	Ribose-phosphate pyrophosphokinase 2	PRPS2	1322
0.0798365	-0.0323351	-0.0463272	0.0845236	-0.0598728	-0.0666853	0.0714193	-0.036056	-0.0424537	+	Cluster-4	10	10	10	24.1	24.1	24.1	39.017	0	32.408	772700000	19	40669000	4.71938	0.000599931	Q96BW5	Q96BW5	Phosphotriesterase-related protein	PTER	5280
0.106548	-0.0706401	-0.0349136	0.0923077	-0.0613173	-0.0772985	0.124388	-0.0679068	-0.0721237	+	Cluster-4	22	22	22	69.7	69.7	69.7	46.268	0	194.54	2740800000	63	105410000	4.71123	0.000602413	Q9BT78	Q9BT78	COP9 signalosome complex subunit 4	COPS4	5876
0.354567	-0.101967	-0.200492	0.318392	-0.252791	-0.19588	0.395906	-0.233605	-0.176505	+	Cluster-4	16	16	16	25.4	25.4	25.4	80.651	0	42.187	519770000	24	15287000	4.70325	0.000605691	Q9BYT8	Q9BYT8	Neurolysin, mitochondrial	NLN	6056
0.225301	-0.065918	-0.136263	0.152854	-0.104066	-0.111165	0.198409	-0.122079	-0.100313	+	Cluster-4	51	51	51	79.2	79.2	79.2	57.136	0	323.31	13947000000	160	376940000	4.69653	0.000606435	P14868	P14868	Aspartate--tRNA ligase, cytoplasmic	DARS	1385
0.310123	-0.0928277	-0.177444	0.188424	-0.0904456	-0.163922	0.237647	-0.0910595	-0.145893	+	Cluster-4	40	40	40	74.1	74.1	74.1	47.079	0	323.31	17680000000	141	930530000	4.69057	0.000608306	P22234	P22234	Multifunctional protein ADE2;Phosphoribosylaminoimidazole-succinocarboxamide synthase;Phosphoribosylaminoimidazole carboxylase	PAICS	1556
0.179498	-0.0288875	-0.133639	0.152977	-0.0829776	-0.126137	0.166793	-0.00111057	-0.146641	+	Cluster-4	13	13	13	22.6	22.6	22.6	86.359	0	35.665	465740000	20	18630000	4.67946	0.000608306	Q9H1I8	Q9H1I8	Activating signal cointegrator 1 complex subunit 2	ASCC2	6193
0.170086	-0.189933	0.0198424	0.198033	-0.305531	-0.00874393	0.203424	-0.278201	-0.017637	+	Cluster-4	19	19	19	72.4	72.4	72.4	24.279	0	92.535	3468200000	46	231210000	4.66395	0.000625482	Q9HAV7	Q9HAV7	GrpE protein homolog 1, mitochondrial	GRPEL1	6427
0.351004	-0.0581376	-0.241889	0.441337	-0.159295	-0.366884	0.489548	-0.147179	-0.269642	+	Cluster-4	6	6	6	8.5	8.5	8.5	86.35	0	9.8051	102440000	6	2768700	4.65065	0.000639912	Q674X7	Q674X7	Kazrin	KAZN	3741
0.305368	-0.198897	-0.0769686	0.215833	-0.183861	-0.119092	0.234603	-0.260793	-0.0509078	+	Cluster-4	13	13	13	52.9	52.9	52.9	19.595	0	58.427	9710700000	73	1387200000	4.63814	0.000645599	P13693;Q56UQ5;Q9HAU6	P13693	Translationally-controlled tumor protein	TPT1	1351
0.317935	-0.231806	-0.053561	0.296804	-0.244631	-0.177444	0.26567	-0.298381	-0.0535725	+	Cluster-4	6	6	6	15.2	15.2	15.2	52.725	0	11.672	51532000	7	1840400	4.63811	0.000645599	Q9H3H1	Q9H3H1	tRNA dimethylallyltransferase, mitochondrial	TRIT1	6234
0.252256	-0.0339317	-0.185536	0.262868	-0.15372	-0.197141	0.233727	-0.0614614	-0.161474	+	Cluster-4	31	31	31	51.5	51.5	51.5	43.614	0	123.39	2181600000	64	128330000	4.63683	0.000645599	Q9NX58	Q9NX58	Cell growth-regulating nucleolar protein	LYAR	6797
0.134104	-0.0281688	-0.0947174	0.136913	-0.0733994	-0.116231	0.143848	-0.00650987	-0.125688	+	Cluster-4	25	25	25	18.7	18.7	18.7	188.67	0	95.891	397620000	29	5373300	4.64364	0.000645599	Q9Y4K1	Q9Y4K1	Absent in melanoma 1 protein	AIM1	7528
0.127939	-0.0640127	-0.0584074	0.113744	-0.0901322	-0.0801585	0.0900467	-0.0676277	-0.0402596	+	Cluster-4	42	42	42	68.5	68.5	68.5	60.977	0	234.64	7370800000	98	216790000	4.58376	0.000685153	O43242	O43242	26S proteasome non-ATPase regulatory subunit 3	PSMD3	489
0.251448	-0.0992875	-0.126003	0.218373	-0.204218	-0.108843	0.299279	-0.164515	-0.150563	+	Cluster-4	20	20	20	25.6	25.6	25.6	102.45	0	82.565	519240000	28	13314000	4.57646	0.000691823	Q15269;A0A0B4J2E5	Q15269;A0A0B4J2E5	Periodic tryptophan protein 2 homolog	PWP2	17
0.303952	-0.189277	-0.0834418	0.179776	-0.172663	-0.0903117	0.258168	-0.234342	-0.0874716	+	Cluster-4	36	32	19	72.4	66.5	44.6	46.153	0	278.55	22039000000	155	958230000	4.5749	0.000691858	P60842	P60842	Eukaryotic initiation factor 4A-I	EIF4A1	2348
0.203983	-0.129701	-0.0635555	0.175103	-0.148892	-0.102852	0.152279	-0.182625	-0.0299969	+	Cluster-4	16	16	16	33.5	33.5	33.5	55.827	0	96.056	671430000	23	29193000	4.57068	0.000693709	Q13610	Q13610	Periodic tryptophan protein 1 homolog	PWP1	2960
0.231291	-0.059758	-0.143976	0.247282	-0.15581	-0.174891	0.312204	-0.0863592	-0.200049	+	Cluster-4	11	11	11	12.4	12.4	12.4	120.04	0	31.017	191660000	15	3549200	4.56743	0.000696476	P57678	P57678	Gem-associated protein 4	GEMIN4	2314
0.102549	-0.0440393	-0.0555282	0.118993	-0.0781182	-0.0936017	0.0973782	-0.05348	-0.0572823	+	Cluster-4	27	27	27	31.4	31.4	31.4	114.76	0	111.51	819780000	41	17079000	4.56458	0.000698617	Q9H2U1	Q9H2U1	ATP-dependent RNA helicase DHX36	DHX36	6224
0.338288	-0.0798304	-0.207581	0.24684	-0.173291	-0.161462	0.371141	-0.1149	-0.217943	+	Cluster-4	9	9	9	11.9	11.9	11.9	96.631	0	19.836	132600000	9	3157300	4.55221	0.000708926	Q6P3X3	Q6P3X3	Tetratricopeptide repeat protein 27	TTC27	3876
0.578869	-0.118085	-0.364217	0.41314	0.0125727	-0.457191	0.506906	0.0801521	-0.388964	+	Cluster-4	3	3	3	3.1	3.1	3.1	111.27	0.00073573	3.3691	21175000	3	423490	4.5447	0.000715507	Q92932	Q92932	Receptor-type tyrosine-protein phosphatase N2	PTPRN2	5157
0.253901	-0.138587	-0.0898755	0.21954	-0.0885656	-0.197291	0.242075	-0.0808929	-0.156837	+	Cluster-4	6	6	6	25.6	25.6	25.6	19.024	0	7.185	226520000	11	25169000	4.54226	0.000715507	Q99547	Q99547	M-phase phosphoprotein 6	MPHOSPH6	5705
0.322886	-0.202262	-0.0871855	0.228319	-0.156497	-0.153084	0.251461	-0.238732	-0.0784273	+	Cluster-4	21	21	21	49.5	49.5	49.5	54.141	0	135.69	1053200000	35	42129000	4.5398	0.000717152	Q6NXE6	Q6NXE6	Armadillo repeat-containing protein 6	ARMC6	3838
0.171088	-0.0537839	-0.10538	0.103866	-0.0470964	-0.103945	0.169741	-0.0785169	-0.103517	+	Cluster-4	6	6	6	23.1	23.1	23.1	36.724	0	31.22	339470000	11	30861000	4.52032	0.000726969	Q9BQA1	Q9BQA1	Methylosome protein 50	WDR77	5792
0.263758	-0.0759672	-0.15559	0.153974	-0.0640127	-0.142734	0.237945	-0.0476797	-0.171887	+	Cluster-4	30	30	29	72.2	72.2	71.6	38.274	0	210.81	4856600000	73	242830000	4.50837	0.000730137	O95433	O95433	Activator of 90 kDa heat shock protein ATPase homolog 1	AHSA1	964
0.164031	-0.0218369	-0.125858	0.098333	-0.0323351	-0.108183	0.117107	-0.0184314	-0.0971382	+	Cluster-4	24	24	23	56.2	56.2	50.6	45.199	0	180.09	2055300000	61	89360000	4.50072	0.000730137	P24752	P24752	Acetyl-CoA acetyltransferase, mitochondrial	ACAT1	1604
0.135835	-0.100496	-0.0308504	0.171334	-0.15592	-0.0918027	0.166013	-0.117735	-0.0781301	+	Cluster-4	14	14	14	87.1	87.1	87.1	14.515	0	157.69	14114000000	73	2016300000	4.49261	0.000730137	P25398	P25398	40S ribosomal protein S12	RPS12	1611
0.209538	-0.0500487	-0.137095	0.222501	-0.00999256	-0.257453	0.239165	-0.00956027	-0.195274	+	Cluster-4	18	18	18	13.8	13.8	13.8	162.12	0	189.54	589130000	24	9818800	4.49636	0.000730137	Q12769	Q12769	Nuclear pore complex protein Nup160	NUP160	2792
0.561972	-0.340227	-0.143741	0.637996	-0.556041	-0.277658	0.486426	-0.507549	-0.0922982	+	Cluster-4	4	4	4	18.8	18.8	18.8	29.322	0	12.131	68889000	5	5740700	4.49191	0.000730137	Q6NS38	Q6NS38	Alpha-ketoglutarate-dependent dioxygenase alkB homolog 2	ALKBH2	3822
0.124785	-0.0599403	-0.0596012	0.104898	-0.120044	-0.0421809	0.107647	-0.0834553	-0.0465869	+	Cluster-4	36	36	36	26.7	26.7	26.7	168.59	0	144.62	1277300000	55	15769000	4.49008	0.000730137	Q8TEQ6	Q8TEQ6	Gem-associated protein 5	GEMIN5	4917
0.152719	-0.00923369	-0.12691	0.125368	-0.0662548	-0.109656	0.177444	-0.0713013	-0.112885	+	Cluster-4	6	6	6	18.8	18.8	18.8	42.148	0	12.93	79415000	8	4671500	4.47212	0.000748372	O95568	O95568	Histidine protein methyltransferase 1 homolog	METTL18	978
0.0758035	-0.0637961	-0.0140918	0.0939424	-0.098031	-0.0473696	0.103151	-0.0906922	-0.0380255	+	Cluster-4	27	27	27	64.3	64.3	64.3	47.346	0	75.517	1322700000	43	50874000	4.47144	0.000748372	Q7L0Y3	Q7L0Y3	Mitochondrial ribonuclease P protein 1	TRMT10C	4069
0.260871	-0.183273	-0.0556411	0.291574	-0.243677	-0.169146	0.280628	-0.142867	-0.148493	+	Cluster-4	11	11	11	53.2	53.2	53.2	25.059	0	83.023	2646800000	29	240620000	4.46231	0.000757441	Q9UBQ5	Q9UBQ5	Eukaryotic translation initiation factor 3 subunit K	EIF3K	7016
0.204455	0.00788817	-0.186859	0.175644	-0.0698771	-0.162615	0.267791	-0.0323778	-0.201184	+	Cluster-4	16	16	16	19.4	19.4	19.4	96.256	0	36.324	441570000	25	10269000	4.45908	0.000757812	Q5C9Z4	Q5C9Z4	Nucleolar MIF4G domain-containing protein 1	NOM1	3533
0.194863	-0.0565738	-0.121838	0.206716	-0.0980973	-0.178751	0.178554	-0.00166323	-0.155038	+	Cluster-4	31	31	31	41.7	41.7	41.7	77.672	0	79.383	1514500000	43	37862000	4.39669	0.000816745	O15226	O15226	NF-kappa-B-repressing factor	NKRF	423
0.123368	-0.110359	-0.0117596	0.129902	-0.187353	-0.01705	0.143388	-0.133257	-0.0482739	+	Cluster-4	8	8	8	17.9	17.9	17.9	53.961	0	19.854	314270000	16	14965000	4.3848	0.000830514	Q9GZS1	Q9GZS1	DNA-directed RNA polymerase I subunit RPA49	POLR1E	6126
0.214726	-0.151582	-0.0495267	0.189043	-0.245424	-0.0437226	0.182564	-0.268904	-0.0052697	+	Cluster-4	22	22	21	38.6	38.6	32.9	74.89	0	135.72	1393400000	33	37659000	4.37628	0.000833537	Q15061	Q15061	WD repeat-containing protein 43	WDR43	3181
0.108379	-0.0255865	-0.0770213	0.0938757	-0.0826264	-0.0595712	0.106939	-0.0466812	-0.0696962	+	Cluster-4	12	12	11	32.8	32.8	32	43.214	0	55.07	327610000	18	19271000	4.37081	0.000833537	Q96FK6	Q96FK6	WD repeat-containing protein 89	WDR89	5395
0.136003	0.00018246	-0.123896	0.147488	-0.0789815	-0.121643	0.16233	-0.00857799	-0.138034	+	Cluster-4	12	12	12	34.3	34.3	34.3	59.737	0	58.263	385410000	19	15416000	4.3673	0.000833537	Q9NZN8	Q9NZN8	CCR4-NOT transcription complex subunit 2	CNOT2	6894
0.167999	-0.193907	0.0275325	0.154203	-0.187684	-0.0434676	0.211532	-0.183124	-0.0757249	+	Cluster-4	5	5	5	17.8	17.8	17.8	37.548	0	9.5777	121230000	7	7131400	4.35248	0.000839992	Q70Z53	Q70Z53	Protein FRA10AC1	FRA10AC1	4044
0.292853	-0.168762	-0.0918396	0.20211	-0.155247	-0.126214	0.273616	-0.262399	-0.0808929	+	Cluster-4	21	21	21	62.3	62.3	62.3	27.56	0	227.52	2345300000	50	156350000	4.34985	0.000842923	Q9UKD2	Q9UKD2	mRNA turnover protein 4 homolog	MRTO4	7179
0.143366	-0.0856084	-0.0515743	0.0852154	-0.0584074	-0.0687917	0.114015	-0.0587486	-0.069217	+	Cluster-4	22	3	3	70.3	14.5	14.5	18.898	0	57.305	14082000000	103	1760300000	4.34651	0.000847262	P46783;Q9NQ39	P46783	40S ribosomal protein S10	RPS10	1978
0.145808	-0.0855138	-0.0527339	0.149982	-0.115968	-0.0995545	0.139886	-0.0472833	-0.0988324	+	Cluster-4	8	4	4	18.3	9.2	9.2	56.98	0	17.144	219160000	13	9131700	4.34452	0.000848976	O60551	O60551	Glycylpeptide N-tetradecanoyltransferase 2	NMT2	630
0.155738	-0.106568	-0.0407711	0.138053	-0.151953	-0.0544992	0.201768	-0.122906	-0.102055	+	Cluster-4	8	3	3	7.7	4	4	105.32	0	5.4924	161220000	10	3749200	4.33935	0.000854775	Q659C4	Q659C4	La-related protein 1B	LARP1B	3734
0.217735	-0.0750193	-0.123976	0.220926	-0.0649492	-0.214286	0.257564	-0.144123	-0.131331	+	Cluster-4	2	2	2	1.2	1.2	1.2	170.54	0.0018294	2.4176	25665000	2	366640	4.33687	0.000857504	Q14146	Q14146	Unhealthy ribosome biogenesis protein 2 homolog	URB2	3021
0.103811	-0.0226939	-0.0759672	0.0995312	-0.0535978	-0.092527	0.0998913	-0.0670188	-0.0491518	+	Cluster-4	15	3	3	44.9	7.4	7.4	36.983	0	32.478	4802100000	46	300130000	4.31425	0.00089717	P36873	P36873	Serine/threonine-protein phosphatase PP1-gamma catalytic subunit	PPP1CC	1837
0.603818	-0.366884	-0.164162	0.524543	-0.247862	-0.37349	0.458601	-0.204047	-0.224183	+	Cluster-4	2	2	2	11.6	11.6	11.6	25.431	0.009037	1.6805	7235200	2	556560	4.30221	0.0009103	Q8TAA5	Q8TAA5	GrpE protein homolog 2, mitochondrial	GRPEL2	4812
0.256558	-0.141944	-0.0876368	0.174796	-0.117437	-0.125858	0.214337	-0.0605953	-0.145032	+	Cluster-4	18	18	18	24.6	24.6	24.6	104.2	0	73.529	763870000	27	17764000	4.25934	0.000959509	Q9Y5L0	Q9Y5L0	Transportin-3	TNPO3	7574
0.128374	-0.00508505	-0.112948	0.129694	-0.0773511	-0.106568	0.147624	-0.072658	-0.0910595	+	Cluster-4	156	156	100	52.6	52.6	35.5	358.2	0	323.31	8717300000	266	46369000	4.25503	0.000965287	P49792	P49792	E3 SUMO-protein ligase RanBP2	RANBP2	2075
0.203216	-0.0664096	-0.120467	0.159636	-0.149637	-0.0842931	0.175654	-0.143288	-0.0709946	+	Cluster-4	96	96	95	67.6	67.6	67.1	157.9	0	323.31	18729000000	256	208100000	4.24212	0.00098894	P42704	P42704	Leucine-rich PPR motif-containing protein, mitochondrial	LRPPRC	1924
0.348171	-0.295386	-0.013188	0.322886	-0.334529	-0.146628	0.461372	-0.28308	-0.195129	+	Cluster-4	9	9	9	42.9	42.9	42.9	31.362	0	173.98	4293000000	53	330230000	4.23389	0.000993375	Q07021	Q07021	Complement component 1 Q subcomponent-binding protein, mitochondrial	C1QBP	2730
0.275746	-0.0895294	-0.15592	0.310123	-0.245778	-0.187684	0.295877	-0.0975354	-0.181859	+	Cluster-4	41	41	40	37.2	37.2	36.6	133.29	0	239.19	2133700000	65	30923000	4.23485	0.000993375	Q92835;Q7Z7G1	Q92835	Phosphatidylinositol 3,4,5-trisphosphate 5-phosphatase 1	INPP5D	5136
0.121581	-0.121406	-0.000926378	0.140341	-0.14675	-0.0614485	0.173529	-0.129928	-0.0763936	+	Cluster-4	30	30	26	60.3	60.3	57.1	61.89	0	79.124	1866300000	44	71779000	4.22997	0.000996546	P40222	P40222	Alpha-taxilin	TXLNA	1869
0.344722	-0.149191	-0.149804	0.317935	-0.357854	-0.12784	0.34177	-0.220736	-0.149649	+	Cluster-4	46	46	44	39.6	39.6	39.6	73.602	0	134.24	12186000000	98	369280000	4.22371	0.000998946	Q14978	Q14978	Nucleolar and coiled-body phosphoprotein 1	NOLC1	3132
0.0816116	-0.0444457	-0.0365719	0.0828505	-0.0707595	-0.0541341	0.0611412	-0.0603073	-0.0189417	+	Cluster-4	59	59	57	40.2	40.2	38.7	178.7	0	213.08	2828200000	96	40989000	4.21115	0.00101442	Q9NRL2	Q9NRL2	Bromodomain adjacent to zinc finger domain protein 1A	BAZ1A	6610
0.245992	-0.0827874	-0.134617	0.243739	-0.22595	-0.121124	0.236454	-0.193737	-0.0911732	+	Cluster-4	2	2	2	2.9	2.9	2.9	72.584	0.00015555	4.7138	17924000	2	497890	4.2052	0.00101927	P53667	P53667	LIM domain kinase 1	LIMK1	2219
0.208225	-0.0246456	-0.157809	0.143095	-0.0987768	-0.105974	0.175388	-0.0549025	-0.122493	+	Cluster-4	25	25	24	76.3	76.3	69.6	37.606	0	188.41	3189200000	54	177180000	4.20537	0.00101927	Q9Y5K5	Q9Y5K5	Ubiquitin carboxyl-terminal hydrolase isozyme L5	UCHL5	7571
0.164992	-0.0867361	-0.067514	0.161939	-0.151854	-0.0846507	0.151821	-0.0581512	-0.102558	+	Cluster-4	37	37	36	36.7	36.7	35.8	117.97	0	89.886	2064800000	63	41297000	4.1847	0.0010545	P14735	P14735	Insulin-degrading enzyme	IDE	1381
0.174239	-0.112784	-0.0529282	0.149782	-0.156011	-0.0643734	0.184052	-0.22338	-0.03359	+	Cluster-4	15	12	12	33.3	30	30	55.405	0	69.774	2154400000	21	102590000	4.16992	0.00107491	P20839	P20839	Inosine-5-monophosphate dehydrogenase 1	IMPDH1	1530
0.319052	-0.302916	0.0147521	0.31342	-0.280663	-0.167416	0.272428	-0.224183	-0.102055	+	Cluster-4	5	5	5	15.6	15.6	15.6	37.763	0	11.499	129670000	8	6824800	4.17033	0.00107491	Q9Y375	Q9Y375	Complex I intermediate-associated protein 30, mitochondrial	NDUFAF1	7438
0.161342	-0.116823	-0.0376105	0.0993712	-0.176628	0.0108873	0.130539	-0.164078	-0.0210204	+	Cluster-4	12	12	9	45.7	45.7	33.5	37.034	0	56.8	268990000	13	22416000	4.16433	0.00108373	Q96BK5	Q96BK5	PIN2/TERF1-interacting telomerase inhibitor 1	PINX1	5268
0.129787	-0.0532724	-0.0697887	0.107246	-0.109461	-0.0542877	0.133002	-0.0511631	-0.0910015	+	Cluster-4	23	23	23	37	37	37	62.094	0	126.13	2252300000	43	107250000	4.15627	0.00109073	P19525	P19525	Interferon-induced, double-stranded RNA-activated protein kinase	EIF2AK2	1504
0.121656	-0.0782181	-0.039772	0.106035	-0.0703498	-0.0856671	0.0996145	-0.0327455	-0.0715815	+	Cluster-4	16	12	12	36.6	22.6	22.6	43.439	0	49.036	2316600000	37	121920000	4.15781	0.00109073	Q02750	Q02750	Dual specificity mitogen-activated protein kinase kinase 1	MAP2K1	2665
0.133405	-0.0770692	-0.0500216	0.0757465	-0.098546	-0.0229615	0.0910834	-0.0855599	-0.031153	+	Cluster-4	11	11	11	35.8	35.8	35.8	35.236	0	31.398	565090000	18	31394000	4.1556	0.00109073	Q9UNQ2	Q9UNQ2	Probable dimethyladenosine transferase	DIMT1	7293
0.14942	0.0209302	-0.149897	0.153835	-0.0720301	-0.135905	0.135318	-0.0126308	-0.1149	+	Cluster-4	23	23	23	97.3	97.3	97.3	17.163	0	58.982	4809500000	57	480950000	4.12396	0.00112763	P61326;Q96A72	P61326;Q96A72	Protein mago nashi homolog;Protein mago nashi homolog 2	MAGOH;MAGOHB	2384
0.151808	-0.0215558	-0.115291	0.108447	-0.0780527	-0.0824521	0.171102	-0.0702768	-0.109419	+	Cluster-4	20	20	20	50.5	50.5	50.5	50.646	0	184.73	1265000000	43	63248000	4.11964	0.00112763	Q9H0S4	Q9H0S4	Probable ATP-dependent RNA helicase DDX47	DDX47	6172
0.138233	-0.0804502	-0.051514	0.134423	-0.0879309	-0.105191	0.105098	-0.0387017	-0.0736965	+	Cluster-4	28	28	28	73.5	73.5	73.5	25.835	0	121.17	3800200000	53	316680000	4.11255	0.00114005	Q96CT7	Q96CT7	Coiled-coil domain-containing protein 124	CCDC124	5314
0.361577	-0.251505	-0.0722076	0.357699	-0.50252	-0.0683285	0.300175	-0.388964	-0.0311174	+	Cluster-4	2	2	2	5.1	5.1	5.1	54.813	0.0019657	2.3993	36500000	2	1738100	4.10475	0.00115145	Q12894	Q12894	Interferon-related developmental regulator 2	IFRD2	2815
0.275332	-0.226223	-0.0334593	0.171438	-0.137751	-0.106915	0.227185	-0.201679	-0.0789456	+	Cluster-4	11	11	10	28.8	28.8	25.3	44.047	0	24.862	264520000	17	14696000	4.09212	0.00117143	Q9BXR0	Q9BXR0	Queuine tRNA-ribosyltransferase	QTRT1	6021
0.164247	-0.107298	-0.0476741	0.0873309	-0.0801348	-0.0512642	0.149321	-0.104458	-0.072802	+	Cluster-4	12	12	12	55.7	55.7	55.7	26.182	0	58.161	1437400000	35	119780000	4.08838	0.00117693	P15374	P15374	Ubiquitin carboxyl-terminal hydrolase isozyme L3	UCHL3	1397
0.1215	-0.214466	0.0815571	0.176184	-0.300818	0.0122964	0.139597	-0.21031	-0.00260101	+	Cluster-4	21	21	21	70.5	70.5	70.5	29.062	0	291.84	2739100000	49	195650000	4.08477	0.00118443	O75822	O75822	Eukaryotic translation initiation factor 3 subunit J	EIF3J	820
0.337192	-0.11071	-0.180841	0.187141	-0.095069	-0.15833	0.268295	-0.162086	-0.130222	+	Cluster-4	52	52	51	42.7	42.7	42.6	140.47	0	209.54	4650000000	108	78814000	4.07439	0.00120429	P26640	P26640	Valine--tRNA ligase	VARS	1635
0.29969	-0.0436437	-0.214466	0.272107	-0.21181	-0.167925	0.325423	-0.184865	-0.155696	+	Cluster-4	30	30	30	14.1	14.1	14.1	242.37	0	82.562	730890000	44	6411400	4.07416	0.00120429	Q9H583	Q9H583	HEAT repeat-containing protein 1;HEAT repeat-containing protein 1, N-terminally processed	HEATR1	6282
0.140101	-0.0409567	-0.0880481	0.0928034	0.0113685	-0.134406	0.122721	-0.00780142	-0.107155	+	Cluster-4	2	2	2	4.6	4.6	4.6	48.773	0	5.4967	24513000	3	1751000	4.06824	0.00121484	P49356	P49356	Protein farnesyltransferase subunit beta	FNTB	2035
0.371119	-0.19084	-0.137917	0.336084	-0.085204	-0.32369	0.4552	-0.184186	-0.234342	+	Cluster-4	2	2	2	3.3	3.3	3.3	59.362	0.00072908	3.2054	17281000	2	640050	4.05584	0.00123492	Q5D0E6	Q5D0E6	DALR anticodon-binding domain-containing protein 3	DALRD3	3534
0.141912	0.00324065	-0.129768	0.171558	-0.0978992	-0.138782	0.151017	-0.032704	-0.116171	+	Cluster-4	28	28	11	68.9	68.9	32.1	34.834	0	234.78	6355200000	65	397200000	4.03594	0.00127068	P60891	P60891	Ribose-phosphate pyrophosphokinase 1	PRPS1	2350
0.258154	-0.107758	-0.122337	0.142785	-0.0893599	-0.11139	0.23217	-0.159603	-0.105987	+	Cluster-4	13	13	12	26.5	26.5	23.6	78.457	0	91.252	230800000	21	5918100	4.03653	0.00127068	Q8NC60	Q8NC60	Nitric oxide-associated protein 1	NOA1	4696
0.315955	-0.203668	-0.0804979	0.178392	-0.16043	-0.0977708	0.290824	-0.273441	-0.0903924	+	Cluster-4	24	24	22	47.7	47.7	44	58.414	0	193.21	603380000	28	22347000	4.02154	0.0013013	Q8TED0;REV__Q8TED0	Q8TED0	U3 small nucleolar RNA-associated protein 15 homolog	UTP15	4910
0.278353	-0.0492585	-0.195119	0.191171	-0.0474939	-0.200036	0.277244	-0.153269	-0.140616	+	Cluster-4	15	15	14	52	52	52	28.082	0	32.902	828660000	27	51791000	4.01669	0.00130222	O15305	O15305	Phosphomannomutase 2	PMM2	439
0.213683	-0.168519	-0.0324668	0.25518	-0.311926	-0.0775301	0.189343	-0.200509	-0.0471338	+	Cluster-4	18	18	18	44.4	44.4	44.4	50.381	0	39.902	674640000	29	24987000	4.01449	0.00130562	Q5T3I0	Q5T3I0	G patch domain-containing protein 4	GPATCH4	3630
0.103437	-0.0936017	-0.0111456	0.0861667	-0.0671564	-0.0623226	0.0897708	-0.0573773	-0.046533	+	Cluster-4	21	21	21	37.7	37.7	37.7	83.064	0	119.41	525620000	29	13140000	4.00631	0.00132314	Q9Y4W2	Q9Y4W2	Ribosomal biogenesis protein LAS1L	LAS1L	7538
0.160338	-0.0215002	-0.122744	0.137337	-0.0454816	-0.141222	0.175115	-0.109902	-0.0916155	+	Cluster-4	46	46	45	48	48	46.7	100.2	0	305.25	5400600000	99	110220000	4.00095	0.00133715	Q13200	Q13200	26S proteasome non-ATPase regulatory subunit 2	PSMD2	2876
0.321615	-0.111165	-0.168341	0.293373	-0.205823	-0.198637	0.243013	-0.236865	-0.0743514	+	Cluster-4	33	33	32	37	37	35.7	98.795	0	97.525	1285400000	51	33826000	3.98977	0.00134506	Q9H501	Q9H501	ESF1 homolog	ESF1	6279
0.271514	-0.139873	-0.108665	0.186806	-0.131149	-0.129276	0.221563	-0.234616	-0.0556978	+	Cluster-4	72	72	68	70.9	70.9	69	87.343	0	323.31	12791000000	178	319760000	3.98824	0.00134554	Q9NR30	Q9NR30	Nucleolar RNA helicase 2	DDX21	6586
0.20871	-0.0939917	-0.0966694	0.151955	-0.18293	-0.0455322	0.186475	-0.105334	-0.10153	+	Cluster-4	12	12	12	31.2	31.2	31.2	31.484	0	23.207	527570000	16	32973000	3.98652	0.00134555	Q9Y3B9	Q9Y3B9	RRP15-like protein	RRP15	7454
0.257544	-0.150009	-0.0820626	0.141163	-0.136857	-0.0710817	0.256093	-0.207077	-0.0978438	+	Cluster-4	16	16	16	23.6	23.6	23.6	105.32	0	83.77	1001100000	26	22246000	3.98198	0.00135153	Q8NI36	Q8NI36	WD repeat-containing protein 36	WDR36	4806
0.148829	-0.0304907	-0.10504	0.124465	-0.0654526	-0.109888	0.16374	0.0156613	-0.1539	+	Cluster-4	38	37	37	34.5	33.6	33.6	119.26	0	219.09	2676300000	63	53527000	3.96914	0.00137878	O60231	O60231	Putative pre-mRNA-splicing factor ATP-dependent RNA helicase DHX16	DHX16	596
0.363473	-0.116155	-0.19588	0.338989	-0.345878	-0.158928	0.34281	-0.173302	-0.17373	+	Cluster-4	9	9	9	26.2	26.2	26.2	45.884	0	42.955	161580000	11	7025400	3.96117	0.00138947	Q03154;A0A1B0GW23	Q03154;A0A1B0GW23	Aminoacylase-1	ACY1	27
0.220926	-0.0966211	-0.106439	0.154774	-0.156391	-0.069303	0.178052	-0.194981	-0.0422537	+	Cluster-4	79	79	78	70.5	70.5	69.3	95.337	0	323.31	51840000000	322	1152000000	3.95813	0.00139443	P13639	P13639	Elongation factor 2	EEF2	1348
0.0726577	-0.0684188	-0.00641714	0.0867133	-0.069925	-0.0604605	0.0958532	-0.0613676	-0.0506055	+	Cluster-4	3	3	3	8.5	8.5	8.5	41.937	0	5.6131	57512000	4	3834100	3.95878	0.00139443	Q96LA8	Q96LA8	Protein arginine N-methyltransferase 6	PRMT6	5528
0.205445	-0.140439	-0.0521845	0.276153	-0.214286	-0.169885	0.310137	-0.156837	-0.161859	+	Cluster-4	15	2	2	23.9	4.5	4.5	44.348	0	6.6871	28054000000	135	1402700000	3.9555	0.00139523	Q58FF8	Q58FF8	Putative heat shock protein HSP 90-beta 2	HSP90AB2P	3523
0.221541	-0.146977	-0.0594778	0.294585	-0.244409	-0.172383	0.314368	-0.149531	-0.168774	+	Cluster-4	7	7	7	3.4	3.4	3.4	205.42	0	74.07	3273800000	23	30885000	3.95332	0.00139555	E9PAV3	E9PAV3	Nascent polypeptide-associated complex subunit alpha, muscle-specific form	NACA	189
0.0960672	-0.0558277	-0.0407006	0.116211	-0.0761046	-0.0927757	0.14642	-0.0538271	-0.10087	+	Cluster-4	5	5	5	8.5	8.5	8.5	57.683	0	8.2005	95386000	5	3815400	3.93045	0.00143379	Q9BS31	Q9BS31	Zinc finger protein 649	ZNF649	5846
0.529944	-0.00999256	-0.418595	0.627645	-0.364217	-0.380771	0.566014	-0.0950837	-0.333533	+	Cluster-4	12	12	10	48.7	48.7	45.2	29.299	0	159.17	991040000	26	76234000	3.92728	0.00143828	Q9BZX2	Q9BZX2	Uridine-cytidine kinase 2	UCK2	6086
0.137197	-0.0720301	-0.0576518	0.112475	-0.0830425	-0.0833144	0.197113	-0.104167	-0.10947	+	Cluster-4	3	3	3	7.8	7.8	7.8	43.088	0	5.4261	51251000	3	3416700	3.92347	0.00144795	Q96CB9	Q96CB9	5-methylcytosine rRNA methyltransferase NSUN4	NSUN4	5299
0.15893	-0.0943087	-0.0548464	0.128701	-0.150782	-0.0438308	0.193832	-0.0964436	-0.110724	+	Cluster-4	6	6	6	11	11	11	55.647	0	9.4236	53903000	7	1858700	3.92276	0.00144795	Q9BZE2	Q9BZE2	tRNA pseudouridine(38/39) synthase	PUS3	6069
0.127162	-0.108009	-0.0166152	0.0587853	-0.103615	0.00359685	0.109358	-0.106309	-0.0359943	+	Cluster-4	14	14	14	55.5	55.5	55.5	34.577	0	85.77	2624300000	44	174950000	3.905	0.00148635	O00487	O00487	26S proteasome non-ATPase regulatory subunit 14	PSMD14	287
0.165673	-0.0314239	-0.119645	0.0863723	0.0153727	-0.128665	0.137041	-0.0304793	-0.106061	+	Cluster-4	20	20	20	12.2	12.2	12.2	206.44	0	155.46	454270000	27	5047500	3.8983	0.00150701	Q92538	Q92538	Golgi-specific brefeldin A-resistance guanine nucleotide exchange factor 1	GBF1	5059
0.21324	-0.0721572	-0.123145	0.12376	-0.124605	-0.0613173	0.172032	-0.116347	-0.0845363	+	Cluster-4	26	26	26	41	41	41	66.726	0	118.01	5933700000	85	204610000	3.89504	0.0015159	Q9Y262	Q9Y262	Eukaryotic translation initiation factor 3 subunit L	EIF3L	7354
0.124139	-0.0746455	-0.0457948	0.072863	-0.0957302	-0.0217423	0.12538	-0.129202	-0.0359495	+	Cluster-4	20	20	15	51	51	38.9	51.691	0	210.37	2090700000	37	87112000	3.88412	0.00154449	P63151;Q00005;Q9Y2T4	P63151	Serine/threonine-protein phosphatase 2A 55 kDa regulatory subunit B alpha isoform	PPP2R2A	2484
0.142785	-0.0442958	-0.086985	0.0965486	-0.1035	-0.045859	0.114406	-0.0663228	-0.0649616	+	Cluster-4	109	109	109	63	63	63	166.57	0	323.31	28011000000	244	482940000	3.88334	0.00154482	Q14152	Q14152	Eukaryotic translation initiation factor 3 subunit A	EIF3A	3025
0.1847	-0.0839652	-0.0864127	0.181707	-0.20618	-0.066859	0.181596	-0.102624	-0.0987313	+	Cluster-4	58	58	57	53.4	53.4	53.4	102.36	0	277.03	5937500000	111	118750000	3.88165	0.00154587	P78344	P78344	Eukaryotic translation initiation factor 4 gamma 2	EIF4G2	2523
0.296804	-0.167822	-0.096492	0.208869	-0.181985	-0.113308	0.269401	-0.317426	-0.0489964	+	Cluster-4	18	18	18	31.8	31.8	31.8	81.123	0	73.458	978540000	24	26447000	3.87007	0.00157012	Q9H8H0	Q9H8H0	Nucleolar protein 11	NOL11	6358
0.144843	-0.000748442	-0.128429	0.177432	-0.10102	-0.143849	0.219676	-0.0882554	-0.133257	+	Cluster-4	20	20	20	60.6	60.6	60.6	33.526	0	61.285	2723100000	49	170190000	3.86877	0.00157144	Q99614;REV__Q9BYX2	Q99614	Tetratricopeptide repeat protein 1	TTC1	5721
0.133174	-0.0391064	-0.0841708	0.0674663	-0.0262355	-0.0726432	0.0881597	-0.0221139	-0.0676938	+	Cluster-4	12	12	12	47.1	47.1	47.1	24.479	0	46.053	762800000	25	54486000	3.86437	0.00157645	Q86WR0	Q86WR0	Coiled-coil domain-containing protein 25	CCDC25	4294
0.376266	-0.291679	-0.0430177	0.252256	-0.47341	0.0629274	0.213255	-0.392269	0.0369422	+	Cluster-4	4	4	4	7.9	7.9	7.9	48.805	0	6.6492	89387000	4	3310600	3.84979	0.00161065	Q9BZG8	Q9BZG8	Diphthamide biosynthesis protein 1	DPH1	6074
0.202999	-0.0521845	-0.131729	0.159034	-0.160355	-0.0745004	0.176802	-0.0875165	-0.104008	+	Cluster-4	47	47	47	47.6	47.6	47.6	115.73	0	313.17	2889400000	104	54517000	3.84947	0.00161065	Q9H0A0	Q9H0A0	N-acetyltransferase 10	NAT10	6150
0.226278	-0.0968561	-0.110359	0.111818	-0.0750193	-0.0890754	0.155068	-0.0846649	-0.0897369	+	Cluster-4	24	24	24	54.4	54.4	54.4	50.097	0	243.65	3306700000	68	165340000	3.84324	0.00162888	P30520;Q8N142	P30520	Adenylosuccinate synthetase isozyme 2	ADSS	1720
0.191171	-0.116909	-0.0624973	0.113222	-0.145573	-0.0307614	0.133769	-0.18963	-0.008194	+	Cluster-4	8	8	8	21.7	21.7	21.7	48.984	0	30.962	110930000	11	6162600	3.83834	0.00164225	Q86X53	Q86X53	Glutamate-rich protein 1	ERICH1	4300
0.0814068	-0.0919907	0.00776916	0.111558	-0.113017	-0.0568042	0.100689	-0.0818078	-0.0408978	+	Cluster-4	27	2	2	25.3	2.6	2.6	139.44	0.0089117	1.7147	1027500000	43	15568000	3.83273	0.00165851	Q5JPE7;P69849	Q5JPE7;P69849	Nodal modulator 2;Nodal modulator 3	NOMO2;NOMO3	3556
0.12618	-0.0940436	-0.0294226	0.11069	-0.154917	-0.0196601	0.167737	-0.11607	-0.0811057	+	Cluster-4	20	20	20	23.5	23.5	23.5	92.547	0	42.883	829840000	25	24407000	3.82376	0.00167516	Q8WTT2	Q8WTT2	Nucleolar complex protein 3 homolog	NOC3L	4935
0.188424	-0.0731711	-0.100079	0.169517	-0.138257	-0.10538	0.25779	-0.0629348	-0.175446	+	Cluster-4	10	10	10	48.5	48.5	48.5	25.709	0	22.952	223180000	12	14878000	3.82456	0.00167516	Q96BR5	Q96BR5	Cytochrome c oxidase assembly factor 7	COA7	5275
0.248902	-0.0554794	-0.162615	0.197104	-0.17649	-0.107086	0.225116	-0.176637	-0.091476	+	Cluster-4	68	68	58	61.4	61.4	54.4	101.27	0	323.31	6705700000	131	128960000	3.825	0.00167516	Q9BXJ9	Q9BXJ9	N-alpha-acetyltransferase 15, NatA auxiliary subunit	NAA15	6014
0.221865	-0.0248614	-0.172549	0.110067	-0.0328766	-0.120632	0.191522	-0.0584301	-0.130687	+	Cluster-4	9	9	9	36.4	36.4	36.4	31.821	0	45.067	395210000	15	21956000	3.81276	0.00170129	Q15024	Q15024	Exosome complex component RRP42	EXOSC7	3158
0.600572	-0.12363	-0.384187	0.809313	-0.507522	-0.463892	0.882544	-0.495344	-0.318147	+	Cluster-4	6	6	6	10.2	10.2	10.2	67.368	0	10.36	90116000	6	3003900	3.81372	0.00170129	Q86Y01	Q86Y01	E3 ubiquitin-protein ligase DTX1	DTX1	4316
0.126517	-0.0158679	-0.100856	0.0984705	-0.0792291	-0.0680477	0.134622	-0.0209542	-0.109533	+	Cluster-4	62	62	61	56.4	56.4	55.7	128.3	0	323.31	4413000000	123	68953000	3.81115	0.00170129	Q93009	Q93009	Ubiquitin carboxyl-terminal hydrolase 7	USP7	5171
0.161037	-0.0219985	-0.123451	0.145808	-0.0455917	-0.148976	0.231771	-0.114267	-0.130029	+	Cluster-4	12	12	8	40.9	40.9	30.8	22.367	0	70.083	1471100000	24	147110000	3.81126	0.00170129	Q9NR31	Q9NR31	GTP-binding protein SAR1a	SAR1A	6587
0.129423	-0.03764	-0.0831682	0.176791	-0.123785	-0.123532	0.154385	-0.0415677	-0.113477	+	Cluster-4	29	29	29	28.6	28.6	28.6	131.57	0	113.72	1486700000	47	29733000	3.80438	0.00171555	O43847	O43847	Nardilysin	NRD1	581
0.0697909	-0.0375602	-0.031775	0.0359789	-0.0312485	-0.0271537	0.0679743	-0.0266256	-0.0446119	+	Cluster-4	47	47	47	68.3	68.3	68.3	74.605	0	323.31	5124800000	104	155300000	3.80322	0.0017172	O76094	O76094	Signal recognition particle subunit SRP72	SRP72	856
0.132303	0.0116904	-0.129116	0.105697	-0.0360398	-0.112679	0.104691	-0.043355	-0.0693177	+	Cluster-4	23	23	23	48.1	48.1	48.1	54.794	0	180.29	1108400000	39	41051000	3.7936	0.00173037	Q0VDF9	Q0VDF9	Heat shock 70 kDa protein 14	HSPA14	2774
0.289334	-0.162316	-0.097031	0.229692	-0.0919907	-0.205287	0.188439	-0.113682	-0.0981117	+	Cluster-4	4	4	4	13.6	13.6	13.6	33.814	0	44.018	692990000	7	43312000	3.77478	0.00178317	O75880	O75880	Protein SCO1 homolog, mitochondrial	SCO1	828
0.241293	-0.00892356	-0.199155	0.134954	-0.0595188	-0.126616	0.21608	0.014698	-0.189784	+	Cluster-4	43	43	43	58.2	58.2	58.2	75.378	0	311.71	4245900000	84	114750000	3.76387	0.00180509	P54136	P54136	Arginine--tRNA ligase, cytoplasmic	RARS	2238
0.0732406	-0.0202747	-0.0501807	0.0818553	-0.0596844	-0.0635032	0.0956583	-0.0110673	-0.0836145	+	Cluster-4	43	43	41	54	54	53.2	75.718	0	162.05	3073900000	88	87826000	3.76193	0.00181055	Q9H6T3	Q9H6T3	RNA polymerase II-associated protein 3	RPAP3	6314
0.209982	-0.119883	-0.0756723	0.182773	-0.230426	-0.0487352	0.21474	-0.280092	-0.0244384	+	Cluster-4	3	3	2	5.3	5.3	3.6	99.772	0	20.518	67712000	5	1504700	3.75863	0.00181094	O60344	O60344	Endothelin-converting enzyme 2;Methyltransferase-like region;Endothelin-converting enzyme 2 region	ECE2	616
0.180255	-0.161981	-0.0114105	0.133322	-0.188484	-0.020927	0.154125	-0.0968025	-0.0816219	+	Cluster-4	24	24	24	20.7	20.7	20.7	129.54	0	44.348	384460000	28	7119600	3.75846	0.00181094	Q8IY37	Q8IY37	Probable ATP-dependent RNA helicase DHX37	DHX37	4441
0.226524	-0.185214	-0.028462	0.197726	-0.123896	-0.148135	0.298576	-0.208763	-0.125939	+	Cluster-4	8	8	8	34.6	34.6	34.6	22.348	0	20.118	1212100000	11	110190000	3.7583	0.00181094	Q9NY12	Q9NY12	H/ACA ribonucleoprotein complex subunit 1	GAR1	6829
0.238558	-0.101679	-0.113308	0.206422	-0.222403	-0.085204	0.209108	-0.24851	-0.0372695	+	Cluster-4	10	10	7	37.2	37.2	25.7	39.416	0	26.469	143840000	12	8990000	3.7571	0.00181279	Q9BRP1	Q9BRP1	Programmed cell death protein 2-like	PDCD2L	5823
0.183388	-0.109656	-0.0619415	0.10123	-0.112126	-0.0443304	0.16002	-0.183405	-0.0346305	+	Cluster-4	41	41	41	80.7	80.7	80.7	38.242	0	264.96	10947000000	121	521300000	3.75617	0.00181411	Q9Y266	Q9Y266	Nuclear migration protein nudC	NUDC	7357
0.106307	-0.112579	0.00476156	0.0899601	-0.150218	0.00335285	0.161357	-0.151749	-0.0528923	+	Cluster-4	17	17	9	92.2	92.2	47.1	10.932	0	76.751	16779000000	65	2097400000	3.7456	0.00184067	P61604	P61604	10 kDa heat shock protein, mitochondrial	HSPE1	2391
0.144211	-0.0335237	-0.0988243	0.121984	-0.112348	-0.069257	0.129522	-0.108628	-0.051686	+	Cluster-4	22	22	22	57.9	57.9	57.9	44.678	0	152.61	771920000	37	36758000	3.74274	0.00184693	O95801	O95801	Tetratricopeptide repeat protein 4	TTC4	1006
0.295063	-0.0556411	-0.199562	0.150237	-0.0306356	-0.165959	0.20041	-0.0664719	-0.132251	+	Cluster-4	7	7	7	26.2	26.2	26.2	29.572	0	75.024	409110000	9	29222000	3.74171	0.00184693	Q9NQT5	Q9NQT5	Exosome complex component RRP40	EXOSC3	6570
0.0879514	-0.105828	0.0137688	0.124962	-0.125669	-0.0616293	0.106788	-0.0925392	-0.0408661	+	Cluster-4	27	27	2	24.9	24.9	1.4	134.32	0	188.87	1039700000	43	16245000	3.73262	0.00187238	Q15155	Q15155	Nodal modulator 1	NOMO1	3195
0.187141	-0.0253152	-0.141353	0.116149	-0.0306051	-0.129373	0.145186	-0.0867902	-0.0804616	+	Cluster-4	35	35	35	47.3	47.3	47.3	71.996	0	179.07	1281900000	59	41352000	3.72948	0.00187647	Q99543	Q99543	DnaJ homolog subfamily C member 2;DnaJ homolog subfamily C member 2, N-terminally processed	DNAJC2	5704
0.149538	-0.116336	-0.0277859	0.0875571	-0.072787	-0.0590471	0.147309	-0.144337	-0.0463949	+	Cluster-4	38	38	38	70.6	70.6	70.6	56.068	0	323.31	7256300000	115	290250000	3.72419	0.00189154	P54578	P54578	Ubiquitin carboxyl-terminal hydrolase 14	USP14	2244
0.227487	-0.0124746	-0.185357	0.21448	-0.101853	-0.183111	0.253379	0.0676134	-0.243484	+	Cluster-4	7	7	7	22.7	22.7	22.7	37.485	0	29.933	195080000	12	10838000	3.71976	0.00189671	Q9HBI0	Q9HBI0	Gamma-parvin	PARVG	6450
0.172797	-0.155029	-0.0133656	0.112953	-0.122067	-0.0502971	0.143545	-0.226724	0.000540868	+	Cluster-4	38	38	38	59.3	59.3	59.3	66.115	0	265.74	6824100000	91	200710000	3.71604	0.00190402	Q9NSD9	Q9NSD9	Phenylalanine--tRNA ligase beta subunit	FARSB	6646
0.388223	-0.397595	0.0429266	0.321615	-0.285848	-0.175434	0.323832	-0.486077	-0.00116356	+	Cluster-4	3	3	3	6	6	6	50.268	0	5.636	185880000	4	9293800	3.71481	0.00190683	O00458	O00458	Interferon-related developmental regulator 1	IFRD1	279
0.379546	-0.0632223	-0.259934	0.289924	-0.224933	-0.184501	0.258601	-0.118099	-0.145656	+	Cluster-4	42	42	42	48.6	48.6	48.6	84.87	0	320.6	7991000000	98	204900000	3.71064	0.00191248	P02786;Q9UP52	P02786	Transferrin receptor protein 1;Transferrin receptor protein 1, serum form	TFRC	1075
0.107499	-0.0228057	-0.0787883	0.103136	-0.104152	-0.0548927	0.11336	-0.0700048	-0.0615986	+	Cluster-4	6	6	6	66.7	66.7	66.7	6.0352	0	7.1298	860840000	11	172170000	3.71236	0.00191248	Q8N4H5	Q8N4H5	Mitochondrial import receptor subunit TOM5 homolog	TOMM5	4564
0.156829	-0.0354553	-0.108307	0.107069	-0.106568	-0.0567499	0.166347	-0.0943832	-0.093333	+	Cluster-4	26	26	26	6.2	6.2	6.2	521.12	0	46.618	248470000	28	970590	3.70223	0.00193685	Q9NZJ4	Q9NZJ4	Sacsin	SACS	6882
0.387383	-0.437261	0.0852154	0.467868	-0.431157	-0.203827	0.450802	-0.305545	-0.175154	+	Cluster-4	4	4	3	38.7	38.7	33.1	15.996	0.00059418	3.5628	42749000	3	8549800	3.70057	0.00193912	Q8N4Q1	Q8N4Q1	Mitochondrial intermembrane space import and assembly protein 40	CHCHD4	4569
0.142549	0.0287741	-0.151582	0.146165	-0.0768618	-0.122337	0.207409	-0.0414163	-0.151457	+	Cluster-4	15	15	15	68.7	68.7	68.7	22.092	0	114.78	1879100000	38	208790000	3.69904	0.00194086	O43583	O43583	Density-regulated protein	DENR	535
0.224187	-0.180841	-0.0306735	0.191321	-0.0950099	-0.16244	0.249635	-0.178363	-0.107623	+	Cluster-4	17	17	16	57.6	57.6	55.6	28.763	0	48.994	1003400000	25	59026000	3.69916	0.00194086	Q9Y3A5	Q9Y3A5	Ribosome maturation protein SBDS	SBDS	7448
0.214139	-0.107216	-0.0887885	0.115301	-0.164969	-0.0179801	0.161952	-0.140119	-0.0611079	+	Cluster-4	6	6	6	12.4	12.4	12.4	67.638	0	11.585	56491000	7	1486600	3.68995	0.0019689	Q9H2C0	Q9H2C0	Gigaxonin	GAN	6210
0.125841	-0.123261	-0.00315033	0.0639129	-0.0729373	-0.027867	0.102032	-0.121747	-0.0184314	+	Cluster-4	18	18	17	32.8	32.8	30.2	79.897	0	47.615	317220000	19	7737100	3.68793	0.00197336	Q9NVU0	Q9NVU0	DNA-directed RNA polymerase III subunit RPC5	POLR3E	6738
0.199472	-0.165718	-0.0226625	0.208225	-0.135785	-0.149079	0.299701	-0.201383	-0.131016	+	Cluster-4	31	31	30	30.3	30.3	29.3	120.97	0	151.78	875840000	41	18247000	3.68207	0.00199451	Q03701	Q03701	CCAAT/enhancer-binding protein zeta	CEBPZ	2684
0.280055	-0.185694	-0.070985	0.217924	-0.0860051	-0.196966	0.331259	-0.11726	-0.196074	+	Cluster-4	4	4	4	7.3	7.3	7.3	64.218	0	5.5532	21432000	4	739020	3.68086	0.00199647	Q10472;Q8IUC8	Q10472	Polypeptide N-acetylgalactosaminyltransferase 1;Polypeptide N-acetylgalactosaminyltransferase 1 soluble form	GALNT1	2782
0.151289	-0.10365	-0.040265	0.11799	-0.0499381	-0.115497	0.117455	-0.0603563	-0.071198	+	Cluster-4	5	5	5	42.1	42.1	42.1	17.04	0	23.952	1334300000	22	190620000	3.66498	0.00204259	P62841	P62841	40S ribosomal protein S15	RPS15	2457
0.17916	-0.0328766	-0.129701	0.16678	-0.0755252	-0.150124	0.196977	-0.154036	-0.0813533	+	Cluster-4	40	40	40	52.5	52.5	52.5	84.427	0	259.95	2224700000	72	67414000	3.66046	0.00205867	Q14684	Q14684	Ribosomal RNA processing protein 1 homolog B	RRP1B	3100
0.163453	-0.133911	-0.023874	0.147298	-0.0828306	-0.119023	0.200733	-0.169332	-0.0761173	+	Cluster-4	16	16	16	45.3	45.3	45.3	40.235	0	55.104	1677100000	31	93174000	3.64933	0.00208353	Q9H6F5	Q9H6F5	Coiled-coil domain-containing protein 86	CCDC86	6301
0.0995312	-0.129836	0.022497	0.113923	-0.216835	0.0225439	0.139666	-0.143624	-0.0393917	+	Cluster-4	26	26	25	61.8	61.8	59.3	27.566	0	114.28	8579000000	68	612790000	3.64814	0.00208578	P78417	P78417	Glutathione S-transferase omega-1	GSTO1	2535
0.21347	-0.0819495	-0.113836	0.152488	-0.0530155	-0.150782	0.154785	-0.131465	-0.0604978	+	Cluster-4	38	38	28	50	50	36.3	67.93	0	159.02	3524500000	72	135560000	3.64455	0.00209524	P32455	P32455	Interferon-induced guanylate-binding protein 1	GBP1	1761
0.0784048	-0.0591689	-0.0209446	0.0897612	-0.0579247	-0.0757562	0.100918	-0.0318875	-0.0737369	+	Cluster-4	20	20	7	57.6	57.6	17.9	37.512	0	113.28	5836100000	55	324230000	3.64376	0.00209591	P62136	P62136	Serine/threonine-protein phosphatase PP1-alpha catalytic subunit	PPP1CA	2412
0.162395	-0.0756297	-0.0753166	0.0911753	-0.0808798	-0.0574512	0.115254	-0.126456	-0.0290732	+	Cluster-4	35	35	33	41.7	41.7	39.3	89.301	0	116.44	3131000000	55	97843000	3.62765	0.00214871	P46087	P46087	Probable 28S rRNA (cytosine(4447)-C(5))-methyltransferase	NOP2	1961
0.127561	-0.0881078	-0.0365083	0.104976	-0.130277	-0.0340194	0.0960142	-0.172562	0.0137536	+	Cluster-4	43	25	24	56.8	36	34.6	70.782	0	159.29	10234000000	118	319810000	3.62558	0.00215445	Q13310	Q13310	Polyadenylate-binding protein 4	PABPC4	2894
0.14469	-0.0890171	-0.0492585	0.165456	-0.139402	-0.100305	0.179341	-0.0435218	-0.13076	+	Cluster-4	8	8	8	44.7	44.7	44.7	24.49	0	24.212	279630000	13	25421000	3.62426	0.00215754	Q9NQ50	Q9NQ50	39S ribosomal protein L40, mitochondrial	MRPL40	6546
0.0858084	-0.0762439	-0.0109171	0.105906	-0.107365	-0.0552801	0.133096	-0.071198	-0.0773648	+	Cluster-4	13	13	3	52.1	52.1	11.8	16.442	0	41.259	8805500000	41	1257900000	3.61849	0.00217029	O14602	O14602	Eukaryotic translation initiation factor 1A, Y-chromosomal	EIF1AY	327
0.113222	-0.00856639	-0.0953866	0.127561	-0.0759672	-0.105496	0.128986	-0.0928383	-0.0613676	+	Cluster-4	10	10	10	13.5	13.5	13.5	79.87	0	11.855	461200000	14	13177000	3.61994	0.00217029	Q9NVU7	Q9NVU7	Protein SDA1 homolog	SDAD1	6739
0.25458	-0.0351773	-0.186447	0.228959	-0.20598	-0.118952	0.255843	-0.0704074	-0.170541	+	Cluster-4	25	25	25	50.1	50.1	50.1	53.488	0	225.9	5071500000	75	195060000	3.61915	0.00217029	Q9UBB4	Q9UBB4	Ataxin-10	ATXN10	6991
0.118773	-0.108773	-0.00840156	0.0725231	-0.0795928	-0.0331763	0.0834385	-0.0564244	-0.0417901	+	Cluster-4	36	36	35	26.9	26.9	26.9	113.6	0	105.01	3800200000	67	111770000	3.61088	0.00220057	Q5T8P6	Q5T8P6	RNA-binding protein 26	RBM26	3652
0.221157	-0.0309973	-0.16476	0.288375	-0.210717	-0.193275	0.235299	-0.0930459	-0.143624	+	Cluster-4	36	36	36	70.3	70.3	70.3	44.965	0	323.31	12793000000	94	710700000	3.60818	0.0022047	Q8NC51	Q8NC51	Plasminogen activator inhibitor 1 RNA-binding protein	SERBP1	4694
0.106991	-0.0164093	-0.0829213	0.16841	-0.0897704	-0.142575	0.171344	-0.0304458	-0.132409	+	Cluster-4	32	32	30	18.5	18.5	17.1	228.23	0	56.572	356040000	34	3236800	3.60746	0.0022047	Q9P219	Q9P219	Protein Daple	CCDC88C	6939
0.147861	-0.0736878	-0.0650671	0.115876	-0.097587	-0.0765665	0.137465	-0.0130362	-0.117671	+	Cluster-4	16	6	6	45.6	20.2	20.2	37.186	0	18.97	5283200000	55	310770000	3.60213	0.00221826	P62140	P62140	Serine/threonine-protein phosphatase PP1-beta catalytic subunit	PPP1CB	2413
0.297989	-0.100079	-0.158798	0.1847	-0.196966	-0.0769147	0.206734	-0.097039	-0.119805	+	Cluster-4	24	24	23	58.4	58.4	58.4	41.515	0	110.74	1646300000	57	78396000	3.59533	0.00223979	Q99873;Q9NR22	Q99873	Protein arginine N-methyltransferase 1	PRMT1	5759
0.243459	0.00454796	-0.212276	0.245992	-0.167416	-0.164859	0.210442	-0.0525046	-0.147378	+	Cluster-4	20	10	10	22	13.1	13.1	101.46	0	35.624	1297400000	40	27605000	3.5877	0.0022709	Q6N069	Q6N069	N-alpha-acetyltransferase 16, NatA auxiliary subunit	NAA16	3821
0.208485	-0.210717	0.00895542	0.248486	-0.16244	-0.172039	0.280072	-0.189944	-0.123732	+	Cluster-4	9	9	9	36.2	36.2	36.2	33.224	0	96.706	515310000	21	36808000	3.58565	0.0022712	P57076;F8VZ95	P57076;F8VZ95	UPF0769 protein C21orf59	C21orf59	2310
0.237109	-0.133639	-0.0814469	0.124543	-0.167925	-0.0263495	0.21901	-0.240756	-0.0483951	+	Cluster-4	14	14	14	43.5	43.5	43.5	53.32	0	83.846	753340000	30	31389000	3.58215	0.00228142	Q9NVX2	Q9NVX2	Notchless protein homolog 1	NLE1	6744
0.107319	-0.0793954	-0.027097	0.0827559	-0.121992	-0.0116059	0.134197	-0.169788	-0.0212866	+	Cluster-4	14	14	14	32	32	32	58.246	0	30.012	322800000	17	8966700	3.58048	0.00228277	Q32P41	Q32P41	tRNA (guanine(37)-N1)-methyltransferase	TRMT5	3411
0.24444	0.000582884	-0.20814	0.112778	0.0118574	-0.157505	0.203229	-0.0474646	-0.145434	+	Cluster-4	38	38	35	59.9	59.9	51.3	63.146	0	215.59	9509500000	107	365750000	3.56931	0.00232509	P06744;CON__Q3ZBD7	P06744	Glucose-6-phosphate isomerase	GPI	1146
0.178541	0.00342239	-0.16043	0.22006	-0.134504	-0.161981	0.209348	-0.119654	-0.108484	+	Cluster-4	14	14	14	42.9	42.9	42.9	39.33	0	72.098	837480000	26	49263000	3.56423	0.00233332	P08397	P08397	Porphobilinogen deaminase	HMBS	1191
0.175948	-0.0697465	-0.0934275	0.0781171	-0.0594028	-0.0577892	0.134012	-0.0564988	-0.0889669	+	Cluster-4	38	38	38	33.8	33.8	33.8	110.42	0	204.03	20746000000	124	398970000	3.54948	0.0023917	P55060	P55060	Exportin-2	CSE1L	2259
0.230992	-0.156597	-0.054354	0.160501	-0.079022	-0.139402	0.232575	-0.0675775	-0.15719	+	Cluster-4	5	5	5	17.5	17.5	17.5	32.544	0	10.678	286330000	11	13015000	3.55094	0.0023917	Q8WWC4	Q8WWC4	Uncharacterized protein C2orf47, mitochondrial	C2orf47	5003
0.170809	-0.142734	-0.0222093	0.258154	-0.236383	-0.133736	0.174891	-0.217682	-0.0287901	+	Cluster-4	11	11	10	19.2	19.2	17.4	80.595	0	41.977	474280000	22	18241000	3.53657	0.00243574	Q71RC2	Q71RC2	La-related protein 4	LARP4	4051
0.336084	-0.332732	0.027876	0.240474	-0.192088	-0.142976	0.240491	-0.314775	-0.0303108	+	Cluster-4	9	9	9	29.8	29.8	29.8	42.883	0	63.866	251640000	16	13244000	3.53035	0.00246248	Q9UHR6	Q9UHR6	Zinc finger HIT domain-containing protein 2	ZNHIT2	7101
0.165384	-0.178219	0.0157262	0.12618	-0.164859	-0.0315448	0.0606228	-0.139061	0.0281209	+	Cluster-4	8	8	7	24.6	24.6	22.6	37.855	0	26.067	167690000	12	10481000	3.52875	0.00246876	P53365	P53365	Arfaptin-2	ARFIP2	2206
0.142321	-0.0394188	-0.0911591	0.185823	-0.137051	-0.122696	0.171878	-0.152374	-0.0625645	+	Cluster-4	7	7	6	28.4	28.4	28.4	30.276	0	20.7	126650000	8	8443500	3.52286	0.0024912	Q9UBW8	Q9UBW8	COP9 signalosome complex subunit 7a	COPS7A	7031
0.0955939	-0.098031	-0.000571981	0.0927033	-0.0802102	-0.0598728	0.0715397	-0.118583	0.00643548	+	Cluster-4	38	38	38	54.3	54.3	54.3	73.964	0	156.13	2903200000	64	87975000	3.51925	0.00250541	Q9BZE4	Q9BZE4	Nucleolar GTP-binding protein 1	GTPBP4	6070
0.125104	-0.0377266	-0.0806217	0.136838	-0.146318	-0.0576518	0.155853	-0.079996	-0.0927867	+	Cluster-4	5	5	5	2.4	2.4	2.4	219.6	0	9.1111	58273000	6	554980	3.51607	0.00251345	Q6YHU6	Q6YHU6	Thyroid adenoma-associated protein	THADA	3992
0.170193	-0.102721	-0.0584823	0.082799	-0.108307	-0.023874	0.135604	-0.168199	-0.0230196	+	Cluster-4	29	29	29	48.9	48.9	48.9	74.403	0	123.59	2489500000	59	73221000	3.50866	0.00253008	Q14166	Q14166	Tubulin--tyrosine ligase-like protein 12	TTLL12	3034
0.262112	-0.267378	0.0184457	0.146871	-0.176939	-0.0433765	0.134973	-0.187053	-0.0108391	+	Cluster-4	4	4	4	32.9	32.9	32.9	16.694	0	8.1687	99348000	7	11039000	3.51068	0.00253008	Q9GZY4	Q9GZY4	Cytochrome c oxidase assembly factor 1 homolog	COA1	6135
0.332372	-0.191558	-0.102144	0.499106	-0.43413	-0.235957	0.493528	-0.480479	-0.119495	+	Cluster-4	3	3	3	27.3	27.3	27.3	20.061	0.00030807	4.4438	158770000	3	14433000	3.50892	0.00253008	Q9Y3D8	Q9Y3D8	Adenylate kinase isoenzyme 6	AK6	7468
0.211247	-0.150124	-0.0481138	0.0929612	-0.102779	-0.0423721	0.161206	-0.179359	-0.0374732	+	Cluster-4	30	30	30	48.2	48.2	48.2	57.673	0	119.88	7873400000	72	253980000	3.50764	0.00253039	O60832	O60832	H/ACA ribonucleoprotein complex subunit 4	DKC1	662
0.384243	-0.0989376	-0.230123	0.260644	-0.158597	-0.191838	0.332393	-0.299668	-0.103152	+	Cluster-4	22	22	22	24.2	24.2	24.2	118.71	0	58.189	955810000	32	18381000	3.50105	0.00255605	Q8TEX9	Q8TEX9	Importin-4	IPO4	4920
0.104046	0.0173904	-0.112679	0.0914938	-0.0541341	-0.0825652	0.103025	-0.0410969	-0.0688437	+	Cluster-4	33	33	33	72.4	72.4	72.4	36.112	0	199.49	5289500000	79	240430000	3.49985	0.00255896	P05198	P05198	Eukaryotic translation initiation factor 2 subunit 1	EIF2S1	1118
0.236434	-0.104689	-0.10749	0.118931	-0.0654897	-0.104936	0.183281	-0.152084	-0.0702403	+	Cluster-4	59	59	59	63.5	63.5	63.5	107.77	0	323.31	10651000000	171	221900000	3.49602	0.00255896	P22102	P22102	Trifunctional purine biosynthetic protein adenosine-3;Phosphoribosylamine--glycine ligase;Phosphoribosylformylglycinamidine cyclo-ligase;Phosphoribosylglycinamide formyltransferase	GART	1555
0.148312	-0.122696	-0.0210807	0.0992092	-0.141944	-0.0159314	0.105988	-0.222417	0.0316618	+	Cluster-4	24	24	24	53.3	53.3	53.3	57.603	0	125.91	644080000	36	24772000	3.49532	0.00255896	Q96D46	Q96D46	60S ribosomal export protein NMD3	NMD3	5322
0.170503	-0.0177576	-0.136123	0.0978031	-0.00710685	-0.126356	0.145549	-0.0805683	-0.0844342	+	Cluster-4	13	13	13	65.1	65.1	65.1	20.683	0	35.859	1220000000	26	93845000	3.49616	0.00255896	Q9Y3B7	Q9Y3B7	39S ribosomal protein L11, mitochondrial	MRPL11	7452
0.264298	-0.143169	-0.0946711	0.143836	-0.150552	-0.062296	0.141342	-0.0937287	-0.0717594	+	Cluster-4	4	4	4	18.8	18.8	18.8	39.283	0	28.487	95879000	4	4565700	3.49142	0.00257492	Q6P6B7	Q6P6B7	Ankyrin repeat domain-containing protein 16	ANKRD16	3890
0.325407	-0.119418	-0.163922	0.165531	0.00443947	-0.209515	0.286025	-0.0231128	-0.214892	+	Cluster-4	2	2	2	5.2	5.2	5.2	61.202	0.0011542	2.9624	8677100	2	361540	3.48402	0.00259536	Q6PGQ7	Q6PGQ7	Protein aurora borealis	BORA	3906
0.139587	-0.0870592	-0.0471233	0.187705	-0.193721	-0.0840227	0.185843	-0.22573	-0.0340069	+	Cluster-4	25	25	25	29.4	29.4	29.4	97.667	0	211.86	915040000	39	24080000	3.47754	0.00262026	P78316	P78316	Nucleolar protein 14	NOP14	2518
0.222948	-0.040265	-0.158162	0.127007	-0.116494	-0.0715713	0.207829	-0.103657	-0.11706	+	Cluster-4	15	15	14	33	33	32.8	53.193	0	64.235	725380000	21	34542000	3.47434	0.00263124	Q9NQ55;A0A0B4J1V8	Q9NQ55;A0A0B4J1V8	Suppressor of SWI4 1 homolog	PPAN;PPAN-P2RY11	14
0.091764	-0.0947575	6.3629e-06	0.0494908	-0.0527339	-0.0261429	0.0664206	-0.0637655	-0.0212596	+	Cluster-4	16	16	16	39.5	39.5	39.5	47.873	0	99	1582500000	45	63302000	3.46207	0.0026809	Q9UNS2	Q9UNS2	COP9 signalosome complex subunit 3	COPS3	7295
0.234276	-0.121992	-0.0882031	0.369614	-0.285159	-0.228066	0.384269	-0.158497	-0.205007	+	Cluster-4	27	27	27	66.6	66.6	66.6	35.611	0	143.26	6517900000	51	343050000	3.4547	0.00270106	O75821	O75821	Eukaryotic translation initiation factor 3 subunit G	EIF3G	819
0.219269	-0.0606254	-0.136325	0.213683	-0.211518	-0.101194	0.191333	-0.193499	-0.0531791	+	Cluster-4	48	48	47	77.7	77.7	76.8	50.14	0	323.31	125360000000	364	5969700000	3.44295	0.00275501	P68104;Q5VTE0;Q05639	P68104;Q5VTE0	Elongation factor 1-alpha 1;Putative elongation factor 1-alpha-like 3	EEF1A1;EEF1A1P5	2506
0.41314	-0.0242061	-0.319004	0.319052	-0.248497	-0.19777	0.380492	-0.243484	-0.165391	+	Cluster-4	26	26	26	38.3	38.3	38.3	75.035	0	272.28	714590000	40	19313000	3.4375	0.0027783	Q96PZ0	Q96PZ0	Pseudouridylate synthase 7 homolog	PUS7	5596
0.165531	-0.0468348	-0.105255	0.226524	-0.0748261	-0.212276	0.162171	0.0279876	-0.160755	+	Cluster-4	8	7	7	14.3	13.2	13.2	79.988	0	17.133	67393000	8	1684800	3.43488	0.00278773	Q9NUT2;O15439	Q9NUT2	ATP-binding cassette sub-family B member 8, mitochondrial	ABCB8	6694
0.20472	-0.0243955	-0.156285	0.0904516	0.00342239	-0.124216	0.123057	0.024059	-0.126368	+	Cluster-4	25	25	25	35.8	35.8	35.8	91.981	0	79.848	824600000	31	14993000	3.43468	0.00278773	Q9UKN8	Q9UKN8	General transcription factor 3C polypeptide 4	GTF3C4	7192
0.702112	-0.137146	-0.444992	0.392604	-0.103574	-0.376153	0.761031	-0.379438	-0.313622	+	Cluster-4	7	7	7	17.5	17.5	17.5	42.187	0	11.628	150530000	8	13684000	3.42748	0.00281977	P14151	P14151	L-selectin	SELL	1365
0.072475	-0.0399805	-0.0323351	0.109007	-0.0886659	-0.0756723	0.082692	-0.0424537	-0.0487512	+	Cluster-4	20	20	20	24.4	24.4	24.4	111.11	0	46.762	223200000	23	4211400	3.42442	0.00283393	Q86W56	Q86W56	Poly(ADP-ribose) glycohydrolase	PARG	4281
0.266299	-0.154631	-0.0876778	0.116824	-0.177602	-0.00939779	0.234078	-0.173923	-0.100185	+	Cluster-4	48	48	48	37.3	37.3	37.3	148.85	0	243.32	4083100000	95	59175000	3.42085	0.00284913	Q9BQG0	Q9BQG0	Myb-binding protein 1A	MYBBP1A	5804
0.160888	0.00749691	-0.148481	0.0813462	-0.0379756	-0.0818451	0.122611	-0.0070954	-0.10731	+	Cluster-4	44	44	42	43.4	43.4	42.8	123.38	0	323.31	5669000000	111	106960000	3.41343	0.00288585	O14980	O14980	Exportin-1	XPO1	383
0.199852	-0.0842931	-0.100262	0.132729	-0.0344638	-0.145277	0.107713	-0.0275822	-0.0838534	+	Cluster-4	25	24	24	28.8	27.6	27.6	97.775	0	49.17	499010000	32	9240800	3.41136	0.00289379	Q9UKW4	Q9UKW4	Guanine nucleotide exchange factor VAV3	VAV3	7202
0.140693	-0.0973693	-0.0381927	0.125905	-0.118085	-0.0688757	0.117201	-0.0262048	-0.0930459	+	Cluster-4	12	12	12	10.9	10.9	10.9	138.62	0	35.515	134370000	13	2277500	3.40676	0.00290332	O00411	O00411	DNA-directed RNA polymerase, mitochondrial	POLRMT	272
0.151609	-0.14478	-0.00218213	0.203553	-0.132675	-0.14688	0.22629	-0.121423	-0.121059	+	Cluster-4	13	1	1	33.2	3.8	3.8	39.364	0.00073217	3.291	18913000000	133	1351000000	3.39263	0.00296309	Q14568	Q14568	Heat shock protein HSP 90-alpha A2	HSP90AA2P	3075
0.183694	-0.0979686	-0.0729811	0.241293	-0.226223	-0.118708	0.148739	-0.1172	-0.0642489	+	Cluster-4	18	18	18	29	29	29	83.926	0	61.759	446770000	22	12410000	3.38606	0.00298559	Q4J6C6	Q4J6C6	Prolyl endopeptidase-like	PREPL	3464
0.280612	-0.0202392	-0.221173	0.174239	-0.142575	-0.106252	0.22531	-0.0790339	-0.142597	+	Cluster-4	18	18	18	59.1	59.1	59.1	39.474	0	77.645	1440200000	39	80014000	3.37468	0.00303489	Q9NZL4	Q9NZL4	Hsp70-binding protein 1	HSPBP1	6888
0.103579	-0.106439	0.00163158	0.168813	-0.151276	-0.0937753	0.186125	-0.183545	-0.0565405	+	Cluster-4	27	27	27	47.5	47.5	47.5	55.799	0	87.698	1035700000	39	35715000	3.37201	0.00304466	Q9UJA5	Q9UJA5	tRNA (adenine(58)-N(1))-methyltransferase non-catalytic subunit TRM6	TRMT6	7145
0.627645	-0.0544211	-0.45273	0.265656	0.0538367	-0.352035	0.638028	-0.0526969	-0.405088	+	Cluster-4	22	22	13	42.9	42.9	27.4	57.051	0	153.26	1334500000	34	49425000	3.3709	0.00304951	A0A087WTJ2;Q96F15	A0A087WTJ2;Q96F15	GTPase IMAP family member 5	GIMAP1-GIMAP5;GIMAP5	0
0.222699	0.0417163	-0.232216	0.17538	-0.106439	-0.136601	0.247973	-0.071867	-0.164772	+	Cluster-4	16	16	15	37.5	37.5	36.2	58.768	0	58.331	843070000	25	27196000	3.36958	0.00305282	Q16222;Q3KQV9	Q16222	UDP-N-acetylhexosamine pyrophosphorylase;UDP-N-acetylgalactosamine pyrophosphorylase;UDP-N-acetylglucosamine pyrophosphorylase	UAP1	3311
0.220654	-0.0148422	-0.180713	0.145438	-0.118572	-0.0898175	0.255535	-0.0599817	-0.175593	+	Cluster-4	12	12	12	23.1	23.1	23.1	71.655	0	36.331	461660000	19	17098000	3.36581	0.00306756	Q13042	Q13042	Cell division cycle protein 16 homolog	CDC16	2841
0.159231	-0.102481	-0.047754	0.0644762	-0.0677352	-0.0331297	0.109078	-0.103152	-0.0369815	+	Cluster-4	37	37	37	67.8	67.8	67.8	58.024	0	323.31	29106000000	202	1119400000	3.35865	0.00310896	P40227;Q92526	P40227	T-complex protein 1 subunit zeta	CCT6A	1870
0.300163	-0.0449273	-0.213342	0.232796	-0.2184	-0.116736	0.238906	-0.17877	-0.100504	+	Cluster-4	28	28	27	53	53	51.3	48.162	0	58.107	2999800000	52	111100000	3.3548	0.00312815	Q9Y6E2	Q9Y6E2	Basic leucine zipper and W2 domain-containing protein 2	BZW2	7630
0.238891	-0.0651311	-0.145811	0.178725	-0.0238238	-0.203668	0.20574	-0.155823	-0.0873295	+	Cluster-4	3	3	2	10.2	10.2	7.2	35.463	0	8.9499	19025000	3	1358900	3.3435	0.00318604	Q9Y4X0	Q9Y4X0	AMME syndrome candidate gene 1 protein	AMMECR1	7540
0.362632	-0.135408	-0.179556	0.190363	-0.0567499	-0.192219	0.208723	-0.0170467	-0.168097	+	Cluster-4	6	6	6	35.1	35.1	35.1	20.944	0	183.02	52529000	6	4775400	3.3408	0.00319073	O96007	O96007	Molybdopterin synthase catalytic subunit	MOCS2	1033
0.123611	-0.106359	-0.0158679	0.0557362	-0.0745905	-0.0146655	0.0592245	-0.0878504	-0.000253397	+	Cluster-4	27	27	27	57.1	57.1	57.1	50.24	0	104.72	1161200000	50	46447000	3.3412	0.00319073	Q9NR50	Q9NR50	Translation initiation factor eIF-2B subunit gamma	EIF2B3	6591
0.214328	-0.131007	-0.0706401	0.121091	-0.0716652	-0.102217	0.198753	-0.196458	-0.0583194	+	Cluster-4	87	87	80	45.3	45.3	42.3	175.49	0	323.31	9227100000	160	135690000	3.33685	0.00320537	Q04637	Q04637	Eukaryotic translation initiation factor 4 gamma 1	EIF4G1	2690
0.263196	-0.336464	0.0852899	0.418693	-0.476465	-0.138374	0.262462	-0.29879	-0.0505163	+	Cluster-4	4	4	4	6.7	6.7	6.7	63.747	0	8.1683	71862000	5	2395400	3.33368	0.00321898	P28908	P28908	Tumor necrosis factor receptor superfamily member 8	TNFRSF8	1673
0.380479	-0.19777	-0.136772	0.724368	-0.425547	-0.40023	0.600599	-0.257464	-0.281101	+	Cluster-4	5	5	5	20.7	20.7	20.7	33.117	0	27.255	284530000	8	18969000	3.31769	0.00329615	P02686	P02686	Myelin basic protein	MBP	1073
0.108162	-0.119569	0.00866488	0.169118	-0.185075	-0.0675621	0.220266	-0.21685	-0.0639871	+	Cluster-4	5	5	5	44.3	44.3	44.3	9.4598	0	7.7839	113220000	6	22644000	3.3198	0.00329615	Q9NRP2	Q9NRP2	COX assembly mitochondrial protein 2 homolog	CMC2	6615
0.0842428	-0.0226625	-0.0586132	0.141674	-0.101289	-0.102414	0.120427	-0.0703173	-0.0670188	+	Cluster-4	23	23	19	41.9	41.9	35.7	56.806	0	109.09	2047600000	52	97503000	3.31447	0.00331143	P30419	P30419	Glycylpeptide N-tetradecanoyltransferase 1	NMT1	1717
0.0996892	-0.100753	-0.00173183	0.113286	-0.105974	-0.0651797	0.134688	-0.0575389	-0.0885122	+	Cluster-4	13	3	3	52.1	11.8	11.8	16.46	0	6.3873	8741900000	45	1248800000	3.31188	0.00332196	P47813	P47813	Eukaryotic translation initiation factor 1A, X-chromosomal	EIF1AX	1988
0.0927033	-0.0461007	-0.045859	0.0786839	-0.103404	-0.0226625	0.0636423	-0.0455441	-0.0309783	+	Cluster-4	10	10	9	17.9	17.9	15.4	77.628	0	20.395	121270000	11	2887400	3.31009	0.00333262	O15254	O15254	Peroxisomal acyl-coenzyme A oxidase 3	ACOX3	429
0.157568	-0.0844235	-0.0634567	0.0973701	-0.0969794	-0.0525361	0.202121	-0.174741	-0.0740375	+	Cluster-4	32	32	32	40.1	40.1	40.1	83.353	0	230.02	2256700000	52	57864000	3.30835	0.00334082	O95202	O95202	LETM1 and EF-hand domain-containing protein 1, mitochondrial	LETM1	926
0.198156	-0.095266	-0.0865982	0.20472	-0.149804	-0.134711	0.150408	-0.21073	-0.0120092	+	Cluster-4	32	32	32	70.7	70.7	70.7	32.575	0	323.31	72609000000	240	6050800000	3.307	0.00334405	P06748	P06748	Nucleophosmin	NPM1	1148
0.0687602	-0.00447559	-0.060735	0.0547369	-0.0261849	-0.0556411	0.052424	-0.0392325	-0.0236243	+	Cluster-4	21	19	19	11.7	11	11	242.96	0	42.436	751700000	29	7091500	3.30083	0.00336092	Q5JSZ5	Q5JSZ5	Protein PRRC2B	PRRC2B	3569
0.390529	-0.326304	-0.0224117	0.529944	-0.569721	-0.181846	0.51846	-0.224731	-0.251517	+	Cluster-4	2	2	2	2.8	2.8	2.8	64.149	0.007206	1.8038	18597000	3	664190	3.28879	0.00342106	P48163	P48163	NADP-dependent malic enzyme	ME1	1998
0.303476	-0.196444	-0.0778842	0.39588	-0.366884	-0.204404	0.252058	-0.145288	-0.127093	+	Cluster-4	2	2	2	8.4	8.4	8.4	32.177	0.00059524	3.6075	28695000	2	1793400	3.28284	0.00345261	Q9NPL8	Q9NPL8	Complex I assembly factor TIMMDC1, mitochondrial	TIMMDC1	6541
0.141333	-0.109171	-0.027292	0.0806254	-0.0710817	-0.0501301	0.0713434	-0.0613262	-0.0275072	+	Cluster-4	25	25	25	46.8	46.8	46.8	53.29	0	170.36	1264800000	40	54993000	3.28114	0.00345973	Q16204	Q16204	Coiled-coil domain-containing protein 6	CCDC6	3310
0.186641	-0.0411384	-0.127459	0.0733335	-0.0248614	-0.0822137	0.138159	-0.0137894	-0.117309	+	Cluster-4	7	7	6	30.6	30.6	24.1	26.383	0	10.829	440700000	10	44070000	3.27678	0.00347297	Q9NPD3	Q9NPD3	Exosome complex component RRP41	EXOSC4	6525
0.158661	-0.0213079	-0.121643	0.10684	-0.109888	-0.0532724	0.158384	-0.0986636	-0.0835597	+	Cluster-4	60	60	59	50.5	50.5	50.5	105.34	0	253.32	10746000000	139	255860000	3.27087	0.00351092	Q99613;B5ME19	Q99613;B5ME19	Eukaryotic translation initiation factor 3 subunit C;Eukaryotic translation initiation factor 3 subunit C-like protein	EIF3C;EIF3CL	5720
0.127481	-0.0453625	-0.0748261	0.132387	-0.167238	-0.0363498	0.126802	-0.115229	-0.0444253	+	Cluster-4	27	24	23	47	43.6	42.4	60.585	0	75.107	2933500000	34	117340000	3.2525	0.00361144	Q9NUQ3;Q8N3L3	Q9NUQ3	Gamma-taxilin	TXLNG	6689
0.240076	-0.0133239	-0.193275	0.143739	-0.0838996	-0.115573	0.1701	-0.104284	-0.0903264	+	Cluster-4	12	12	12	12.1	12.1	12.1	122.07	0	34.615	198170000	14	3963500	3.24243	0.00366714	O43156	O43156	TELO2-interacting protein 1 homolog	TTI1	478
0.190504	0.00248081	-0.169422	0.0984076	-0.0433	-0.100126	0.14842	-0.0660871	-0.094825	+	Cluster-4	15	15	15	73.9	73.9	73.9	21.007	0	138.38	1541000000	32	118540000	3.23737	0.00369401	O75223;M0QZK8	O75223;M0QZK8	Gamma-glutamylcyclotransferase	GGCT	717
0.269883	-0.161225	-0.0849869	0.399862	-0.314023	-0.240749	0.393799	-0.0896917	-0.247162	+	Cluster-4	9	9	9	79.1	79.1	79.1	11.665	0	163.32	7451000000	64	1490200000	3.23632	0.00369505	P05387	P05387	60S acidic ribosomal protein P2	RPLP2	1121
0.218373	-0.04986	-0.145426	0.127078	-0.120911	-0.068608	0.189633	-0.160755	-0.0714896	+	Cluster-4	24	24	23	53.7	53.7	53.7	54.889	0	288.4	4985600000	56	199420000	3.23326	0.00370983	P30566;A0A1W2PRX2	P30566	Adenylosuccinate lyase	ADSL	1723
0.0786093	-0.0187617	-0.0567499	0.112046	-0.0911022	-0.0774783	0.102563	-0.0178884	-0.0846649	+	Cluster-4	24	24	24	65.7	65.7	65.7	55.18	0	323.31	10967000000	90	577230000	3.23163	0.00372059	Q9UMS4	Q9UMS4	Pre-mRNA-processing factor 19	PRPF19	7271
0.176506	0.0371868	-0.189933	0.239687	-0.122635	-0.19429	0.16374	0.012563	-0.152374	+	Cluster-4	8	8	8	15.9	15.9	15.9	74.518	0	31.98	215640000	8	10268000	3.23067	0.0037256	Q92544	Q92544	Transmembrane 9 superfamily member 4	TM9SF4	5064
0.214923	-0.122805	-0.077176	0.310868	-0.207064	-0.214466	0.243285	-0.0378109	-0.180138	+	Cluster-4	4	4	2	11.1	11.1	6.1	43.537	0.0001583	5.1697	35087000	6	1754300	3.20974	0.00384984	Q96IZ6	Q96IZ6	Methyltransferase-like protein 2A	METTL2A	5483
0.13122	-0.00926906	-0.11071	0.0675691	-0.0245238	-0.0739145	0.0941453	-0.0526321	-0.054152	+	Cluster-4	38	38	37	27.7	27.7	27.6	164.98	0	140.31	1084000000	52	18066000	3.20753	0.00385642	Q14C86	Q14C86	GTPase-activating protein and VPS9 domain-containing protein 1	GAPVD1	3138
0.239687	-0.173291	-0.0477182	0.278851	-0.150009	-0.219493	0.243466	-0.0342825	-0.181994	+	Cluster-4	5	5	5	12.5	12.5	12.5	64.868	0	36.526	84327000	8	3513600	3.20472	0.0038703	P41440	P41440	Folate transporter 1	SLC19A1	1897
0.194216	-0.0826264	-0.0957302	0.120593	-0.177444	-0.0140509	0.214489	-0.202436	-0.066269	+	Cluster-4	21	21	21	45.9	45.9	45.9	47.47	0	182.62	931110000	36	33254000	3.20006	0.00389309	Q9Y606	Q9Y606	tRNA pseudouridine synthase A, mitochondrial	PUS1	7603
0.258819	-0.130947	-0.1035	0.179498	-0.165959	-0.0957302	0.185214	-0.011557	-0.154324	+	Cluster-4	15	15	15	64.4	64.4	64.4	21.634	0	129.93	12868000000	52	1838300000	3.19883	0.00389498	Q07020	Q07020	60S ribosomal protein L18	RPL18	2729
0.114391	-0.102852	-0.0112087	0.0753496	-0.0589026	-0.054354	0.063882	-0.0569057	-0.0238356	+	Cluster-4	14	14	14	22.5	22.5	22.5	83.638	0	35.621	251030000	17	6606100	3.19696	0.00389873	Q5VZE5	Q5VZE5	N-alpha-acetyltransferase 35, NatC auxiliary subunit	NAA35	3716
0.0862325	-0.0250865	-0.058026	0.0702951	-0.0423284	-0.0632223	0.0445399	0.00477662	-0.0431945	+	Cluster-4	33	33	32	13.4	13.4	13.1	318.38	0	65.398	468700000	35	3396400	3.19378	0.00391435	O75691	O75691	Small subunit processome component 20 homolog	UTP20	804
0.140606	-0.133736	-0.00465226	0.080411	-0.0653648	-0.0559451	0.157014	-0.118964	-0.0689311	+	Cluster-4	9	9	9	37.4	37.4	37.4	23.264	0	33.392	792740000	18	72067000	3.19331	0.00391532	P28065	P28065	Proteasome subunit beta type-9	PSMB9	1655
0.135303	-0.0878402	-0.0430696	0.18351	-0.131078	-0.125073	0.14507	-0.0241583	-0.11726	+	Cluster-4	16	16	16	9	9	9	216.5	0	78.896	314820000	24	3459600	3.18928	0.00393549	Q9H1A4	Q9H1A4	Anaphase-promoting complex subunit 1	ANAPC1	6188
0.109409	-0.021274	-0.0807343	0.148117	-0.139673	-0.0759672	0.152732	-0.0578948	-0.103215	+	Cluster-4	31	18	17	11.1	7.3	6.7	335.92	0	28.424	445640000	34	3401800	3.18928	0.00393549	Q9P2D1	Q9P2D1	Chromodomain-helicase-DNA-binding protein 7	CHD7	6956
0.081742	-0.0080177	-0.0686469	0.0826175	-0.0712411	-0.0534696	0.119533	-0.0844834	-0.0578535	+	Cluster-4	27	27	27	51.4	51.4	51.4	45.531	0	117.47	2821700000	55	112870000	3.18417	0.00396564	Q15008	Q15008	26S proteasome non-ATPase regulatory subunit 6	PSMD6	3149
0.301367	-0.0651005	-0.195681	0.324588	-0.26963	-0.193721	0.355435	-0.350424	-0.0880623	+	Cluster-4	8	8	8	22.5	22.5	22.5	46.671	0	23.974	130950000	9	5456300	3.18338	0.00396953	Q9GZR2	Q9GZR2	RNA exonuclease 4	REXO4	6123
0.113161	-0.0588598	-0.0510428	0.0542309	-0.0930339	0.00208722	0.08089	-0.0918871	-0.0169022	+	Cluster-4	27	27	27	85.5	85.5	85.5	33.112	0	244.8	2307100000	58	128170000	3.18114	0.00398687	Q99598;C4P0D8	Q99598;C4P0D8	Translin-associated protein X	TSNAX;DISC1	5717
0.0608536	-0.00689211	-0.0508495	0.0941869	-0.0738753	-0.0676805	0.0995429	-0.0625146	-0.053034	+	Cluster-4	23	23	23	28.1	28.1	28.1	98.636	0	142.22	727310000	31	16530000	3.17846	0.00400045	Q86UK7	Q86UK7	Zinc finger protein 598	ZNF598	4242
0.256084	-0.160038	-0.0716652	0.416069	-0.275643	-0.278186	0.368083	-0.365172	-0.0908606	+	Cluster-4	8	8	8	14	14	14	52.8	0	9.444	144270000	8	7593100	3.17776	0.00400045	Q8IUF8	Q8IUF8	Bifunctional lysine-specific demethylase and histidyl-hydroxylase MINA	MINA	4347
0.113495	-0.0323634	-0.0754143	0.155052	-0.146413	-0.0790687	0.205457	-0.0976567	-0.118964	+	Cluster-4	22	22	21	49.8	49.8	47.7	48.602	0	122.1	1558800000	34	62351000	3.17345	0.00402327	Q8WU90	Q8WU90	Zinc finger CCCH domain-containing protein 15	ZC3H15	4944
0.146871	-0.12131	-0.0211595	0.0686168	-0.0896358	-0.021274	0.137957	-0.0753293	-0.0800661	+	Cluster-4	10	10	10	38.6	38.6	38.6	35.351	0	58.415	309300000	16	15465000	3.16942	0.00404602	Q9BRJ2	Q9BRJ2	39S ribosomal protein L45, mitochondrial	MRPL45	5818
0.217924	0.00522629	-0.194817	0.146696	-0.0135428	-0.175289	0.337212	-0.112279	-0.202076	+	Cluster-4	12	12	12	81.2	81.2	81.2	7.8409	0	149.29	13436000000	45	4478700000	3.16449	0.0040723	P62857	P62857	40S ribosomal protein S28	RPS28	2461
0.1109	-0.0467158	-0.0605817	0.0657883	-0.0588598	-0.0417523	0.0650202	-0.0817059	-0.0088156	+	Cluster-4	38	38	38	43.5	43.5	43.5	109	0	153.69	2250900000	63	46894000	3.16149	0.00408731	Q9Y2L1	Q9Y2L1	Exosome complex exonuclease RRP44	DIS3	7392
0.180975	0.023115	-0.181156	0.161342	-0.102545	-0.122891	0.18279	-0.109815	-0.0959173	+	Cluster-4	39	39	36	61.7	61.7	60.1	55.804	0	323.31	10992000000	127	499650000	3.15652	0.00412086	P12268	P12268	Inosine-5-monophosphate dehydrogenase 2	IMPDH2	1330
0.343563	-0.205823	-0.101515	0.226016	-0.297624	-0.0490144	0.262129	-0.0849993	-0.166085	+	Cluster-4	2	2	2	5.1	5.1	5.1	34.755	0.00072886	3.1968	13764000	2	764660	3.1562	0.00412086	Q9UJJ7	Q9UJJ7	RNA pseudouridylate synthase domain-containing protein 1	RPUSD1	7147
0.0620234	-0.0282825	-0.0326868	0.102549	-0.0855138	-0.069124	0.0796459	-0.0696059	-0.0295685	+	Cluster-4	14	14	14	23	23	23	84.767	0	58.561	309440000	22	7196400	3.15422	0.00413297	Q9UL63	Q9UL63	Muskelin	MKLN1	7220
0.0789029	-0.0137318	-0.0620018	0.0847824	-0.0641638	-0.062691	0.0814224	0.01404	-0.0858697	+	Cluster-4	11	11	11	14.5	14.5	14.5	98.583	0	30.771	151630000	16	2808000	3.1497	0.00415958	Q9NXC5	Q9NXC5	WD repeat-containing protein mio	MIOS	6804
0.240474	-0.207767	-0.019501	0.173725	-0.10538	-0.135174	0.309495	-0.137929	-0.171318	+	Cluster-4	3	3	3	33.9	33.9	33.9	18.641	0	18.234	79270000	6	15854000	3.14493	0.00419302	Q8WW01	Q8WW01	tRNA-splicing endonuclease subunit Sen15	TSEN15	4999
0.0768008	-0.070985	-0.00854161	0.130678	-0.162537	-0.03764	0.150713	-0.171084	-0.0351113	+	Cluster-4	15	15	15	56	56	56	33.698	0	62.351	989810000	29	54989000	3.14527	0.00419302	Q9NTX5	Q9NTX5	Ethylmalonyl-CoA decarboxylase	ECHDC1	6666
0.178725	-0.0536488	-0.112268	0.0846911	-0.0878855	-0.0427336	0.148133	-0.118835	-0.0631519	+	Cluster-4	24	24	24	40.3	40.3	40.3	72.683	0	238.64	2461600000	47	76926000	3.1444	0.00419387	O14744	O14744	Protein arginine N-methyltransferase 5;Protein arginine N-methyltransferase 5, N-terminally processed	PRMT5	348
0.211741	0.0436688	-0.22472	0.245008	-0.175963	-0.158162	0.292294	-0.025434	-0.217482	+	Cluster-4	33	33	32	70.9	70.9	67	38.388	0	112.77	3439500000	64	171980000	3.13842	0.00422502	P20042	P20042	Eukaryotic translation initiation factor 2 subunit 2	EIF2S2	1512
0.153695	-0.100455	-0.044965	0.197277	-0.138674	-0.135785	0.182977	-0.0171417	-0.148583	+	Cluster-4	4	4	4	34.1	34.1	34.1	14.08	0	5.8111	65415000	5	9344900	3.13856	0.00422502	Q969L4	Q969L4	U7 snRNA-associated Sm-like protein LSm10	LSM10	5200
0.0888514	-0.0450105	-0.0433953	0.158008	-0.066726	-0.14675	0.173113	-0.0690266	-0.111398	+	Cluster-4	9	9	9	8.7	8.7	8.7	113.09	0	112.37	150690000	10	3504500	3.13005	0.00427412	Q75QN2	Q75QN2	Integrator complex subunit 8	INTS8	4057
0.190013	-0.107609	-0.0684959	0.075931	-0.0742732	-0.0409567	0.17157	-0.152243	-0.0625146	+	Cluster-4	11	11	11	40.4	40.4	40.4	35.864	0	53.704	1802400000	25	163860000	3.13003	0.00427412	Q9NT62	Q9NT62	Ubiquitin-like-conjugating enzyme ATG3	ATG3	6658
0.229692	-0.125669	-0.08373	0.120837	-0.0816893	-0.0933206	0.136012	-0.0250837	-0.108084	+	Cluster-4	22	22	22	63.1	63.1	63.1	41.213	0	91.713	1877300000	49	98807000	3.12926	0.00427693	P19784	P19784	Casein kinase II subunit alpha	CSNK2A2	1508
0.155928	-0.0470964	-0.0956524	0.132587	-0.117592	-0.0778842	0.111206	0.00333637	-0.104636	+	Cluster-4	38	38	38	18.2	18.2	18.2	251.46	0	135.17	858750000	54	7156200	3.12487	0.00430172	Q8N3C0	Q8N3C0	Activating signal cointegrator 1 complex subunit 3	ASCC3	4546
0.25264	0.0168555	-0.230751	0.116275	-0.0220979	-0.136485	0.227952	-0.0813533	-0.144689	+	Cluster-4	26	26	26	34.4	34.4	34.4	93.52	0	120.64	1068300000	37	24844000	3.12174	0.00432573	Q86Y56	Q86Y56	Dynein assembly factor 5, axonemal	DNAAF5	4319
0.119187	-0.00496503	-0.104387	0.106208	-0.0841708	-0.0745905	0.084155	-0.0506634	-0.045407	+	Cluster-4	2	2	2	17.6	17.6	17.6	13.369	0.0023766	2.3444	33704000	2	4212900	3.11608	0.00435583	B2RBV5	B2RBV5		LOC93622	105
0.178392	-0.0709346	-0.0942542	0.0739643	-0.0674857	-0.044834	0.177677	-0.114149	-0.0906922	+	Cluster-4	10	10	10	7	7	7	152.93	0	14.236	107450000	13	1513400	3.1157	0.00435583	O75976	O75976	Carboxypeptidase D	CPD	847
0.0357868	-0.0418494	0.00530223	0.0465246	-0.0739608	-0.00276201	0.0402171	-0.032659	-0.016296	+	Cluster-4	129	129	128	25.7	25.7	25.6	591.4	0	323.31	4190200000	183	15293000	3.11173	0.00437886	Q63HN8	Q63HN8	E3 ubiquitin-protein ligase RNF213	RNF213	3728
0.129165	-0.019626	-0.0993388	0.191052	-0.169669	-0.105644	0.16832	-0.117529	-0.0802843	+	Cluster-4	17	17	17	77.9	77.9	77.9	27.335	0	186.83	2711400000	42	208570000	3.10471	0.00442298	Q9UKY7	Q9UKY7	Protein CDV3 homolog	CDV3	7205
0.319988	-0.218201	-0.0703958	0.206177	-0.108843	-0.168009	0.167486	-0.184017	-0.040666	+	Cluster-4	13	13	12	29.8	29.8	27.3	59.875	0	41.009	316730000	15	13771000	3.10403	0.00442651	O60678	O60678	Protein arginine N-methyltransferase 3	PRMT3	643
0.369614	-0.112041	-0.207335	0.169921	-0.0902384	-0.143378	0.201951	-0.123793	-0.101917	+	Cluster-4	7	7	7	22.1	22.1	22.1	42.566	0	49.59	109810000	9	4991400	3.10207	0.0044366	Q7L273	Q7L273	BTB/POZ domain-containing protein KCTD9	KCTD9	4075
0.461349	-0.046793	-0.348073	0.20973	-0.137146	-0.14929	0.357719	-0.101121	-0.216568	+	Cluster-4	37	37	37	68.2	68.2	68.2	50.118	0	323.31	31107000000	127	1296100000	3.0903	0.00450979	P26641	P26641	Elongation factor 1-gamma	EEF1G	1636
0.318392	-0.271772	-0.0179801	0.21899	-0.0915208	-0.194971	0.328516	-0.24754	-0.124929	+	Cluster-4	3	3	3	17.2	17.2	17.2	16.298	0	5.4026	1766100000	13	353220000	3.09027	0.00450979	Q15388	Q15388	Mitochondrial import receptor subunit TOM20 homolog	TOMM20	3224
0.201752	-0.15326	-0.037796	0.366873	-0.240218	-0.25767	0.277888	-0.196074	-0.119716	+	Cluster-4	10	10	10	17.5	17.5	17.5	54.854	0	19.076	196480000	10	10341000	3.09009	0.00450979	Q96GA3;A0A075B6Q4	Q96GA3;A0A075B6Q4	Protein LTV1 homolog	LTV1	5412
0.092756	-0.0527887	-0.0399805	0.161683	-0.133736	-0.0997672	0.118682	-0.124514	-0.0337926	+	Cluster-4	20	20	20	48	48	48	45.566	0	97.77	670490000	34	30477000	3.08748	0.00451563	P51398	P51398	28S ribosomal protein S29, mitochondrial	DAP3	2130
0.171724	-0.0250248	-0.130885	0.216782	-0.212594	-0.103006	0.23067	-0.0754762	-0.150704	+	Cluster-4	26	26	25	84.3	84.3	84.3	29.483	0	322.83	8449200000	81	649940000	3.06995	0.00464232	P25789	P25789	Proteasome subunit alpha type-4	PSMA4	1621
0.175103	-0.134228	-0.034721	0.114688	-0.186859	0.000488779	0.204885	-0.31531	6.66179e-05	+	Cluster-4	74	74	74	60.8	60.8	60.8	134.46	0	323.31	6737700000	183	108670000	3.06786	0.00465785	Q9P2J5	Q9P2J5	Leucine--tRNA ligase, cytoplasmic	LARS	6968
0.245008	-0.00669227	-0.202685	0.181449	0.069382	-0.273805	0.238567	-0.112458	-0.135508	+	Cluster-4	3	3	3	15.5	15.5	15.5	24.152	0	9.7396	108850000	5	27213000	3.06574	0.00467371	P40337	P40337	Von Hippel-Lindau disease tumor suppressor	VHL	1872
0.0891202	-0.0322214	-0.0545791	0.14918	-0.144884	-0.0725352	0.142049	-0.0816219	-0.079691	+	Cluster-4	19	19	19	39.3	39.3	39.3	61.116	0	43.499	497980000	29	15090000	3.06012	0.00471715	Q9NZW5	Q9NZW5	MAGUK p55 subfamily member 6	MPP6	6898
0.224818	-0.153084	-0.0559451	0.152719	-0.0491957	-0.153891	0.263207	-0.0530825	-0.184328	+	Cluster-4	6	6	6	15	15	15	76.088	0	15.593	74322000	7	2397500	3.059	0.00471889	Q9UGJ1	Q9UGJ1	Gamma-tubulin complex component 4	TUBGCP4	7061
0.286004	-0.152361	-0.104511	0.102238	-0.110625	-0.0467158	0.216798	-0.188497	-0.0748366	+	Cluster-4	8	8	8	42	42	42	19.81	0	27.702	1544800000	12	128730000	3.05239	0.00475633	O43324;C9J1V9	O43324;C9J1V9	Eukaryotic translation elongation factor 1 epsilon-1	EEF1E1;EEF1E1-BLOC1S5	504
0.296431	-0.0302202	-0.223685	0.148224	-0.0874074	-0.117927	0.225655	-0.142333	-0.108417	+	Cluster-4	36	36	36	54	54	54	80.109	0	323.31	1787900000	52	44697000	3.05248	0.00475633	Q12931	Q12931	Heat shock protein 75 kDa, mitochondrial	TRAP1	2822
0.169118	-0.135174	-0.0285505	0.177261	-0.0925855	-0.149401	0.282962	-0.0879418	-0.179562	+	Cluster-4	6	6	6	36.3	36.3	36.3	20.469	0	20.564	256800000	16	36686000	3.04547	0.00480852	P09693	P09693	T-cell surface glycoprotein CD3 gamma chain	CD3G	1236
0.158503	-0.038242	-0.106915	0.102088	-0.0307144	-0.113465	0.126259	0.070478	-0.156705	+	Cluster-4	21	21	21	51.1	51.1	51.1	38.534	0	323.31	2952000000	65	164000000	3.04085	0.004838	Q9UJZ1	Q9UJZ1	Stomatin-like protein 2, mitochondrial	STOML2	7164
0.250584	-0.224467	-0.0116632	0.156996	-0.132398	-0.0936709	0.252656	-0.0946306	-0.155823	+	Cluster-4	4	3	3	6.3	5.3	5.3	74.493	0.00015664	4.9487	68421000	4	1754400	3.03823	0.00485727	Q8NEU8	Q8NEU8	DCC-interacting protein 13-beta	APPL2	4755
0.357699	-0.110547	-0.197504	0.489525	-0.411656	-0.236383	0.398456	-0.466047	-0.0633161	+	Cluster-4	2	1	1	1.4	0.6	0.6	191.16	0.0057558	1.943	10033000	2	128630	3.03684	0.00486934	Q14999	Q14999	Cullin-7	CUL7	3135
0.107379	-0.202063	0.0821334	0.184922	-0.185357	-0.0858623	0.167159	-0.177981	-0.0436891	+	Cluster-4	6	6	6	40.8	40.8	40.8	19.193	0	81.877	549950000	13	68744000	3.03485	0.00488462	Q9Y3E5	Q9Y3E5	Peptidyl-tRNA hydrolase 2, mitochondrial	PTRH2	7473
0.186959	-0.0570916	-0.114086	0.121581	-0.14032	-0.0445078	0.212979	-0.0485976	-0.151184	+	Cluster-4	26	26	24	64.3	64.3	61.9	40.542	0	116.91	2543100000	58	110570000	3.03125	0.00490656	Q9Y295	Q9Y295	Developmentally-regulated GTP-binding protein 1	DRG1	7366
0.192922	-0.0634567	-0.113162	0.299261	-0.268295	-0.16369	0.207273	-0.171887	-0.0794054	+	Cluster-4	15	7	7	37.6	29.8	29.8	40.089	0	28.512	3774900000	47	290380000	3.02366	0.00495868	P16989	P16989	Y-box-binding protein 3	YBX3	1436
0.288375	-0.0745905	-0.179699	0.126694	-0.0629204	-0.114086	0.303964	-0.17823	-0.146425	+	Cluster-4	8	8	8	34.7	34.7	34.7	31.651	0	15.55	364930000	10	26067000	3.02056	0.00498413	Q9H2P9	Q9H2P9	Diphthine synthase	DPH5	6222
0.118483	-0.0384287	-0.0739608	0.225102	-0.105431	-0.191345	0.172664	-0.0201579	-0.139885	+	Cluster-4	3	3	3	3.1	3.1	3.1	140.13	0.0011427	2.7081	14774000	3	307790	3.0191	0.00499674	Q9NVE5	Q9NVE5	Ubiquitin carboxyl-terminal hydrolase 40	USP40	6711
0.242475	-0.111979	-0.107429	0.085711	-0.097031	-0.0374611	0.18201	-0.128025	-0.0857981	+	Cluster-4	12	12	12	25	25	25	58.467	0	83.842	613370000	17	20446000	3.01718	0.00500871	Q9BVI4	Q9BVI4	Nucleolar complex protein 4 homolog	NOC4L	5954
0.172474	-0.118278	-0.0478018	0.107157	-0.0266475	-0.12131	0.133607	-0.0361231	-0.0995076	+	Cluster-4	5	5	5	32.1	32.1	32.1	21.943	0	21.235	296250000	9	32917000	3.01234	0.00503104	O14925;Q5SRD1	O14925;Q5SRD1	Mitochondrial import inner membrane translocase subunit Tim23;Putative mitochondrial import inner membrane translocase subunit Tim23B	TIMM23;TIMM23B	368
0.127783	-0.10102	-0.0239081	0.148729	-0.163009	-0.0587358	0.176521	-0.0514994	-0.124794	+	Cluster-4	12	12	10	52.9	52.9	52.2	15.641	0	14.957	1361200000	24	123740000	3.01214	0.00503104	Q96C01	Q96C01	Protein FAM136A	FAM136A	5289
0.0922598	-0.0319059	-0.0572725	0.131986	-0.122411	-0.0731195	0.0882616	-0.0438417	-0.0541981	+	Cluster-4	15	15	15	20	20	20	106.83	0	53.514	256030000	23	5020200	3.01166	0.00503305	Q9NVH2	Q9NVH2	Integrator complex subunit 7	INTS7	6717
0.0757069	-0.0609194	-0.0167768	0.0928477	-0.0752276	-0.0644104	0.139151	-0.1389	-0.0416926	+	Cluster-4	17	17	17	28.4	28.4	28.4	59.832	0	68.375	505370000	32	24065000	3.00541	0.00508112	O94763	O94763	Unconventional prefoldin RPB5 interactor 1	URI1	860
0.198392	-0.154917	-0.0330126	0.0743435	-0.133639	0.0100506	0.159239	-0.108194	-0.0780376	+	Cluster-4	56	56	56	42.4	42.4	42.4	144.5	0	323.31	7454400000	135	128520000	3.00432	0.00508396	P41252	P41252	Isoleucine--tRNA ligase, cytoplasmic	IARS	1896
0.0778174	-0.0142591	-0.0608007	0.0533483	-0.0564134	-0.028462	0.0784132	-0.0705624	-0.0279139	+	Cluster-4	21	21	20	36.9	36.9	34.1	72.456	0	57.5	453640000	29	12961000	3.00438	0.00508396	Q8N8A6	Q8N8A6	ATP-dependent RNA helicase DDX51	DDX51	4629
0.063422	-0.0325441	-0.029939	0.0870824	-0.0953866	-0.0399218	0.0959339	-0.0343265	-0.0675267	+	Cluster-4	25	25	25	39.9	39.9	39.9	73.46	0	93.139	1975600000	47	56445000	3.00153	0.00509809	O94925	O94925	Glutaminase kidney isoform, mitochondrial	GLS	895
0.372121	-0.0892567	-0.232515	0.161191	-0.094811	-0.128843	0.207077	-0.0774107	-0.130362	+	Cluster-4	25	25	22	22.3	22.3	21.3	119.52	0	87.739	1448600000	40	34490000	2.99838	0.00512454	O95373	O95373	Importin-7	IPO7	954
0.424427	-0.39416	0.00670503	0.384243	-0.489356	-0.105128	0.112789	-0.363222	0.103706	+	Cluster-4	7	7	7	8.6	8.6	8.6	105.04	0	13.427	133280000	9	3099500	2.99725	0.00513431	P48200	P48200	Iron-responsive element-binding protein 2	IREB2	1999
0.0890647	-0.0711386	-0.0194299	0.10425	-0.0658785	-0.0878855	0.059312	-0.0601088	-0.01699	+	Cluster-4	38	38	38	41.1	41.1	41.1	114.53	0	323.31	4836200000	89	166770000	2.99225	0.00517228	Q14157	Q14157	Ubiquitin-associated protein 2-like	UBAP2L	3029
0.10192	-0.0122423	-0.0827385	0.0621319	-0.0601388	-0.0373898	0.0747977	-0.005547	-0.0658113	+	Cluster-4	75	75	75	56	56	56	138.34	0	323.31	7784200000	166	111200000	2.98738	0.00521256	P53621	P53621	Coatomer subunit alpha;Xenin;Proxenin	COPA	2217
0.155844	-0.143275	-0.00669227	0.14469	-0.0658376	-0.130818	0.135434	-0.0702403	-0.0807447	+	Cluster-4	11	11	11	25.8	25.8	25.8	63.62	0	55.812	233430000	13	9337400	2.98556	0.00522011	Q86W50	Q86W50	Methyltransferase-like protein 16	METTL16	4280
0.128972	-0.00458914	-0.113611	0.15101	-0.14598	-0.0747082	0.16616	-0.04676	-0.120711	+	Cluster-4	17	17	17	29.6	29.6	29.6	78.549	0	65.37	708340000	31	20238000	2.98507	0.00522244	Q96EY7	Q96EY7	Pentatricopeptide repeat domain-containing protein 3, mitochondrial	PTCD3	5381
0.171438	-0.147904	-0.0174624	0.153695	-0.0609894	-0.145357	0.144712	-0.0632782	-0.0943207	+	Cluster-4	8	8	8	75.2	75.2	75.2	12.209	0	116.31	612850000	17	102140000	2.97895	0.00526763	Q9NR33	Q9NR33	DNA polymerase epsilon subunit 4	POLE4	6588
0.408775	-0.388954	0.020408	0.288023	-0.32128	-0.114259	0.176195	-0.178966	-0.0507009	+	Cluster-4	5	5	5	51.8	51.8	51.8	9.3435	0	14.687	417240000	12	69540000	2.97704	0.00528213	Q9Y5J9	Q9Y5J9	Mitochondrial import inner membrane translocase subunit Tim8 B	TIMM8B	7570
0.145059	-0.0479177	-0.0854683	0.131578	-0.117517	-0.0762439	0.110122	0.0100697	-0.107701	+	Cluster-4	13	13	13	11.9	11.9	11.9	153.1	0	49.304	187520000	14	2930000	2.97442	0.00528818	Q99570	Q99570	Phosphoinositide 3-kinase regulatory subunit 4	PIK3R4	5710
0.155235	-0.0380105	-0.103756	0.242684	-0.231351	-0.11589	0.198041	-0.114473	-0.104998	+	Cluster-4	8	8	8	29.7	29.7	29.7	38.592	0	28.412	89789000	10	4988300	2.97319	0.00529499	Q16342	Q16342	Programmed cell death protein 2	PDCD2	3313
0.0492794	-0.0252416	-0.0246073	0.0876072	-0.060956	-0.069925	0.0665979	-0.0202877	-0.0478952	+	Cluster-4	77	77	74	28.3	28.3	27.7	316.91	0	323.31	3720000000	124	35769000	2.97015	0.00532828	Q9Y520	Q9Y520	Protein PRRC2C	PRRC2C	7548
0.118867	-0.00468834	-0.104333	0.176652	-0.128596	-0.119569	0.254383	-0.100504	-0.153627	+	Cluster-4	9	9	9	69.4	69.4	69.4	16.62	0	25.79	767810000	15	109690000	2.96825	0.00534435	Q4VC31	Q4VC31	Coiled-coil domain-containing protein 58	CCDC58	3475
0.126608	0.0304195	-0.140605	0.110544	-0.0898755	-0.0767958	0.161826	-0.0339769	-0.123279	+	Cluster-4	10	10	10	27.8	27.8	27.8	42.867	0	21.574	189040000	11	7876500	2.96717	0.00534808	Q02127	Q02127	Dihydroorotate dehydrogenase (quinone), mitochondrial	DHODH	2651
0.0989314	-0.0296645	-0.0666371	0.0792436	-0.0627387	-0.0565738	0.0751696	-0.0966308	-0.00942416	+	Cluster-4	19	19	18	83.5	83.5	80.1	22.168	0	195.65	3284400000	47	328440000	2.96333	0.00537616	P20290	P20290	Transcription factor BTF3	BTF3	1516
0.173385	-0.0220199	-0.134504	0.126867	-0.132808	-0.0574842	0.126187	-0.0413594	-0.0912332	+	Cluster-4	21	21	21	30.7	30.7	30.7	80.379	0	76.422	974580000	37	33606000	2.96347	0.00537616	Q13144	Q13144	Translation initiation factor eIF-2B subunit epsilon	EIF2B5	2863
0.0411402	-0.0365719	-0.00596264	0.0260609	-0.0324668	-0.0121851	0.0381101	-0.0692689	0.00723865	+	Cluster-4	11	10	10	20.2	19.1	19.1	73.38	0	30.375	217350000	13	6586500	2.96064	0.0053987	Q13614	Q13614	Myotubularin-related protein 2	MTMR2	2962
0.193139	-0.14675	-0.0348334	0.0660003	-0.112268	0.00347257	0.156333	-0.220522	-0.012089	+	Cluster-4	28	11	11	49.6	21.9	21.9	46.402	0	22.592	12535000000	89	545000000	2.95503	0.00545246	Q14240	Q14240	Eukaryotic initiation factor 4A-II;Eukaryotic initiation factor 4A-II, N-terminally processed	EIF4A2	3047
0.103631	-0.0957302	-0.00920195	0.116692	-0.0477182	-0.116155	0.158678	-0.105389	-0.0799177	+	Cluster-4	6	6	6	11.1	11.1	11.1	52.999	0	12.294	185840000	10	8447200	2.95267	0.00546212	P41212	P41212	Transcription factor ETV6	ETV6	1887
0.0414335	-0.0193751	-0.0214615	0.0320931	-0.0223367	-0.029102	0.0734051	-0.0260954	-0.0499146	+	Cluster-4	60	58	58	65.7	65.7	65.7	72.332	0	323.31	30405000000	243	1013500000	2.95125	0.00547632	P11021	P11021	78 kDa glucose-regulated protein	HSPA5	1294
0.138837	-0.0789327	-0.052822	0.0664681	-0.0377009	-0.0611541	0.0949732	-0.00841745	-0.0840371	+	Cluster-4	12	12	12	10.4	10.4	10.4	142.87	0	37.729	169540000	15	2974300	2.93104	0.00568422	O43933	O43933	Peroxisome biogenesis factor 1	PEX1	593
0.331231	-0.236855	-0.0588598	0.123253	-0.137583	-0.0489874	0.180625	-0.16597	-0.0620858	+	Cluster-4	7	7	7	31.7	31.7	31.7	31.88	0	44.594	190520000	8	17320000	2.93034	0.00568964	O43709	O43709	Probable 18S rRNA (guanine-N(7))-methyltransferase	WBSCR22	554
0.290812	-0.0903785	-0.164633	0.107319	0.0237108	-0.160746	0.198899	-0.00764413	-0.167248	+	Cluster-4	10	10	10	34.3	34.3	34.3	27.813	0	22.767	310160000	15	23858000	2.92804	0.00570859	Q8TBE9;REV__CON__P02672	Q8TBE9	N-acylneuraminate-9-phosphatase	NANP	4846
0.143836	0.0183057	-0.143275	0.128131	-0.0328453	-0.141498	0.20955	-0.128855	-0.104228	+	Cluster-4	13	13	12	54.3	54.3	50.2	25.387	0	125.47	658110000	19	65811000	2.92817	0.00570859	Q9BV86	Q9BV86	N-terminal Xaa-Pro-Lys N-methyltransferase 1;N-terminal Xaa-Pro-Lys N-methyltransferase 1, N-terminally processed	NTMT1	5945
0.153548	0.0128574	-0.14688	0.1143	-0.0837908	-0.084583	0.11351	0.0324477	-0.124137	+	Cluster-4	59	59	59	53.9	53.9	53.9	126.97	0	323.31	7791400000	137	141660000	2.92636	0.00571567	Q16531	Q16531	DNA damage-binding protein 1	DDB1	3318
0.176791	-0.081896	-0.0830425	0.171867	-0.0641297	-0.163361	0.0865435	-0.0429958	-0.0532845	+	Cluster-4	13	13	13	37.1	37.1	37.1	46.029	0	76.221	555790000	21	19850000	2.92568	0.00571712	Q5JVF3	Q5JVF3	PCI domain-containing protein 2	PCID2	3580
0.113668	-0.159594	0.0414741	0.0864791	-0.100031	-0.0361431	0.173737	-0.149414	-0.0658491	+	Cluster-4	17	17	17	44.1	44.1	44.1	34.852	0	70.601	2459200000	40	163940000	2.92435	0.00573097	Q99848	Q99848	Probable rRNA-processing protein EBP2	EBNA1BP2	5756
0.262451	-0.157176	-0.0810373	0.120957	-0.0413412	-0.125368	0.204001	-0.175984	-0.074557	+	Cluster-4	5	5	5	20.1	20.1	20.1	36.079	0	44.7	94068000	5	7839000	2.92226	0.00575105	Q9UET6	Q9UET6	Putative tRNA (cytidine(32)/guanosine(34)-2-O)-methyltransferase	FTSJ1	7046
0.373402	-0.155247	-0.171765	0.222699	0.0255935	-0.283716	0.321106	-0.203255	-0.142429	+	Cluster-4	9	9	9	15.4	15.4	15.4	55.792	0	38.821	161310000	10	9488600	2.91962	0.00578234	Q8WU10	Q8WU10	Pyridine nucleotide-disulfide oxidoreductase domain-containing protein 1	PYROXD1	4938
0.116824	0.0471504	-0.148023	0.162756	-0.0978311	-0.129116	0.212109	-0.0766552	-0.134242	+	Cluster-4	6	6	5	67.6	67.6	50	15.521	0	25.81	390460000	14	55780000	2.91425	0.00583139	Q9NS69	Q9NS69	Mitochondrial import receptor subunit TOM22 homolog	TOMM22	6637
0.234588	-0.2709	0.0471504	0.207553	-0.167674	-0.123261	0.251708	-0.12346	-0.137758	+	Cluster-4	6	6	6	31.9	31.9	31.9	19.198	0	25.056	328490000	9	29863000	2.91164	0.00585298	Q13405	Q13405	39S ribosomal protein L49, mitochondrial	MRPL49	2907
0.218131	0.00177994	-0.192587	0.238321	-0.170641	-0.15581	0.149679	-0.00832119	-0.129777	+	Cluster-4	23	23	22	35.7	35.7	34.8	85.225	0	89.05	748120000	33	14387000	2.91152	0.00585298	Q9UHB6	Q9UHB6	LIM domain and actin-binding protein 1	LIMA1	7082
0.101496	-0.186025	0.0731108	0.259077	-0.466033	0.047838	0.172808	-0.37456	0.0587281	+	Cluster-4	5	5	5	52.9	52.9	52.9	10.134	0	10.607	803950000	8	133990000	2.90948	0.00586528	Q9NYJ1	Q9NYJ1	Cytochrome c oxidase assembly factor 4 homolog, mitochondrial	COA4	6846
0.0903801	0.0213712	-0.103404	0.0900816	-0.0558277	-0.079022	0.118177	-0.0736574	-0.0637143	+	Cluster-4	6	6	5	10.4	10.4	9.2	65.991	0	8.604	64385000	6	1839600	2.90873	0.00586786	Q8IXQ5	Q8IXQ5	Kelch-like protein 7	KLHL7	4430
0.178237	-0.152071	-0.0198984	0.251699	-0.227774	-0.131229	0.232947	-0.0559944	-0.164357	+	Cluster-4	5	5	5	34.1	34.1	34.1	18.824	0	14.468	302670000	10	50446000	2.90457	0.00589015	Q8WXD5	Q8WXD5	Gem-associated protein 6	GEMIN6	5018
0.236897	0.0876629	-0.28217	0.193139	-0.0825652	-0.173564	0.146068	0.0537174	-0.162885	+	Cluster-4	29	29	26	48.5	48.5	43.6	79.187	0	242.71	1502900000	47	42940000	2.89581	0.00597941	O60488	O60488	Long-chain-fatty-acid--CoA ligase 4	ACSL4	621
0.18404	-0.0297445	-0.135305	0.0840022	-0.0795055	-0.0470964	0.125769	-0.0546342	-0.08267	+	Cluster-4	15	15	14	67.1	67.1	67.1	18.681	0	216.01	1542400000	25	140210000	2.89244	0.00601054	Q9H773	Q9H773	dCTP pyrophosphatase 1	DCTPP1	6324
0.0695302	-0.104152	0.0297346	0.151703	-0.152071	-0.0700538	0.158941	-0.132326	-0.0628472	+	Cluster-4	3	3	3	8.9	8.9	8.9	43.222	0.0014184	2.56	24277000	3	2023100	2.89039	0.00601979	Q9Y282	Q9Y282	Endoplasmic reticulum-Golgi intermediate compartment protein 3	ERGIC3	7361
0.0807159	-0.0325884	-0.0466637	0.0635354	-0.0189167	-0.0747821	0.0399417	-0.0279419	-0.0196112	+	Cluster-4	20	20	20	56.2	56.2	56.2	34.482	0	134.94	1722300000	40	114820000	2.87702	0.00616495	O14579	O14579	Coatomer subunit epsilon	COPE	325
0.21954	0.0729057	-0.255291	0.234062	-0.148673	-0.166272	0.193549	-0.008194	-0.161731	+	Cluster-4	5	5	5	14.4	14.4	14.4	43.957	0	9.6592	51618000	5	2244200	2.87623	0.00616833	Q7Z6M4	Q7Z6M4	Transcription termination factor 4, mitochondrial;mTERF domain-containing protein 2 processed	MTERF4	4183
0.162618	-0.0305198	-0.117592	0.126047	-0.162868	-0.0325884	0.142794	-0.0943207	-0.0729485	+	Cluster-4	29	29	29	68.6	68.6	68.6	42.945	0	155.04	6204000000	83	238620000	2.87548	0.00616949	Q9UNM6	Q9UNM6	26S proteasome non-ATPase regulatory subunit 13	PSMD13	7290
0.092202	-0.0868235	-0.0078145	0.108379	-0.0846507	-0.0775029	0.132211	-0.0299131	-0.102235	+	Cluster-4	14	14	14	49.1	49.1	49.1	37.535	0	72.943	794190000	22	46717000	2.86902	0.00624008	Q9H9J2	Q9H9J2	39S ribosomal protein L44, mitochondrial	MRPL44	6396
0.0934383	-0.0533382	-0.0401328	0.143206	-0.180841	-0.0369695	0.138518	-0.0884341	-0.0723396	+	Cluster-4	37	37	37	65.4	65.4	65.4	52.904	0	299.25	6820100000	95	272800000	2.86789	0.00624459	O00232	O00232	26S proteasome non-ATPase regulatory subunit 12	PSMD12	252
0.120415	0.100032	-0.202063	0.237933	-0.071158	-0.227277	0.181253	-0.0202115	-0.145513	+	Cluster-4	6	6	6	20.5	20.5	20.5	57.033	0	10.113	62084000	8	2387900	2.86391	0.00629811	Q9NQH7	Q9NQH7	Probable Xaa-Pro aminopeptidase 3	XPNPEP3	6560
0.534255	-0.350401	-0.111572	0.351004	-0.277658	-0.213342	0.302919	-0.0398962	-0.215294	+	Cluster-4	3	3	3	9.3	9.3	9.3	56.025	0	18.702	23916000	5	1993000	2.86247	0.00631124	Q96QD8	Q96QD8	Sodium-coupled neutral amino acid transporter 2	SLC38A2	5605
0.0872473	-0.0643215	-0.0242941	0.0621837	-0.0920707	-0.0104591	0.0894351	-0.0278414	-0.065717	+	Cluster-4	17	17	17	26.8	26.8	26.8	80.058	0	67.245	212790000	19	4625800	2.86149	0.00631481	P05165	P05165	Propionyl-CoA carboxylase alpha chain, mitochondrial	PCCA	1116
0.117091	-0.0577213	-0.0547923	0.0466865	-0.0387057	-0.033805	0.0968652	-0.0169372	-0.0805093	+	Cluster-4	19	19	19	22.4	22.4	22.4	121.72	0	52.467	300480000	20	6132200	2.86165	0.00631481	Q9NNW5	Q9NNW5	WD repeat-containing protein 6	WDR6	6503
0.151487	0.0147137	-0.146518	0.125626	-0.0909211	-0.0921381	0.103641	0.0298839	-0.11296	+	Cluster-4	25	25	25	21.4	21.4	21.4	150.25	0	76.216	530500000	36	8420700	2.859	0.00633017	O95163	O95163	Elongator complex protein 1	IKBKAP	919
0.366873	-0.43413	0.0950904	0.66676	-0.573604	-0.28217	0.529961	-0.266156	-0.236393	+	Cluster-4	3	3	3	8.1	8.1	8.1	58.427	0	6.2417	23450000	3	689720	2.8592	0.00633017	Q9UM82	Q9UM82	Spermatogenesis-associated protein 2	SPATA2	7268
0.215833	-0.172998	-0.0303878	0.208485	-0.115816	-0.163239	0.113171	-0.151457	-0.012375	+	Cluster-4	5	5	5	4.7	4.7	4.7	111.17	0	6.1522	67738000	5	1328200	2.85807	0.00633982	Q96JG6	Q96JG6	Coiled-coil domain-containing protein 132	CCDC132	5493
0.0977314	-0.108843	0.00784209	0.0481277	-0.0505836	-0.0259319	0.0878054	-0.0636382	-0.0407826	+	Cluster-4	26	25	25	37.8	36.5	36.5	97.903	0	225.24	1234100000	44	25187000	2.85529	0.00635684	Q8NB90	Q8NB90	Spermatogenesis-associated protein 5	SPATA5	4670
0.0729682	-0.0222971	-0.0481993	0.0409287	-0.0338932	-0.0311021	0.056394	0.0126196	-0.0606616	+	Cluster-4	26	19	17	38.9	28	26.1	82.722	0	51.84	967310000	42	21984000	2.84898	0.00642603	Q15418	Q15418	Ribosomal protein S6 kinase alpha-1	RPS6KA1	3231
0.242684	-0.20499	-0.0234058	0.151199	-0.0656512	-0.138888	0.174423	-0.0951535	-0.097981	+	Cluster-4	10	10	10	5.2	5.2	5.2	254.39	0	23.811	107420000	14	959070	2.84408	0.00648692	O60287	O60287	Nucleolar pre-ribosomal-associated protein 1	URB1	606
0.244038	-0.14598	-0.0754592	0.144211	-0.118438	-0.089418	0.24686	-0.322036	-0.0305008	+	Cluster-4	4	4	3	8.2	8.2	6.2	53.246	0	5.4592	59316000	4	1913400	2.83782	0.00653679	Q8NCE0	Q8NCE0	tRNA-splicing endonuclease subunit Sen2	TSEN2	4702
0.217211	-0.122067	-0.0798304	0.10237	0.000452529	-0.138257	0.179683	-0.0347562	-0.135922	+	Cluster-4	9	9	9	27.2	27.2	27.2	44.408	0	47.879	287840000	13	17990000	2.83662	0.00654624	P49354	P49354	Protein farnesyltransferase/geranylgeranyltransferase type-1 subunit alpha	FNTA	2034
0.0720405	-0.0112087	-0.0560687	0.0320715	-0.00577052	-0.0424163	0.0358006	-0.0154703	-0.0241833	+	Cluster-4	30	30	30	69.6	69.6	69.6	57.193	0	128.54	1756300000	53	58542000	2.82385	0.00671351	O43660	O43660	Pleiotropic regulator 1	PLRG1	542
0.301884	-0.0276006	-0.229778	0.172018	-0.119789	-0.12017	0.242692	-0.208303	-0.0883033	+	Cluster-4	18	15	15	69.3	60.4	60.4	24.763	0	279.33	11878000000	73	989830000	2.82295	0.00672256	P24534	P24534	Elongation factor 1-beta	EEF1B2	1599
0.255832	-0.238949	0.000410892	0.172968	-0.0687044	-0.160545	0.229712	-0.174905	-0.097039	+	Cluster-4	10	10	10	37.5	37.5	37.5	35.823	0	18.771	356650000	14	22291000	2.82213	0.00672371	P51948	P51948	CDK-activating kinase assembly factor MAT1	MNAT1	2163
0.166931	0.00965234	-0.155247	0.257544	-0.214673	-0.150908	0.319067	-0.158694	-0.165728	+	Cluster-4	5	5	5	6.6	6.6	6.6	114.02	0	5.7589	49623000	5	1012700	2.82097	0.00673359	Q86W92	Q86W92	Liprin-beta-1	PPFIBP1	4283
0.15977	0.0393498	-0.175581	0.257783	-0.140777	-0.201523	0.170291	-0.0658897	-0.110911	+	Cluster-4	3	3	3	8.4	8.4	8.4	42.924	0.00059889	3.7518	36431000	4	2602200	2.8139	0.00681516	Q9NXS2	Q9NXS2	Glutaminyl-peptide cyclotransferase-like protein	QPCTL	6822
0.131873	-0.105974	-0.0225184	0.256558	-0.22337	-0.143075	0.149022	-0.15881	-0.0396387	+	Cluster-4	3	3	3	27.9	27.9	27.9	22.918	0	8.2494	40345000	4	4034500	2.80609	0.00690969	Q9Y535	Q9Y535	DNA-directed RNA polymerase III subunit RPC8	POLR3H	7550
0.333926	-0.19429	-0.101583	0.149086	-0.0811953	-0.122481	0.385817	-0.100087	-0.234616	+	Cluster-4	4	4	4	12.2	12.2	12.2	52.931	0	26.827	86193000	5	4309600	2.80257	0.0069533	Q9UJT0	Q9UJT0	Tubulin epsilon chain	TUBE1	7152
0.170283	-0.020927	-0.13256	0.270349	-0.199677	-0.172998	0.176345	-0.025837	-0.138388	+	Cluster-4	48	48	46	37	37	35.7	138.83	0	255.76	3081400000	81	61627000	2.80109	0.00696882	O60841	O60841	Eukaryotic translation initiation factor 5B	EIF5B	663
0.0837361	-0.0768618	-0.00851644	0.0853759	-0.0251033	-0.0969794	0.102148	-0.0543087	-0.0605953	+	Cluster-4	22	22	22	34.8	34.8	34.8	58.24	0	105.98	1439000000	42	71949000	2.79547	0.00704459	P35269	P35269	General transcription factor IIF subunit 1	GTF2F1	1799
0.0877291	-0.0726959	-0.0160531	0.0380263	-0.0398786	-0.0216334	0.0834991	-0.0351884	-0.0555487	+	Cluster-4	14	14	14	54.7	54.7	54.7	24.701	0	105.03	2194600000	37	168810000	2.79535	0.00704459	Q9BUL8	Q9BUL8	Programmed cell death protein 10	PDCD10	5924
0.196282	-0.0785056	-0.101679	0.393785	-0.253943	-0.270568	0.25993	-0.118379	-0.145992	+	Cluster-4	3	3	3	6.5	6.5	6.5	46.261	0.0011586	3.0345	23115000	4	963130	2.79468	0.00704698	Q5T2R2	Q5T2R2	Decaprenyl-diphosphate synthase subunit 1	PDSS1	3628
0.0674988	-0.0338932	-0.0327675	0.13474	-0.103139	-0.0937185	0.0991472	-0.0420055	-0.0656653	+	Cluster-4	19	19	19	22.5	22.5	22.5	93.569	0	39.045	308930000	23	7184400	2.79478	0.00704698	Q9Y5T5	Q9Y5T5	Ubiquitin carboxyl-terminal hydrolase 16	USP16	7590
0.270903	0.0516981	-0.281565	0.120095	-0.052258	-0.11628	0.205267	0.0179359	-0.184017	+	Cluster-4	7	7	7	41.8	41.8	41.8	20.878	0	31.789	111070000	9	12342000	2.7875	0.00712964	P36404;V9GYD0	P36404;V9GYD0	ADP-ribosylation factor-like protein 2	ARL2;ARL2-SNX15	1827
0.144113	0.0446725	-0.167822	0.167999	-0.13075	-0.109259	0.187156	-0.0781301	-0.116923	+	Cluster-4	10	10	10	51.9	51.9	51.9	29.204	0	92.709	2214900000	37	201350000	2.78592	0.00714369	P28070	P28070	Proteasome subunit beta type-4	PSMB4	1657
0.165456	0.0400701	-0.181985	0.078437	-0.0186787	-0.0935028	0.158249	-0.0562011	-0.107848	+	Cluster-4	81	81	78	39.3	39.3	38.7	242.98	0	323.31	10710000000	188	103980000	2.77863	0.00722471	P27708	P27708	CAD protein;Glutamine-dependent carbamoyl-phosphate synthase;Aspartate carbamoyltransferase;Dihydroorotase	CAD	1648
0.110587	-0.134617	0.0194966	0.145702	-0.14623	-0.0673048	0.158019	-0.0597799	-0.10592	+	Cluster-4	5	5	5	38.6	38.6	38.6	16.145	0	8.9009	247220000	6	27469000	2.77785	0.00722624	Q9UL33;H3BP13	Q9UL33;H3BP13	Trafficking protein particle complex subunit 2-like protein	TRAPPC2L	7213
0.207553	-0.133086	-0.0622012	0.202999	-0.209812	-0.0893107	0.222708	-0.00894614	-0.18085	+	Cluster-4	15	15	15	33.8	33.8	33.8	48.117	0	56.657	508780000	26	17544000	2.77627	0.00723555	Q9BZE1	Q9BZE1	39S ribosomal protein L37, mitochondrial	MRPL37	6068
0.188204	-0.0608007	-0.112443	0.0661675	-0.0643734	-0.0377562	0.141581	-0.102427	-0.066529	+	Cluster-4	55	55	55	79.6	79.6	79.6	59.62	0	323.31	39227000000	310	1060200000	2.77174	0.00727667	P50990	P50990	T-complex protein 1 subunit theta	CCT8	2116
0.125443	-0.0674697	-0.0531053	0.0620765	-0.0028007	-0.0857867	0.100746	-0.0760533	-0.0443452	+	Cluster-4	38	38	38	68.6	68.6	68.6	49.184	0	220.57	8230500000	97	329220000	2.77152	0.00727667	P62191	P62191	26S protease regulatory subunit 4	PSMC1	2414
0.0763036	-0.0112753	-0.0622662	0.0644151	-0.0015651	-0.089584	0.15562	-0.0461673	-0.111938	+	Cluster-4	26	25	25	60.8	58.9	58.9	40.763	0	93.783	2291000000	42	91639000	2.7699	0.00728683	Q08752	Q08752	Peptidyl-prolyl cis-trans isomerase D	PPID	2755
0.132454	-0.15833	0.0257691	0.127846	-0.106048	-0.0826264	0.236691	-0.233211	-0.0708234	+	Cluster-4	1	1	1	3.6	3.6	3.6	48.32	0.0012813	2.6586	3177600	1	226970	2.77007	0.00728683	Q96LT4	Q96LT4	Sphingomyelin synthase-related protein 1	SAMD8	5534
0.11799	-0.0775301	-0.0373898	0.123611	-0.000699886	-0.160272	0.170512	-0.0255161	-0.134518	+	Cluster-4	3	3	3	11.2	11.2	11.2	32.762	0	7.1597	29663000	3	2472000	2.76934	0.00729201	Q56P03	Q56P03	E2F-associated phosphoprotein	EAPP	3517
0.170636	-0.0212505	-0.13217	0.231748	-0.119569	-0.186651	0.201522	0.0985723	-0.223916	+	Cluster-4	14	14	13	36.2	36.2	32.2	41.9	0	38.859	547420000	20	21897000	2.76425	0.00735644	Q15738	Q15738	Sterol-4-alpha-carboxylate 3-dehydrogenase, decarboxylating	NSDHL	3279
0.186806	-0.24984	0.060963	0.356438	-0.327085	-0.192088	0.296813	-0.180993	-0.138685	+	Cluster-4	2	2	2	8.4	8.4	8.4	36.826	0.00015654	4.9345	10037000	2	557600	2.76035	0.00740241	Q969S2	Q969S2	Endonuclease 8-like 2	NEIL2	5212
0.143942	-0.0128089	-0.117517	0.104826	-0.123261	-0.0393773	0.148234	-0.120113	-0.0619035	+	Cluster-4	30	30	30	87.1	87.1	87.1	35.076	0	323.31	9825500000	91	491270000	2.75719	0.00743351	P63244	P63244	Guanine nucleotide-binding protein subunit beta-2-like 1;Guanine nucleotide-binding protein subunit beta-2-like 1, N-terminally processed	GNB2L1	2494
0.0453118	-0.0640542	0.014243	0.02735	-0.0282825	-0.0174624	0.0568026	-0.0651981	-0.0111892	+	Cluster-4	25	25	24	16.5	16.5	15.8	169.01	0	59.482	557650000	28	7966400	2.75409	0.00746978	Q9Y4B6	Q9Y4B6	Protein VPRBP	VPRBP	7509
0.146513	-0.0173954	-0.115497	0.0968552	-0.0989376	-0.0502599	0.111829	-0.108785	-0.0364105	+	Cluster-4	30	30	30	32	32	32	105.35	0	270.49	1686300000	59	34413000	2.7531	0.00748256	P19838	P19838	Nuclear factor NF-kappa-B p105 subunit;Nuclear factor NF-kappa-B p50 subunit	NFKB1	1510
0.120524	-0.0356297	-0.0784148	0.0870154	-0.0599091	-0.0698361	0.078698	0.0388653	-0.096679	+	Cluster-4	7	7	7	12.4	12.4	12.4	62.031	0	15.257	112910000	9	3763700	2.75183	0.0074976	P32780	P32780	General transcription factor IIH subunit 1	GTF2H1	1764
0.241106	-0.286565	0.0593462	0.353447	-0.253155	-0.229778	0.387404	-0.154324	-0.207077	+	Cluster-4	5	5	5	22.8	22.8	22.8	25.171	0	11.967	296770000	8	24730000	2.74983	0.00750107	Q9Y3B3;A0A0A6YYA0	Q9Y3B3;A0A0A6YYA0	Transmembrane emp24 domain-containing protein 7	TMED7;TMED7-TICAM2	9
0.257783	-0.0791141	-0.147696	0.0786093	-0.0255995	-0.0877246	0.208021	-0.0901427	-0.124861	+	Cluster-4	113	113	110	42.3	42.3	41.7	292.75	0	323.31	5787800000	201	35291000	2.7501	0.00750107	Q92616	Q92616	Translational activator GCN1	GCN1L1	5091
0.303236	-0.358772	0.0717268	0.206913	-0.463892	0.109007	0.359969	-0.219222	-0.161234	+	Cluster-4	3	3	2	10.8	10.8	7.2	38.339	0.0011537	2.9538	11019000	2	648190	2.74099	0.00761899	P17707	P17707	S-adenosylmethionine decarboxylase proenzyme;S-adenosylmethionine decarboxylase alpha chain;S-adenosylmethionine decarboxylase beta chain	AMD1	1465
0.0490465	0.0323039	-0.0745905	0.0455158	-0.0257101	-0.0432291	0.0626312	-0.00985105	-0.0519291	+	Cluster-4	22	22	21	39.2	39.2	38.7	66.855	0	183.12	989470000	34	32982000	2.73636	0.00768363	Q9UJX3	Q9UJX3	Anaphase-promoting complex subunit 7	ANAPC7	7159
0.593579	-0.42746	-0.0981722	0.48224	-0.312295	-0.308192	0.578888	0.0435882	-0.423241	+	Cluster-4	1	1	1	5.5	5.5	5.5	24.777	0.0011582	3.0285	40624000	2	3385300	2.73231	0.00773813	Q9Y3Q3	Q9Y3Q3	Transmembrane emp24 domain-containing protein 3	TMED3	7484
0.0761335	-0.0460509	-0.0310303	0.0593985	-0.0973324	-0.00262734	0.0697093	-0.0288665	-0.0449406	+	Cluster-4	45	45	44	10.4	10.4	10.2	527.22	0	99.461	574310000	50	2541200	2.73106	0.00775146	O95714;Q9BVR0	O95714	E3 ubiquitin-protein ligase HERC2	HERC2	995
0.142155	-0.027097	-0.103204	0.225301	-0.202427	-0.117302	0.1991	-0.207777	-0.0521227	+	Cluster-4	9	9	9	61.4	61.4	61.4	17.201	0	104.09	342370000	15	48910000	2.73013	0.00775204	Q9NX24	Q9NX24	H/ACA ribonucleoprotein complex subunit 2	NHP2	6791
0.200399	-0.0638635	-0.120106	0.260309	-0.195119	-0.165106	0.247577	0.0497465	-0.227781	+	Cluster-4	6	6	6	20.9	20.9	20.9	41.74	0	44.413	258780000	8	21565000	2.72807	0.0077786	Q9HCN4	Q9HCN4	GPN-loop GTPase 1	GPN1	6486
0.0921324	-0.0577892	-0.0346576	0.0462776	-0.0107046	-0.057574	0.0533589	-0.0378824	-0.0252932	+	Cluster-4	17	17	15	30.5	30.5	27.4	72.189	0	225.3	785110000	27	20661000	2.72642	0.00779348	Q9UGP4;A6NIX2	Q9UGP4	LIM domain-containing protein 1	LIMD1	7065
0.233716	-0.270568	0.0476728	0.135924	-0.106824	-0.0915636	0.263778	-0.293549	-0.0569377	+	Cluster-4	3	3	3	6.9	6.9	6.9	45.412	0	5.6067	233410000	4	9725300	2.72447	0.00781241	P11309	P11309	Serine/threonine-protein kinase pim-1	PIM1	1308
0.359933	-0.167238	-0.145113	0.503255	-0.439794	-0.227609	0.531923	-0.00988125	-0.359817	+	Cluster-4	3	3	3	7.8	7.8	7.8	37.205	0	5.6181	139520000	6	9965800	2.71985	0.00786935	Q9H3K2	Q9H3K2	Growth hormone-inducible transmembrane protein	GHITM	6236
0.100106	-0.0912213	-0.0111752	0.1215	-0.0566116	-0.113836	0.103769	-0.0197667	-0.0845991	+	Cluster-4	7	6	6	74.8	74.8	74.8	11.602	0	30.658	1466900000	12	244480000	2.7117	0.00800501	Q9UK45	Q9UK45	U6 snRNA-associated Sm-like protein LSm7	LSM7	7167
0.189461	-0.0111752	-0.155029	0.0787454	-0.0513934	-0.0670588	0.158516	-0.0959173	-0.0861395	+	Cluster-4	46	46	46	51.7	51.7	51.7	92.48	0	268.03	6677100000	121	185480000	2.70633	0.00807749	P55884	P55884	Eukaryotic translation initiation factor 3 subunit B	EIF3B	2286
0.159142	-0.0603843	-0.0852867	0.110744	-0.0497377	-0.109171	0.0843586	-0.110724	-0.0106173	+	Cluster-4	5	5	4	9.8	9.8	8.2	63.266	0	12.289	77138000	7	2754900	2.70191	0.00812839	Q8NDF8	Q8NDF8	Non-canonical poly(A) RNA polymerase PAPD5	PAPD5	4726
0.133083	0.0132846	-0.131078	0.0857626	-0.0741292	-0.0553043	0.181465	-0.016975	-0.147915	+	Cluster-4	5	5	5	38	38	38	16.786	0	13.269	393540000	13	43726000	2.69649	0.00820759	P83876	P83876	Thioredoxin-like protein 4A	TXNL4A	2568
0.129694	-0.0810928	-0.0442618	0.0945104	0.0166006	-0.140524	0.160902	-0.037683	-0.120926	+	Cluster-4	9	9	9	9	9	9	152.75	0	35.395	247290000	13	3804400	2.693	0.00826917	Q9BWH6	Q9BWH6	RNA polymerase II-associated protein 1	RPAP1	5989
0.349745	-0.40943	0.0833668	0.334765	-0.663097	0.0795713	0.477531	-0.261255	-0.208149	+	Cluster-4	2	2	2	6.7	6.7	6.7	54.212	0	21.752	66086000	2	4720500	2.69049	0.00829051	Q15043	Q15043	Zinc transporter ZIP14	SLC39A14	3169
0.0442828	-0.00784603	-0.0347481	0.0468334	-0.0496951	-0.0255721	0.0437277	-0.0527518	-0.00718718	+	Cluster-4	13	13	13	17.1	17.1	17.1	119.7	0	121.24	1577900000	23	41525000	2.69151	0.00829051	Q8IZL8	Q8IZL8	Proline-, glutamic acid- and leucine-rich protein 1	PELP1	4489
0.110406	0.0330656	-0.129373	0.0936484	-0.0747821	-0.0654526	0.156018	0.00739893	-0.142835	+	Cluster-4	43	43	43	47.2	47.2	47.2	91.706	0	304.92	4863800000	84	115810000	2.69057	0.00829051	Q96QK1	Q96QK1	Vacuolar protein sorting-associated protein 35	VPS35	5611
0.156996	-0.031775	-0.111433	0.161815	-0.174525	-0.0665983	0.107861	-0.0540443	-0.0669686	+	Cluster-4	20	20	20	72.8	72.8	72.8	33.712	0	125.33	1646800000	44	102920000	2.68988	0.0082921	Q14232	Q14232	Translation initiation factor eIF-2B subunit alpha	EIF2B1	3046
0.228653	-0.105431	-0.101853	0.333926	-0.191963	-0.247151	0.356454	0.0643696	-0.297644	+	Cluster-4	9	9	9	22.7	22.7	22.7	55.722	0	77.187	360850000	15	18043000	2.68611	0.0083586	P43007	P43007	Neutral amino acid transporter A	SLC1A4	1931
0.106035	-0.0674127	-0.0374768	0.0643522	-0.0812795	-0.0212187	0.0542221	-0.0145358	-0.0407164	+	Cluster-4	7	5	5	4.1	3.3	3.3	265.4	0	9.1314	93437000	7	1213500	2.68498	0.00837229	Q04721	Q04721	Neurogenic locus notch homolog protein 2;Notch 2 extracellular truncation;Notch 2 intracellular domain	NOTCH2	2692
0.0838391	-0.00632882	-0.0732117	0.0749325	-0.0688757	-0.0446178	0.0763655	0.0177633	-0.0822952	+	Cluster-4	15	15	15	24.7	24.7	24.7	82.309	0	51.913	308420000	18	8116300	2.67826	0.00846079	Q9H9A5	Q9H9A5	CCR4-NOT transcription complex subunit 10	CNOT10	6386
0.119085	-0.0331297	-0.0788735	0.0498098	-0.0134763	-0.0602234	0.0744084	-0.0619035	-0.0301317	+	Cluster-4	48	48	48	74.7	74.7	74.7	56.44	0	267.59	5393300000	101	168540000	2.6764	0.00848315	Q99615	Q99615	DnaJ homolog subfamily C member 7	DNAJC7	5722
0.148408	-0.0194299	-0.115216	0.289334	-0.0108238	-0.332732	0.181858	0.0615684	-0.193737	+	Cluster-4	3	2	2	12.6	7.2	7.2	22.912	0.0014148	2.5193	156860000	3	17429000	2.67576	0.00849053	Q969T4;Q96LR5	Q969T4;Q96LR5	Ubiquitin-conjugating enzyme E2 E3;Ubiquitin-conjugating enzyme E2 E2	UBE2E3;UBE2E2	5216
0.24684	0.015648	-0.223147	0.232941	-0.235583	-0.103259	0.244051	-0.162332	-0.113994	+	Cluster-4	18	18	18	24	24	24	94.498	0	41.464	598220000	24	14243000	2.67355	0.00852508	Q8IWA0	Q8IWA0	WD repeat-containing protein 75	WDR75	4384
0.0502795	-0.0234886	-0.026931	0.0416738	-0.0533098	-0.0151521	0.0449644	-0.00374318	-0.0384436	+	Cluster-4	3	3	2	7.1	7.1	5.7	59.974	0.00015783	5.1039	26265000	3	938020	2.66966	0.00856905	Q8TAA9	Q8TAA9	Vang-like protein 1	VANGL1	4813
0.0310783	-0.019126	-0.0104178	0.0516981	-0.0453953	-0.0351773	0.0755236	-0.062817	-0.0306493	+	Cluster-4	17	17	16	17	17	16.4	137.42	0	78.156	559400000	24	15983000	2.6615	0.00867957	O95487	O95487	Protein transport protein Sec24B	SEC24B	973
0.173202	-0.00666014	-0.148366	0.0918864	-0.0804502	-0.0587879	0.116354	0.015868	-0.116429	+	Cluster-4	16	15	15	24.3	23.5	23.5	94.134	0	57.502	412010000	20	14715000	2.66107	0.00868346	P42226	P42226	Signal transducer and activator of transcription 6	STAT6	1905
0.0765392	-0.0149662	-0.0587997	0.177572	-0.0343076	-0.194458	0.170825	-0.0552875	-0.118835	+	Cluster-4	6	3	3	5.1	2.9	2.9	109.68	0.00015598	4.8128	285440000	11	23787000	2.65498	0.00878201	Q15714;Q99576	Q15714	TSC22 domain family protein 1	TSC22D1	3276
0.118931	-0.0221779	-0.0868235	0.0531239	0.000410892	-0.0757144	0.0941041	-0.0716837	-0.0414163	+	Cluster-4	32	21	20	47.2	36.9	34.5	76.749	0	78.794	2619500000	53	79380000	2.65259	0.00880424	P17252	P17252	Protein kinase C alpha type	PRKCA	1454
0.103935	0.00257624	-0.0990244	0.160615	-0.146067	-0.0878402	0.146957	-0.0259467	-0.117604	+	Cluster-4	28	28	28	39.7	39.7	39.7	73.45	0	61.341	921540000	38	31777000	2.64019	0.00898478	O95453	O95453	Poly(A)-specific ribonuclease PARN	PARN	965
0.308062	-0.122977	-0.147904	0.129423	0.0786839	-0.223906	0.328058	-0.0145802	-0.244989	+	Cluster-4	1	1	1	2.3	2.3	2.3	63.276	0.0033315	2.203	4545500	1	174830	2.62732	0.0091833	Q53G59	Q53G59	Kelch-like protein 12	KLHL12	3489
0.245543	-0.0157729	-0.194971	0.159142	-0.1527	-0.0812374	0.152869	-0.126149	-0.0629348	+	Cluster-4	2	2	2	11.9	11.9	11.9	20.031	0.00015743	5.0475	38879000	2	7775800	2.62724	0.0091833	Q9Y584	Q9Y584	Mitochondrial import inner membrane translocase subunit Tim22	TIMM22	7556
0.185389	-0.13256	-0.0453953	0.0522748	-0.0576518	-0.0255023	0.145631	-0.139569	-0.0473187	+	Cluster-4	42	42	42	76.5	76.5	76.5	50.227	0	323.31	9540400000	119	433650000	2.62539	0.00920392	Q9Y265	Q9Y265	RuvB-like 1	RUVBL1	7356
0.0875571	-0.0748702	-0.0139239	0.0682036	-0.0891402	-0.0211147	0.107443	-0.0251658	-0.0850892	+	Cluster-4	29	29	28	47	47	46.3	69.284	0	228.87	3331500000	64	95185000	2.62452	0.00921182	P09960	P09960	Leukotriene A-4 hydrolase	LTA4H	1241
0.0702468	-0.0533946	-0.017717	0.0585402	-0.0323634	-0.0565252	0.0383307	-0.00579898	-0.0321232	+	Cluster-4	22	22	22	30.6	30.6	30.6	92.742	0	72.018	561530000	28	13059000	2.6239	0.0092201	Q9UP83	Q9UP83	Conserved oligomeric Golgi complex subunit 5	COG5	7303
0.0730113	-0.029939	-0.0416811	0.142635	-0.0635032	-0.130947	0.0833814	-0.0337546	-0.0562011	+	Cluster-4	12	12	12	19.8	19.8	19.8	93.846	0	54.6	305920000	12	7648100	2.61943	0.00930567	Q9H6E5;H3BRB1	Q9H6E5;H3BRB1	Speckle targeted PIP5K1A-regulated poly(A) polymerase	TUT1	6300
0.0707749	-0.0307614	-0.0386398	0.0283407	0.0165408	-0.0558969	0.0596535	0.0097876	-0.062398	+	Cluster-4	44	44	41	28.9	28.9	27.4	169.45	0	134.66	1188300000	65	12777000	2.61538	0.00937302	Q7Z460	Q7Z460	CLIP-associating protein 1	CLASP1	4146
0.0561261	-0.00912007	-0.0442028	0.0563398	-0.0763765	-0.0145167	0.0875679	-0.0532845	-0.0469867	+	Cluster-4	56	56	55	49.6	49.6	49.6	138.35	0	276.94	3581700000	96	56853000	2.60668	0.00951399	P29144	P29144	Tripeptidyl-peptidase 2	TPP2	1679
0.0831463	-0.0958543	0.00922875	0.140873	-0.125283	-0.0809925	0.105921	-0.208149	0.025161	+	Cluster-4	23	23	23	18.1	18.1	18.1	162.46	0	50.156	305470000	30	4073000	2.60661	0.00951399	Q14191	Q14191	Werner syndrome ATP-dependent helicase	WRN	3039
0.139658	0.0143434	-0.136857	0.145059	-0.13012	-0.0810373	0.16518	0.0231244	-0.160558	+	Cluster-4	33	32	31	37.2	36.6	35.2	118.32	0	115.05	1342900000	51	33572000	2.60375	0.00954722	P53992	P53992	Protein transport protein Sec24C	SEC24C	2233
0.271219	-0.00957725	-0.225725	0.175267	-0.142175	-0.107365	0.135528	-0.0344339	-0.102365	+	Cluster-4	3	3	3	8.6	8.6	8.6	47.135	0	7.2889	26722000	4	989710	2.603	0.0095587	Q9NWX5	Q9NWX5	Ankyrin repeat and SOCS box protein 6	ASB6	6777
0.116211	-0.00218213	-0.104689	0.0660512	-0.0755841	-0.0280609	0.107588	-0.0253897	-0.0855825	+	Cluster-4	67	67	60	51.6	51.6	46	136.37	0	323.31	7550100000	148	121780000	2.60155	0.00958074	Q86VP6	Q86VP6	Cullin-associated NEDD8-dissociated protein 1	CAND1	4268
0.122829	-0.117359	-0.00577052	0.154899	-0.0803281	-0.12954	0.0896555	-0.052024	-0.0501998	+	Cluster-4	8	8	8	10.8	10.8	10.8	75.598	0	11.761	413640000	10	10089000	2.59386	0.00970141	Q68D10	Q68D10	Protein SPT2 homolog	SPTY2D1	3748
0.203709	0.120593	-0.291088	0.173385	-0.104571	-0.135604	0.252264	-0.0227052	-0.196978	+	Cluster-4	50	50	41	25.3	25.3	21.4	265.55	0	191.14	973780000	70	8114800	2.59346	0.00970526	Q13085	Q13085	Acetyl-CoA carboxylase 1;Biotin carboxylase	ACACA	2848
0.208869	0.0431976	-0.21982	0.139587	0.00307104	-0.180841	0.180062	-0.125868	-0.0855599	+	Cluster-4	8	8	8	54.2	54.2	54.2	17.769	0	66.231	885580000	16	126510000	2.59114	0.00972215	O14933	O14933	Ubiquitin/ISG15-conjugating enzyme E2 L6	UBE2L6	370
0.486395	-0.374546	-0.0601388	0.52154	-0.137917	-0.42013	0.58465	0.0557503	-0.439814	+	Cluster-4	1	1	1	3.6	3.6	3.6	30.654	0.0041345	2.0618	13127000	1	875170	2.58987	0.00974121	P13598	P13598	Intercellular adhesion molecule 2	ICAM2	1345
0.146406	-0.143075	0.00100836	0.0841917	-0.0357395	-0.0868685	0.128384	-0.0956692	-0.0590689	+	Cluster-4	6	6	6	20.9	20.9	20.9	36.201	0	9.7426	473290000	11	29581000	2.58815	0.00976912	Q9Y3S2	Q9Y3S2	Zinc finger protein 330	ZNF330	7486
0.159332	0.0192284	-0.15581	0.15039	-0.110843	-0.104219	0.233472	0.0646627	-0.22701	+	Cluster-4	15	15	13	44.9	44.9	40.5	39.154	0	31.976	978650000	21	48933000	2.58313	0.00985649	Q4G0F5	Q4G0F5	Vacuolar protein sorting-associated protein 26B	VPS26B	3455
0.105077	-0.000112697	-0.0973324	0.185576	-0.168944	-0.100012	0.160518	-0.119033	-0.0715366	+	Cluster-4	26	26	26	57.1	57.1	57.1	39.93	0	233.07	3252500000	77	162630000	2.58134	0.00988206	O15372	O15372	Eukaryotic translation initiation factor 3 subunit H	EIF3H	450
0.0349556	0.0310254	-0.0576129	0.0489594	-0.0158679	-0.0563265	0.0599974	-0.0252932	-0.0390214	+	Cluster-4	26	26	25	24.7	24.7	23.4	122.95	0	58.005	740580000	33	14812000	2.58144	0.00988206	O60524	O60524	Nuclear export mediator factor NEMF	NEMF	628
0.073498	-0.0284152	-0.043859	0.0296776	0.0222963	-0.0631396	0.0512163	-0.00470537	-0.0435555	+	Cluster-4	28	28	28	58.4	58.4	58.4	60.618	0	135.15	1144800000	42	42399000	2.57468	0.00998535	Q69YN2	Q69YN2	CWF19-like protein 1	CWF19L1	3763
0.197104	-0.0282336	-0.147586	0.101137	0.0500146	-0.176939	0.260656	-0.125562	-0.143086	+	Cluster-4	5	5	5	8.9	8.9	8.9	47.34	0.0001561	4.8408	142150000	5	8361600	2.57499	0.00998535	Q6GMV2	Q6GMV2	SET and MYND domain-containing protein 5	SMYD5	3786
0.19512	-0.0487352	-0.12784	0.0742759	-0.0826944	-0.0326401	0.17498	-0.141617	-0.0704576	+	Cluster-4	10	10	10	42.8	42.8	42.8	35.348	0	68.65	2982100000	29	175420000	2.5741	0.00999269	Q13155	Q13155	Aminoacyl tRNA synthase complex-interacting multifunctional protein 2	AIMP2	2867
0.237303	0.274063	-0.439794	0.211517	0.284466	-0.423227	0.246382	0.344742	-0.411678	+	Cluster-5	16	16	16	36.1	36.1	36.1	47.355	0	33.625	281270000	19	10417000	7.16121	0.000208979	O75955	O75955	Flotillin-1	FLOT1	843
0.0633882	0.20426	-0.252002	0.0779297	0.171334	-0.233196	0.0943068	0.224207	-0.226236	+	Cluster-5	105	105	103	67.8	67.8	67.3	135.65	0	323.31	15580000000	260	239690000	6.40218	0.000208979	O95347;Q8IYE0	O95347	Structural maintenance of chromosomes protein 2	SMC2	949
0.326945	0.529944	-0.68435	0.207813	0.654502	-0.698623	0.303482	0.638028	-0.655966	+	Cluster-5	6	6	6	48.1	48.1	48.1	14.716	0	15.743	255140000	6	28348000	6.52469	0.000208979	P09382	P09382	Galectin-1	LGALS1	1219
0.620693	0.0353577	-0.530538	0.654502	-0.0135164	-0.632155	0.745423	0.0355038	-0.522694	+	Cluster-5	6	6	6	27.9	27.9	27.9	25.409	0	48.17	838360000	15	139730000	6.37051	0.000208979	P09564	P09564	T-cell antigen CD7	CD7	1228
0.0737883	0.203411	-0.261915	0.0885989	0.192635	-0.263998	0.0809586	0.213838	-0.208964	+	Cluster-5	8	8	5	8.6	8.6	5.6	91.807	0.00015547	4.6982	61996000	6	1409000	6.45962	0.000208979	Q5SZL2	Q5SZL2	Centrosomal protein of 85 kDa-like	CEP85L	3612
0.217477	0.137821	-0.320296	0.213831	0.120593	-0.339147	0.21722	0.154285	-0.267082	+	Cluster-5	2	2	2	4.7	4.7	4.7	49.024	0.0044059	2.0326	47092000	2	2140600	6.47315	0.000208979	Q5T7M9	Q5T7M9	Protein FAM69A	FAM69A	3647
0.31523	0.382215	-0.596456	0.236434	0.453051	-0.530538	0.344742	0.471015	-0.5472	+	Cluster-5	8	8	8	13.3	13.3	13.3	73.451	0	17.11	109660000	12	3225300	6.38663	0.000208979	Q8N1K5	Q8N1K5	Protein THEMIS	THEMIS	4525
0.146606	0.284024	-0.392244	0.20151	0.284024	-0.416338	0.223811	0.290385	-0.353947	+	Cluster-5	10	10	9	22.2	22.2	20	55.392	0	16.864	134730000	12	4811700	6.57403	0.000208979	Q9BW62	Q9BW62	Katanin p60 ATPase-containing subunit A-like 1	KATNAL1	5974
0.0822906	0.20194	-0.26963	0.070029	0.192128	-0.239867	0.111206	0.228338	-0.244423	+	Cluster-5	105	105	104	63.9	63.9	63.9	147.18	0	323.31	11660000000	223	164220000	6.62923	0.000208979	Q9NTJ3	Q9NTJ3	Structural maintenance of chromosomes protein 4	SMC4	6661
0.724368	-0.0324982	-0.551001	0.574186	0.00251555	-0.573604	0.708757	0.04277	-0.519388	+	Cluster-5	13	13	13	47.9	47.9	47.9	32.948	0	89.961	578950000	23	52632000	6.29175	0.000221057	Q6P9H5;Q9NUV9	Q6P9H5	GTPase IMAP family member 6	GIMAP6	3895
0.676838	0.131873	-0.62044	0.584626	0.0140925	-0.596456	0.70217	0.097666	-0.530576	+	Cluster-5	4	4	4	16	16	16	27.683	0	8.2043	152660000	8	12722000	6.23733	0.000224191	P09326	P09326	CD48 antigen	CD48	1218
0.0659379	0.207068	-0.256809	0.0544326	0.180477	-0.212996	0.0934539	0.217749	-0.223157	+	Cluster-5	28	28	28	37	37	37	102.36	0	192.2	1532500000	42	33316000	6.18256	0.000225052	A0FGR8	A0FGR8	Extended synaptotagmin-2	ESYT2	39
0.392604	0.154374	-0.449766	0.317284	0.212964	-0.507522	0.406833	0.247973	-0.449789	+	Cluster-5	8	8	8	41.4	41.4	41.4	33.697	0	32.182	368930000	10	28379000	6.0767	0.000237155	Q99439	Q99439	Calponin-2	CNN2	5686
0.174717	0.134423	-0.283716	0.189621	0.153548	-0.338075	0.189848	0.208239	-0.280092	+	Cluster-5	62	62	56	54.6	54.6	50.9	112.59	0	323.31	7696800000	140	139940000	5.8366	0.000246284	O43491	O43491	Band 4.1-like protein 2	EPB41L2	522
0.414724	0.185991	-0.476465	0.290812	0.236897	-0.489356	0.445444	0.235299	-0.473459	+	Cluster-5	15	15	15	62.1	62.1	62.1	23.772	0	68.732	920370000	32	65740000	5.77077	0.000246284	O95816	O95816	BAG family molecular chaperone regulator 2	BAG2	1007
0.328036	0.0491986	-0.318133	0.260871	0.0356712	-0.331202	0.345626	0.112209	-0.317426	+	Cluster-5	13	13	12	14.3	14.3	13.5	111.69	0	58.776	297530000	16	6919400	5.75926	0.000246284	P41226	P41226	Ubiquitin-like modifier-activating enzyme 7	UBA7	1890
0.0878448	0.0784048	-0.150908	0.0933718	0.0637273	-0.177814	0.0923703	0.0995429	-0.144791	+	Cluster-5	36	36	36	39.7	39.7	39.7	106.92	0	137.14	1501700000	58	37543000	5.91556	0.000246284	Q13111	Q13111	Chromatin assembly factor 1 subunit A	CHAF1A	2853
0.0737274	0.349745	-0.388954	0.105553	0.369614	-0.38236	0.035608	0.408797	-0.294672	+	Cluster-5	2	2	2	10.6	10.6	10.6	32.977	0	7.8962	12947000	2	1177000	5.76738	0.000246284	Q7LFL8	Q7LFL8	CXXC-type zinc finger protein 5	CXXC5	4107
0.110639	0.234588	-0.32517	0.155928	0.220926	-0.350401	0.1758	0.303964	-0.332274	+	Cluster-5	17	17	15	18.4	18.4	16.6	126.32	0	32	458540000	20	7278400	5.88547	0.000246284	Q96SB8	Q96SB8	Structural maintenance of chromosomes protein 6	SMC6	5655
0.171217	0.0443878	-0.191963	0.153096	0.0343882	-0.215284	0.140973	0.0613884	-0.162332	+	Cluster-5	9	9	9	44	44	44	18.237	0	31.319	1644300000	26	205530000	5.77565	0.000246284	Q9Y3C6	Q9Y3C6	Peptidyl-prolyl cis-trans isomerase-like 1	PPIL1	7459
0.160615	0.435718	-0.513154	0.157283	0.486395	-0.47341	0.200896	0.371141	-0.39003	+	Cluster-5	4	4	4	10.8	10.8	10.8	48.992	0.00015635	4.8898	31386000	4	1743700	5.72326	0.000248943	Q8WWN9;G9CGD6;Q4L235	Q8WWN9;G9CGD6	Interactor protein for cytohesin exchange factors 1	IPCEF1;CNKSR3	203
1.03939	-0.173156	-0.742947	1.19013	-0.213643	-1.03418	1.0953	-0.0450848	-0.780147	+	Cluster-5	6	6	5	26.7	26.7	24	34.508	0	22.229	260290000	7	18592000	5.66739	0.000268197	Q8NHV1	Q8NHV1	GTPase IMAP family member 7	GIMAP7	4799
0.30698	-0.0293799	-0.231806	0.25264	-0.0673443	-0.243473	0.329834	0.00353706	-0.257677	+	Cluster-5	17	14	14	40.1	35.9	35.9	43.171	0	58.84	2991400000	37	230110000	5.62945	0.000274143	P54727	P54727	UV excision repair protein RAD23 homolog B	RAD23B	2250
0.947794	-0.335645	-0.498042	1.09528	-0.632155	-0.563677	1.03941	-0.536478	-0.452752	+	Cluster-5	9	9	9	11.6	11.6	11.6	76.218	0	20.374	146110000	9	3746400	5.62938	0.000274143	Q96M89	Q96M89	Coiled-coil domain-containing protein 138	CCDC138	5538
-0.0350944	0.244646	-0.198897	0.0112449	0.208485	-0.184318	-0.00914594	0.226035	-0.145196	+	Cluster-5	21	21	21	16.3	16.3	16.3	151.09	0	54.265	591950000	28	9547500	5.64253	0.000274143	Q9HAW4	Q9HAW4	Claspin	CLSPN	6429
0.000556544	0.174883	-0.165381	-0.000146732	0.233716	-0.185357	0.00579485	0.245566	-0.173167	+	Cluster-5	9	9	9	88.4	88.4	88.4	15.892	0	133.43	1449800000	23	207120000	5.64437	0.000274143	Q9Y2V2	Q9Y2V2	Calcium-regulated heat stable protein 1	CARHSP1	7411
0.0421729	0.154899	-0.188637	0.0219043	0.148729	-0.151437	0.0242222	0.194232	-0.151749	+	Cluster-5	55	55	53	48.3	48.3	48.3	101.73	0	274.89	6008300000	97	117810000	5.54052	0.000313689	P18858	P18858	DNA ligase 1	LIG1	1490
0.0272649	0.135746	-0.151276	0.0381488	0.0955315	-0.131841	0.0453279	0.126427	-0.122816	+	Cluster-5	100	100	99	55.5	55.5	55.4	170.9	0	323.31	9656400000	185	125410000	5.52871	0.000313689	Q9UIG0	Q9UIG0	Tyrosine-protein kinase BAZ1B	BAZ1B	7125
0.184484	0.00185632	-0.164068	0.152175	0.0250565	-0.208754	0.155752	0.0343123	-0.159122	+	Cluster-5	40	40	40	63	63	63	63.541	0	323.31	6941600000	122	257100000	5.47366	0.000329596	P46060	P46060	Ran GTPase-activating protein 1	RANGAP1	1959
0.100352	0.0276898	-0.118645	0.0941363	-0.00689211	-0.121498	0.114119	-0.00324913	-0.103621	+	Cluster-5	13	13	13	11.3	11.3	11.3	103.05	0	41.681	131370000	16	3127900	5.43508	0.000333798	Q15361	Q15361	Transcription termination factor 1	TTF1	3216
0.0923584	0.324588	-0.38236	0.0332804	0.317284	-0.28008	0.101726	0.388233	-0.33122	+	Cluster-5	33	33	33	45.9	45.9	45.9	82.629	0	104.38	2335400000	70	56961000	5.41371	0.000337842	P23743	P23743	Diacylglycerol kinase alpha	DGKA	1592
0.118309	0.0392962	-0.141103	0.1023	0.0246034	-0.156011	0.0941993	0.0407632	-0.111273	+	Cluster-5	14	14	14	20.9	20.9	20.9	65.947	0	33.306	478590000	22	19941000	5.38901	0.000340172	Q14181	Q14181	DNA polymerase alpha subunit B	POLA2	3035
0.443355	-0.0235958	-0.3552	0.368065	0.0299663	-0.425547	0.52691	0.0281837	-0.376174	+	Cluster-5	6	6	6	17.1	17.1	17.1	44.455	0	39.111	241470000	11	16098000	5.37238	0.00034307	Q9H6P5	Q9H6P5	Threonine aspartase 1;Threonine aspartase subunit alpha;Threonine aspartase subunit beta	TASP1	6306
0.197406	0.133405	-0.299647	0.132518	0.107988	-0.245778	0.200573	0.168012	-0.266705	+	Cluster-5	30	30	29	65	65	64.1	46.51	0	215.59	2757900000	59	98498000	5.33268	0.000356246	Q96I99	Q96I99	Succinyl-CoA ligase [GDP-forming] subunit beta, mitochondrial	SUCLG2	5466
0.162756	0.0180955	-0.158597	0.136521	0.0457995	-0.209174	0.191178	0.0436179	-0.189138	+	Cluster-5	8	7	7	11	9.9	9.9	87.064	0	13.178	98553000	8	3398400	5.29744	0.000378474	Q8IV53	Q8IV53	DENN domain-containing protein 1C	DENND1C	4366
0.128565	0.0314496	-0.142891	0.0925649	0.0241386	-0.145187	0.150951	0.0417954	-0.159603	+	Cluster-5	11	11	11	13.7	13.7	13.7	114.87	0	24.953	116750000	13	2289100	5.27734	0.000384628	Q0VD83	Q0VD83	Apolipoprotein B receptor	APOBR	2773
0.258585	0.0536009	-0.269252	0.221157	-0.0128089	-0.252002	0.220666	0.0810999	-0.225178	+	Cluster-5	13	13	13	17.9	17.9	17.9	82.43	0	28.169	230050000	13	6766200	5.21188	0.000395276	P29728	P29728	2-5-oligoadenylate synthase 2	OAS2	1693
0.043578	0.200048	-0.229184	0.0433908	0.186959	-0.20645	0.00785509	0.263207	-0.186874	+	Cluster-5	28	28	28	19	19	19	168.89	0	141.07	846890000	40	12454000	5.21061	0.000395276	P42695	P42695	Condensin-2 complex subunit D3	NCAPD3	1922
0.0352629	0.130608	-0.154149	0.0668367	0.109409	-0.178353	0.0802723	0.106788	-0.137594	+	Cluster-5	48	48	46	75.5	75.5	75.5	50.679	0	323.31	14463000000	173	628800000	5.25218	0.000395276	Q16181	Q16181	Septin-7	2020-09-07	3308
0.0317276	0.140341	-0.160355	0.0116904	0.157149	-0.145647	0.0771734	0.161357	-0.172671	+	Cluster-5	44	44	43	19	19	18.7	268.88	0	93.993	547980000	50	4383800	5.18389	0.000404823	Q7Z7A1;REV__Q5VU69	Q7Z7A1	Centriolin	CNTRL	4187
0.277226	0.365187	-0.556041	0.312186	0.191705	-0.476465	0.313428	0.351025	-0.45721	+	Cluster-5	10	10	10	23.6	23.6	23.6	47.064	0	31.366	204400000	11	7861600	5.15318	0.000409267	Q14254	Q14254	Flotillin-2	FLOT2	3052
0.524543	0.162473	-0.558228	0.398442	0.281496	-0.645865	0.441374	0.372135	-0.551017	+	Cluster-5	14	14	11	33.8	33.8	30.3	44.2	0	119.87	1627500000	32	108500000	5.16036	0.000409267	Q9UJU2	Q9UJU2	Lymphoid enhancer-binding factor 1	LEF1	7154
0.103866	0.255522	-0.338075	0.124139	0.171088	-0.285848	0.17174	0.274077	-0.311944	+	Cluster-5	27	27	27	38.7	38.7	38.7	71.45	0	69.36	1373500000	41	39243000	5.161	0.000409267	Q9Y5K6	Q9Y5K6	CD2-associated protein	CD2AP	7572
0.0212006	0.19512	-0.202427	0.0279754	0.207068	-0.202971	-0.00921767	0.282023	-0.183405	+	Cluster-5	4	4	4	4	4	4	134.61	0	6.2465	31225000	6	495640	5.10656	0.000409725	Q2NKJ3	Q2NKJ3	CST complex subunit CTC1	CTC1	3386
0.135746	0.00484181	-0.126728	0.12933	0.00871284	-0.173291	0.166945	0.0369048	-0.168961	+	Cluster-5	19	18	18	26.4	26.4	26.4	82.253	0	38.331	710110000	28	18687000	5.11396	0.000409725	Q9UBD5	Q9UBD5	Origin recognition complex subunit 3	ORC3	6999
0.157754	0.220654	-0.350401	0.0694239	0.219671	-0.25945	0.159783	0.238339	-0.284335	+	Cluster-5	2	2	2	4.2	4.2	4.2	54.371	0.00045879	4.2415	34098000	2	1482500	5.03945	0.000433428	O60861	O60861	Growth arrest-specific protein 7	GAS7	664
0.506882	0.162618	-0.540758	0.465958	0.004058	-0.486043	0.648816	0.163187	-0.531925	+	Cluster-5	14	14	12	23.3	23.3	20.8	77.828	0	26.298	334060000	19	10439000	5.02016	0.000440526	P24723;H0YJX3	P24723	Protein kinase C eta type	PRKCH	1603
0.125518	0.253367	-0.352035	0.0282326	0.324588	-0.279228	0.136538	0.297262	-0.298381	+	Cluster-5	12	12	12	31.4	31.4	31.4	40.529	0	25.977	397450000	18	20918000	4.99098	0.000466545	P35236;REV__O75330	P35236	Tyrosine-protein phosphatase non-receptor type 7	PTPN7	1792
0.254366	0.702112	-0.780101	0.0581963	0.809313	-0.587259	0.259354	0.912646	-0.829795	+	Cluster-5	1	1	1	2.4	2.4	2.4	54.577	0.001281	2.6439	11860000	1	474400	4.9696	0.00048112	P06127	P06127	T-cell surface glycoprotein CD5	CD5	1131
0.25109	0.0254492	-0.240218	0.207402	0.0864791	-0.309912	0.294604	0.022605	-0.246445	+	Cluster-5	6	5	5	12.8	10.3	10.3	59.241	0	9.8886	360240000	12	13855000	4.93756	0.000509612	Q9BTT6	Q9BTT6	Leucine-rich repeat-containing protein 1	LRRC1	5893
0.284878	-0.0267745	-0.218201	0.245543	-0.0481138	-0.250324	0.293892	0.0642971	-0.264842	+	Cluster-5	6	6	5	45.3	45.3	35.9	13.667	0	15.854	557380000	13	69672000	4.90771	0.000522932	P60520;Q9H0R8	P60520	Gamma-aminobutyric acid receptor-associated protein-like 2	GABARAPL2	2342
0.377499	0.0312115	-0.342062	0.43377	-0.0305198	-0.439794	0.562007	-0.0255842	-0.365904	+	Cluster-5	3	3	3	6.9	6.9	6.9	74.823	0	11.682	19538000	3	592050	4.89486	0.000523588	O75326	O75326	Semaphorin-7A	SEMA7A	726
0.39588	-0.0135811	-0.315299	0.261269	-0.00364103	-0.304895	0.313065	-0.0207042	-0.234007	+	Cluster-5	4	4	4	12.7	12.7	12.7	49.772	0	12.146	40144000	6	1486800	4.89808	0.000523588	Q14142	Q14142	Tripartite motif-containing protein 14	TRIM14	3019
0.0462776	0.0649008	-0.102217	0.0561727	0.0691158	-0.135067	0.0385956	0.0875679	-0.0919357	+	Cluster-5	8	8	8	20.4	20.4	20.4	54.699	0	26.294	268920000	10	12223000	4.85051	0.000545795	Q8N8D1	Q8N8D1	Programmed cell death protein 7	PDCD7	4630
0.574186	0.149014	-0.587259	0.531912	-0.0243955	-0.519357	0.73705	0.192943	-0.580261	+	Cluster-5	10	10	10	8.5	8.5	8.5	130.85	0	20.105	163200000	13	2914400	4.82802	0.000558315	P56199	P56199	Integrin alpha-1	ITGA1	2291
0.029201	0.326343	-0.329057	0.0151083	0.265237	-0.224467	0.069392	0.258827	-0.230439	+	Cluster-5	6	6	6	15.6	15.6	15.6	41.935	0	10.376	64343000	7	2924700	4.82714	0.000558315	Q68CQ7	Q68CQ7	Glycosyltransferase 8 domain-containing protein 1	GLT8D1	3745
0.0967143	0.10866	-0.192386	0.0905365	0.0613701	-0.170427	0.0943556	0.147309	-0.176782	+	Cluster-5	7	7	7	22.1	22.1	22.1	44.301	0	28.013	160120000	8	8006200	4.81796	0.00056219	Q9NXX6	Q9NXX6	Non-structural maintenance of chromosomes element 4 homolog A	NSMCE4A	6828
0.0811679	0.114466	-0.183273	0.0599353	0.121746	-0.179934	0.0382287	0.182564	-0.157516	+	Cluster-5	11	11	11	13.5	13.5	13.5	87.116	0	19.94	321850000	17	8698700	4.79486	0.000573091	O75843	O75843	AP-1 complex subunit gamma-like 2	AP1G2	822
0.240873	0.276661	-0.446718	0.217735	0.242475	-0.407165	0.189055	0.443373	-0.418616	+	Cluster-5	18	18	18	36.2	36.2	36.2	51.925	0	60.746	523310000	26	18690000	4.7928	0.000573091	Q16566;O43353	Q16566	Calcium/calmodulin-dependent protein kinase type IV	CAMK4	3326
0.477492	0.338288	-0.645865	0.273595	0.371119	-0.540758	0.534267	0.465997	-0.645895	+	Cluster-5	7	7	7	14.3	14.3	14.3	54.163	0	18.647	315300000	12	13137000	4.80051	0.000573091	Q9H3G5	Q9H3G5	Probable serine carboxypeptidase CPVL	CPVL	6233
0.114994	0.0335474	-0.133998	0.0947001	0.0284529	-0.150633	0.102312	0.00502712	-0.0973394	+	Cluster-5	8	8	8	11.5	11.5	11.5	90.631	0	34.454	101390000	9	2982000	4.781	0.000580067	Q6NUQ1	Q6NUQ1	RAD50-interacting protein 1	RINT1	3830
0.188872	0.411044	-0.519357	0.338288	0.48224	-0.716458	0.207562	0.593614	-0.563698	+	Cluster-5	2	2	2	7.8	7.8	7.8	35.619	0.0012791	2.6008	13495000	2	793850	4.78399	0.000580067	Q9H7P6	Q9H7P6	Multivesicular body subunit 12B	MVB12B	6339
0.10143	0.39588	-0.442387	0.147986	0.531912	-0.50252	0.00403797	0.554489	-0.368309	+	Cluster-5	4	4	4	9.9	9.9	9.9	52.259	0	7.5797	329250000	5	18291000	4.76909	0.0005816	O95864	O95864	Fatty acid desaturase 2	FADS2	1017
0.175516	0.0129591	-0.167342	0.104748	-0.0047674	-0.136702	0.14322	0.0152124	-0.137373	+	Cluster-5	4	4	4	6.5	6.5	6.5	56.593	0.00030604	4.2592	43081000	4	1723200	4.74446	0.000587587	Q15742	Q15742	NGFI-A-binding protein 2	NAB2	3280
0.175788	0.153835	-0.304895	0.172474	0.0462776	-0.244048	0.219824	0.130902	-0.258348	+	Cluster-5	14	8	8	23.1	13.9	13.9	59.473	0	29.381	890580000	23	42409000	4.7264	0.000597989	Q9UEW8	Q9UEW8	STE20/SPS1-related proline-alanine-rich protein kinase	STK39	7049
0.0956488	0.0333212	-0.118952	0.103069	0.0575481	-0.183397	0.115102	0.0457358	-0.132094	+	Cluster-5	16	16	16	43.6	43.6	43.6	39.436	0	58.149	1109500000	26	58396000	4.71627	0.000600861	Q9NWY4;A8MVJ9	Q9NWY4	UPF0609 protein C4orf27	C4orf27	6779
0.88252	0.261618	-1.03418	0.676838	0.0697398	-0.780101	0.857451	0.287513	-0.698646	+	Cluster-5	6	6	6	19.8	19.8	19.8	36.939	0	25.904	864890000	15	54055000	4.71023	0.000602413	P29016	P29016	T-cell surface glycoprotein CD1b	CD1B	1674
0.255522	0.0189865	-0.236383	0.191937	-0.0526793	-0.196631	0.284056	0.0214976	-0.237854	+	Cluster-5	26	26	26	25.2	25.2	25.2	125.57	0	126.2	642520000	39	11899000	4.70828	0.000602587	O60879	O60879	Protein diaphanous homolog 2	DIAPH2	667
0.0265177	0.176791	-0.191558	0.0446725	0.269379	-0.260764	0.0258964	0.237118	-0.185705	+	Cluster-5	21	21	20	28.9	28.9	26.6	84.673	0	34.169	431350000	24	10521000	4.70243	0.000605691	Q6SJ93	Q6SJ93	Protein FAM111B	FAM111B	3945
0.143206	0.0139281	-0.139234	0.0877944	-0.00549663	-0.114374	0.111751	0.00690371	-0.107098	+	Cluster-5	16	16	14	39.1	39.1	35.5	46.105	0	68.565	1146500000	28	54594000	4.69836	0.000606435	P32121;P36575	P32121	Beta-arrestin-2	ARRB2	1757
0.0819205	0.066275	-0.135496	0.0823374	0.0297873	-0.137051	0.107389	0.0940079	-0.154644	+	Cluster-5	26	26	26	46.9	46.9	46.9	55.435	0	149.18	2806100000	43	103930000	4.69399	0.000607499	Q7Z3B4	Q7Z3B4	Nucleoporin p54	NUP54	4130
0.0462307	0.0600711	-0.097587	0.0597092	0.0170718	-0.0991581	0.0631099	0.0483887	-0.0900863	+	Cluster-5	10	10	10	18.3	18.3	18.3	79.135	0	48.134	316340000	14	10205000	4.67998	0.000608306	Q9H6R7	Q9H6R7	WD repeat and coiled-coil-containing protein C2orf44	C2orf44	6311
0.105363	0.332372	-0.407165	0.139658	0.237933	-0.342062	0.0632686	0.390548	-0.304912	+	Cluster-5	2	2	2	2.1	2.1	2.1	162.77	0	21.03	43698000	2	642620	4.66786	0.000622311	O15360	O15360	Fanconi anemia group A protein	FANCA	448
0.0718252	0.11736	-0.179345	0.0765392	0.133249	-0.205823	0.11658	0.201328	-0.22729	+	Cluster-5	27	27	26	23.6	23.6	22.9	128.81	0	47.05	511850000	30	9306300	4.63023	0.000645599	Q8IY18	Q8IY18	Structural maintenance of chromosomes protein 5	SMC5	4437
0.0566932	0.237303	-0.281089	0.0461855	0.191321	-0.211666	0.109018	0.16518	-0.203255	+	Cluster-5	36	36	33	75.2	75.2	73.6	41.97	0	183.5	5666700000	94	257580000	4.63597	0.000645599	Q8WYJ6;O43236	Q8WYJ6	Septin-1	2020-09-01	5037
0.121234	0.0194966	-0.127246	0.11302	0.0184457	-0.162316	0.126427	-0.0193851	-0.103955	+	Cluster-5	23	23	23	61.1	61.1	61.1	45.476	0	113.78	3142200000	54	174570000	4.63103	0.000645599	Q99986	Q99986	Serine/threonine-protein kinase VRK1	VRK1	5768
0.304622	-0.0112459	-0.247151	0.235575	-0.106516	-0.201371	0.352446	-0.0464527	-0.243184	+	Cluster-5	8	8	7	3.7	3.7	3.4	243.63	0	10.888	124870000	9	1357300	4.62532	0.000650498	Q9UM47	Q9UM47	Neurogenic locus notch homolog protein 3;Notch 3 extracellular truncation;Notch 3 intracellular domain	NOTCH3	7266
0.134339	0.0969511	-0.209174	0.107434	0.113222	-0.224933	0.117371	0.0636925	-0.144228	+	Cluster-5	3	2	2	6.6	4.3	4.3	38.787	0.0099356	1.6199	48091000	3	4007600	4.6237	0.000650507	O14948;O75030	O14948	Transcription factor EC	TFEC	372
0.776967	0.445426	-1.13894	0.857428	0.159332	-1.13894	0.947818	0.238906	-0.742983	+	Cluster-5	2	2	2	4.3	4.3	4.3	71.158	0.0011451	2.761	33574000	2	1199100	4.62076	0.000651769	Q8NCL4	Q8NCL4	Polypeptide N-acetylgalactosaminyltransferase 6	GALNT6	4709
0.0256305	0.200399	-0.210501	0.0266968	0.149086	-0.157713	0.0911256	0.154913	-0.179954	+	Cluster-5	15	15	14	32.2	32.2	31.1	51.4	0	41.94	854540000	24	34182000	4.59053	0.000681858	Q15054	Q15054	DNA polymerase delta subunit 3	POLD3	3176
0.141407	0.10023	-0.2184	0.100988	0.0469176	-0.173417	0.121113	0.132597	-0.191213	+	Cluster-5	18	18	18	34.6	34.6	34.6	58.805	0	82.139	833790000	26	29778000	4.58528	0.000685153	P49643	P49643	DNA primase large subunit	PRIM2	2053
-0.0052482	0.336084	-0.304144	0.0903212	0.221157	-0.282626	0.0460316	0.363485	-0.275659	+	Cluster-5	66	66	65	55.6	55.6	55.6	119.16	0	274.57	6630300000	124	100460000	4.57171	0.000693709	P52732	P52732	Kinesin-like protein KIF11	KIF11	2187
0.0869425	0.0374602	-0.11482	0.103631	-0.00590803	-0.134913	0.115373	-0.00803619	-0.102155	+	Cluster-5	15	15	15	25.7	25.7	25.7	84.781	0	48.693	680650000	30	15829000	4.55361	0.000708926	P05107	P05107	Integrin beta-2	ITGB2	1110
-0.00571329	0.17767	-0.160545	0.00655038	0.152599	-0.135496	0.0473959	0.22252	-0.191972	+	Cluster-5	10	10	10	22.8	22.8	22.8	64.189	0	16.315	172860000	13	6402100	4.55245	0.000708926	Q5FBB7	Q5FBB7	Shugoshin-like 1	SGOL1	3542
0.406813	0.708742	-0.911795	0.382215	0.529944	-0.814671	0.574222	0.985466	-1.0342	+	Cluster-5	2	2	2	5.2	5.2	5.2	51.11	0	8.8114	46161000	2	2715300	4.52617	0.000723751	P01730	P01730	T-cell surface glycoprotein CD4	CD4	1068
0.29725	0.170809	-0.411656	0.282007	0.0407123	-0.358772	0.336097	0.252058	-0.400258	+	Cluster-5	27	27	27	60.4	60.4	60.4	48.115	0	295.3	5153400000	91	234240000	4.51864	0.000726969	P37268	P37268	Squalene synthase	FDFT1	1846
0.0761908	0.130138	-0.195439	0.0521701	0.0832959	-0.140031	0.108387	0.134282	-0.181534	+	Cluster-5	77	77	76	50.3	50.3	50.3	141.35	0	323.31	7371600000	186	122860000	4.49016	0.000730137	O60610	O60610	Protein diaphanous homolog 1	DIAPH1	635
0.206913	0.257783	-0.423227	0.26689	0.243739	-0.460449	0.192943	0.461372	-0.437287	+	Cluster-5	13	13	13	13.5	13.5	13.5	114.9	0	25.193	514890000	20	11193000	4.50437	0.000730137	P13612	P13612	Integrin alpha-4	ITGA4	1346
0.761005	0.133593	-0.716458	0.497486	0.0558253	-0.558228	0.836972	0.212376	-0.663111	+	Cluster-5	4	4	4	9.5	9.5	9.5	57.706	0	11.084	42804000	5	1380800	4.50835	0.000730137	P51451	P51451	Tyrosine-protein kinase Blk	BLK	2132
0.0735409	0.226016	-0.285848	0.0482244	0.226278	-0.237507	0.117817	0.34281	-0.320311	+	Cluster-5	16	15	13	23	22.2	19.3	95.698	0	24.335	127480000	17	2499600	4.50891	0.000730137	Q14644	Q14644	Ras GTPase-activating protein 3	RASA3	3085
0.127846	0.0792436	-0.185694	0.18404	0.0759963	-0.279663	0.144124	0.112055	-0.195697	+	Cluster-5	4	4	4	22.9	22.9	22.9	29.427	0	40.757	39985000	5	3075800	4.49825	0.000730137	Q8NB15;H7BY64	Q8NB15;H7BY64	Zinc finger protein 511	ZNF511;PRAP1	4663
0.177261	0.178725	-0.330209	0.116343	0.105766	-0.229451	0.150797	0.188588	-0.24851	+	Cluster-5	5	5	5	13.3	13.3	13.3	47.863	0	11.828	214900000	9	10745000	4.49596	0.000730137	Q92466	Q92466	DNA damage-binding protein 2	DDB2	5050
0.14893	0.0336961	-0.159501	0.0971626	0.0220413	-0.148673	0.149994	0.0845386	-0.182625	+	Cluster-5	5	5	5	6.6	6.6	6.6	78.281	0	6.4731	105910000	5	3782600	4.47301	0.000748372	O43167	O43167	Zinc finger and BTB domain-containing protein 24	ZBTB24	482
0.152854	0.312742	-0.421663	0.144306	0.168662	-0.303354	0.196851	0.320009	-0.364231	+	Cluster-5	9	9	9	63	63	63	13.596	0	24.687	1788200000	17	223530000	4.45822	0.000757812	O43805	O43805	Sjoegren syndrome nuclear autoantigen 1	SSNA1	570
0.0785087	0.151289	-0.219213	0.0418151	0.107638	-0.145727	0.0613884	0.172347	-0.168355	+	Cluster-5	26	26	26	25.6	25.6	25.6	136.92	0	128.24	450060000	32	7032200	4.44816	0.000771016	Q9NSV4	Q9NSV4	Protein diaphanous homolog 3	DIAPH3	6656
0.378639	0.0369576	-0.348942	0.216339	0.122829	-0.343284	0.361585	0.0438069	-0.294156	+	Cluster-5	32	32	32	71.1	71.1	71.1	40.764	0	187.18	32445000000	177	1410700000	4.41894	0.000793052	P00813	P00813	Adenosine deaminase	ADA	1057
0.036409	1.03939	-0.829783	0.16301	0.776967	-0.742947	0.211265	1.19014	-1.13896	+	Cluster-5	16	16	16	32.8	32.8	32.8	58.536	0	106.98	744190000	31	25662000	4.41841	0.000793052	P04053	P04053	DNA nucleotidylexotransferase	DNTT	1083
0.311417	0.107499	-0.359802	0.201312	0.272945	-0.411656	0.33478	0.175388	-0.350424	+	Cluster-5	46	45	42	63.6	63.6	60.5	51.026	0	323.31	46430000000	190	2443700000	4.42177	0.000793052	P31146	P31146	Coronin-1A	CORO1A	1733
0.537606	0.072863	-0.463892	0.328507	0.182544	-0.498042	0.611401	0.0943556	-0.486077	+	Cluster-5	15	6	6	41.2	15.4	15.4	34.369	0	13.636	988840000	22	52044000	4.42197	0.000793052	Q8WWP7	Q8WWP7	GTPase IMAP family member 1	GIMAP1	5008
0.029989	0.15893	-0.179934	0.0794429	0.222699	-0.268885	0.0488014	0.208501	-0.178537	+	Cluster-5	86	86	85	57.3	57.3	57.3	160.16	0	323.31	3059300000	138	37309000	4.41871	0.000793052	Q9NS87	Q9NS87	Kinesin-like protein KIF15	KIF15	6641
0.353447	0.0166006	-0.307212	0.380479	-0.128128	-0.345878	0.3752	0.0878054	-0.323011	+	Cluster-5	3	3	3	14.8	14.8	14.8	29.714	0	9.1451	104750000	5	8057900	4.41493	0.000797151	Q86SE9	Q86SE9	Polycomb group RING finger protein 5	PCGF5	4201
0.253058	0.00990874	-0.225167	0.256993	-0.131319	-0.20814	0.317314	-0.0307778	-0.229198	+	Cluster-5	6	6	6	42	42	42	20.417	0	36.816	212510000	13	23612000	4.4091	0.000805163	P40616	P40616	ADP-ribosylation factor-like protein 1	ARL1	1875
0.146788	0.0462776	-0.171877	0.119873	0.0556941	-0.199832	0.22447	0.0662954	-0.220162	+	Cluster-5	15	12	12	46.6	38.6	38.6	28.787	0	81.396	9102900000	64	1011400000	4.40182	0.000812433	Q92688	Q92688	Acidic leucine-rich nuclear phosphoprotein 32 family member B	ANP32B	5106
0.0754733	0.203983	-0.264828	0.152379	0.107069	-0.266687	0.100827	0.220074	-0.229793	+	Cluster-5	5	5	5	22.9	22.9	22.9	28.18	0	11.998	99225000	6	7087500	4.39776	0.000816745	P51580	P51580	Thiopurine S-methyltransferase	TPMT	2141
0.174973	0.637996	-0.698623	0.345611	0.342792	-0.616206	0.399879	0.512176	-0.587281	+	Cluster-5	2	2	2	4.4	4.4	4.4	70.514	0.001278	2.5785	25693000	2	658800	4.39591	0.000816745	Q02153	Q02153	Guanylate cyclase soluble subunit beta-1	GUCY1B3	2652
0.324588	0.227942	-0.457191	0.326343	0.104325	-0.437261	0.271228	0.368083	-0.446731	+	Cluster-5	6	6	6	12.3	12.3	12.3	53.415	0	12.651	61331000	7	3066600	4.38962	0.000824092	O00635	O00635	E3 ubiquitin-protein ligase TRIM38	TRIM38	302
0.0205507	0.0873309	-0.0969794	-0.00566831	0.110976	-0.0858309	0.0265308	0.139756	-0.115751	+	Cluster-5	45	45	0	78	78	0	50.151	0	323.31	115460000000	549	5498100000	4.38387	0.000830514	P68363;A6NHL2;Q9H853	P68363	Tubulin alpha-1B chain	TUBA1B	2508
0.435718	0.192922	-0.536458	0.435718	0.209334	-0.62044	0.424456	0.506906	-0.620451	+	Cluster-5	9	9	9	17.6	17.6	17.6	67.56	0	30.779	165560000	13	4730200	4.37701	0.000833537	P29350	P29350	Tyrosine-protein phosphatase non-receptor type 6	PTPN6	1681
0.0186228	0.0975699	-0.106301	-0.00296418	0.101834	-0.0833769	0.0325417	0.141266	-0.122167	+	Cluster-5	44	3	3	78	13.4	13.4	49.895	0	70.663	104970000000	449	4998400000	4.37827	0.000833537	Q9BQE3	Q9BQE3	Tubulin alpha-1C chain	TUBA1C	5799
0.531912	0.131316	-0.522678	0.510112	-0.118179	-0.43413	0.537624	0.177583	-0.476484	+	Cluster-5	14	14	14	38.9	38.9	38.9	46.98	0	135.57	377840000	24	19886000	4.36826	0.000833537	Q9NWQ8	Q9NWQ8	Phosphoprotein associated with glycosphingolipid-enriched microdomains 1	PAG1	6763
0.0298734	0.141674	-0.159822	0.0817864	0.192922	-0.253155	0.0842028	0.208723	-0.207595	+	Cluster-5	8	8	8	15.2	15.2	15.2	63.887	0	19.553	281140000	12	8519500	4.35825	0.000838521	O00311	O00311	Cell division cycle 7-related protein kinase	CDC7	265
0.143739	0.103811	-0.22417	0.164758	0.0283535	-0.225725	0.142557	0.159652	-0.221439	+	Cluster-5	78	78	73	24.8	24.8	23.4	394.46	0	206.24	1169100000	100	6718700	4.35548	0.000838521	P46939	P46939	Utrophin	UTRN	1981
0.322374	0.0681132	-0.334529	0.200886	0.00866488	-0.245424	0.291596	0.116159	-0.291694	+	Cluster-5	6	6	6	22.9	22.9	22.9	34.555	0	25.131	315570000	6	31557000	4.35634	0.000838521	Q9BVW5	Q9BVW5	TIMELESS-interacting protein	TIPIN	5969
0.0247337	0.191508	-0.201859	0.0312115	0.173918	-0.183672	-0.0044155	0.164041	-0.105267	+	Cluster-5	7	7	7	22.4	22.4	22.4	39.035	0	23.473	263430000	9	15496000	4.35271	0.000839992	Q9P2A4	Q9P2A4	ABI gene family member 3	ABI3	6952
0.912621	0.146606	-0.857045	0.541362	0.170945	-0.663097	0.7244	0.129437	-0.558237	+	Cluster-5	2	2	2	1.6	1.6	1.6	132.33	0.0011489	2.8319	10988000	2	159240	4.31285	0.00089717	P49796	P49796	Regulator of G-protein signaling 3	RGS3	2077
0.0233936	0.249621	-0.254834	0.0849561	0.158113	-0.230426	0.0333075	0.300175	-0.22573	+	Cluster-5	48	48	47	45.8	45.8	45.8	97.073	0	146.64	2844900000	82	71123000	4.29764	0.000915387	Q9NRZ9	Q9NRZ9	Lymphoid-specific helicase	HELLS	6632
0.272107	0.146948	-0.371788	0.217477	0.30429	-0.45273	0.246009	0.39263	-0.445012	+	Cluster-5	27	27	27	64.3	64.3	64.3	38.604	0	182.29	3862900000	47	167950000	4.28933	0.000924065	P07355;A6NMY6	P07355;A6NMY6	Annexin A2;Putative annexin A2-like protein	ANXA2;ANXA2P2	1161
0.267398	0.290373	-0.466033	0.21019	0.603818	-0.606615	0.276677	0.524561	-0.540777	+	Cluster-5	8	6	5	15.6	12.4	10.8	59.573	0	9.4072	937030000	9	49318000	4.28493	0.000928812	Q9UKS7	Q9UKS7	Zinc finger protein Helios	IKZF2	7194
0.292276	0.0419672	-0.284319	0.365187	-0.139054	-0.32517	0.418721	-0.0472481	-0.282187	+	Cluster-5	11	11	11	15.9	15.9	15.9	81.537	0	39.509	1640000000	23	60741000	4.27862	0.00093465	P16070	P16070	CD44 antigen	CD44	1415
0.196843	0.142385	-0.312295	0.177853	0.267398	-0.397595	0.197541	0.355435	-0.380788	+	Cluster-5	7	7	7	55.5	55.5	55.5	14.187	0	47.938	1377200000	18	172160000	4.26806	0.000951703	O60880	O60880	SH2 domain-containing protein 1A	SH2D1A	668
0.0713993	0.212964	-0.2709	0.0832959	0.109707	-0.196782	0.0955444	0.163023	-0.190099	+	Cluster-5	12	12	11	16.6	16.6	15.1	78.763	0	21.689	321980000	14	8943800	4.25468	0.000965287	P10244	P10244	Myb-related protein B	MYBL2	1278
0.17767	0.050583	-0.203394	0.120415	-0.015074	-0.147168	0.144859	0.0541648	-0.162086	+	Cluster-5	23	23	22	51.3	51.3	51.3	51.109	0	74.711	3386100000	53	161240000	4.21291	0.00101442	P41091;Q2VIR3;F8W810	P41091;Q2VIR3;F8W810	Eukaryotic translation initiation factor 2 subunit 3;Putative eukaryotic translation initiation factor 2 subunit 3-like protein	EIF2S3;EIF2S3L	1884
0.210946	0.0435125	-0.22337	0.148408	0.0258249	-0.205483	0.281099	0.0857235	-0.268904	+	Cluster-5	2	2	2	7	7	7	44.136	0.00059952	3.7681	12060000	2	669980	4.18434	0.0010545	Q9UKT5	Q9UKT5	F-box only protein 4	FBXO4	7196
0.0677436	0.172648	-0.228355	0.148829	0.0834835	-0.244409	0.119962	0.209108	-0.236149	+	Cluster-5	9	9	9	41.6	41.6	41.6	25.863	0	63.755	493680000	22	32912000	4.15729	0.00109073	Q9NYP9	Q9NYP9	Protein Mis18-alpha	MIS18A	6856
0.0978749	0.14761	-0.234328	0.116571	0.0548877	-0.196063	0.0932775	0.173609	-0.196458	+	Cluster-5	27	24	24	42.2	37.4	37.4	80.419	0	91.553	1553800000	43	47086000	4.14635	0.00109881	O95573	O95573	Long-chain-fatty-acid--CoA ligase 3	ACSL3	980
0.223173	0.138396	-0.327085	0.166931	0.0593985	-0.24984	0.329109	0.108094	-0.303364	+	Cluster-5	4	4	4	4.3	4.3	4.3	129.29	0	29.888	88630000	7	1969600	4.14761	0.00109881	P17301	P17301	Integrin alpha-2	ITGA2	1456
0.199672	0.0543518	-0.224467	0.134339	0.17538	-0.300818	0.196097	0.111356	-0.22542	+	Cluster-5	46	46	46	47.8	47.8	47.8	111.9	0	273.82	2118600000	77	37833000	4.13949	0.00111167	Q86YV0;Q5VWQ8;Q96PV0;A2RUR9;Q3MJ40	Q86YV0	RAS protein activator like-3	RASAL3	4337
0.182544	-0.0169385	-0.145187	0.143649	0.0410974	-0.211518	0.134839	0.0189226	-0.132481	+	Cluster-5	6	6	6	8.2	8.2	8.2	93.827	0	13.104	188610000	7	4836300	4.13452	0.00111748	Q9UJX6	Q9UJX6	Anaphase-promoting complex subunit 2	ANAPC2	7162
0.648784	0.0636786	-0.569721	0.737026	-0.221776	-0.531919	0.776991	0.21273	-0.632175	+	Cluster-5	2	1	1	2.9	1.4	1.4	66.509	0.0099329	1.6169	66459000	3	2769100	4.12982	0.00112266	Q8N8S7	Q8N8S7	Protein enabled homolog	ENAH	4636
0.0561727	0.124053	-0.171066	0.134104	0.0611232	-0.216835	0.100299	0.116837	-0.16417	+	Cluster-5	16	16	16	12.9	12.9	12.9	207.72	0	76.552	215090000	21	2389800	4.12098	0.00112763	P38398	P38398	Breast cancer type 1 susceptibility protein	BRCA1	1853
0.111032	0.121917	-0.216835	0.014243	0.176184	-0.163479	0.0938161	0.180625	-0.20187	+	Cluster-5	42	42	40	58.3	58.3	58	82.562	0	272.88	3698400000	92	102730000	4.12392	0.00112763	Q15003	Q15003	Condensin complex subunit 2	NCAPH	3144
0.0448876	0.0708226	-0.105431	0.0400285	0.0526281	-0.102066	0.0596859	0.0273013	-0.0729929	+	Cluster-5	44	44	44	45.8	45.8	45.8	93.487	0	225.94	3827800000	93	75055000	4.11972	0.00112763	Q8N1F7	Q8N1F7	Nuclear pore complex protein Nup93	NUP93	4519
0.0650624	0.338989	-0.372962	0.0406723	0.259077	-0.245131	0.112906	0.217047	-0.238512	+	Cluster-5	4	4	4	15.1	15.1	15.1	44.341	0	9.7678	95924000	4	4360200	4.07882	0.00119842	P01137	P01137	Transforming growth factor beta-1;Latency-associated peptide	TGFB1	1066
0.062846	0.018556	-0.0746455	0.0765967	0.00749691	-0.110175	0.110698	0.024348	-0.116667	+	Cluster-5	16	16	16	23.1	23.1	23.1	87.703	0	32.665	333720000	18	8343000	4.07454	0.00120429	O43422	O43422	52 kDa repressor of the inhibitor of the protein kinase	PRKRIR	512
0.223792	0.132821	-0.322022	0.223173	0.0745821	-0.317403	0.31143	0.268743	-0.39762	+	Cluster-5	3	3	2	16.9	16.9	12.2	26.592	0	7.8634	37159000	4	2858400	4.04949	0.00124803	Q14088	Q14088	Ras-related protein Rab-33A	RAB33A	3007
0.0710292	0.0408437	-0.102545	0.0517438	0.0064591	-0.079171	0.0749471	0.00418068	-0.0719639	+	Cluster-5	10	10	10	47.3	47.3	47.3	23.51	0	35.582	2142900000	20	153060000	4.04239	0.00126378	Q13257	Q13257	Mitotic spindle assembly checkpoint protein MAD2A	MAD2L1	2887
0.146948	0.111891	-0.238723	0.146948	0.0474162	-0.2184	0.227502	0.173307	-0.285182	+	Cluster-5	5	5	5	15.9	15.9	15.9	32.592	0	7.4657	100130000	8	8344200	4.04049	0.00126455	Q969X5	Q969X5	Endoplasmic reticulum-Golgi intermediate compartment protein 1	ERGIC1	5223
0.137703	0.00110676	-0.124985	0.17916	0.0199059	-0.233989	0.152612	0.0329269	-0.156508	+	Cluster-5	17	17	16	40.6	40.6	39.9	50.197	0	56.612	411050000	21	16442000	4.03941	0.00126531	O75530	O75530	Polycomb protein EED	EED	780
0.223442	0.355422	-0.489356	0.272945	0.66676	-0.795669	0.257008	0.562007	-0.569743	+	Cluster-5	15	15	15	36.3	36.3	36.3	61.874	0	44.204	455840000	17	18993000	4.03095	0.00127815	Q9UBW5;P49418;O00499	Q9UBW5	Bridging integrator 2	BIN2	7029
0.114583	-0.0108238	-0.0941516	0.123368	-0.00418766	-0.156823	0.106494	0.0478521	-0.126224	+	Cluster-5	14	14	14	35.9	35.9	35.9	48.927	0	36.268	354040000	22	13617000	4.02341	0.00129814	Q8N0Z6	Q8N0Z6	Tetratricopeptide repeat protein 5	TTC5	4505
1.19013	-0.402855	-0.655945	0.836938	-0.115738	-0.857045	0.912646	0.0586797	-0.606644	+	Cluster-5	1	1	1	3.7	3.7	3.7	29.625	0.0072089	1.8154	29013000	1	2231800	4.01664	0.00130222	P27701	P27701	CD82 antigen	CD82	1646
0.178037	0.118664	-0.272296	0.054478	0.14893	-0.190994	0.129261	0.169938	-0.218215	+	Cluster-5	63	63	60	46.9	46.9	46.3	157.18	0	323.31	5498800000	114	73318000	4.01876	0.00130222	Q15021	Q15021	Condensin complex subunit 1	NCAPD2	3156
0.109707	0.063592	-0.156391	0.118392	-0.0209446	-0.139054	0.134436	0.0683776	-0.161351	+	Cluster-5	14	14	14	17.8	17.8	17.8	91.746	0	27.788	248770000	20	5408000	4.01716	0.00130222	Q9Y4R8	Q9Y4R8	Telomere length regulation protein TEL2 homolog	TELO2	7536
0.168511	0.181847	-0.322992	0.0649481	0.258819	-0.276233	0.123624	0.155752	-0.205837	+	Cluster-5	48	48	48	92.8	92.8	92.8	38.714	0	323.31	46727000000	217	2336400000	4.00986	0.00131719	P04083	P04083	Annexin A1	ANXA1	1087
0.329097	0.0249831	-0.294141	0.178541	-0.0174624	-0.207972	0.241301	0.0425103	-0.220374	+	Cluster-5	101	101	101	46.6	46.6	46.6	273.42	0	323.31	9739200000	227	77913000	3.99289	0.00134506	P49327	P49327	Fatty acid synthase;[Acyl-carrier-protein] S-acetyltransferase;[Acyl-carrier-protein] S-malonyltransferase;3-oxoacyl-[acyl-carrier-protein] synthase;3-oxoacyl-[acyl-carrier-protein] reductase;3-hydroxyacyl-[acyl-carrier-protein] dehydratase;Enoyl-[acyl-carrier-protein] reductase;Oleoyl-[acyl-carrier-protein] hydrolase	FASN	2032
0.131051	0.181449	-0.28821	0.185991	0.0356383	-0.251162	0.159152	0.175962	-0.245136	+	Cluster-5	16	16	15	70.5	70.5	70.5	26.319	0	139.17	1203300000	34	109390000	3.99038	0.00134506	Q13907	Q13907	Isopentenyl-diphosphate Delta-isomerase 1	IDI1	2996
0.335415	0.105697	-0.37349	0.47099	-0.0556411	-0.454515	0.541381	0.183281	-0.489376	+	Cluster-5	2	2	2	5.9	5.9	5.9	45.553	0.00073725	3.4012	19659000	2	893590	3.98807	0.00134554	Q9HB21	Q9HB21	Pleckstrin homology domain-containing family A member 1	PLEKHA1	6435
0.138308	0.14918	-0.267835	0.258585	0.0961768	-0.370228	0.153711	0.180347	-0.245436	+	Cluster-5	10	10	10	36.9	36.9	36.9	36.966	0	29.365	233110000	13	14569000	3.96622	0.00138297	Q06609	Q06609	DNA repair protein RAD51 homolog 1	RAD51	2724
0.205945	0.24684	-0.416338	0.21237	0.0585402	-0.298363	0.230334	0.187156	-0.296222	+	Cluster-5	21	21	20	37.7	37.7	33.1	65.869	0	46.063	352250000	24	11363000	3.95361	0.00139555	Q8N584	Q8N584	Tetratricopeptide repeat protein 39C	TTC39C	4579
0.050583	0.0626576	-0.104876	0.0329126	0.0275325	-0.0727366	0.0573649	0.0742378	-0.0994472	+	Cluster-5	24	24	24	25.3	25.3	25.3	133.11	0	84.424	357140000	29	6738500	3.94423	0.00141316	P28715;R4GMW8	P28715;R4GMW8	DNA repair protein complementing XP-G cells	ERCC5;BIVM-ERCC5	1669
0.247282	0.168132	-0.369413	0.373402	-0.0135811	-0.405065	0.472659	0.0627134	-0.365172	+	Cluster-5	2	2	2	9.8	9.8	9.8	35.049	0	10.278	30250000	3	2016700	3.93948	0.00141966	O75771	O75771	DNA repair protein RAD51 homolog 4	RAD51D	810
0.0401744	0.0779297	-0.108009	0.0513074	0.0214802	-0.090672	0.0684344	0.0726672	-0.107376	+	Cluster-5	50	50	50	58	58	58	85.104	0	323.31	6894800000	118	191520000	3.93393	0.00143241	Q1KMD3;H3BQZ7	Q1KMD3;H3BQZ7	Heterogeneous nuclear ribonucleoprotein U-like protein 2	HNRNPUL2;HNRNPUL2-BSCL2	3372
0.0914938	0.0219337	-0.104936	0.0505032	-0.00453177	-0.0678175	0.0779864	0.0208605	-0.086694	+	Cluster-5	265	265	264	54.2	54.2	53.9	532.4	0	323.31	20477000000	485	79677000	3.93062	0.00143379	Q14204	Q14204	Cytoplasmic dynein 1 heavy chain 1	DYNC1H1	3043
0.168303	0.103866	-0.246419	0.210665	0.136076	-0.348073	0.217933	0.281508	-0.343305	+	Cluster-5	14	14	14	14.6	14.6	14.6	108.17	0	56.757	207610000	15	4325100	3.9186	0.0014523	O60716	O60716	Catenin delta-1	CTNND1	649
0.0822503	0.144028	-0.214881	0.0588811	0.126248	-0.181985	0.190743	0.122086	-0.230765	+	Cluster-5	5	5	5	19.6	19.6	19.6	29.484	0	12.103	129550000	6	9253300	3.91156	0.00147124	Q96BD8	Q96BD8	Spindle and kinetochore-associated protein 1	SKA1	5265
0.237631	0.109707	-0.309261	0.136164	0.051174	-0.21181	0.184939	0.0549483	-0.192096	+	Cluster-5	26	26	26	26.8	26.8	26.8	123.28	0	137.62	631860000	35	12637000	3.90531	0.00148635	Q70J99	Q70J99	Protein unc-13 homolog D	UNC13D	4042
0.0794429	0.0676367	-0.134406	0.112721	0.00640502	-0.153514	0.0979572	0.102099	-0.150456	+	Cluster-5	23	23	23	33.5	33.5	33.5	70.537	0	88.627	1118500000	34	41424000	3.88555	0.00154441	Q9Y5A7	Q9Y5A7	NEDD8 ultimate buster 1	NUB1	7559
-0.00167324	0.162158	-0.151176	0.090725	0.136164	-0.223147	0.0558827	0.225116	-0.199682	+	Cluster-5	19	19	19	36.9	36.9	36.9	68.226	0	72.99	602300000	29	23166000	3.86626	0.00157391	Q6IBW4	Q6IBW4	Condensin-2 complex subunit H2	NCAPH2	3797
0.0613059	0.0741741	-0.124161	0.0542309	0.0541075	-0.119418	0.0323583	0.0573649	-0.0661754	+	Cluster-5	30	30	30	47.2	47.2	47.2	88.828	0	217.67	1167500000	46	28475000	3.86105	0.00158543	O43264	O43264	Centromere/kinetochore protein zw10 homolog	ZW10	493
0.106775	0.0768008	-0.166074	0.0435125	0.0549773	-0.107833	0.116438	0.0599974	-0.141119	+	Cluster-5	22	22	22	30.3	30.3	30.3	107.38	0	127.84	859940000	43	19999000	3.85303	0.00160244	Q8WVB6	Q8WVB6	Chromosome transmission fidelity protein 18 homolog	CHTF18	4980
0.139131	0.118773	-0.239867	0.0560199	0.139868	-0.186859	0.0431765	0.184939	-0.161606	+	Cluster-5	12	8	8	16.1	11.8	11.8	82.658	0	18.794	304190000	15	8005100	3.85306	0.00160244	Q9H1B7	Q9H1B7	Interferon regulatory factor 2-binding protein-like	IRF2BPL	6189
0.356438	0.116506	-0.408228	0.162473	0.111236	-0.281089	0.321625	0.0785628	-0.285866	+	Cluster-5	9	9	9	28.4	28.4	28.4	33.428	0	24.842	360380000	15	22524000	3.82219	0.00167612	P53004	P53004	Biliverdin reductase A	BLVRA	2202
0.115961	0.0487299	-0.148574	0.125974	0.0253576	-0.183273	0.134346	-0.0275072	-0.105334	+	Cluster-5	31	31	31	41.8	41.8	41.8	83.471	0	123.21	1805900000	50	44046000	3.82249	0.00167612	Q96RP9	Q96RP9	Elongation factor G, mitochondrial	GFM1	5626
0.0535622	0.0735996	-0.117189	0.0183057	0.0503655	-0.0715232	0.0304721	0.0890508	-0.0856217	+	Cluster-5	19	19	18	37.7	37.7	37.7	66.145	0	120.07	352550000	22	12591000	3.7982	0.00172858	Q15650	Q15650	Activating signal cointegrator 1	TRIP4	3266
0.205722	0.0730113	-0.245778	0.286973	-0.0939321	-0.26963	0.287513	0.0730227	-0.267387	+	Cluster-5	5	5	5	33.6	33.6	33.6	14.116	0	11.282	287110000	9	41015000	3.79855	0.00172858	Q5JTJ3	Q5JTJ3	Cytochrome c oxidase assembly factor 6 homolog	COA6	3572
0.211907	0.375175	-0.507522	0.224458	0.115087	-0.348942	0.289941	0.325423	-0.431189	+	Cluster-5	7	7	7	33.3	33.3	33.3	23.003	0	29.493	384600000	16	38460000	3.79423	0.00173037	O95379	O95379	Tumor necrosis factor alpha-induced protein 8	TNFAIP8	956
0.220436	0.0118918	-0.203239	0.170809	0.149878	-0.315875	0.229299	0.149795	-0.272311	+	Cluster-5	13	13	13	20.5	20.5	20.5	82.535	0	41.253	254600000	17	5657800	3.79352	0.00173037	P16284	P16284	Platelet endothelial cell adhesion molecule	PECAM1	1422
0.0301691	0.0959995	-0.115738	0.0573137	0.0489032	-0.120106	0.0438956	0.0544917	-0.0747935	+	Cluster-5	53	53	53	64	64	64	101.43	0	252.22	6347100000	96	111350000	3.79287	0.00173037	Q7Z2W4	Q7Z2W4	Zinc finger CCCH-type antiviral protein 1	ZC3HAV1	4119
0.100901	0.329097	-0.40023	0.239368	0.161939	-0.388954	0.107261	0.292294	-0.275138	+	Cluster-5	22	22	22	48.8	48.8	48.8	57.293	0	102.73	2293800000	49	84956000	3.79073	0.00173638	Q01581;P54868	Q01581	Hydroxymethylglutaryl-CoA synthase, cytoplasmic	HMGCS1	2633
0.22006	0.0832204	-0.268295	0.166145	-0.0301809	-0.186281	0.19651	0.111041	-0.226497	+	Cluster-5	27	27	26	46.2	46.2	45.1	77.86	0	173.09	1097900000	39	29673000	3.7838	0.00175408	Q96AC1	Q96AC1	Fermitin family homolog 2	FERMT2	5239
0.42992	0.205445	-0.531919	0.19512	0.134104	-0.330209	0.338308	0.228973	-0.388041	+	Cluster-5	10	10	9	14.5	14.5	13	74.122	0	11.974	166980000	13	4770900	3.77019	0.00179165	P57075	P57075	Ubiquitin-associated and SH3 domain-containing protein A	UBASH3A	2309
0.147298	0.142714	-0.267378	0.0954573	0.0593462	-0.176159	0.136846	0.193153	-0.239884	+	Cluster-5	14	12	11	49.3	43	43	33.929	0	77.475	2881200000	37	151640000	3.76388	0.00180509	P24941	P24941	Cyclin-dependent kinase 2	CDK2	1606
0.0656851	0.208485	-0.257919	-0.0209446	0.219269	-0.148795	0.0321382	0.174891	-0.143993	+	Cluster-5	23	22	21	66	63.3	63.3	34.095	0	178.62	5240200000	70	275800000	3.75499	0.00181647	P06493	P06493	Cyclin-dependent kinase 1	CDK1	1140
0.0640613	0.122346	-0.176308	0.129068	0.0771559	-0.222112	0.105485	0.0572284	-0.130135	+	Cluster-5	24	24	24	24.2	24.2	24.2	138.66	0	72.751	430130000	37	7546200	3.75024	0.00182876	Q9UNS1	Q9UNS1	Protein timeless homolog	TIMELESS	7294
0.0160497	0.229283	-0.234605	0.0230009	0.130608	-0.140687	0.0898551	0.213695	-0.214685	+	Cluster-5	18	18	11	34.9	34.9	21.3	62.608	0	72.526	908670000	38	36347000	3.73634	0.00186045	Q13555	Q13555	Calcium/calmodulin-dependent protein kinase type II subunit gamma	CAMK2G	2945
-0.0463032	0.493499	-0.40943	0.0331844	0.397292	-0.318133	-0.163371	0.708757	-0.348956	+	Cluster-5	1	1	1	1.6	1.6	1.6	75.591	0.00073089	3.2653	10257000	1	366320	3.73218	0.00187238	P45844	P45844	ATP-binding cassette sub-family G member 1	ABCG1	1949
0.109007	-0.0357846	-0.0683713	0.0808184	0.0120014	-0.118438	0.127573	-0.0296828	-0.0985274	+	Cluster-5	7	7	7	11	11	11	104.06	0	39.5	82516000	9	2012600	3.72997	0.00187647	Q13608	Q13608	Peroxisome assembly factor 2	PEX6	2959
0.186462	0.192128	-0.346888	0.117549	0.151609	-0.265566	0.164368	0.0792585	-0.190849	+	Cluster-5	23	23	23	68.1	68.1	68.1	35.716	0	236.24	2546500000	52	159160000	3.71947	0.00189671	P04818	P04818	Thymidylate synthase	TYMS	1101
0.08653	0.0169345	-0.094811	0.0784674	0.000616904	-0.107648	0.0469795	0.0358006	-0.0652623	+	Cluster-5	35	35	34	26.8	26.8	26.3	174.76	0	79.688	628290000	41	6755800	3.71634	0.00190402	P35573	P35573	Glycogen debranching enzyme;4-alpha-glucanotransferase;Amylo-alpha-1,6-glucosidase	AGL	1806
0.0950904	-0.00418766	-0.0847843	0.063422	-0.0278244	-0.0671564	0.0760133	0.0276624	-0.0885766	+	Cluster-5	32	32	30	24.1	24.1	22.5	155.98	0	124.9	851480000	49	13959000	3.70727	0.00192474	Q9H2M9	Q9H2M9	Rab3 GTPase-activating protein non-catalytic subunit	RAB3GAP2	6220
-0.0424716	0.288375	-0.226485	0.107914	0.173725	-0.269252	0.0204886	0.271523	-0.203686	+	Cluster-5	3	3	3	5.5	5.5	5.5	91.868	0	11.719	66257000	8	2208600	3.70109	0.00193912	P48960	P48960	CD97 antigen;CD97 antigen subunit alpha;CD97 antigen subunit beta	CD97	2020
0.21448	0.0891865	-0.269984	0.25458	-0.094451	-0.228355	0.317948	-0.0316957	-0.228766	+	Cluster-5	14	14	14	22.3	22.3	22.3	96.619	0	49.981	239960000	20	6152800	3.68783	0.00197336	Q96RS0	Q96RS0	Trimethylguanosine synthase	TGS1	5632
0.0231377	0.119519	-0.132083	0.0763036	0.129068	-0.202427	0.00542146	0.175654	-0.122261	+	Cluster-5	20	20	20	16.5	16.5	16.5	134.55	0	31.345	308720000	23	5061000	3.68242	0.00199451	Q92896	Q92896	Golgi apparatus protein 1	GLG1	5148
0.0728194	0.233117	-0.288707	0.126414	0.0988757	-0.234605	0.115804	0.298576	-0.287424	+	Cluster-5	7	6	6	35.1	31.2	31.2	22.433	0	80.393	713400000	19	79266000	3.6747	0.0020051	Q9NVP2	Q9NVP2	Histone chaperone ASF1B	ASF1B	6729
0.0961223	0.173516	-0.25623	0.057654	0.238321	-0.25623	0.0579462	0.132662	-0.1371	+	Cluster-5	12	12	11	64.7	64.7	64.7	21.452	0	46.417	1562600000	23	120200000	3.6686	0.00202825	P00374;Q86XF0	P00374	Dihydrofolate reductase	DHFR	1045
-0.00218213	0.125275	-0.11657	0.0546262	0.103758	-0.157368	0.0927144	0.0859986	-0.136333	+	Cluster-5	15	15	15	45	45	45	47.521	0	53.33	580500000	25	27643000	3.65684	0.00206534	Q71F23	Q71F23	Centromere protein U	CENPU	4048
0.0773164	-0.0151148	-0.0596443	0.0772208	-0.011896	-0.0973324	0.121857	0.00727668	-0.11551	+	Cluster-5	20	20	20	41.8	41.8	41.8	71.456	0	323.31	1713300000	45	85664000	3.65387	0.00207422	Q13409;O14576	Q13409	Cytoplasmic dynein 1 intermediate chain 2	DYNC1I2	2908
0.0341577	0.02345	-0.0514622	0.0190149	0.055208	-0.0768618	0.0514471	0.0477378	-0.0778909	+	Cluster-5	30	30	29	53.2	53.2	53.2	53.801	0	101.23	4955100000	65	198200000	3.6222	0.00216511	P49189	P49189	4-trimethylaminobutyraldehyde dehydrogenase	ALDH9A1	2027
0.14761	0.139131	-0.263101	0.193702	0.00393823	-0.236855	0.191849	0.198753	-0.274868	+	Cluster-5	10	10	10	21.7	21.7	21.7	61.594	0	39.563	258620000	13	7606500	3.61971	0.00217029	O95817	O95817	BAG family molecular chaperone regulator 3	BAG3	1008
0.227942	0.136328	-0.325824	0.237109	0.0342952	-0.30598	0.159045	0.272428	-0.302938	+	Cluster-5	2	2	2	12	12	12	21.703	0.0001577	5.0838	21939000	2	1567000	3.60507	0.00221132	Q99828	Q99828	Calcium and integrin-binding protein 1	CIB1	5752
0.185991	0.0230009	-0.184173	0.112669	0.00188074	-0.150218	0.213838	0.0946551	-0.22808	+	Cluster-5	3	3	3	2.9	2.9	2.9	123.25	0.00073735	3.4032	21333000	4	387880	3.60401	0.00221403	Q8NG08	Q8NG08	DNA helicase B	HELB	4785
0.0295375	0.272419	-0.283068	0.160204	0.138837	-0.300082	0.0604125	0.219283	-0.200953	+	Cluster-5	3	3	3	5.9	5.9	5.9	54.489	0	5.6513	169140000	3	14095000	3.60341	0.00221443	Q9UBM7	Q9UBM7	7-dehydrocholesterol reductase	DHCR7	7011
0.0176473	0.0978749	-0.105496	0.000214659	0.0823374	-0.0719929	0.0682182	0.0837507	-0.113731	+	Cluster-5	20	18	18	23.2	20.8	20.8	108.56	0	40.97	516970000	33	10550000	3.59596	0.00223924	Q13107	Q13107	Ubiquitin carboxyl-terminal hydrolase 4	USP4	2852
0.0430872	0.178037	-0.209515	0.0718252	0.069063	-0.154021	0.13106	0.144859	-0.204703	+	Cluster-5	22	22	21	22.6	22.6	22	141.1	0	95.021	286170000	23	4336000	3.58622	0.0022709	Q2NKX8	Q2NKX8	DNA excision repair protein ERCC-6-like	ERCC6L	3387
0.277869	-0.011896	-0.228066	0.183694	0.139131	-0.32128	0.192652	0.102249	-0.219029	+	Cluster-5	17	17	17	30	30	30	63.574	0	115.6	1297500000	28	43249000	3.58643	0.0022709	Q9BWE0	Q9BWE0	Replication initiator 1	REPIN1	5983
0.10518	0.0287255	-0.123532	0.0754153	-0.0293244	-0.0813373	0.0937403	0.0369687	-0.108785	+	Cluster-5	24	24	24	26.6	26.6	26.6	91.866	0	47.974	1083300000	30	27776000	3.58418	0.0022735	P30260	P30260	Cell division cycle protein 27 homolog	CDC27	1710
0.489525	0.178392	-0.547173	0.217211	0.493499	-0.556041	0.379558	0.256093	-0.442407	+	Cluster-5	15	15	15	71.1	71.1	71.1	20.236	0	126.69	1641100000	37	205140000	3.58001	0.00228277	O43665	O43665	Regulator of G-protein signaling 10	RGS10	544
0.0925649	0.0551685	-0.135785	0.0774497	0.0243723	-0.12406	0.0615924	0.123624	-0.13413	+	Cluster-5	18	18	18	41.3	41.3	41.3	61.492	0	98.481	1136400000	28	43707000	3.57426	0.00230415	Q13112	Q13112	Chromatin assembly factor 1 subunit B	CHAF1B	2854
0.174883	0.161683	-0.313593	0.134271	0.0438798	-0.20598	0.260878	0.179683	-0.308213	+	Cluster-5	7	7	7	16	16	16	38.996	0	8.613	145610000	8	8565600	3.56716	0.00233117	Q6N063	Q6N063	2-oxoglutarate and iron-dependent oxygenase domain-containing protein 2	OGFOD2	3820
0.146059	0.0340852	-0.158482	0.0969511	0.0109732	-0.138674	0.0928576	0.114646	-0.155256	+	Cluster-5	40	40	39	36.9	36.9	36.6	106.16	0	139.36	2633900000	58	52678000	3.56599	0.00233199	P06400	P06400	Retinoblastoma-associated protein	RB1	1138
0.0817864	0.00811658	-0.0826264	0.121656	-0.0512642	-0.118645	0.114593	0.0204886	-0.118448	+	Cluster-5	3	3	3	16.5	16.5	16.5	32.761	0	24.976	68489000	5	6848900	3.56435	0.00233332	Q9UHW5	Q9UHW5	GPN-loop GTPase 3	GPN3	7104
0.0254092	0.0686002	-0.0823369	0.0324696	0.0858084	-0.116983	0.0195588	0.150582	-0.117529	+	Cluster-5	14	14	14	9.7	9.7	9.7	160.46	0	39.609	202190000	17	2732200	3.54897	0.0023917	Q86US8	Q86US8	Telomerase-binding protein EST1A	SMG6	4246
0.0351969	0.0852154	-0.109304	0.0681132	0.0603587	-0.14347	0.0425532	0.0511113	-0.0708814	+	Cluster-5	12	12	12	51.3	51.3	51.3	17.465	0	37.024	1389300000	33	138930000	3.54776	0.00239462	Q96AT1	Q96AT1	Uncharacterized protein KIAA1143	KIAA1143	5251
0.310514	0.108554	-0.361378	0.0972493	0.16664	-0.250791	0.212261	0.197113	-0.289486	+	Cluster-5	24	22	21	30.8	28.9	28.5	81.535	0	91.604	3004000000	36	77026000	3.5428	0.00241208	Q15027	Q15027	Arf-GAP with coiled-coil, ANK repeat and PH domain-containing protein 1	ACAP1	3160
0.252044	0.0225881	-0.237842	0.111236	0.166329	-0.268295	0.261284	0.114593	-0.27091	+	Cluster-5	3	3	3	9.1	9.1	9.1	36.238	0.0038674	2.1211	149810000	3	11524000	3.54052	0.00241822	O75493	O75493	Carbonic anhydrase-related protein 11	CA11	772
0.20507	0.165384	-0.339147	0.310514	0.0107729	-0.365158	0.348216	-0.0306896	-0.250808	+	Cluster-5	3	3	3	36	36	36	12.388	0	15.193	113760000	3	18959000	3.54095	0.00241822	Q9NYM9	Q9NYM9	BET1-like protein	BET1L	6853
0.0362587	0.0346216	-0.0633962	0.0548877	0.00185632	-0.0799789	0.0327266	0.035474	-0.0523927	+	Cluster-5	15	15	14	24.1	24.1	22.9	79.835	0	44.969	399920000	21	12498000	3.52573	0.00248319	Q53GS7	Q53GS7	Nucleoporin GLE1	GLE1	3493
0.0429844	0.0370495	-0.0728911	0.0822503	-0.00854161	-0.106677	0.0676134	0.0344898	-0.0847989	+	Cluster-5	84	84	82	55.1	55.1	51.8	121.9	0	282.3	10993000000	178	199870000	3.50836	0.00253008	O60264;P28370	O60264	SWI/SNF-related matrix-associated actin-dependent regulator of chromatin subfamily A member 5	SMARCA5	602
0.224458	0.177853	-0.365158	0.0430872	0.41314	-0.335645	0.175962	0.269898	-0.31112	+	Cluster-5	19	19	19	50.6	50.6	50.6	38.498	0	159.18	7962000000	84	568710000	3.49741	0.00255896	P40121	P40121	Macrophage-capping protein	CAPG	1867
0.465958	0.0493329	-0.42746	0.268278	0.0107037	-0.319004	0.26163	0.191849	-0.31531	+	Cluster-5	4	4	4	6.9	6.9	6.9	49.411	0	24.718	40298000	4	2014900	3.49148	0.00257492	Q99538	Q99538	Legumain	LGMN	5702
0.836938	0.18933	-0.795669	0.912621	-0.340985	-0.68435	0.985466	0.398456	-0.857063	+	Cluster-5	3	3	3	17.6	17.6	17.6	17.085	0	5.7487	92398000	4	9239800	3.4868	0.00259073	B7Z8K6	B7Z8K6	T-cell receptor delta chain C region	TRDC	110
0.0577085	0.0196876	-0.0712909	0.0573494	0.0164365	-0.0946711	0.101249	-0.0225533	-0.0806388	+	Cluster-5	9	9	8	30.2	30.2	30.2	27.277	0	68.722	908110000	21	64865000	3.48534	0.00259478	Q9BVK6	Q9BVK6	Transmembrane emp24 domain-containing protein 9	TMED9	5956
0.084738	0.0166821	-0.0928277	0.0271369	0.0310254	-0.0681731	0.0784775	0.0383954	-0.0962578	+	Cluster-5	21	21	20	33.5	33.5	30.7	81.487	0	90.837	701680000	27	17542000	3.48315	0.00259663	Q9BRZ2	Q9BRZ2	E3 ubiquitin-protein ligase TRIM56	TRIM56	5843
0.0169345	0.104173	-0.111979	0.0527413	0.043608	-0.110029	0.0764877	0.0501904	-0.10095	+	Cluster-5	21	21	21	10.8	10.8	10.8	302.51	0	141.16	422070000	25	3607400	3.4816	0.00260149	Q6ZNJ1	Q6ZNJ1	Neurobeachin-like protein 2	NBEAL2	4006
0.181231	0.0202302	-0.179157	0.0795713	0.055929	-0.1527	0.101003	0.0352198	-0.114046	+	Cluster-5	42	42	42	97.6	97.6	97.6	36.053	0	323.31	156680000000	634	9216300000	3.47139	0.00264537	P04406;O14556	P04406	Glyceraldehyde-3-phosphate dehydrogenase	GAPDH	1095
0.114905	0.134613	-0.233196	0.0938009	0.277869	-0.322022	0.0352198	0.216524	-0.176174	+	Cluster-5	4	4	4	8.2	8.2	8.2	70.86	0	6.0276	49949000	4	2171700	3.47102	0.00264537	Q8IUH4	Q8IUH4	Palmitoyltransferase ZDHHC13	ZDHHC13	4350
0.110744	0.0471874	-0.142575	0.0953004	0.00331377	-0.130593	0.141067	0.111167	-0.1926	+	Cluster-5	5	5	5	18.3	18.3	18.3	39.965	0	21.035	110620000	7	6507200	3.46136	0.00268247	Q6IEG0	Q6IEG0	U11/U12 small nuclear ribonucleoprotein 48 kDa protein	SNRNP48	3802
0.215339	0.0938009	-0.27513	0.0696985	0.12821	-0.195119	0.168677	0.0631916	-0.184516	+	Cluster-5	11	11	11	18.7	18.7	18.7	65.568	0	23.082	254470000	14	9787400	3.45236	0.00270999	O75419	O75419	Cell division control protein 45 homolog	CDC45	755
0.0843518	0.0280675	-0.103889	0.126517	0.0494384	-0.201859	0.115183	0.012179	-0.113324	+	Cluster-5	9	9	9	39.2	39.2	39.2	24.68	0	34.509	241730000	16	18594000	3.42896	0.00281889	Q92520	Q92520	Protein FAM3C	FAM3C	5056
0.0368879	0.174408	-0.200729	0.0676367	0.119873	-0.187041	0.0621478	0.301895	-0.252821	+	Cluster-5	7	7	6	45.5	45.5	33.9	14.188	0	8.532	62647000	7	6264700	3.42765	0.00281977	Q8WVK7	Q8WVK7	Spindle and kinetochore-associated protein 2	SKA2	4988
0.236681	0.424427	-0.580239	0.302431	0.158236	-0.444992	0.416083	0.142794	-0.379438	+	Cluster-5	3	3	3	21.8	21.8	21.8	11.38	0	28.259	94159000	5	23540000	3.42795	0.00281977	Q9BTM9	Q9BTM9	Ubiquitin-related modifier 1	URM1	5890
0.143527	-0.0203508	-0.110843	0.129251	-0.0348585	-0.139958	0.135847	0.0755675	-0.167422	+	Cluster-5	27	27	26	43.3	43.3	43.3	66.966	0	62.073	2191800000	50	62624000	3.42076	0.00284913	Q9NTJ5	Q9NTJ5	Phosphatidylinositide phosphatase SAC1	SACM1L	6663
0.20973	0.255832	-0.425547	-0.0239081	0.421569	-0.263101	0.160757	0.435737	-0.394181	+	Cluster-5	4	4	4	4.8	4.8	4.8	128.77	0	9.1206	40419000	4	918610	3.40981	0.00290004	P20701	P20701	Integrin alpha-L	ITGAL	1528
0.142997	0.0711514	-0.190701	0.109474	-0.0236943	-0.127692	0.210202	0.00641648	-0.180565	+	Cluster-5	6	6	6	13.2	13.2	13.2	71.444	0	12.409	85247000	6	3278700	3.4079	0.00290283	Q969S8	Q969S8	Histone deacetylase 10	HDAC10	5214
0.16664	0.044235	-0.1872	0.271514	-0.0953257	-0.244975	0.272127	0.0681266	-0.257464	+	Cluster-5	14	14	12	17.8	17.8	16.4	92.651	0	41.272	161430000	14	3165200	3.40761	0.00290283	Q9Y6W3	Q9Y6W3	Calpain-7	CAPN7	7655
0.0676744	0.0845236	-0.138587	0.0300597	0.0476199	-0.0860051	0.107513	0.0560932	-0.131546	+	Cluster-5	23	23	23	47	47	47	58.946	0	116.99	1375100000	44	44357000	3.40461	0.00290958	Q3LXA3	Q3LXA3	Bifunctional ATP-dependent dihydroxyacetone kinase/FAD-AMP lyase (cyclizing);ATP-dependent dihydroxyacetone kinase;FAD-AMP lyase (cyclizing)	DAK	3425
0.190363	-0.00393025	-0.163239	0.192389	-0.0380105	-0.207064	0.133507	0.110501	-0.183876	+	Cluster-5	6	6	5	29.3	29.3	27	21.789	0	20.465	157500000	7	15750000	3.39997	0.002932	Q587I9	Q587I9	Vesicle transport protein SFT2C	SFT2D3	3519
0.0879937	0.0428985	-0.121406	0.164531	0.00223054	-0.207767	0.163325	-0.0199197	-0.132826	+	Cluster-5	11	11	11	57.1	57.1	57.1	22.988	0	66.771	480780000	22	36983000	3.39566	0.00295238	Q14691	Q14691	DNA replication complex GINS protein PSF1	GINS1	3105
-0.0556883	0.284466	-0.208294	0.0598842	0.132989	-0.187907	-0.00876059	0.256576	-0.169429	+	Cluster-5	39	35	34	57.1	52.3	50.8	81.312	0	156.13	2126000000	80	57459000	3.39333	0.00296233	Q99661	Q99661	Kinesin-like protein KIF2C	KIF2C	5731
0.441337	-0.0841708	-0.302916	0.42992	-0.142976	-0.372962	0.413163	0.203229	-0.416349	+	Cluster-5	3	3	3	5	5	5	45.418	0.00059515	3.5927	44693000	3	3724400	3.39063	0.00296781	P38571	P38571	Lysosomal acid lipase/cholesteryl ester hydrolase	LIPA	1855
0.247957	-0.0044351	-0.206808	0.139868	0.00776916	-0.183861	0.178642	0.136538	-0.233211	+	Cluster-5	4	2	2	12.2	7.8	7.8	41.094	0.0041374	2.0851	30890000	4	1471000	3.38973	0.00296926	Q9H999	Q9H999	Pantothenate kinase 3	PANK3	6385
0.0897999	0.164143	-0.243473	0.149538	0.0147137	-0.198113	0.109304	0.135935	-0.183545	+	Cluster-5	99	99	97	57.9	57.9	57.1	183.16	0	323.31	12687000000	190	166940000	3.38184	0.00300289	P26358	P26358	DNA (cytosine-5)-methyltransferase 1	DNMT1	1625
0.0382528	0.0458999	-0.0760339	0.07163	-0.00532774	-0.0960564	0.0509864	0.0358441	-0.0691354	+	Cluster-5	9	9	9	28.5	28.5	28.5	47.254	0	31.407	204280000	14	9727700	3.37372	0.00303587	Q9HB19	Q9HB19	Pleckstrin homology domain-containing family A member 2	PLEKHA2	6433
0.117681	0.212561	-0.311926	0.0135256	0.164758	-0.153411	0.03177	0.251461	-0.198651	+	Cluster-5	6	6	6	11.6	11.6	11.6	71.988	0	15.329	76887000	6	2135800	3.36848	0.00305467	Q13049	Q13049	E3 ubiquitin-protein ligase TRIM32	TRIM32	2844
0.10081	0.0506526	-0.138493	0.136248	-0.0053605	-0.170256	0.13952	0.127176	-0.202436	+	Cluster-5	9	9	9	17.5	17.5	17.5	78.959	0	18.713	127180000	11	4542100	3.36119	0.00309733	Q9NZQ3	Q9NZQ3	NCK-interacting protein with SH3 domain	NCKIPSD	6895
-0.0183533	0.197911	-0.165837	0.0457698	0.0951382	-0.140989	0.0445986	0.233472	-0.197787	+	Cluster-5	4	4	4	5.4	5.4	5.4	119.76	0	29.436	67225000	5	1159100	3.35831	0.00310896	Q9HBR0	Q9HBR0	Putative sodium-coupled neutral amino acid transporter 10	SLC38A10	6456
[truncated: 5,744 more rows]

## Sheet: DND-41_phosphoproteome
DND_41_CTRL_R1	DND_41_GSI_R1	DND_41_PERS_R1	DND_41_CTRL_R2	DND_41_GSI_R2	DND_41_PERS_R2	DND_41_CTRL_R3	DND_41_GSI_R3	DND_41_PERS_R3	Amino acid	Charge	Protein group IDs	Multiplicity	Student's T-test Significant PERS_PAR Phos BH 0.01	Student's T-test significant Phos BH 0.01	Student's T-test Significant PERS_GSI Phos BH 0.05	Student's T-test significant Phos BH 0.05	Localization prob	PEP	Score	Delta score	Score for localization	Mass error [ppm]	Intensity	Position	-Log Student's T-test p-value PERS_PAR Phos BH 0.01	Student's T-test q-value PERS_PAR Phos BH 0.01	Student's T-test Difference PERS_PAR Phos BH 0.01	Student's T-test Test statistic PERS_PAR Phos BH 0.01	-Log Student's T-test p-value PERS_GSI Phos BH 0.05	Student's T-test q-value PERS_GSI Phos BH 0.05	Student's T-test Difference PERS_GSI Phos BH 0.05	Student's T-test Test statistic PERS_GSI Phos BH 0.05	Proteins	Positions within proteins	Leading proteins	Protein	Protein names	Gene names	Sequence window	Phospho (STY) Probabilities	id	Unique identifier	Number of Phospho (STY)
[truncated: 13,077 more rows]
