# Supplementary material for: Proteomics of resistance to Notch1 inhibition in acute lymphoblastic leukemia reveals targetable kinase signatures
Source: Nat Commun. 2021 May 4;12:2507. doi: 10.1038/s41467-021-22787-9 (PMC8097059; doi:10.1038/s41467-021-22787-9)
Supplement: Supplementary file 6 — Supplementary Dataset 4 [file 41467_2021_22787_MOESM6_ESM.xlsx]

## Sheet: DND41_goenrichment_Perseus
Selection value	Category column	Category value	Total size	Selection size	Category size	Intersection size	Enrichment factor	P value	Benj. Hoch. FDR
Cluster-4	GOBP name	ncRNA metabolic process	7357	476	323	65	3.1103	2.51e-17	1.32e-12
Cluster-4	Keywords	Proteinbiosynthesis	7357	476	117	36	4.7557	5.16e-16	1.9e-12
Cluster-4	GOCC name	nucleolus	7357	476	664	98	2.2811	5.1e-16	3.66e-12
Cluster-4	Keywords	Initiationfactor	7357	476	44	22	7.7279	2.25e-15	4.13e-12
Cluster-4	GOMF name	translation factor activity, nucleic acid binding	7357	476	71	28	6.0953	7.23e-16	1.18e-11
Cluster-4	GOBP name	ncRNA processing	7357	476	236	52	3.4055	9.85e-16	2.08e-11
Cluster-6	GOBP name	cell cycle process	7357	197	643	55	3.1944	1.19e-15	2.08e-11
Cluster-1	GOCC name	nucleosome	7357	332	34	17	11.08	9.92e-15	3.56e-11
Cluster-6	Keywords	Cellcycle	7357	197	459	44	3.5799	2.92e-14	3.58e-11
Cluster-4	GOBP name	rRNA processing	7357	476	130	37	4.399	3.26e-15	4.28e-11
Cluster-4	GOBP name	rRNA metabolic process	7357	476	133	37	4.2998	7.25e-15	7.62e-11
Cluster-4	GOMF name	translation initiation factor activity	7357	476	47	22	7.2347	1.31e-14	1.06e-10
Cluster-4	Keywords	rRNAprocessing	7357	476	81	27	5.152	2.91e-13	2.68e-10
Cluster-5	GOBP name	cell division	7357	389	271	47	3.28	1.44e-13	1.26e-09
Cluster-5	Keywords	Celldivision	7357	389	279	46	3.1182	1.72e-12	1.26e-09
Cluster-1	GOCC name	protein-DNA complex	7357	332	55	19	7.6551	9.58e-13	2.29e-09
Cluster-5	GOBP name	mitotic cell cycle	7357	389	375	56	2.8243	3.84e-13	2.88e-09
Cluster-5	GOBP name	cell cycle process	7357	389	643	78	2.2942	5.01e-13	3.29e-09
Cluster-1	GOMF name	chromatin binding	7357	332	294	44	3.3164	6.71e-13	3.64e-09
Cluster-1	Reactome	REACT_75792: Meiotic synapsis	7357	332	37	16	9.5825	1.06e-12	7.13e-09
Cluster-5	Keywords	Mitosis	7357	389	203	37	3.4471	1.43e-11	7.71e-09
Cluster-5	Keywords	Cellcycle	7357	389	459	60	2.4722	1.68e-11	7.71e-09
Cluster-6	Keywords	Mitosis	7357	197	203	26	4.7831	1.65e-11	7.71e-09
Cluster-1	Keywords	Phosphoprotein	7357	332	4110	242	1.3048	2.47e-11	1.01e-08
Cluster-6	GOBP name	mitotic cell cycle	7357	197	375	37	3.6847	1.9e-12	1.11e-08
Cluster-5	GOBP name	cell cycle	7357	389	510	65	2.4104	6.72e-12	3.53e-08
Cluster-5	GOCC name	chromosomal part	7357	389	498	63	2.3926	2.04e-11	3.66e-08
Cluster-6	Keywords	Celldivision	7357	197	279	29	3.8818	1.76e-10	6.49e-08
Cluster-6	GOBP name	cell cycle	7357	197	510	42	3.0755	1.93e-11	9.23e-08
Cluster-5	Keywords	DNAcondensation	7357	389	9	8	16.811	4.87e-10	1.63e-07
Cluster-5	GOBP name	DNA metabolic process	7357	389	549	66	2.2736	6.1e-11	2.67e-07
Cluster-6	Pfam	Tubulin	7357	197	15	9	22.407	2.53e-11	2.79e-07
Cluster-6	Pfam	Tubulin_C	7357	197	15	9	22.407	2.53e-11	2.79e-07
Cluster-6	Reactome	REACT_25201	7357	197	29	11	14.165	8.39e-11	2.81e-07
Cluster-1	GOBP name	nucleosome organization	7357	332	94	22	5.1863	8.79e-11	3.35e-07
Cluster-1	GOBP name	chromatin organization	7357	332	461	53	2.5476	8.93e-11	3.35e-07
Cluster-1	GOBP name	organelle organization	7357	332	1648	124	1.6674	1.07e-10	3.73e-07
Cluster-4	GOCC name	cytosol	7357	476	1868	179	1.4811	3.6e-10	5.18e-07
Cluster-6	Reactome	REACT_150425	7357	197	107	18	6.2824	2.92e-10	6.53e-07
Cluster-6	GOBP name	protein polymerization	7357	197	40	12	11.204	2.66e-10	8.73e-07
Cluster-5	Keywords	Chromosome	7357	389	244	37	2.8679	3.03e-09	9.29e-07
Cluster-4	KEGG name	RNA transport	7357	476	133	30	3.4863	7.43e-10	1.16e-06
Cluster-6	GOBP name	microtubule-based process	7357	197	271	28	3.8585	4.29e-10	1.32e-06
Cluster-1	Keywords	Nucleosomecore	7357	332	21	10	10.552	6.62e-09	1.74e-06
Cluster-6	Keywords	Microtubule	7357	197	160	20	4.6681	6.2e-09	1.74e-06
Cluster-1	Keywords	Chromosome	7357	332	244	33	2.997	7.89e-09	1.81e-06
Cluster-1	Keywords	DNA-binding	7357	332	824	72	1.9363	7.76e-09	1.81e-06
Cluster-5	GOBP name	response to stimulus	7357	389	2626	195	1.4044	7.05e-10	2.06e-06
Cluster-4	GOBP name	regulation of translation	7357	476	183	36	3.0405	8.26e-10	2.28e-06
Cluster-4	Reactome	REACT_931	7357	476	54	18	5.152	2.76e-09	2.7e-06
Cluster-4	Reactome	REACT_1979	7357	476	54	18	5.152	2.76e-09	2.7e-06
Cluster-1	Reactome	REACT_75925: Amyloid fiber formation	7357	332	20	10	11.08	3.63e-09	2.7e-06
Cluster-1	Reactome	REACT_7963: Packaging Of Telomere Ends	7357	332	20	10	11.08	3.63e-09	2.7e-06
Cluster-1	Reactome	REACT_355391: Activated PKN1 stimulates transcription of AR (androgen receptor) regulated genes KLK2 and KLK3	7357	332	20	10	11.08	3.63e-09	2.7e-06
Cluster-6	Reactome	REACT_682	7357	197	94	16	6.3566	2.46e-09	2.7e-06
Cluster-5	Reactome	REACT_355252	7357	389	116	24	3.913	4.46e-09	3e-06
Cluster-6	Keywords	Phosphoprotein	7357	197	4110	147	1.3357	1.54e-08	3.32e-06
Cluster-4	GOMF name	RNA binding	7357	476	589	76	1.9943	1.09e-09	4.42e-06
Cluster-6	Reactome	REACT_355252	7357	197	116	17	5.473	8.06e-09	4.91e-06
Cluster-6	GOMF name	structural constituent of cytoskeleton	7357	197	47	12	9.5349	2.08e-09	6.77e-06
Cluster-5	GOBP name	cellular component organization	7357	389	2504	186	1.4048	2.63e-09	6.9e-06
Cluster-1	GOBP name	protein-DNA complex subunit organization	7357	332	102	21	4.5623	2.84e-09	7.11e-06
Cluster-1	GOBP name	nucleosome assembly	7357	332	75	18	5.3183	3.01e-09	7.19e-06
Cluster-5	GOBP name	chromosome organization	7357	389	590	65	2.0836	3.22e-09	7.27e-06
Cluster-5	GOBP name	cellular component organization at cellular level	7357	389	2145	165	1.4548	3.32e-09	7.27e-06
Cluster-6	Reactome	REACT_355469	7357	197	19	8	15.724	1.3e-08	7.29e-06
Cluster-4	GOBP name	RNA processing	7357	476	616	77	1.932	3.52e-09	7.39e-06
Cluster-4	GOBP name	regulation of translational initiation	7357	476	56	18	4.968	5.31e-09	9.95e-06
Cluster-4	GOBP name	translation	7357	476	270	44	2.5187	5.21e-09	9.95e-06
Cluster-4	GOBP name	gene expression	7357	476	702	84	1.8494	5.05e-09	9.95e-06
Cluster-1	Reactome	REACT_264541: SIRT1 negatively regulates rRNA expression	7357	332	23	10	9.6346	1.96e-08	1.01e-05
Cluster-2	GOBP name	cellular macromolecule metabolic process	7357	452	3483	157	0.73368	6.5e-09	1.18e-05
Cluster-6	Reactome	REACT_11039	7357	197	9	6	24.897	2.66e-08	1.27e-05
Cluster-5	GOBP name	cellular component organization or biogenesis	7357	389	2535	186	1.3877	7.5e-09	1.31e-05
Cluster-6	GOBP name	cell division	7357	197	271	26	3.5829	8.92e-09	1.51e-05
Cluster-5	GOBP name	cellular component organization or biogenesis at cellular level	7357	389	2176	165	1.4341	9.94e-09	1.63e-05
Cluster-4	Keywords	Ribosomebiogenesis	7357	476	59	17	4.4534	8.51e-08	1.74e-05
Cluster-6	Keywords	Chromosome	7357	197	244	23	3.5202	9.24e-08	1.79e-05
Cluster-1	GOBP name	chromosome organization	7357	332	590	57	2.1408	1.15e-08	1.83e-05
Cluster-1	Reactome	REACT_2232: RNA Polymerase I Promoter Opening	7357	332	19	9	10.497	4.12e-08	1.84e-05
Cluster-4	Keywords	DNA-binding	7357	476	824	22	0.41266	1.01e-07	1.86e-05
Cluster-1	GOMF name	DNA binding	7357	332	1112	89	1.7736	6.86e-09	1.86e-05
Cluster-1	GOBP name	negative regulation of cellular process	7357	332	1547	112	1.6043	1.31e-08	1.98e-05
Cluster-5	GOBP name	cellular response to stimulus	7357	389	2167	164	1.4313	1.32e-08	1.98e-05
Cluster-4	GOMF name	DNA binding	7357	476	1112	33	0.45867	9.13e-09	2.12e-05
Cluster-4	Keywords	Zinc-finger	7357	476	839	23	0.4237	1.36e-07	2.38e-05
Cluster-4	GOCC name	eukaryotic 48S preinitiation complex	7357	476	14	9	9.9359	2.67e-08	2.48e-05
Cluster-5	GOCC name	condensin complex	7357	389	6	6	18.913	2.11e-08	2.48e-05
Cluster-6	GOCC name	microtubule	7357	197	210	22	3.9124	2.76e-08	2.48e-05
Cluster-1	Reactome	REACT_263923: HDACs deacetylate histones	7357	332	46	13	6.2625	6.01e-08	2.52e-05
Cluster-6	Reactome	REACT_9509	7357	197	10	6	22.407	6.47e-08	2.55e-05
Cluster-1	Reactome	REACT_268237: DNA methylation	7357	332	20	9	9.9718	7.16e-08	2.67e-05
Cluster-2	GOBP name	nucleic acid metabolic process	7357	452	2234	88	0.64115	2.15e-08	3.13e-05
Cluster-4	Keywords	Acetylation	7357	476	2723	227	1.2885	2.13e-07	3.56e-05
Cluster-4	GOBP name	cellular protein metabolic process	7357	476	1722	161	1.4451	2.68e-08	3.8e-05
Cluster-4	GOBP name	ribonucleoside monophosphate biosynthetic process	7357	476	27	12	6.8693	3.08e-08	4.15e-05
Cluster-1	GOBP name	negative regulation of biological process	7357	332	1685	118	1.5518	3.05e-08	4.15e-05
Cluster-4	Pfam	PCI	7357	476	16	10	9.6599	6.35e-09	4.67e-05
Cluster-4	GOCC name	translation preinitiation complex	7357	476	15	9	9.2735	6.24e-08	4.74e-05
Cluster-6	GOCC name	chromosomal part	7357	197	498	35	2.6247	6.61e-08	4.74e-05
Cluster-6	Reactome	REACT_268265	7357	197	11	6	20.37	1.39e-07	4.89e-05
Cluster-1	GOBP name	negative regulation of nitrogen compound metabolic process	7357	332	579	55	2.105	3.78e-08	4.97e-05
Cluster-4	GOBP name	posttranscriptional regulation of gene expression	7357	476	311	46	2.2861	4.81e-08	5.94e-05
Cluster-1	GOBP name	regulation of transcription from RNA polymerase II promoter	7357	332	744	65	1.936	4.72e-08	5.94e-05
Cluster-5	GOBP name	regulation of biological quality	7357	389	1043	93	1.6864	4.86e-08	5.94e-05
Cluster-5	GOBP name	organelle organization	7357	389	1648	131	1.5034	4.98e-08	5.95e-05
Cluster-1	GOCC name	nuclear chromosome part	7357	332	257	32	2.7592	9.39e-08	6.13e-05
Cluster-1	Pfam	Histone	7357	332	22	10	10.073	1.16e-08	6.4e-05
Cluster-1	GOBP name	protein-DNA complex assembly	7357	332	90	18	4.4319	6.16e-08	6.97e-05
Cluster-1	GOBP name	negative regulation of RNA metabolic process	7357	332	525	51	2.1527	6.12e-08	6.97e-05
Cluster-1	GOBP name	negative regulation of nucleobase-containing compound metabolic process	7357	332	572	54	2.092	6.23e-08	6.97e-05
Cluster-1	GOBP name	cytoskeleton organization	7357	332	406	43	2.347	6.63e-08	7.25e-05
Cluster-6	GOBP name	DNA metabolic process	7357	197	549	37	2.5169	7.74e-08	8.29e-05
Cluster-5	Keywords	Telomere	7357	389	27	10	7.0047	5.24e-07	8.38e-05
Cluster-1	Reactome	REACT_169185: DNA Damage/Telomere Stress Induced Senescence	7357	332	29	10	7.6413	2.62e-07	8.4e-05
Cluster-6	Reactome	REACT_150471	7357	197	164	18	4.0989	2.63e-07	8.4e-05
Cluster-1	GOBP name	negative regulation of transcription, DNA-dependent	7357	332	485	48	2.1931	8.81e-08	8.9e-05
Cluster-5	GOBP name	DNA packaging	7357	389	23	10	8.2229	8.78e-08	8.9e-05
Cluster-6	GOBP name	cell cycle phase	7357	197	224	22	3.6678	8.69e-08	8.9e-05
Cluster-5	Reactome	REACT_150260	7357	389	11	7	12.035	2.93e-07	8.92e-05
Cluster-4	GOBP name	protein metabolic process	7357	476	1850	168	1.4036	9.12e-08	9.04e-05
Cluster-5	GOBP name	blood coagulation	7357	389	220	32	2.7509	9.5e-08	9.08e-05
Cluster-5	GOBP name	coagulation	7357	389	220	32	2.7509	9.5e-08	9.08e-05
Cluster-6	GOBP name	small GTPase mediated signal transduction	7357	197	370	29	2.9271	1.03e-07	9.63e-05
Cluster-5	Keywords	Polymorphism	7357	389	4354	274	1.1902	6.37e-07	9.77e-05
Cluster-2	GOCC name	ribonucleoprotein complex	7357	452	564	10	0.28859	1.67e-07	9.98e-05
Cluster-5	Keywords	RNA-binding	7357	389	495	6	0.22924	7.1e-07	0.00010441
Cluster-1	GOCC name	chromosomal part	7357	332	498	48	2.1359	1.93e-07	0.0001068
Cluster-1	Keywords	Methylation	7357	332	228	28	2.7214	7.82e-07	0.00011067
Cluster-4	GOBP name	translational initiation	7357	476	202	34	2.6015	1.31e-07	0.00011825
Cluster-5	GOBP name	hemostasis	7357	389	223	32	2.7139	1.3e-07	0.00011825
Cluster-4	KEGG name	Ribosome biogenesis in eukaryotes	7357	476	70	18	3.9744	2.34e-07	0.0001216
Cluster-1	KEGG name	Systemic lupus erythematosus	7357	332	28	10	7.9142	1.8e-07	0.0001216
Cluster-5	GOBP name	cell cycle phase	7357	389	224	32	2.7018	1.44e-07	0.00012822
Cluster-1	GOMF name	cytoskeletal protein binding	7357	332	253	32	2.8028	6.53e-08	0.0001328
Cluster-6	GOBP name	nuclear division	7357	197	194	20	3.85	1.57e-07	0.00013487
Cluster-6	GOBP name	mitosis	7357	197	194	20	3.85	1.57e-07	0.00013487
Cluster-5	GOBP name	chromosome condensation	7357	389	19	9	8.9586	1.61e-07	0.00013602
Cluster-2	GOBP name	reactive oxygen species metabolic process	7357	452	32	12	6.1037	1.65e-07	0.00013759
Cluster-1	GOBP name	negative regulation of cellular biosynthetic process	7357	332	590	54	2.0282	1.7e-07	0.00013914
Cluster-1	GOBP name	negative regulation of gene expression	7357	332	575	53	2.0425	1.78e-07	0.00014412
Cluster-5	Keywords	Kinetochore	7357	389	84	17	3.8275	1.09e-06	0.00014806
Cluster-6	GOBP name	cellular protein complex assembly	7357	197	161	18	4.1752	2e-07	0.00015889
Cluster-1	Pfam	Linker_histone	7357	332	10	7	15.512	3.76e-08	0.00016575
Cluster-4	Keywords	Membrane	7357	476	1843	79	0.66251	1.35e-06	0.00017078
Cluster-6	Keywords	Cytoskeleton	7357	197	591	36	2.2748	1.3e-06	0.00017078
Cluster-1	GOBP name	negative regulation of biosynthetic process	7357	332	595	54	2.0111	2.22e-07	0.00017369
Cluster-6	KEGG name	Pathogenic Escherichia coli infection	7357	197	38	9	8.8449	4.54e-07	0.00017689
Cluster-4	GOCC name	membrane part	7357	476	1572	62	0.60958	4.46e-07	0.00018863
Cluster-1	GOCC name	nuclear nucleosome	7357	332	13	7	11.932	4.69e-07	0.00018863
Cluster-1	GOCC name	nuclear chromatin	7357	332	134	21	3.4728	3.76e-07	0.00018863
Cluster-5	GOCC name	chromosome, telomeric region	7357	389	33	11	6.3042	4.77e-07	0.00018863
Cluster-5	GOCC name	cytoskeletal part	7357	389	747	70	1.7723	4.72e-07	0.00018863
Cluster-6	GOCC name	Ndc80 complex	7357	197	4	4	37.345	4.99e-07	0.00018863
Cluster-5	Keywords	Mitochondrion	7357	389	770	16	0.39299	1.57e-06	0.00019201
Cluster-4	GOCC name	eukaryotic 43S preinitiation complex	7357	476	14	8	8.8319	5.88e-07	0.00020104
Cluster-4	GOCC name	eukaryotic translation initiation factor 3 complex	7357	476	14	8	8.8319	5.88e-07	0.00020104
Cluster-4	GOBP name	formation of translation preinitiation complex	7357	476	17	9	8.1825	2.66e-07	0.00020539
Cluster-6	GOBP name	cellular macromolecular complex assembly	7357	197	388	29	2.7913	2.77e-07	0.00021095
Cluster-5	Keywords	Transitpeptide	7357	389	407	4	0.18587	1.78e-06	0.00021149
Cluster-4	Keywords	Directproteinsequencing	7357	476	1532	139	1.4023	1.88e-06	0.00021569
Cluster-4	GOBP name	ribonucleoside monophosphate metabolic process	7357	476	32	12	5.796	2.89e-07	0.00021648
Cluster-4	Reactome	REACT_1079	7357	476	47	14	4.6039	7.49e-07	0.0002184
Cluster-2	GOBP name	gene expression	7357	452	702	16	0.37098	2.96e-07	0.00021889
Cluster-2	KEGG name	Valine, leucine and isoleucine degradation	7357	452	36	12	5.4255	7.14e-07	0.0002228
Cluster-1	Reactome	REACT_22186: Deposition of new CENPA-containing nucleosomes at the centromere	7357	332	40	11	6.0939	8.5e-07	0.0002376
Cluster-4	GOBP name	cellular macromolecule metabolic process	7357	476	3483	276	1.2248	3.66e-07	0.00026076
Cluster-2	GOBP name	oxidation-reduction process	7357	452	285	40	2.2844	3.72e-07	0.00026076
Cluster-2	GOBP name	carboxylic acid metabolic process	7357	452	385	49	2.0716	3.71e-07	0.00026076
Cluster-2	GOBP name	oxoacid metabolic process	7357	452	385	49	2.0716	3.71e-07	0.00026076
Cluster-2	GOCC name	nuclear part	7357	452	2655	118	0.7234	8.09e-07	0.00026416
Cluster-1	GOBP name	biological regulation	7357	332	4166	230	1.2234	3.96e-07	0.00027386
Cluster-1	Reactome	REACT_169436: Oxidative Stress Induced Senescence	7357	332	67	14	4.6304	1.03e-06	0.00027754
Cluster-1	Keywords	Chromatinregulator	7357	332	229	27	2.6127	2.65e-06	0.00028627
Cluster-5	Keywords	Cholesterolbiosynthesis	7357	389	14	7	9.4563	2.59e-06	0.00028627
Cluster-4	GOBP name	nucleoside monophosphate biosynthetic process	7357	476	33	12	5.6203	4.25e-07	0.00028967
Cluster-2	GOBP name	organic acid metabolic process	7357	452	387	49	2.0609	4.31e-07	0.00029047
Cluster-5	KEGG name	Hematopoietic cell lineage	7357	389	23	9	7.4006	1.15e-06	0.00029856
Cluster-6	GOBP name	chromosome organization	7357	197	590	37	2.342	4.57e-07	0.00030348
Cluster-2	KEGG name	Osteoclast differentiation	7357	452	59	15	4.1381	1.43e-06	0.00031882
Cluster-4	Reactome	REACT_2085	7357	476	102	21	3.1821	1.24e-06	0.00031975
Cluster-6	GOBP name	spindle midzone assembly involved in mitosis	7357	197	4	4	37.345	4.99e-07	0.00032354
Cluster-6	GOBP name	spindle midzone assembly	7357	197	4	4	37.345	4.99e-07	0.00032354
Cluster-6	KEGG name	Cell cycle	7357	197	99	13	4.9039	1.69e-06	0.00032962
Cluster-4	GOBP name	macromolecule metabolic process	7357	476	3588	282	1.2148	5.19e-07	0.00033225
Cluster-5	Keywords	DNAdamage	7357	389	258	32	2.3457	3.17e-06	0.00033345
Cluster-6	Reactome	REACT_16967	7357	197	15	6	14.938	1.35e-06	0.00033556
Cluster-4	GOCC name	intracellular non-membrane-bounded organelle	7357	476	1615	146	1.3973	1.17e-06	0.00033573
Cluster-4	GOCC name	non-membrane-bounded organelle	7357	476	1615	146	1.3973	1.17e-06	0.00033573
Cluster-2	GOCC name	mitochondrial matrix	7357	452	212	32	2.4568	1.12e-06	0.00033573
Cluster-2	Keywords	SH3domain	7357	452	96	19	3.2214	3.38e-06	0.00034489
Cluster-2	Keywords	Nucleus	7357	452	2947	138	0.76219	3.49e-06	0.00034693
Cluster-5	Reactome	REACT_9405	7357	389	18	8	8.4056	1.47e-06	0.00035102
Cluster-5	GOBP name	regulation of body fluid levels	7357	389	250	33	2.4965	5.71e-07	0.00036158
Cluster-1	Reactome	REACT_18274: Glucagon-like Peptide-1 (GLP1) regulates insulin secretion	7357	332	15	7	10.341	1.61e-06	0.0003717
Cluster-6	GOBP name	organelle fission	7357	197	211	20	3.5398	5.97e-07	0.0003735
Cluster-1	GOBP name	negative regulation of macromolecule biosynthetic process	7357	332	567	51	1.9932	6.4e-07	0.00039547
Cluster-5	GOBP name	mitosis	7357	389	194	28	2.7297	6.95e-07	0.00041939
Cluster-5	GOBP name	nuclear division	7357	389	194	28	2.7297	6.95e-07	0.00041939
Cluster-2	GOMF name	oxidoreductase activity	7357	452	335	45	2.1864	2.48e-07	0.00042276
Cluster-1	GOMF name	transcription regulatory region DNA binding	7357	332	270	32	2.6263	2.87e-07	0.00042276
Cluster-1	GOMF name	regulatory region DNA binding	7357	332	271	32	2.6166	3.12e-07	0.00042276
Cluster-1	GOMF name	regulatory region nucleic acid binding	7357	332	271	32	2.6166	3.12e-07	0.00042276
Cluster-2	GOCC name	nucleolus	7357	452	664	16	0.39221	1.57e-06	0.00043281
Cluster-6	GOCC name	chromosome, centromeric region	7357	197	56	10	6.6688	1.64e-06	0.00043574
Cluster-2	GOBP name	small molecule catabolic process	7357	452	149	26	2.8402	7.33e-07	0.00043768
Cluster-5	Keywords	Sterolbiosynthesis	7357	389	15	7	8.8259	4.61e-06	0.00044592
Cluster-5	Reactome	REACT_150425	7357	389	107	19	3.3583	2.01e-06	0.0004499
Cluster-1	GOBP name	negative regulation of transcription from RNA polymerase II promoter	7357	332	325	35	2.3864	7.72e-07	0.0004553
Cluster-1	GOMF name	chromatin DNA binding	7357	332	30	10	7.3865	3.76e-07	0.00047089
Cluster-5	Keywords	Cytoskeleton	7357	389	591	56	1.7921	5.01e-06	0.00047212
Cluster-1	Reactome	REACT_264242: Formation of the beta-catenin:TCF transactivating complex	7357	332	36	10	6.1555	2.43e-06	0.00049418
Cluster-5	Reactome	REACT_12051	7357	389	19	8	7.9632	2.4e-06	0.00049418
Cluster-5	Reactome	REACT_13552	7357	389	19	8	7.9632	2.4e-06	0.00049418
Cluster-6	GOBP name	organelle organization	7357	197	1648	73	1.6542	8.83e-07	0.00051541
Cluster-1	Reactome	REACT_264352: PRC2 methylates histones and DNA	7357	332	29	9	6.8771	2.85e-06	0.00054546
Cluster-1	Reactome	REACT_264303: Condensation of Prophase Chromosomes	7357	332	29	9	6.8771	2.85e-06	0.00054546
Cluster-1	Reactome	REACT_13462	7357	332	11	6	12.087	2.98e-06	0.00055486
Cluster-6	Reactome	REACT_16956	7357	197	17	6	13.181	3.17e-06	0.0005744
Cluster-5	GOCC name	Smc5-Smc6 complex	7357	389	6	5	15.76	2.29e-06	0.00058826
Cluster-5	GOCC name	plasma membrane part	7357	389	478	49	1.9387	2.43e-06	0.00060143
Cluster-5	GOBP name	telomere maintenance	7357	389	58	14	4.5651	1.07e-06	0.00061773
Cluster-5	KEGG name	Steroid biosynthesis	7357	389	10	6	11.348	3.57e-06	0.00061899
Cluster-6	Keywords	Coiledcoil	7357	197	1088	52	1.7849	6.76e-06	0.00062114
Cluster-1	GOMF name	protein binding	7357	332	2093	134	1.4187	5.35e-07	0.00062181
Cluster-1	GOBP name	negative regulation of cellular macromolecule biosynthetic process	7357	332	562	50	1.9715	1.13e-06	0.00064708
Cluster-4	Keywords	Proteasome	7357	476	49	13	4.1005	7.47e-06	0.00067
Cluster-2	GOBP name	cellular ketone metabolic process	7357	452	401	49	1.9889	1.2e-06	0.00067039
Cluster-5	GOBP name	RNA metabolic process	7357	389	1872	62	0.62638	1.2e-06	0.00067039
Cluster-1	GOBP name	regulation of cellular process	7357	332	3801	212	1.2359	1.28e-06	0.00070816
Cluster-4	Reactome	REACT_79	7357	476	101	20	3.0606	4.06e-06	0.00071672
Cluster-5	GOBP name	telomere organization	7357	389	59	14	4.4877	1.33e-06	0.00072828
Cluster-2	GOCC name	membrane-enclosed lumen	7357	452	391	47	1.9565	3.05e-06	0.00073111
Cluster-5	GOBP name	biological regulation	7357	389	4166	263	1.194	1.4e-06	0.00075576
Cluster-5	Keywords	Steroidbiosynthesis	7357	389	22	8	6.8773	8.65e-06	0.00075687
Cluster-6	Keywords	Centromere	7357	197	115	13	4.2216	8.85e-06	0.00075687
Cluster-5	GOBP name	positive regulation of calcium-mediated signaling	7357	389	9	6	12.608	1.51e-06	0.00080759
Cluster-4	GOCC name	proteasome complex	7357	476	53	14	4.0827	3.56e-06	0.00082498
Cluster-5	GOBP name	DNA conformation change	7357	389	77	16	3.9299	1.56e-06	0.00082499
Cluster-1	GOBP name	actin filament-based process	7357	332	223	27	2.683	1.61e-06	0.00084349
Cluster-2	GOCC name	organelle lumen	7357	452	348	43	2.0112	3.99e-06	0.00089512
Cluster-2	GOCC name	intracellular organelle lumen	7357	452	337	42	2.0285	4.16e-06	0.00090503
Cluster-5	Reactome	REACT_682	7357	389	94	17	3.4204	5.3e-06	0.00091112
Cluster-2	GOBP name	superoxide metabolic process	7357	452	12	7	9.4947	1.83e-06	0.00095298
Cluster-1	Keywords	Transcriptionregulation	7357	332	1075	76	1.5666	1.16e-05	0.00097044
Cluster-2	Keywords	Oxidoreductase	7357	452	249	33	2.1571	1.23e-05	0.00099991
Cluster-5	Keywords	Adaptiveimmunity	7357	389	37	10	5.1115	1.27e-05	0.00099991
Cluster-6	Keywords	Polymorphism	7357	197	4354	144	1.2351	1.28e-05	0.00099991
Cluster-5	Keywords	Ribonucleoprotein	7357	389	251	1	0.075349	1.36e-05	0.001045
Cluster-5	GOCC name	plasma membrane	7357	389	970	81	1.5793	5.19e-06	0.001096
Cluster-6	Reactome	REACT_15510	7357	197	19	6	11.793	6.59e-06	0.001105
Cluster-5	GOCC name	mitochondrial part	7357	389	627	12	0.36196	5.43e-06	0.0011145
Cluster-5	Keywords	DNArepair	7357	389	228	28	2.3226	1.51e-05	0.0011324
Cluster-5	GOBP name	mitotic recombination	7357	389	31	10	6.1008	2.23e-06	0.0011354
Cluster-5	GOBP name	chromosome segregation	7357	389	79	16	3.8304	2.21e-06	0.0011354
Cluster-5	GOBP name	anatomical structure homeostasis	7357	389	118	20	3.2055	2.29e-06	0.0011551
Cluster-5	Keywords	DNAreplication	7357	389	82	15	3.4596	1.61e-05	0.00116
Cluster-5	Keywords	Celladhesion	7357	389	82	15	3.4596	1.61e-05	0.00116
Cluster-6	Reactome	REACT_2148	7357	197	6	4	24.897	7.1e-06	0.0011612
Cluster-4	GOBP name	ribonucleoprotein complex assembly	7357	476	142	25	2.7211	2.52e-06	0.0012581
Cluster-6	GOBP name	protein transport	7357	197	777	4	0.19225	2.72e-06	0.0013495
Cluster-5	GOBP name	RNA processing	7357	389	616	11	0.33772	2.76e-06	0.0013538
Cluster-1	Keywords	Antibiotic	7357	332	5	4	17.728	1.95e-05	0.0013772
Cluster-6	GOBP name	cellular component organization	7357	197	2504	97	1.4467	2.89e-06	0.0014073
Cluster-6	GOCC name	MCM complex	7357	197	6	4	24.897	7.1e-06	0.0014096
Cluster-6	GOCC name	cytoskeletal part	7357	197	747	40	1.9997	7.26e-06	0.0014096
Cluster-4	Reactome	REACT_15306	7357	476	24	9	5.796	9.03e-06	0.0014162
Cluster-1	Reactome	REACT_264245	7357	332	91	15	3.6527	9.08e-06	0.0014162
Cluster-1	GOBP name	cellular response to glucagon stimulus	7357	332	11	6	12.087	2.98e-06	0.0014347
Cluster-5	GOCC name	receptor complex	7357	389	68	14	3.8938	7.67e-06	0.0014499
Cluster-1	GOCC name	euchromatin	7357	332	25	8	7.0911	7.96e-06	0.0014663
Cluster-5	Keywords	Centromere	7357	389	115	18	2.9602	2.14e-05	0.0014859
Cluster-4	GOCC name	ribonucleoprotein complex	7357	476	564	62	1.6991	8.75e-06	0.001537
Cluster-6	GOCC name	nucleus	7357	197	2742	102	1.3892	8.77e-06	0.001537
Cluster-1	Reactome	REACT_24023	7357	332	13	6	10.228	1.01e-05	0.0015398
Cluster-1	Reactome	REACT_2204	7357	332	42	10	5.2761	1.07e-05	0.0016015
Cluster-1	Reactome	REACT_19290	7357	332	26	8	6.8184	1.1e-05	0.001603
Cluster-4	Reactome	REACT_1776	7357	476	10	6	9.2735	1.15e-05	0.0016387
Cluster-4	Keywords	Cytoplasm	7357	476	2593	207	1.2338	2.42e-05	0.0016455
Cluster-1	GOBP name	regulation of transcription, DNA-dependent	7357	332	1508	101	1.4842	3.47e-06	0.0016575
Cluster-6	GOMF name	nucleoside-triphosphatase activity	7357	197	472	31	2.4528	1.65e-06	0.0016802
Cluster-6	GOMF name	hydrolase activity, acting on acid anhydrides	7357	197	498	32	2.3997	1.76e-06	0.0016802
Cluster-6	GOMF name	hydrolase activity, acting on acid anhydrides, in phosphorus-containing anhydrides	7357	197	498	32	2.3997	1.76e-06	0.0016802
Cluster-1	GOBP name	cellular component organization at cellular level	7357	332	2145	133	1.374	3.62e-06	0.0016953
Cluster-5	GOBP name	organelle fission	7357	389	211	28	2.5097	3.6e-06	0.0016953
Cluster-5	GOBP name	telomere maintenance via recombination	7357	389	26	9	6.5467	3.74e-06	0.0017395
Cluster-4	GOBP name	purine ribonucleoside monophosphate biosynthetic process	7357	476	17	8	7.2734	3.91e-06	0.0017682
Cluster-4	GOBP name	purine nucleoside monophosphate biosynthetic process	7357	476	17	8	7.2734	3.91e-06	0.0017682
Cluster-5	GOBP name	DNA repair	7357	389	337	38	2.1326	3.84e-06	0.0017682
Cluster-5	GOCC name	external side of plasma membrane	7357	389	44	11	4.7281	1.05e-05	0.0018029
Cluster-2	GOBP name	nucleobase-containing compound metabolic process	7357	452	2438	109	0.7277	4.05e-06	0.0018164
Cluster-6	GOCC name	nuclear chromosome part	7357	197	257	20	2.9062	1.15e-05	0.0019213
Cluster-4	GOMF name	ribonucleoprotein binding	7357	476	58	15	3.9972	2.15e-06	0.0019406
Cluster-5	GOBP name	response to stress	7357	389	1334	104	1.4744	4.4e-06	0.0019589
Cluster-1	Reactome	REACT_27271	7357	332	35	9	5.6982	1.53e-05	0.0021254
Cluster-6	Reactome	REACT_22365	7357	197	32	7	8.1693	1.55e-05	0.0021254
Cluster-5	Keywords	DNArecombination	7357	389	58	12	3.913	3.18e-05	0.0021282
Cluster-2	GOBP name	macromolecule metabolic process	7357	452	3588	177	0.80294	4.99e-06	0.0022012
Cluster-2	GOBP name	RNA metabolic process	7357	452	1872	78	0.67819	5.11e-06	0.0022197
Cluster-6	GOBP name	cellular component organization or biogenesis	7357	197	2535	97	1.429	5.11e-06	0.0022197
Cluster-1	Reactome	REACT_169121	7357	332	14	6	9.497	1.69e-05	0.0022661
Cluster-6	GOBP name	macromolecular complex assembly	7357	197	656	37	2.1064	5.31e-06	0.0022879
Cluster-6	GOCC name	mitochondrion	7357	197	833	6	0.26899	1.43e-05	0.0023289
Cluster-2	GOBP name	cellular response to chemical stimulus	7357	452	741	74	1.6255	5.65e-06	0.0024116
Cluster-1	GOCC name	nuclear euchromatin	7357	332	20	7	7.7559	1.54e-05	0.0024635
Cluster-4	GOBP name	ribonucleoprotein complex subunit organization	7357	476	149	25	2.5933	5.96e-06	0.0025251
Cluster-6	GOBP name	chromosome segregation	7357	197	79	11	5.2	6.03e-06	0.0025336
Cluster-1	Keywords	Cytoskeleton	7357	332	591	47	1.7623	4.01e-05	0.0025849
Cluster-1	Keywords	Nucleus	7357	332	2947	166	1.2482	4.01e-05	0.0025849
Cluster-1	GOMF name	histone binding	7357	332	105	17	3.5878	3.02e-06	0.0025886
Cluster-5	Keywords	Integrin	7357	389	9	5	10.507	4.1e-05	0.0026
Cluster-5	GOBP name	DNA recombination	7357	389	148	22	2.8113	6.46e-06	0.0026937
Cluster-4	Keywords	Purinebiosynthesis	7357	476	12	6	7.7279	4.43e-05	0.0027592
Cluster-1	Keywords	Ublconjugation	7357	332	735	55	1.6582	4.64e-05	0.0028429
Cluster-6	Keywords	Nucleotide-binding	7357	197	1049	48	1.7088	4.76e-05	0.0028677
Cluster-6	Reactome	REACT_16936	7357	197	23	6	9.7422	2.21e-05	0.0029016
Cluster-2	GOBP name	carboxylic acid catabolic process	7357	452	92	18	3.1845	7.11e-06	0.0029162
Cluster-2	GOBP name	organic acid catabolic process	7357	452	92	18	3.1845	7.11e-06	0.0029162
Cluster-6	Keywords	DNAreplication	7357	197	82	10	4.5543	5.01e-05	0.0029703
Cluster-6	Reactome	REACT_121399	7357	197	75	10	4.9794	2.33e-05	0.0030029
Cluster-5	GOBP name	mitotic chromosome condensation	7357	389	11	6	10.316	7.45e-06	0.0030317
Cluster-5	Reactome	REACT_147904	7357	389	32	9	5.3192	2.44e-05	0.0030895
Cluster-1	GOBP name	cellular component organization or biogenesis at cellular level	7357	332	2176	133	1.3544	7.72e-06	0.0030956
Cluster-6	GOBP name	cellular component organization at cellular level	7357	197	2145	85	1.4799	7.7e-06	0.0030956
Cluster-4	GOBP name	regulation of RNA metabolic process	7357	476	1608	69	0.66322	7.83e-06	0.0031167
Cluster-1	GOBP name	regulation of biological process	7357	332	3998	217	1.2028	7.96e-06	0.0031422
Cluster-3	GOCC name	nucleoid	7357	117	37	6	10.197	2.06e-05	0.0031513
Cluster-3	GOCC name	mitochondrial nucleoid	7357	117	37	6	10.197	2.06e-05	0.0031513
Cluster-1	Keywords	Transcription	7357	332	1127	76	1.4944	5.45e-05	0.0031802
Cluster-2	GOMF name	hydro-lyase activity	7357	452	23	9	6.3691	3.96e-06	0.0031828
Cluster-1	GOMF name	sequence-specific DNA binding	7357	332	306	32	2.3173	4.18e-06	0.0031828
Cluster-6	GOMF name	pyrophosphatase activity	7357	197	495	31	2.3388	4.3e-06	0.0031828
Cluster-5	KEGG name	Cell adhesion molecules (CAMs)	7357	389	25	8	6.052	2.49e-05	0.0031937
Cluster-5	KEGG name	Cell cycle - yeast	7357	389	57	12	3.9816	2.66e-05	0.0031937
Cluster-6	KEGG name	DNA replication	7357	197	34	7	7.6887	2.35e-05	0.0031937
Cluster-6	KEGG name	Gap junction	7357	197	46	8	6.4948	2.22e-05	0.0031937
Cluster-5	GOBP name	cholesterol biosynthetic process	7357	389	22	8	6.8773	8.65e-06	0.0033904
Cluster-6	Reactome	REACT_268323	7357	197	24	6	9.3363	2.86e-05	0.0035587
Cluster-4	Keywords	Chaperone	7357	476	151	23	2.3542	6.2e-05	0.003561
Cluster-6	GOBP name	positive regulation of cytokinesis	7357	197	20	6	11.204	9.17e-06	0.0035665
Cluster-6	Keywords	Proteintransport	7357	197	436	1	0.085654	6.4e-05	0.0036227
Cluster-1	GOBP name	response to chemical stimulus	7357	332	1199	83	1.534	9.46e-06	0.0036538
Cluster-4	GOBP name	regulation of nucleobase-containing compound metabolic process	7357	476	1863	84	0.69688	9.73e-06	0.0036993
Cluster-2	GOBP name	cell cycle process	7357	452	643	17	0.43033	9.79e-06	0.0036993
Cluster-2	GOBP name	mitotic cell cycle	7357	452	375	6	0.26042	9.72e-06	0.0036993
Cluster-1	GOBP name	regulation of nucleobase-containing compound metabolic process	7357	332	1863	117	1.3917	1.02e-05	0.0038184
Cluster-6	KEGG name	Phagosome	7357	197	63	9	5.335	3.43e-05	0.0038245
Cluster-2	GOBP name	cellular macromolecular complex subunit organization	7357	452	596	15	0.40964	1.03e-05	0.003851
Cluster-2	Reactome	REACT_197: Branched-chain amino acid catabolism	7357	452	17	7	6.7021	3.29e-05	0.0040154
Cluster-6	Keywords	Nucleus	7357	197	2947	104	1.3179	7.24e-05	0.0040327
Cluster-1	GOBP name	regulation of RNA metabolic process	7357	332	1608	104	1.4332	1.1e-05	0.0040601
Cluster-2	Keywords	Ribonucleoprotein	7357	452	251	3	0.19454	7.46e-05	0.0040938
Cluster-4	GOBP name	primary metabolic process	7357	476	4128	309	1.1569	1.12e-05	0.0041056
Cluster-5	GOBP name	cellular component movement	7357	389	408	42	1.9469	1.13e-05	0.0041056
Cluster-3	Keywords	Proteinbiosynthesis	7357	117	117	9	4.8369	7.87e-05	0.0042548
Cluster-5	Keywords	Cholesterolmetabolism	7357	389	29	8	5.2173	7.99e-05	0.0042601
Cluster-1	GOBP name	actin cytoskeleton organization	7357	332	207	24	2.5692	1.22e-05	0.0044248
Cluster-5	GOBP name	sterol biosynthetic process	7357	389	23	8	6.5783	1.26e-05	0.0044927
Cluster-6	GOBP name	sister chromatid segregation	7357	197	21	6	10.67	1.25e-05	0.0044927
Cluster-4	Keywords	Zinc	7357	476	1040	42	0.62418	8.6e-05	0.0045212
Cluster-6	Reactome	REACT_11051	7357	197	64	9	5.2517	3.89e-05	0.0046608
Cluster-2	Keywords	3D-structure	7357	452	3036	222	1.1902	9.26e-05	0.0047319
Cluster-6	Keywords	Lipid-binding	7357	197	106	11	3.8754	9.21e-05	0.0047319
Cluster-2	GOBP name	small molecule metabolic process	7357	452	1216	107	1.4322	1.37e-05	0.0047926
Cluster-6	GOBP name	cellular component organization or biogenesis at cellular level	7357	197	2176	85	1.4588	1.36e-05	0.0047926
Cluster-6	GOBP name	response to stimulus	7357	197	2626	98	1.3937	1.36e-05	0.0047926
Cluster-1	GOCC name	chromatin	7357	332	220	24	2.4174	3.24e-05	0.0048412
Cluster-4	Reactome	REACT_6785	7357	476	57	13	3.525	4.12e-05	0.0048532
Cluster-2	GOBP name	cellular response to organic substance	7357	452	604	62	1.6708	1.43e-05	0.0049709
Cluster-2	GOBP name	monocarboxylic acid metabolic process	7357	452	165	25	2.4661	1.46e-05	0.0050223
Cluster-2	GOBP name	cellular component organization or biogenesis at cellular level	7357	452	2176	97	0.72556	1.46e-05	0.0050223
Cluster-4	GOBP name	biological regulation	7357	476	4166	228	0.84588	1.53e-05	0.0051498
Cluster-5	GOBP name	positive regulation of cell adhesion	7357	389	54	12	4.2028	1.51e-05	0.0051498
Cluster-6	GOBP name	regulation of cell division	7357	197	57	9	5.8966	1.53e-05	0.0051498
Cluster-4	Keywords	Metal-binding	7357	476	1549	71	0.70844	0.000104	0.005169
Cluster-5	Keywords	Sterolmetabolism	7357	389	30	8	5.0434	0.00010332	0.005169
Cluster-1	Keywords	Cellprojection	7357	332	253	25	2.1897	0.00010649	0.0052225
Cluster-4	GOBP name	nucleoside monophosphate metabolic process	7357	476	45	12	4.1216	1.57e-05	0.0052226
Cluster-1	GOBP name	response to organic substance	7357	332	865	64	1.6396	1.57e-05	0.0052226
Cluster-3	GOCC name	box C/D snoRNP complex	7357	117	5	3	37.728	3.8e-05	0.0055705
Cluster-5	GOBP name	DNA replication	7357	389	146	21	2.7203	1.7e-05	0.0056152
Cluster-4	GOBP name	pseudouridine synthesis	7357	476	15	7	7.2127	1.73e-05	0.0056738
Cluster-5	GOBP name	ncRNA metabolic process	7357	389	323	3	0.17566	1.77e-05	0.0057596
Cluster-5	Keywords	Lipoprotein	7357	389	231	26	2.1287	0.00011995	0.0058051
Cluster-4	GOCC name	nucleolar part	7357	476	57	13	3.525	4.12e-05	0.0058661
Cluster-2	GOCC name	mitochondrial part	7357	452	627	62	1.6095	4.17e-05	0.0058661
Cluster-4	GOBP name	tRNA metabolic process	7357	476	130	22	2.6156	1.81e-05	0.0058689
Cluster-4	Reactome	REACT_1815	7357	476	8	5	9.6599	5.1e-05	0.0059027
Cluster-2	GOCC name	macromolecular complex	7357	452	2620	125	0.77655	4.35e-05	0.0060012
Cluster-1	GOBP name	regulation of nitrogen compound metabolic process	7357	332	1909	118	1.3697	1.91e-05	0.0061544
Cluster-1	GOBP name	negative regulation of metabolic process	7357	332	889	65	1.6202	1.93e-05	0.0061674
Cluster-2	GOBP name	regulation of cell migration	7357	452	189	27	2.3252	1.97e-05	0.0061923
Cluster-5	GOBP name	regulation of cell proliferation	7357	389	503	48	1.8048	1.95e-05	0.0061923
Cluster-6	GOBP name	RNA metabolic process	7357	197	1872	27	0.53863	1.97e-05	0.0061923
Cluster-4	GOCC name	proteasome accessory complex	7357	476	17	7	6.3642	4.58e-05	0.0062036
Cluster-4	Keywords	RNA-binding	7357	476	495	52	1.6236	0.00013123	0.0062248
Cluster-5	Keywords	Steroidmetabolism	7357	389	31	8	4.8807	0.00013201	0.0062248
Cluster-2	GOBP name	cell cycle	7357	452	510	12	0.38298	2.02e-05	0.0063163
Cluster-4	GOCC name	eukaryotic translation initiation factor 4F complex	7357	476	8	5	9.6599	5.1e-05	0.0066645
Cluster-4	GOCC name	cytoplasm	7357	476	2668	210	1.2165	5.06e-05	0.0066645
Cluster-4	GOCC name	preribosome	7357	476	43	11	3.9538	5.27e-05	0.0067573
Cluster-6	GOBP name	protein complex assembly	7357	197	436	27	2.3127	2.2e-05	0.0068225
Cluster-1	GOCC name	nucleoplasm	7357	332	1895	115	1.3448	5.56e-05	0.0070114
Cluster-4	Keywords	Transcriptionregulation	7357	476	1075	45	0.64699	0.00015292	0.0070305
Cluster-5	Keywords	Ribosomalprotein	7357	389	160	0	0	0.00015228	0.0070305
Cluster-5	GOBP name	regulation of cellular process	7357	389	3801	238	1.1842	2.3e-05	0.0071155
Cluster-6	GOBP name	establishment of protein localization	7357	197	811	6	0.27629	2.33e-05	0.0071631
Cluster-1	GOBP name	negative regulation of cellular metabolic process	7357	332	805	60	1.6517	2.37e-05	0.0072228
Cluster-5	GOBP name	leukocyte migration	7357	389	75	14	3.5304	2.41e-05	0.0073195
Cluster-2	Reactome	REACT_1697	7357	452	5	4	13.021	6.61e-05	0.0073865
Cluster-2	Reactome	REACT_1708	7357	452	5	4	13.021	6.61e-05	0.0073865
Cluster-1	GOMF name	binding	7357	332	4737	248	1.1601	1.06e-05	0.0074839
Cluster-5	GOBP name	mRNA metabolic process	7357	389	502	9	0.33907	2.55e-05	0.0077087
Cluster-2	GOBP name	lipid modification	7357	452	74	15	3.2993	2.59e-05	0.0077669
Cluster-4	Reactome	REACT_6871	7357	476	60	13	3.3488	7.15e-05	0.0078439
Cluster-1	Reactome	REACT_169168	7357	332	52	10	4.2615	7.36e-05	0.0078439
Cluster-6	Reactome	REACT_2101	7357	197	4	3	28.009	7.37e-05	0.0078439
Cluster-1	Keywords	Lipoprotein	7357	332	231	23	2.2064	0.00017432	0.0079154
Cluster-6	GOCC name	spindle	7357	197	120	12	3.7345	6.4e-05	0.0079254
Cluster-2	GOBP name	translation	7357	452	270	3	0.18085	2.68e-05	0.008008
Cluster-1	GOBP name	negative regulation of macromolecule metabolic process	7357	332	845	62	1.6259	2.72e-05	0.0080727
Cluster-5	Reactome	REACT_264303	7357	389	29	8	5.2173	7.99e-05	0.0082477
Cluster-5	Reactome	REACT_25201	7357	389	29	8	5.2173	7.99e-05	0.0082477
Cluster-2	GOBP name	RNA processing	7357	452	616	17	0.44919	2.84e-05	0.008295
Cluster-2	GOBP name	mRNA metabolic process	7357	452	502	12	0.38908	2.84e-05	0.008295
Cluster-1	GOBP name	cellular component organization	7357	332	2504	146	1.2921	2.83e-05	0.008295
Cluster-6	Keywords	Mitochondrion	7357	197	770	7	0.3395	0.00018655	0.0083676
Cluster-4	Reactome	REACT_75842	7357	476	154	23	2.3083	8.31e-05	0.0084496
Cluster-4	GOBP name	regulation of cellular process	7357	476	3801	206	0.83765	2.92e-05	0.0084691
Cluster-1	GOCC name	cytoskeletal part	7357	332	747	55	1.6316	7e-05	0.0085206
Cluster-1	GOCC name	nuclear heterochromatin	7357	332	33	8	5.372	7.12e-05	0.008521
Cluster-4	GOBP name	regulation of transcription, DNA-dependent	7357	476	1508	66	0.67645	3.02e-05	0.0087156
Cluster-2	GOBP name	translational initiation	7357	452	202	1	0.080577	3.1e-05	0.0089036
Cluster-4	GOBP name	regulation of biological process	7357	476	3998	219	0.84663	3.16e-05	0.0089727
Cluster-2	GOBP name	cellular component organization at cellular level	7357	452	2145	97	0.73605	3.15e-05	0.0089727
Cluster-2	GOBP name	anatomical structure development	7357	452	863	80	1.5088	3.22e-05	0.0090994
Cluster-5	GOCC name	integrin complex	7357	389	10	5	9.4563	7.77e-05	0.0091501
Cluster-5	GOBP name	multicellular organismal process	7357	389	911	74	1.5363	3.31e-05	0.0092866
Cluster-4	GOBP name	RNA modification	7357	476	72	15	3.22	3.34e-05	0.0093384
Cluster-6	GOCC name	chromosome	7357	197	123	12	3.6434	8.08e-05	0.0093588
Cluster-5	GOBP name	regulation of chromosome segregation	7357	389	26	8	5.8193	3.41e-05	0.009487
Cluster-2	GOMF name	enoyl-CoA hydratase activity	7357	452	4	4	16.277	1.41e-05	0.0095366
Cluster-4	GOCC name	endosomal part	7357	476	207	2	0.14933	8.55e-05	0.0097515
Cluster-5	GOCC name	condensed chromosome kinetochore	7357	389	74	13	3.3225	8.72e-05	0.009783
Cluster-6	GOCC name	chromocenter	7357	197	10	4	14.938	8.93e-05	0.0098702
Cluster-2	GOCC name	non-membrane-bounded organelle	7357	452	1615	70	0.70549	9.38e-05	0.009905
Cluster-2	GOCC name	intracellular non-membrane-bounded organelle	7357	452	1615	70	0.70549	9.38e-05	0.009905
Cluster-6	GOCC name	ribonucleoprotein complex	7357	197	564	3	0.19864	9.37e-05	0.009905
Cluster-2	GOMF name	3-hydroxyacyl-CoA dehydrogenase activity	7357	452	7	5	11.626	1.59e-05	0.010007
Cluster-6	GOMF name	purine ribonucleoside triphosphate binding	7357	197	1063	50	1.7566	1.6e-05	0.010007
Cluster-5	Reactome	REACT_121399	7357	389	75	13	3.2782	0.00010001	0.010013
Cluster-4	GOBP name	purine ribonucleoside monophosphate metabolic process	7357	476	22	8	5.6203	3.7e-05	0.010107
Cluster-4	GOBP name	purine nucleoside monophosphate metabolic process	7357	476	22	8	5.6203	3.7e-05	0.010107
Cluster-2	GOBP name	regulation of epithelial cell migration	7357	452	23	8	5.6614	3.68e-05	0.010107
Cluster-1	Reactome	REACT_263908	7357	332	12	5	9.2332	0.00010471	0.010219
Cluster-6	Reactome	REACT_1857	7357	197	19	5	9.8277	0.00010512	0.010219
Cluster-5	GOBP name	recombinational repair	7357	389	59	12	3.8466	3.79e-05	0.010256
Cluster-5	GOBP name	double-strand break repair via homologous recombination	7357	389	59	12	3.8466	3.79e-05	0.010256
Cluster-1	GOBP name	positive regulation of gene expression	7357	332	607	48	1.7523	3.82e-05	0.010283
Cluster-3	KEGG name	Ribosome biogenesis in eukaryotes	7357	117	70	7	6.288	9.92e-05	0.010319
Cluster-1	GOBP name	multicellular organismal process	7357	332	911	65	1.5811	3.95e-05	0.010595
Cluster-1	GOBP name	translation	7357	332	270	1	0.082073	4.02e-05	0.010716
Cluster-2	Keywords	mRNAsplicing	7357	452	228	3	0.21417	0.00024985	0.01094
Cluster-6	Keywords	3D-structure	7357	197	3036	104	1.2793	0.00024821	0.01094
Cluster-5	GOBP name	leukocyte cell-cell adhesion	7357	389	20	7	6.6194	4.25e-05	0.011212
Cluster-5	GOBP name	cell migration	7357	389	229	27	2.2299	4.23e-05	0.011212
Cluster-4	Keywords	Cellmembrane	7357	476	568	19	0.51701	0.00026273	0.011369
Cluster-4	GOCC name	small-subunit processome	7357	476	32	9	4.347	0.00011435	0.011902
Cluster-5	GOBP name	regulation of mitotic cell cycle	7357	389	230	27	2.2202	4.55e-05	0.011941
Cluster-2	Keywords	Diseasemutation	7357	452	983	84	1.3909	0.00028153	0.01204
Cluster-5	GOBP name	cell motility	7357	389	256	29	2.1424	4.61e-05	0.012043
Cluster-2	Keywords	mRNAprocessing	7357	452	279	5	0.29169	0.00028528	0.012061
Cluster-2	GOCC name	nucleoplasm part	7357	452	663	21	0.51555	0.00011967	0.01213
Cluster-1	GOCC name	nuclear inner membrane	7357	332	19	6	6.9978	0.0001216	0.01213
Cluster-6	GOCC name	condensed chromosome kinetochore	7357	197	74	9	4.542	0.00012024	0.01213
Cluster-6	GOMF name	purine ribonucleotide binding	7357	197	1073	50	1.7402	2.04e-05	0.012133
Cluster-6	GOMF name	ribonucleotide binding	7357	197	1074	50	1.7386	2.09e-05	0.012133
Cluster-6	GOBP name	intracellular signal transduction	7357	197	813	40	1.8374	4.76e-05	0.012372
Cluster-6	GOBP name	cytoskeleton organization	7357	197	406	25	2.2996	4.8e-05	0.012426
Cluster-6	Reactome	REACT_268024	7357	197	31	6	7.2281	0.00013027	0.012483
Cluster-5	GOCC name	condensed chromosome	7357	389	39	9	4.3644	0.000127	0.012495
Cluster-4	Keywords	TPRrepeat	7357	476	97	16	2.5494	0.00030262	0.012648
Cluster-5	Keywords	Nucleotide-binding	7357	389	1049	78	1.4063	0.00030719	0.012695
Cluster-2	GOMF name	structural molecule activity	7357	452	273	3	0.17886	2.28e-05	0.012787
Cluster-6	GOBP name	cellular component assembly at cellular level	7357	197	673	35	1.9422	4.99e-05	0.012834
Cluster-4	Reactome	REACT_6761	7357	476	64	13	3.1395	0.00013985	0.01285
Cluster-4	Reactome	REACT_6850	7357	476	64	13	3.1395	0.00013985	0.01285
Cluster-6	Reactome	REACT_6776	7357	197	11	4	13.58	0.00013669	0.01285
Cluster-6	GOMF name	purine nucleotide binding	7357	197	1080	50	1.7289	2.41e-05	0.013065
Cluster-6	GOBP name	cellular component movement	7357	197	408	25	2.2883	5.19e-05	0.013284
Cluster-4	KEGG name	Proteasome	7357	476	40	10	3.864	0.00013903	0.013555
Cluster-1	GOBP name	cellular component organization or biogenesis	7357	332	2535	146	1.2763	5.34e-05	0.013626
Cluster-5	GOBP name	regulation of biological process	7357	389	3998	246	1.1637	5.57e-05	0.013969
Cluster-1	GOBP name	antimicrobial humoral response	7357	332	6	4	14.773	5.58e-05	0.013969
Cluster-1	GOBP name	antibacterial humoral response	7357	332	6	4	14.773	5.58e-05	0.013969
Cluster-6	GOBP name	spindle organization	7357	197	67	9	5.0165	5.59e-05	0.013969
Cluster-4	Keywords	S-adenosyl-L-methionine	7357	476	118	18	2.3577	0.00034683	0.014174
Cluster-1	GOBP name	regulation of primary metabolic process	7357	332	2413	140	1.2857	5.81e-05	0.014471
Cluster-4	GOBP name	nuclear-transcribed mRNA catabolic process, deadenylation-dependent decay	7357	476	51	12	3.6367	5.84e-05	0.014472
Cluster-1	Reactome	REACT_24970	7357	332	57	10	3.8877	0.00016039	0.014539
Cluster-6	GOBP name	regulation of cytokinesis	7357	197	39	7	6.703	5.9e-05	0.014553
Cluster-1	GOBP name	regulation of cellular metabolic process	7357	332	2499	144	1.2769	6.04e-05	0.014832
Cluster-1	GOBP name	response to glucagon stimulus	7357	332	17	6	7.821	6.07e-05	0.014838
Cluster-3	GOMF name	RNA binding	7357	117	589	23	2.4554	2.84e-05	0.014919
Cluster-6	GOCC name	intracellular non-membrane-bounded organelle	7357	197	1615	64	1.4799	0.00015646	0.014983
Cluster-6	GOCC name	non-membrane-bounded organelle	7357	197	1615	64	1.4799	0.00015646	0.014983
Cluster-4	GOMF name	sequence-specific DNA binding transcription factor activity	7357	476	383	8	0.32284	3.04e-05	0.014986
Cluster-4	GOMF name	nucleic acid binding transcription factor activity	7357	476	383	8	0.32284	3.04e-05	0.014986
Cluster-2	Keywords	Ribosomalprotein	7357	452	160	1	0.10173	0.0003753	0.015169
Cluster-2	GOBP name	developmental process	7357	452	1675	135	1.3118	6.4e-05	0.015562
Cluster-2	GOBP name	regulation of cellular component movement	7357	452	214	28	2.1296	6.54e-05	0.015749
Cluster-1	GOBP name	regulation of gene expression	7357	332	1882	114	1.3423	6.53e-05	0.015749
Cluster-2	GOBP name	regulation of lamellipodium morphogenesis	7357	452	5	4	13.021	6.61e-05	0.015772
Cluster-2	GOBP name	positive regulation of lamellipodium morphogenesis	7357	452	5	4	13.021	6.61e-05	0.015772
Cluster-1	Keywords	Repressor	7357	332	342	29	1.879	0.00039509	0.015795
Cluster-6	GOBP name	cellular response to stimulus	7357	197	2167	82	1.4132	6.68e-05	0.015885
Cluster-4	GOBP name	negative regulation of ubiquitin-protein ligase activity	7357	476	68	14	3.1821	6.84e-05	0.016117
Cluster-4	GOBP name	negative regulation of ligase activity	7357	476	68	14	3.1821	6.84e-05	0.016117
Cluster-1	Keywords	Antimicrobial	7357	332	9	4	9.8487	0.00040877	0.016166
Cluster-2	GOBP name	chemical homeostasis	7357	452	284	34	1.9486	6.92e-05	0.016233
Cluster-6	GOBP name	cellular component assembly	7357	197	916	43	1.7531	6.98e-05	0.016291
Cluster-1	Reactome	REACT_263965	7357	332	58	10	3.8206	0.00018525	0.016569
Cluster-2	Keywords	NAD	7357	452	95	15	2.57	0.00042627	0.016679
Cluster-6	GOBP name	positive regulation of cell division	7357	197	28	6	8.0025	7.22e-05	0.016766
Cluster-6	GOCC name	kinetochore	7357	197	96	10	3.8901	0.00018329	0.017321
Cluster-2	GOBP name	branched chain family amino acid catabolic process	7357	452	19	7	5.9966	7.53e-05	0.017385
Cluster-1	GOBP name	chromatin modification	7357	332	388	34	1.9418	7.55e-05	0.017385
Cluster-2	GOCC name	intracellular organelle part	7357	452	4462	241	0.87912	0.00018772	0.017509
Cluster-4	GOBP name	regulation of translation in response to stress	7357	476	13	6	7.1335	7.69e-05	0.017645
Cluster-4	GOMF name	snoRNA binding	7357	476	22	8	5.6203	3.7e-05	0.017677
Cluster-4	Reactome	REACT_163919	7357	476	10	5	7.7279	0.00020117	0.017756
Cluster-1	GOBP name	translational initiation	7357	332	202	0	0	7.79e-05	0.017777
Cluster-5	Keywords	Cytoplasm	7357	389	2593	165	1.2035	0.00046207	0.017823
Cluster-2	Keywords	Spliceosome	7357	452	120	0	0	0.00046521	0.017823
Cluster-6	Keywords	Transport	7357	197	828	9	0.40593	0.00047173	0.017887
Cluster-2	GOBP name	response to chemical stimulus	7357	452	1199	102	1.3847	7.94e-05	0.018004
Cluster-6	GOBP name	mitotic sister chromatid segregation	7357	197	18	5	10.374	7.95e-05	0.018004
Cluster-4	Reactome	REACT_13565	7357	476	42	10	3.68	0.00021158	0.018111
Cluster-4	Reactome	REACT_111056	7357	476	42	10	3.68	0.00021158	0.018111
Cluster-4	Reactome	REACT_25325	7357	476	50	11	3.4003	0.000216	0.018111
Cluster-4	Reactome	REACT_264438	7357	476	50	11	3.4003	0.000216	0.018111
Cluster-6	Reactome	REACT_6769	7357	197	34	6	6.5903	0.00021981	0.018204
Cluster-2	GOBP name	cellular nitrogen compound metabolic process	7357	452	2643	128	0.78827	8.16e-05	0.01839
Cluster-4	GOCC name	nuclear part	7357	476	2655	205	1.1934	0.0001998	0.018397
Cluster-4	GOCC name	endosome membrane	7357	476	192	2	0.161	0.00020559	0.01869
Cluster-5	Keywords	Membrane	7357	389	1843	123	1.2622	0.0005013	0.018814
Cluster-2	GOBP name	regulation of cell motility	7357	452	206	27	2.1333	8.43e-05	0.018911
Cluster-1	GOCC name	heterochromatin	7357	332	59	10	3.7559	0.00021322	0.019142
Cluster-5	GOCC name	condensed chromosome outer kinetochore	7357	389	12	5	7.8802	0.00021938	0.019253
Cluster-6	GOCC name	kinesin complex	7357	197	34	6	6.5903	0.00021981	0.019253
Cluster-5	GOBP name	antigen receptor-mediated signaling pathway	7357	389	74	13	3.3225	8.72e-05	0.019483
Cluster-4	GOMF name	ion binding	7357	476	1705	78	0.70707	4.23e-05	0.019643
Cluster-2	GOCC name	NALP1 inflammasome complex	7357	452	3	3	16.277	0.00023046	0.019705
Cluster-2	GOCC name	phosphopyruvate hydratase complex	7357	452	3	3	16.277	0.00023046	0.019705
Cluster-4	Keywords	WDrepeat	7357	476	187	24	1.9836	0.0005345	0.01978
Cluster-5	Keywords	Signal	7357	389	415	37	1.6862	0.0005378	0.01978
Cluster-1	GOBP name	response to hormone stimulus	7357	332	296	28	2.0962	8.96e-05	0.01986
Cluster-6	GOBP name	DNA unwinding involved in replication	7357	197	10	4	14.938	8.93e-05	0.01986
Cluster-5	Reactome	REACT_150471	7357	389	164	20	2.3064	0.00024379	0.019944
Cluster-1	GOCC name	transcriptional repressor complex	7357	332	49	9	4.0701	0.00023671	0.020001
Cluster-1	GOCC name	cell projection	7357	332	482	38	1.747	0.00024	0.020043
Cluster-1	GOBP name	ovulation from ovarian follicle	7357	332	3	3	22.16	9.11e-05	0.020104
Cluster-4	Keywords	Elongationfactor	7357	476	12	5	6.44	0.00055377	0.02013
Cluster-2	Keywords	Proteinbiosynthesis	7357	452	117	0	0	0.00056448	0.02013
Cluster-1	Keywords	S-nitrosylation	7357	332	34	7	4.5623	0.00056772	0.02013
Cluster-1	Keywords	Ribosomalprotein	7357	332	160	0	0	0.00056921	0.02013
Cluster-2	KEGG name	Amyotrophic lateral sclerosis (ALS)	7357	452	29	8	4.4901	0.00022163	0.020337
Cluster-5	GOCC name	cytoplasm	7357	389	2668	171	1.2122	0.00024719	0.020406
Cluster-5	GOBP name	immune system process	7357	389	768	63	1.5514	9.49e-05	0.020776
Cluster-2	GOBP name	positive regulation of epithelial cell migration	7357	452	14	6	6.9757	9.48e-05	0.020776
Cluster-2	GOBP name	regulation of locomotion	7357	452	219	28	2.081	9.6e-05	0.02093
Cluster-2	GOBP name	fatty acid beta-oxidation	7357	452	26	8	5.0082	9.73e-05	0.021116
Cluster-4	GOBP name	ribonucleotide biosynthetic process	7357	476	62	13	3.2407	0.00010084	0.02169
Cluster-1	GOBP name	regulation of cellular macromolecule biosynthetic process	7357	332	1700	104	1.3556	0.00010118	0.02169
Cluster-6	GOBP name	G1/S transition of mitotic cell cycle	7357	197	126	12	3.5567	0.00010118	0.02169
Cluster-2	GOCC name	organelle part	7357	452	4492	244	0.88412	0.0002664	0.021742
Cluster-4	GOMF name	cation binding	7357	476	1700	78	0.70915	4.82e-05	0.021759
Cluster-4	GOBP name	maturation of SSU-rRNA from tricistronic rRNA transcript (SSU-rRNA, 5.8S rRNA, LSU-rRNA)	7357	476	25	8	4.9459	0.00010255	0.021812
Cluster-2	GOBP name	cellular protein complex disassembly	7357	452	182	1	0.089432	0.00010259	0.021812
Cluster-5	GOBP name	membrane raft assembly	7357	389	6	4	12.608	0.00010375	0.021922
Cluster-1	GOBP name	positive regulation of biological process	7357	332	1863	112	1.3322	0.00010394	0.021922
Cluster-4	GOBP name	regulation of translational initiation in response to stress	7357	476	9	5	8.5866	0.00010747	0.022577
Cluster-2	Keywords	Electrontransport	7357	452	69	12	2.8307	0.00064739	0.022677
Cluster-6	Reactome	REACT_355303	7357	197	13	4	11.491	0.0002808	0.022694
Cluster-5	Reactome	REACT_6837	7357	389	19	6	5.9724	0.00028489	0.022751
Cluster-5	GOBP name	positive regulation of T cell activation	7357	389	86	14	3.0788	0.00010906	0.022819
Cluster-5	GOBP name	regulation of T cell proliferation	7357	389	47	10	4.024	0.00011103	0.023048
Cluster-2	GOBP name	positive regulation of cell migration	7357	452	103	17	2.6864	0.00011068	0.023048
Cluster-4	Keywords	Glycoprotein	7357	476	580	21	0.55961	0.00066443	0.023055
Cluster-4	Keywords	Methyltransferase	7357	476	125	18	2.2256	0.00067109	0.023068
Cluster-5	GOCC name	membrane part	7357	389	1572	109	1.3114	0.00028931	0.023228
Cluster-5	GOCC name	mitochondrion	7357	389	833	25	0.5676	0.00029107	0.023228
Cluster-4	Reactome	REACT_120727	7357	476	16	6	5.796	0.00029443	0.023235
Cluster-2	Keywords	Calmodulin-binding	7357	452	60	11	2.984	0.00068514	0.023333
Cluster-2	GOBP name	cellular response to reactive oxygen species	7357	452	49	11	3.6539	0.00011557	0.023886
Cluster-2	GOBP name	regulation of multicellular organismal process	7357	452	760	70	1.4992	0.00011598	0.023886
Cluster-2	GOBP name	nitrogen compound metabolic process	7357	452	2694	132	0.79751	0.00011789	0.024014
Cluster-6	GOBP name	G2/M transition of mitotic cell cycle	7357	197	128	12	3.5011	0.00011707	0.024014
Cluster-6	GOBP name	DNA recombination	7357	197	148	13	3.2803	0.00011797	0.024014
Cluster-4	Keywords	Coiledcoil	7357	476	1088	49	0.69608	0.00071286	0.024054
Cluster-4	GOMF name	metal ion binding	7357	476	1693	78	0.71208	5.77e-05	0.024069
Cluster-2	GOMF name	cofactor binding	7357	452	158	23	2.3694	5.75e-05	0.024069
Cluster-1	GOMF name	transcription regulatory region sequence-specific DNA binding	7357	332	185	21	2.5154	5.55e-05	0.024069
Cluster-4	GOBP name	negative regulation of ubiquitin-protein ligase activity involved in mitotic cell cycle	7357	476	63	13	3.1893	0.00011899	0.024128
Cluster-1	GOBP name	actin filament organization	7357	332	89	13	3.2368	0.00012119	0.02448
Cluster-5	GOBP name	translational termination	7357	389	164	0	0	0.00012192	0.024533
Cluster-1	GOBP name	nucleosome positioning	7357	332	7	4	12.663	0.0001244	0.024937
Cluster-1	GOBP name	regulation of cellular localization	7357	332	350	31	1.9627	0.0001255	0.025062
Cluster-2	Keywords	DNAdamage	7357	452	258	5	0.31544	0.00075523	0.025252
Cluster-5	GOBP name	regulation of mitotic metaphase/anaphase transition	7357	389	39	9	4.3644	0.000127	0.025264
Cluster-2	GOCC name	extracellular vesicular exosome	7357	452	1397	112	1.3049	0.00032997	0.025482
Cluster-2	GOCC name	extracellular membrane-bounded organelle	7357	452	1397	112	1.3049	0.00032997	0.025482
Cluster-2	GOCC name	extracellular organelle	7357	452	1397	112	1.3049	0.00032997	0.025482
Cluster-5	GOCC name	kinetochore	7357	389	96	14	2.7581	0.00033852	0.025585
Cluster-5	GOCC name	organelle inner membrane	7357	389	320	5	0.29551	0.00034199	0.025585
Cluster-2	GOCC name	mitochondrion	7357	452	833	73	1.4264	0.00033933	0.025585
Cluster-1	GOCC name	SUN-KASH complex	7357	332	4	3	16.62	0.00034813	0.025675
Cluster-6	GOCC name	mitochondrial part	7357	197	627	5	0.29781	0.00035034	0.025675
Cluster-5	Reactome	REACT_1792	7357	389	13	5	7.2741	0.00033786	0.025754
Cluster-5	Reactome	REACT_18410	7357	389	13	5	7.2741	0.00033786	0.025754
Cluster-5	Reactome	REACT_7987	7357	389	13	5	7.2741	0.00033786	0.025754
Cluster-6	GOBP name	DNA strand elongation involved in DNA replication	7357	197	31	6	7.2281	0.00013027	0.025816
Cluster-5	GOBP name	DNA strand elongation involved in DNA replication	7357	389	31	8	4.8807	0.00013201	0.025966
Cluster-5	GOBP name	positive regulation of T cell proliferation	7357	389	31	8	4.8807	0.00013201	0.025966
Cluster-6	Reactome	REACT_19279	7357	197	6	3	18.673	0.00034916	0.026161
Cluster-6	Reactome	REACT_18407	7357	197	37	6	6.056	0.000351	0.026161
Cluster-1	GOBP name	cellular response to hormone stimulus	7357	332	183	20	2.4218	0.00013492	0.026439
Cluster-1	Keywords	Activator	7357	332	342	28	1.8142	0.00080564	0.026695
Cluster-5	GOBP name	positive regulation of lymphocyte activation	7357	389	110	16	2.7509	0.00013945	0.027225
Cluster-1	Keywords	Emery-Dreifussmusculardystrophy	7357	332	5	3	13.296	0.00083138	0.027302
Cluster-2	Keywords	Tricarboxylicacidcycle	7357	452	20	6	4.883	0.00084046	0.027356
Cluster-1	GOBP name	developmental process	7357	332	1675	102	1.3494	0.00014085	0.027397
Cluster-1	GOBP name	regulation of macromolecule biosynthetic process	7357	332	1716	104	1.343	0.00014298	0.027708
Cluster-5	GOBP name	receptor clustering	7357	389	17	6	6.675	0.00014465	0.027776
Cluster-5	GOBP name	regulation of calcium-mediated signaling	7357	389	17	6	6.675	0.00014465	0.027776
Cluster-5	GOBP name	regulation of immune system process	7357	389	533	47	1.6677	0.00014491	0.027776
Cluster-1	GOCC name	ribonucleoprotein complex	7357	332	564	11	0.43219	0.00038383	0.027845
Cluster-5	GOBP name	regulation of sister chromatid segregation	7357	389	3	3	18.913	0.00014675	0.027875
Cluster-5	GOBP name	regulation of mitotic sister chromatid segregation	7357	389	3	3	18.913	0.00014675	0.027875
Cluster-1	GOBP name	regulation of cellular biosynthetic process	7357	332	1778	107	1.3336	0.00014702	0.027875
Cluster-2	Keywords	Branched-chainaminoacidcatabolism	7357	452	4	3	12.207	0.00086557	0.027926
Cluster-2	Keywords	Celldivision	7357	452	279	6	0.35003	0.00087809	0.028084
Cluster-5	Keywords	GTP-binding	7357	389	196	21	2.0263	0.00088858	0.028156
Cluster-1	Keywords	Actin-binding	7357	332	124	14	2.5019	0.00089566	0.028156
Cluster-3	GOBP name	regulation of metabolic process	7357	117	2759	26	0.59257	0.00014913	0.028173
Cluster-6	Reactome	REACT_2243	7357	197	14	4	10.67	0.00038279	0.028217
Cluster-4	Reactome	REACT_20514	7357	476	23	7	4.704	0.00038826	0.028309
Cluster-5	Keywords	Cellmembrane	7357	389	568	46	1.5317	0.00091576	0.028544
Cluster-6	Keywords	ATP-binding	7357	197	824	36	1.6316	0.00092405	0.02856
Cluster-2	GOBP name	branched chain family amino acid metabolic process	7357	452	21	7	5.4255	0.00015327	0.028851
Cluster-5	GOBP name	integrin-mediated signaling pathway	7357	389	40	9	4.2553	0.00015536	0.028934
Cluster-5	GOBP name	regulation of T cell activation	7357	389	111	16	2.7261	0.00015455	0.028934
Cluster-2	GOBP name	DNA metabolic process	7357	452	549	16	0.47436	0.00015533	0.028934
Cluster-6	GOBP name	DNA strand elongation	7357	197	32	6	7.0022	0.00015615	0.028977
Cluster-2	GOBP name	hydrogen peroxide catabolic process	7357	452	10	5	8.1383	0.00015787	0.029193
Cluster-1	GOCC name	WASH complex	7357	332	9	4	9.8487	0.00040877	0.029358
Cluster-6	Keywords	Ublconjugation	7357	197	735	33	1.6767	0.00096349	0.029531
Cluster-6	Keywords	Ribonucleoprotein	7357	197	251	0	0	0.00097525	0.029644
Cluster-6	GOBP name	DNA conformation change	7357	197	77	9	4.365	0.00016226	0.0299
Cluster-1	GOBP name	actin filament-based movement	7357	332	28	7	5.5399	0.00016405	0.030083
Cluster-1	GOBP name	response to endogenous stimulus	7357	332	405	34	1.8603	0.0001644	0.030083
Cluster-5	GOCC name	endosome	7357	389	238	25	1.9866	0.00042822	0.030181
Cluster-5	GOCC name	mitochondrial membrane	7357	389	399	8	0.3792	0.00042864	0.030181
Cluster-2	Keywords	Pyridoxalphosphate	7357	452	28	7	4.0691	0.0010069	0.030356
Cluster-2	Keywords	Mitochondrion	7357	452	770	66	1.3951	0.0010199	0.030398
Cluster-1	Keywords	Isopeptidebond	7357	332	331	27	1.8076	0.0010248	0.030398
Cluster-5	GOBP name	DNA strand elongation	7357	389	32	8	4.7281	0.00016686	0.030427
Cluster-1	Keywords	Neuropathy	7357	332	60	9	3.3239	0.0010356	0.030471
Cluster-5	KEGG name	p53 signaling pathway	7357	389	36	8	4.2028	0.00038767	0.031099
Cluster-5	KEGG name	Cell cycle	7357	389	99	14	2.6745	0.00045851	0.031099
Cluster-2	KEGG name	Butanoate metabolism	7357	452	18	6	5.4255	0.00045632	0.031099
Cluster-2	KEGG name	Amoebiasis	7357	452	40	9	3.6622	0.00045833	0.031099
Cluster-2	KEGG name	Toxoplasmosis	7357	452	57	11	3.1411	0.00044472	0.031099
Cluster-2	KEGG name	Spliceosome	7357	452	122	0	0	0.00040891	0.031099
Cluster-4	Keywords	Transmembranehelix	7357	476	895	39	0.6735	0.0010699	0.031232
Cluster-4	GOBP name	nucleobase metabolic process	7357	476	41	10	3.7697	0.00017217	0.031287
Cluster-2	GOBP name	glucose metabolic process	7357	452	97	16	2.6848	0.00017324	0.031373
Cluster-2	GOBP name	positive regulation of cell motility	7357	452	107	17	2.586	0.00017454	0.031418
Cluster-1	GOBP name	regulation of macromolecule metabolic process	7357	332	2365	135	1.2649	0.00017469	0.031418
Cluster-4	GOBP name	ribonucleoprotein complex biogenesis	7357	476	57	12	3.2539	0.00017554	0.031465
Cluster-4	Reactome	REACT_13464	7357	476	46	10	3.36	0.00045042	0.031473
Cluster-4	Reactome	REACT_4	7357	476	46	10	3.36	0.00045042	0.031473
Cluster-4	Reactome	REACT_1221	7357	476	46	10	3.36	0.00045042	0.031473
Cluster-2	Reactome	REACT_25162: Interferon alpha/beta signaling	7357	452	32	8	4.0691	0.00045024	0.031473
Cluster-1	GOBP name	regulation of biosynthetic process	7357	332	1787	107	1.3269	0.00017712	0.031639
Cluster-1	GOBP name	ncRNA processing	7357	332	236	1	0.093897	0.00017793	0.031676
Cluster-6	GOBP name	anatomical structure arrangement	7357	197	5	3	22.407	0.00017931	0.031707
Cluster-6	GOBP name	negative regulation of thymocyte apoptosis	7357	197	5	3	22.407	0.00017931	0.031707
Cluster-6	GOCC name	condensed chromosome	7357	197	39	6	5.7454	0.00046723	0.032579
Cluster-1	Reactome	REACT_1695: GPVI-mediated activation cascade	7357	332	33	7	4.7005	0.00047177	0.032625
Cluster-6	Keywords	Motorprotein	7357	197	63	7	4.1495	0.0011281	0.032669
Cluster-4	GOBP name	cellular metabolic process	7357	476	4269	310	1.1224	0.00018559	0.032708
Cluster-4	GOBP name	maturation of SSU-rRNA	7357	476	34	9	4.0913	0.00018743	0.032922
Cluster-4	GOBP name	negative regulation of protein ubiquitination	7357	476	93	16	2.6591	0.00018879	0.032944
Cluster-5	GOBP name	positive regulation of leukocyte activation	7357	389	113	16	2.6779	0.00018898	0.032944
Cluster-1	GOBP name	positive regulation of cellular process	7357	332	1689	102	1.3382	0.00018944	0.032944
Cluster-3	Keywords	Mitochondrion	7357	117	770	23	1.8782	0.0011505	0.03306
Cluster-4	Keywords	Endoplasmicreticulum	7357	476	446	15	0.51982	0.0011809	0.03341
Cluster-2	Keywords	Lyase	7357	452	74	12	2.6394	0.0011803	0.03341
Cluster-1	GOCC name	intracellular non-membrane-bounded organelle	7357	332	1615	96	1.3172	0.00049031	0.033537
Cluster-1	GOCC name	non-membrane-bounded organelle	7357	332	1615	96	1.3172	0.00049031	0.033537
Cluster-5	GOCC name	protein complex	7357	389	2127	139	1.2359	0.00049706	0.03363
Cluster-3	GOCC name	preribosome	7357	117	43	5	7.3117	0.00050104	0.03363
Cluster-3	Keywords	Mitochondrionnucleoid	7357	117	14	3	13.474	0.0012018	0.033742
Cluster-2	GOBP name	positive regulation of locomotion	7357	452	108	17	2.562	0.00019471	0.033749
Cluster-2	GOBP name	nuclear-transcribed mRNA catabolic process	7357	452	171	1	0.095184	0.00019673	0.033876
Cluster-2	GOBP name	translational elongation	7357	452	171	1	0.095184	0.00019673	0.033876
Cluster-4	Reactome	REACT_1258	7357	476	7	4	8.8319	0.00049672	0.034
Cluster-2	GOBP name	cellular macromolecular complex disassembly	7357	452	203	2	0.16036	0.00019849	0.034067
Cluster-4	GOBP name	regulation of rhodopsin mediated signaling pathway	7357	476	10	5	7.7279	0.00020117	0.034111
Cluster-4	GOBP name	rhodopsin mediated signaling pathway	7357	476	10	5	7.7279	0.00020117	0.034111
Cluster-5	GOBP name	ncRNA processing	7357	389	236	2	0.16028	0.00020135	0.034111
Cluster-2	GOBP name	protein targeting to membrane	7357	452	133	0	0	0.00020101	0.034111
Cluster-5	GOBP name	regulation of organelle organization	7357	389	422	39	1.7478	0.00020284	0.034254
Cluster-3	Keywords	RNA-binding	7357	117	495	17	2.1595	0.0012426	0.034623
Cluster-5	GOBP name	cell-matrix adhesion	7357	389	33	8	4.5849	0.0002088	0.035034
Cluster-3	GOBP name	cell cycle	7357	117	510	0	0	0.00020863	0.035034
Cluster-6	GOCC name	chromatin	7357	197	220	15	2.5463	0.00053253	0.035413
Cluster-1	KEGG name	Non-small cell lung cancer	7357	332	44	8	4.029	0.00055223	0.035895
Cluster-2	GOCC name	extracellular region part	7357	452	1523	119	1.2718	0.00054865	0.036151
Cluster-1	GOBP name	regulation of metabolic process	7357	332	2759	153	1.2289	0.00021662	0.03623
Cluster-2	Keywords	Flavoprotein	7357	452	65	11	2.7545	0.0013101	0.036231
Cluster-4	Keywords	Transmembrane	7357	476	904	40	0.68389	0.0013326	0.036578
Cluster-5	GOBP name	positive regulation of immune system process	7357	389	323	32	1.8737	0.00021991	0.036664
Cluster-4	GOBP name	positive regulation of ubiquitin-protein ligase activity involved in mitotic cell cycle	7357	476	67	13	2.9989	0.00022184	0.036695
Cluster-5	GOBP name	cholesterol metabolic process	7357	389	51	10	3.7084	0.00022142	0.036695
Cluster-1	GOBP name	coagulation	7357	332	220	22	2.216	0.00022289	0.036695
Cluster-1	GOBP name	blood coagulation	7357	332	220	22	2.216	0.00022289	0.036695
Cluster-1	GOCC name	actin cytoskeleton	7357	332	118	14	2.6291	0.00056256	0.03673
Cluster-4	GOBP name	ribosomal subunit export from nucleus	7357	476	6	4	10.304	0.00022748	0.036797
Cluster-4	GOBP name	rRNA-containing ribonucleoprotein complex export from nucleus	7357	476	6	4	10.304	0.00022748	0.036797
Cluster-4	GOBP name	ribonucleoprotein complex export from nucleus	7357	476	6	4	10.304	0.00022748	0.036797
Cluster-4	GOBP name	establishment of ribosome localization	7357	476	6	4	10.304	0.00022748	0.036797
Cluster-4	GOBP name	AMP biosynthetic process	7357	476	6	4	10.304	0.00022748	0.036797
Cluster-5	GOBP name	positive regulation of lymphocyte proliferation	7357	389	42	9	4.0527	0.00022771	0.036797
Cluster-1	GOBP name	transmembrane receptor protein tyrosine kinase signaling pathway	7357	332	314	28	1.976	0.00022891	0.036878
Cluster-1	Keywords	Mitochondrion	7357	332	770	20	0.57558	0.0013605	0.037011
Cluster-6	Keywords	Kinetochore	7357	197	84	8	3.5567	0.0013685	0.037011
Cluster-1	GOBP name	establishment of nucleus localization	7357	332	8	4	11.08	0.0002377	0.038176
Cluster-2	GOCC name	vesicle	7357	452	1587	123	1.2615	0.00059649	0.038594
Cluster-5	GOBP name	signal transduction	7357	389	1564	109	1.3181	0.00024175	0.038707
Cluster-4	Keywords	Transcription	7357	476	1127	53	0.72685	0.0014523	0.03899
Cluster-2	GOBP name	response to organic substance	7357	452	865	76	1.4301	0.00024457	0.03904
Cluster-2	KEGG name	Methane metabolism	7357	452	19	6	5.14	0.0006264	0.039087
Cluster-2	GOBP name	positive regulation of cellular component organization	7357	452	342	37	1.7609	0.00024846	0.039541
Cluster-6	GOBP name	biological regulation	7357	197	4166	134	1.2012	0.00024928	0.039552
Cluster-4	Keywords	Cellprojection	7357	476	253	6	0.36654	0.0014959	0.039595
Cluster-2	Keywords	Transitpeptide	7357	452	407	39	1.5597	0.0014964	0.039595
Cluster-5	GOBP name	positive regulation of cell activation	7357	389	116	16	2.6086	0.00025277	0.039985
Cluster-5	GOCC name	spindle microtubule	7357	389	30	7	4.4129	0.00065343	0.040627
Cluster-5	GOCC name	membrane	7357	389	2741	172	1.1868	0.00064817	0.040627
Cluster-1	GOCC name	cytoskeleton	7357	332	405	32	1.7509	0.00065606	0.040627
Cluster-1	GOCC name	nuclear part	7357	332	2655	145	1.2102	0.00065619	0.040627
Cluster-6	GOCC name	organelle membrane	7357	197	1334	20	0.5599	0.00065052	0.040627
Cluster-2	GOBP name	lipid metabolic process	7357	452	419	43	1.6704	0.00025764	0.040633
Cluster-5	GOBP name	telomere maintenance via telomere lengthening	7357	389	34	8	4.45	0.00025884	0.0407
Cluster-4	Reactome	REACT_9031	7357	476	48	10	3.22	0.00063353	0.040862
Cluster-4	Reactome	REACT_263873	7357	476	48	10	3.22	0.00063353	0.040862
Cluster-4	Reactome	REACT_264478	7357	476	48	10	3.22	0.00063353	0.040862
Cluster-4	Reactome	REACT_1614	7357	476	48	10	3.22	0.00063353	0.040862
Cluster-4	Reactome	REACT_20549	7357	476	48	10	3.22	0.00063353	0.040862
Cluster-6	Reactome	REACT_147867	7357	197	57	7	4.5862	0.00063151	0.040862
Cluster-4	GOCC name	cytoplasmic part	7357	476	4023	290	1.1141	0.00068074	0.040886
Cluster-5	GOCC name	ribonucleoprotein complex	7357	389	564	15	0.50299	0.00068884	0.040886
Cluster-2	GOCC name	membrane-bounded vesicle	7357	452	1548	120	1.2617	0.00068412	0.040886
Cluster-1	GOCC name	filopodium	7357	332	35	7	4.4319	0.00067815	0.040886
Cluster-6	GOCC name	midbody	7357	197	94	9	3.5756	0.00068539	0.040886
Cluster-4	GOCC name	intrinsic to membrane	7357	476	947	41	0.66916	0.00070247	0.041343
Cluster-5	GOCC name	axon terminus	7357	389	15	5	6.3042	0.00070805	0.041343
Cluster-1	GOBP name	signal transduction	7357	332	1564	95	1.346	0.00026401	0.041388
Cluster-1	GOBP name	hemostasis	7357	332	223	22	2.1862	0.00026681	0.041703
Cluster-2	GOBP name	positive regulation of cellular component movement	7357	452	111	17	2.4928	0.00026761	0.041704
Cluster-1	Keywords	Intermediatefilament	7357	332	6	3	11.08	0.0015883	0.041728
Cluster-6	Reactome	REACT_207	7357	197	16	4	9.3363	0.00065987	0.041758
Cluster-6	Reactome	REACT_19277	7357	197	16	4	9.3363	0.00065987	0.041758
Cluster-5	GOCC name	T cell receptor complex	7357	389	9	4	8.4056	0.00074163	0.04194
Cluster-5	GOCC name	cell surface	7357	389	116	15	2.4456	0.00073533	0.04194
Cluster-5	GOCC name	mitochondrial inner membrane	7357	389	301	5	0.31416	0.00072877	0.04194
Cluster-1	GOCC name	intracellular organelle	7357	332	4735	238	1.1138	0.0007365	0.04194
Cluster-5	GOBP name	positive regulation of mononuclear cell proliferation	7357	389	43	9	3.9585	0.00027303	0.042257
Cluster-6	GOBP name	DNA-dependent DNA replication initiation	7357	197	23	5	8.1185	0.00027357	0.042257
Cluster-6	GOBP name	cerebral cortex development	7357	197	23	5	8.1185	0.00027357	0.042257
Cluster-2	GOBP name	immune effector process	7357	452	143	20	2.2764	0.00027566	0.042454
Cluster-2	GOBP name	cellular developmental process	7357	452	855	75	1.4278	0.00027878	0.042809
Cluster-4	GOCC name	chromosomal part	7357	476	498	17	0.52761	0.00076404	0.04287
Cluster-4	GOCC name	plasma membrane part	7357	476	478	16	0.51735	0.0007703	0.042886
Cluster-1	Keywords	Myristate	7357	332	77	10	2.8779	0.0016508	0.042954
Cluster-6	Keywords	DNA-binding	7357	197	824	35	1.5863	0.0016584	0.042954
Cluster-2	Keywords	Cellcycle	7357	452	459	15	0.53191	0.0016747	0.043074
Cluster-2	GOBP name	phosphatidylinositol phosphorylation	7357	452	23	7	4.9537	0.00028513	0.043657
Cluster-2	GOBP name	response to inorganic substance	7357	452	188	24	2.0779	0.00028633	0.043713
Cluster-6	GOBP name	cellular macromolecular complex subunit organization	7357	197	596	30	1.8798	0.00028744	0.043756
Cluster-6	Reactome	REACT_1095	7357	197	28	5	6.6688	0.00069974	0.043868
Cluster-5	KEGG name	Malaria	7357	389	9	4	8.4056	0.00074163	0.044254
Cluster-2	KEGG name	Benzoate degradation	7357	452	8	4	8.1383	0.00076594	0.044254
Cluster-6	Reactome	REACT_355141	7357	197	2	2	37.345	0.00071348	0.044315
Cluster-5	Keywords	Coiledcoil	7357	389	1088	76	1.3211	0.0017414	0.044478
Cluster-6	GOBP name	regulation of cell cycle	7357	197	541	28	1.9328	0.0002958	0.044898
Cluster-2	GOBP name	translational termination	7357	452	164	1	0.099247	0.00029693	0.044941
Cluster-5	KEGG name	Oocyte meiosis	7357	389	71	11	2.9301	0.00083768	0.04501
Cluster-2	KEGG name	Vitamin B6 metabolism	7357	452	4	3	12.207	0.00086557	0.04501
Cluster-1	KEGG name	Chemokine signaling pathway	7357	332	83	11	2.9368	0.00085746	0.04501
Cluster-4	KEGG name	RNA degradation	7357	476	59	11	2.8816	0.00089521	0.045049
Cluster-1	GOCC name	cAMP-dependent protein kinase complex	7357	332	5	3	13.296	0.00083138	0.04558
Cluster-1	GOCC name	chromosome	7357	332	123	14	2.5222	0.00083107	0.04558
Cluster-1	Reactome	REACT_160086: Regulation of actin dynamics for phagocytic cup formation	7357	332	46	8	3.8539	0.00074257	0.045699
Cluster-5	GOCC name	cell-cell junction	7357	389	130	16	2.3277	0.00084242	0.045715
Cluster-2	GOCC name	spliceosomal complex	7357	452	146	1	0.11148	0.00084657	0.045715
Cluster-5	GOBP name	sterol metabolic process	7357	389	53	10	3.5684	0.00030375	0.045839
Cluster-2	GOCC name	NALP3 inflammasome complex	7357	452	4	3	12.207	0.00086557	0.046392
Cluster-5	KEGG name	Meiosis - yeast	7357	389	51	9	3.3375	0.00096102	0.04685
Cluster-4	GOBP name	regulation of cellular amino acid metabolic process	7357	476	44	10	3.5127	0.00031276	0.046931
Cluster-2	GOBP name	positive regulation of developmental process	7357	452	272	31	1.855	0.00031274	0.046931
Cluster-4	GOBP name	regulation of nitrogen compound metabolic process	7357	476	1909	95	0.76915	0.00031428	0.047024
Cluster-2	GOMF name	oxidoreductase activity, acting on CH-OH group of donors	7357	452	66	13	3.206	0.00011624	0.047269
Cluster-2	GOBP name	positive regulation of protein complex assembly	7357	452	73	13	2.8986	0.00031746	0.047364
Cluster-1	GOCC name	cell junction	7357	332	484	36	1.6482	0.00090134	0.047951
Cluster-5	GOBP name	positive regulation of leukocyte proliferation	7357	389	44	9	3.8685	0.0003254	0.048056
Cluster-5	GOBP name	double-strand break repair	7357	389	107	15	2.6513	0.00032453	0.048056
Cluster-2	GOBP name	carbohydrate homeostasis	7357	452	55	11	3.2553	0.00032667	0.048056
Cluster-2	GOBP name	glucose homeostasis	7357	452	55	11	3.2553	0.00032667	0.048056
Cluster-1	GOBP name	cellular response to chemical stimulus	7357	332	741	52	1.5551	0.00032352	0.048056
Cluster-1	GOCC name	plasma membrane	7357	332	970	62	1.4164	0.00091028	0.048071
Cluster-1	GOCC name	nucleus	7357	332	2742	148	1.1961	0.00092491	0.04823
Cluster-6	GOCC name	male germ cell nucleus	7357	197	8	3	14.004	0.00092672	0.04823
Cluster-1	Keywords	Charcot-Marie-Toothdisease	7357	332	31	6	4.289	0.001912	0.0485
Cluster-4	GOBP name	cellular component biogenesis at cellular level	7357	476	61	12	3.0405	0.00033246	0.048772
Cluster-5	Reactome	REACT_355174	7357	389	71	11	2.9301	0.00083768	0.048862
Cluster-1	Reactome	REACT_15530: PKA activation	7357	332	5	3	13.296	0.00083138	0.048862
Cluster-1	Reactome	REACT_23946: Prostacyclin signalling through prostacyclin receptor	7357	332	5	3	13.296	0.00083138	0.048862
Cluster-1	Reactome	REACT_1946: PKA activation in glucagon signalling	7357	332	5	3	13.296	0.00083138	0.048862
Cluster-1	Reactome	REACT_18377: Glucagon-type ligand receptors	7357	332	5	3	13.296	0.00083138	0.048862
Cluster-1	Reactome	REACT_1665: Glucagon signaling in metabolic regulation	7357	332	5	3	13.296	0.00083138	0.048862
Cluster-2	Keywords	RNA-binding	7357	452	495	17	0.55899	0.0019422	0.048927
Cluster-5	GOBP name	mitotic cell cycle checkpoint	7357	389	74	12	3.0669	0.00033489	0.048992
Cluster-5	GOBP name	cell activation	7357	389	275	28	1.9256	0.00033608	0.049028
Cluster-1	GOBP name	translational elongation	7357	332	171	0	0	0.00033845	0.049237
Cluster-4	Reactome	REACT_9453	7357	476	50	10	3.0912	0.00087213	0.049578
Cluster-4	Reactome	REACT_6821	7357	476	50	10	3.0912	0.00087213	0.049578
Cluster-2	Reactome	REACT_735: Beta oxidation of lauroyl-CoA to decanoyl-CoA-CoA	7357	452	4	3	12.207	0.00086557	0.049578
Cluster-1	GOMF name	nucleic acid binding transcription factor activity	7357	332	383	33	1.9093	0.00012843	0.04974
Cluster-1	GOMF name	sequence-specific DNA binding transcription factor activity	7357	332	383	33	1.9093	0.00012843	0.04974
Cluster-6	GOBP name	regulation of small GTPase mediated signal transduction	7357	197	104	10	3.5909	0.00034419	0.049935
Cluster-1	GOBP name	organ or tissue specific immune response	7357	332	4	3	16.62	0.00034813	0.049953
Cluster-1	GOBP name	mucosal immune response	7357	332	4	3	16.62	0.00034813	0.049953
Cluster-1	GOBP name	cytoskeletal anchoring at nuclear membrane	7357	332	4	3	16.62	0.00034813	0.049953
Cluster-1	GOBP name	innate immune response in mucosa	7357	332	4	3	16.62	0.00034813	0.049953
Cluster-6	GOBP name	regulation of neutrophil chemotaxis	7357	197	6	3	18.673	0.00034916	0.049965
