# Supplementary material for: Proteomics of resistance to Notch1 inhibition in acute lymphoblastic leukemia reveals targetable kinase signatures
Source: Nat Commun. 2021 May 4;12:2507. doi: 10.1038/s41467-021-22787-9 (PMC8097059; doi:10.1038/s41467-021-22787-9)
Supplement: Supplementary file 7 — Supplementary Dataset 5 [file 41467_2021_22787_MOESM7_ESM.xlsx]

## Sheet: PDTALL19_11_Res_Proteome
PDTALL19_aN1_4	PDTALL19_aN1_3	PDTALL19_aN1_2	PDTALL19_aN1_1	PDTALL19_aN1_0	PDTALL19_RTX_4	PDTALL19_RTX_3	PDTALL19_RTX_2	PDTALL19_RTX_1	PDTALL19_RTX_0	PDTALL11_aN1_5	PDTALL11_aN1_4	PDTALL11_aN1_3	PDTALL11_aN1_2	PDTALL11_aN1_1	PDTALL11_aN1_0	PDTALL11_RTX_4	PDTALL11_RTX_3	PDTALL11_RTX_2	PDTALL11_RTX_1	PDTALL11_RTX_0	T-test Significant	#NAME?	T-test q-value	T-test Difference	PG.ProteinGroups	PG.Genes	PG.ProteinDescriptions
NaN	14.0161	14.1836	NaN	NaN	NaN	NaN	NaN	NaN	NaN	NaN	NaN	14.7442	15.1916	14.932	14.825	NaN	14.861	NaN	NaN	NaN		0	1	NaN	O15484	CAPN5	Calpain-5
NaN	NaN	14.3853	15.1267	14.4999	NaN	NaN	15.1183	NaN	NaN	NaN	13.6915	NaN	NaN	NaN	14.7971	NaN	NaN	NaN	NaN	NaN		0	1	NaN	P10109	FDX1	Adrenodoxin, mitochondrial
NaN	NaN	12.9763	14.2258	13.3436	NaN	NaN	12.2529	NaN	NaN	NaN	NaN	NaN	13.023	NaN	NaN	NaN	NaN	NaN	NaN	NaN		0	1	NaN	P49753	ACOT2	Acyl-coenzyme A thioesterase 2, mitochondrial
NaN	NaN	NaN	NaN	11.0523	NaN	11.9164	NaN	NaN	NaN	13.0195	NaN	NaN	12.8753	12.4462	12.9213	NaN	NaN	12.7455	NaN	NaN		0	1	NaN	P49768;P49810	PSEN1;PSEN2	Presenilin-1;Presenilin-2
NaN	15.2158	15.068	14.437	14.0823	NaN	NaN	14.3943	NaN	NaN	NaN	NaN	NaN	NaN	NaN	NaN	NaN	NaN	NaN	NaN	14.0472		0	1	NaN	Q00973	B4GALNT1	Beta-1,4 N-acetylgalactosaminyltransferase 1
NaN	NaN	NaN	NaN	NaN	NaN	NaN	NaN	NaN	NaN	15.2108	14.5973	15.5475	15.2232	15.5155	14.5959	NaN	NaN	NaN	NaN	NaN		0	1	NaN	Q13237	PRKG2	cGMP-dependent protein kinase 2
NaN	NaN	NaN	NaN	NaN	14.3296	13.5076	14.4103	NaN	NaN	16.0343	18.4312	NaN	NaN	NaN	NaN	NaN	NaN	NaN	NaN	NaN		0	1	NaN	Q8NE62	CHDH	Choline dehydrogenase, mitochondrial
12.4687	NaN	13.7746	NaN	13.4129	NaN	NaN	NaN	12.8579	NaN	NaN	NaN	NaN	NaN	NaN	NaN	14.3423	13.1059	12.7991	NaN	NaN		0	1	NaN	Q8WU67	ABHD3	Phospholipase ABHD3
NaN	NaN	13.7224	13.9644	13.5788	NaN	NaN	NaN	NaN	NaN	NaN	NaN	NaN	NaN	NaN	NaN	NaN	NaN	NaN	NaN	NaN		0	1	NaN	Q96KC8	DNAJC1	DnaJ homolog subfamily C member 1
NaN	14.8965	14.3722	13.0603	NaN	NaN	NaN	NaN	NaN	NaN	NaN	NaN	NaN	NaN	NaN	NaN	NaN	13.2525	13.9705	12.6765	13.9612		0	1	NaN	Q9BQT8	SLC25A21	Mitochondrial 2-oxodicarboxylate carrier
NaN	NaN	NaN	NaN	NaN	NaN	NaN	NaN	NaN	NaN	12.0196	NaN	12.5343	NaN	10.0394	NaN	NaN	NaN	11.983	NaN	NaN		0	1	NaN	Q9H4I9	SMDT1	Essential MCU regulator, mitochondrial
NaN	NaN	NaN	NaN	NaN	NaN	NaN	NaN	NaN	NaN	9.24619	NaN	10.3227	NaN	10.0607	NaN	NaN	NaN	9.81351	NaN	NaN		0	1	NaN	Q9UDT6	CLIP2	CAP-Gly domain-containing linker protein 2
13.3086	14.2887	14.6226	NaN	NaN	13.1617	NaN	NaN	NaN	NaN	NaN	15.2795	NaN	NaN	NaN	NaN	NaN	NaN	NaN	NaN	NaN		0	1	NaN	Q9UGM1	CHRNA9	Neuronal acetylcholine receptor subunit alpha-9
12.6326	13.8515	14.4087	14.8093	NaN	NaN	NaN	13.9084	NaN	NaN	NaN	NaN	NaN	NaN	14.5689	NaN	NaN	NaN	NaN	NaN	NaN		0	1	NaN	Q9UJG1	MOSPD1	Motile sperm domain-containing protein 1
11.1116	13.5744	12.059	NaN	NaN	NaN	NaN	NaN	NaN	NaN	NaN	NaN	NaN	NaN	13.364	NaN	NaN	11.5516	NaN	NaN	NaN		0	1	NaN	Q9Y2G8	DNAJC16	DnaJ homolog subfamily C member 16
NaN	14.5205	14.4001	14.1029	13.5604	13.8656	NaN	NaN	NaN	NaN	NaN	NaN	NaN	NaN	NaN	NaN	NaN	NaN	NaN	NaN	NaN		0	1	NaN	Q9Y5X1	SNX9	Sorting nexin-9
NaN	NaN	NaN	NaN	NaN	NaN	NaN	NaN	NaN	NaN	NaN	NaN	NaN	NaN	NaN	NaN	NaN	NaN	NaN	NaN	NaN		NaN	NaN	NaN	O00391	QSOX1	Sulfhydryl oxidase 1
NaN	NaN	NaN	NaN	NaN	NaN	NaN	NaN	NaN	NaN	NaN	NaN	NaN	NaN	NaN	NaN	NaN	11.9107	NaN	NaN	NaN		NaN	NaN	NaN	O43451;Q2M2H8	MGAM;MGAM2	Maltase-glucoamylase, intestinal;Probable maltase-glucoamylase 2
NaN	NaN	NaN	NaN	12.7345	NaN	14.5039	NaN	NaN	NaN	14.5877	NaN	NaN	NaN	NaN	13.3749	NaN	NaN	NaN	NaN	NaN		NaN	NaN	NaN	P04275	VWF	von Willebrand factor
NaN	NaN	NaN	NaN	NaN	NaN	NaN	NaN	NaN	NaN	NaN	NaN	NaN	NaN	NaN	NaN	NaN	NaN	NaN	NaN	NaN		NaN	NaN	NaN	P20023	CR2	Complement receptor type 2
NaN	16.2149	15.609	NaN	NaN	NaN	14.5969	NaN	NaN	NaN	NaN	NaN	NaN	16.4923	NaN	NaN	NaN	NaN	15.9324	15.6149	NaN		NaN	NaN	NaN	P60880	SNAP25	Synaptosomal-associated protein 25
NaN	13.0072	NaN	13.2279	NaN	NaN	12.7512	12.252	NaN	NaN	NaN	NaN	NaN	NaN	NaN	NaN	NaN	NaN	NaN	NaN	NaN		NaN	NaN	NaN	Q8N4S7	PAQR4	Progestin and adipoQ receptor family member 4
NaN	NaN	NaN	NaN	NaN	NaN	9.78573	NaN	NaN	10.3742	11.5668	NaN	NaN	11.3744	NaN	NaN	NaN	NaN	12.2193	11.0296	NaN		NaN	NaN	NaN	Q9NV64	TMEM39A	Transmembrane protein 39A
NaN	NaN	NaN	13.5868	NaN	NaN	13.6211	14.1529	NaN	NaN	NaN	NaN	NaN	NaN	NaN	NaN	NaN	NaN	13.8861	NaN	NaN		NaN	NaN	NaN	Q9UHD2	TBK1	Serine/threonine-protein kinase TBK1
12.801	NaN	NaN	NaN	12.7438	NaN	NaN	NaN	NaN	NaN	15.1762	14.8842	15.5847	15.1648	15.4486	15.333	13.3715	13.5804	14.7477	13.1331	13.5931	+	4.59027	0.000438413	1.76108	Q8N3F0	MTURN	Maturin
15.5796	15.8924	16.148	16.0827	15.9499	13.5528	14.0917	13.936	13.8482	14.194	15.2508	14.2963	15.8669	15.589	15.5326	15.8688	14.1613	14.2442	14.4751	14.9788	14.0475	+	6.53649	2.60773e-05	1.686	P15289	ARSA	Arylsulfatase A
10.1812	NaN	17.5328	17.1406	9.43697	10.2135	10.6184	11.088	NaN	10.1107	9.84167	NaN	10.5539	NaN	10.34	10.5205	9.97079	10.4233	NaN	10.0094	10.4624		0.687599	0.30831	1.62729	P49815	TSC2	Tuberin
NaN	NaN	NaN	NaN	NaN	NaN	NaN	NaN	NaN	NaN	13.7462	13.5462	14.6391	14.4236	14.3318	14.2985	13.2	12.173	13.3594	NaN	12.3433	+	3.29247	0.0033858	1.51616	Q99719	2020-09-05	Septin-5
14.8692	15.4622	15.535	14.372	14.9784	14.1763	NaN	NaN	NaN	9.96267	13.9024	NaN	NaN	15.0467	NaN	14.2678	15.3075	16.0713	15.0981	15.3366	15.557		1.10358	0.14683	1.50955	Q8WXG1	RSAD2	Radical S-adenosyl methionine domain-containing protein 2
14.4353	14.2075	13.655	14.2558	13.8331	12.462	12.7076	NaN	NaN	NaN	14.2482	NaN	NaN	NaN	13.5614	14.4559	NaN	NaN	NaN	NaN	NaN	+	3.31026	0.00329694	1.49256	Q8N697	SLC15A4	Solute carrier family 15 member 4
15.708	16.3363	16.0279	15.9041	15.8039	16.3186	16.128	12.9967	NaN	12.7192	16.4275	17.3305	14.6511	16.3007	NaN	NaN	NaN	14.5921	13.7157	NaN	NaN	+	3.7917	0.00148976	1.4858	P23229	ITGA6	Integrin alpha-6
NaN	NaN	16.2825	NaN	16.4518	NaN	15.0001	NaN	NaN	NaN	14.7097	13.3779	16.5103	13.5882	14.7764	16.2739	13.4048	14.4659	13.4693	13.6866	14.3375		1.28398	0.106182	1.48514	P14923	JUP	Junction plakoglobin
13.3354	12.3898	NaN	NaN	12.3022	5.83762	NaN	12.1749	NaN	NaN	14.0522	NaN	14.9541	14.0982	14.5061	14.2369	14.4889	13.9689	14.2289	14.2913	14.5759		1.14189	0.137715	1.42496	A0A3B3ITR4		Uncharacterized protein (Fragment)
15.1816	15.0763	15.0656	15.5206	15.5622	13.6085	NaN	NaN	NaN	NaN	15.7996	NaN	14.8058	14.4943	NaN	15.508	13.3416	13.7516	16.4858	NaN	NaN		1.72129	0.0488212	1.40032	Q01459	CTBS	Di-N-acetylchitobiase
NaN	NaN	NaN	NaN	NaN	NaN	NaN	NaN	NaN	NaN	14.5325	13.9675	14.1412	14.141	14.1521	14.0931	NaN	13.1509	12.854	NaN	12.7598	+	4.13411	0.000885688	1.35794	Q9H6K5	PRR36	Proline-rich protein 36
14.6723	14.9377	14.6961	13.9826	14.0678	13.5137	11.9701	12.7619	11.1667	13.5637	13.75	13.9962	14.7785	14.1225	14.3499	13.9758	13.2205	13.1945	13.7451	12.8831	12.7805	+	4.65594	0.000402153	1.3551	Q99571	P2RX4	P2X purinoceptor 4
16.1431	16.2648	16.3093	16.3117	16.1038	14.1094	14.6992	14.2964	14.706	14.1339	15.1379	14.5908	14.9444	15.1974	15.2513	15.2739	14.5207	13.9179	14.611	14.5018	14.7191	+	3.64151	0.00191556	1.28519	Q9H0X9	OSBPL5	Oxysterol-binding protein-related protein 5
12.1619	12.1523	10.7977	14.5889	12.2039	11.069	11.0318	12.0753	9.73191	12.0662	12.7504	NaN	14.0181	11.8656	13.142	12.4998	11.9537	10.9187	11.6023	11.2062	11.8972		2.39702	0.0150153	1.28238	Q9UP95	SLC12A4	Solute carrier family 12 member 4
16.1492	16.0901	16.3797	16.1456	16.223	14.9857	15.3447	14.8331	14.5675	14.3187	14.3435	13.9129	14.3293	14.9796	13.9882	14.3116	13.2807	15.0865	14.2409	13.1488	9.91921	+	6.60759	2.34701e-05	1.2371	Q92754	TFAP2C	Transcription factor AP-2 gamma
16.3911	17.3774	17.2135	16.4793	16.4866	15.2322	NaN	15.8764	NaN	NaN	NaN	NaN	NaN	16.0093	14.9637	NaN	NaN	NaN	NaN	NaN	14.7573		2.3884	0.0152166	1.2353	A0A182DWH4;P79483;Q30154	HLA-DRB3;HLA-DRB3;HLA-DRB5	HLA class II histocompatibility antigen, DR beta 3 chain;HLA class II histocompatibility antigen, DR beta 3 chain;HLA class II histocompatibility antigen, DR beta 5 chain
15.3733	15.7175	14.7244	14.7527	15.3422	NaN	NaN	NaN	NaN	NaN	14.8811	NaN	15.2201	14.4793	14.5034	14.9678	NaN	13.5857	12.8788	NaN	13.8265	+	3.00626	0.00529012	1.22461	Q96F46	IL17RA	Interleukin-17 receptor A
13.2225	16.0358	16.5864	14.7523	15.7972	16.5258	13.0249	15.8452	13.3359	14.7848	17.3234	12.3455	16.8696	14.6912	16.721	16.3659	17.2982	14.4811	15.8988	12.8311	12.6862		1.71055	0.0497315	1.20358	Q9UMN6	KMT2B	Histone-lysine N-methyltransferase 2B
14.4105	15.0675	13.6768	14.5557	14.2862	13.0451	13.5243	14.2487	13.3072	13.2414	14.2464	11.9154	NaN	NaN	13.7435	13.3259	11.6998	NaN	13.2549	12.6475	12.1208	+	3.72387	0.00167562	1.20299	Q8N5M1	ATPAF2	ATP synthase mitochondrial F1 complex assembly factor 2
17.7799	17.9839	17.9502	17.8782	17.6771	16.1006	16.201	16.2578	16.3317	16.0884	17.2069	16.3633	16.9623	17.0879	17.2016	17.2744	16.3357	16.4558	16.5245	16.4323	16.2966	+	4.36955	0.00061575	1.18362	Q8WUY8	NAT14	N-acetyltransferase 14
15.4615	13.4372	13.623	18.4556	15.6	14.5005	14.5828	14.2436	14.1487	14.6475	19.0729	NaN	16.5304	18.1036	15.8306	18.0245	18.5061	16.0373	15.7794	16.2688	12.8126		1.26002	0.110776	1.14504	O00411	POLRMT	DNA-directed RNA polymerase, mitochondrial
NaN	12.9092	NaN	NaN	NaN	NaN	NaN	NaN	NaN	NaN	16.7104	15.3549	16.6454	16.0126	16.1107	16.2789	14.3953	15.4551	15.2237	15.2156	14.7292	+	2.89896	0.00639375	1.13602	O94772	LY6H	Lymphocyte antigen 6H
14.205	NaN	15.9896	16.9538	16.6765	NaN	NaN	NaN	NaN	14.2651	NaN	14.2608	NaN	14.5388	15.6125	NaN	13.9007	16.0507	NaN	13.9532	NaN		0.546625	0.395323	1.12239	Q9BPZ3	PAIP2	Polyadenylate-binding protein-interacting protein 2
16.314	15.8075	16.0303	16.3387	16.1875	NaN	15.2467	14.7213	14.3538	14.9084	16.7663	16.106	16.1537	16.7053	16.8345	16.8613	15.0265	16.1646	16.0821	15.7433	15.7399	+	5.79253	8.09539e-05	1.12081	Q9UQV4	LAMP3	Lysosome-associated membrane glycoprotein 3
NaN	14.7337	13.7553	13.5149	12.9088	NaN	14.2269	NaN	NaN	12.9022	15.4269	13.7837	15.3118	15.197	15.0795	14.7166	13.261	NaN	NaN	13.7896	12.7574		1.92426	0.0341479	1.12016	P31645	SLC6A4	Sodium-dependent serotonin transporter
16.1481	15.9462	16.3076	16.3133	16.2991	15.0011	14.7497	14.8495	14.9847	15.0271	17.0297	16.6285	17.3349	16.9434	17.4297	17.3674	16.1665	16.4157	16.2444	16.2311	15.8525	+	7.21596	1.01264e-05	1.10405	Q9BXL5	HEMGN	Hemogen
14.5981	15.8384	15.7472	15.9276	15.504	14.4659	16.018	14.1281	14.8409	15.5115	15.2268	14.9008	16.5604	16.0466	16.3807	14.736	13.1353	15.594	14.2729	14.1586	15.1987	+	2.83384	0.00718561	1.09968	Q8NB49	ATP11C	Phospholipid-transporting ATPase IG
13.6298	14.3253	15.1406	15.1161	15.3153	14.5422	12.928	12.376	13.4474	13.1263	14.9829	14.1444	15.0211	15.6614	15.5082	15.3446	14.5311	15.1279	14.697	15.1029	14.6702	+	2.98545	0.00548263	1.09287	Q8TAD7	OCC1	Overexpressed in colon carcinoma 1 protein
14.7263	14.824	14.6909	14.7858	15.118	13.779	13.6472	13.5385	13.3555	13.7142	14.4479	12.8141	14.8988	14.7058	14.5758	14.5198	13.6484	13.9152	14.2582	13.2848	12.8319	+	7.54184	7.54089e-06	1.08151	Q96GZ6	SLC41A3	Solute carrier family 41 member 3
14.0644	17.4763	15.8908	16.6188	NaN	14.6264	13.7316	12.9905	12.8979	15.6936	17.9187	18.0956	18.0137	18.0802	18.3503	18.2576	17.7879	18.0393	18.2231	18.0294	18.05		1.21079	0.121372	1.06089	P60903	S100A10	Protein S100-A10
16.2532	15.947	16.0417	16.1048	16.2816	16.174	16.0686	15.9973	16.2778	16.0951	15.3669	12.5673	15.7059	14.5414	17.2067	16.1324	13.7083	6.7594	13.1907	15.1841	15.1708		1.56601	0.0637993	1.05645	Q9BZQ8	FAM129A	Protein Niban
15.5072	15.0418	15.077	15.3632	15.4604	13.7753	14.3526	14.4679	14.3389	14.2108	15.3797	15.0864	15.5351	15.566	15.5163	15.6064	13.9489	14.3456	14.3682	14.3752	14.679	+	7.56481	7.54089e-06	1.05174	P46527	CDKN1B	Cyclin-dependent kinase inhibitor 1B
14.659	14.3126	14.8052	15.1717	14.6341	12.9857	13.4174	12.989	12.6813	12.8802	14.371	13.3629	14.0576	14.4626	14.3163	14.5169	13.5851	14.1343	14.0976	13.9747	13.2453	+	2.76044	0.00813142	1.0505	Q96PN7	TRERF1	Transcriptional-regulating factor 1
15.1084	15.4705	15.2839	16.991	15.2952	14.7934	15.1296	15.0775	15.1221	14.7998	17.505	16.7784	17.2394	15.2018	15.3205	19.4905	17.8084	17.7531	15.263	15.1069	15.4365		1.37091	0.0908202	1.03357	Q9ULM3	YEATS2	YEATS domain-containing protein 2
NaN	NaN	NaN	NaN	NaN	13.0536	NaN	NaN	12.8925	NaN	15.6152	14.7896	15.3286	15.3876	15.063	15.4288	14.0576	14.3481	14.7812	14.7101	14.3027	+	3.46778	0.00252341	1.01651	Q8WXF7	ATL1	Atlastin-1
15.0909	15.0242	15.3609	15.522	15.296	14.3202	14.3836	13.8713	14.2547	13.8378	15.4363	15.0032	15.2947	15.5531	15.5873	16.4017	14.6114	14.693	14.6265	14.7565	14.4889	+	5.47259	0.000117792	1.01611	Q7Z449	CYP2U1	Cytochrome P450 2U1
13.9489	14.5925	15.0185	15.0003	14.5905	NaN	13.8552	NaN	13.3939	NaN	NaN	NaN	NaN	12.4079	NaN	NaN	NaN	NaN	NaN	NaN	NaN		2.17884	0.0217203	1.00562	Q06643	LTB	Lymphotoxin-beta
16.6647	16.3605	16.6183	16.6745	16.6399	16.6701	16.5522	16.4464	16.528	16.6348	18.4986	16.1333	18.5162	17.3883	18.8438	17.1457	15.9915	16.0896	16.1121	16.1734	17.1368		1.67469	0.0528729	1.0029	Q9H6A0	DENND2D	DENN domain-containing protein 2D
14.1679	14.5366	14.0478	13.4682	14.2766	13.0132	13.5251	11.3946	12.7491	13.9451	14.215	NaN	13.5708	14.542	14.5187	13.4046	12.9901	12.8939	14.4378	13.1348	13.2798	+	4.20201	0.000792704	1.00079	Q9Y3C7	MED31	Mediator of RNA polymerase II transcription subunit 31
NaN	12.7515	NaN	NaN	NaN	12.5049	11.1212	11.5217	NaN	12.0047	NaN	14.1384	NaN	NaN	NaN	NaN	NaN	NaN	NaN	NaN	NaN		0	1	0.988344	Q14765	STAT4	Signal transducer and activator of transcription 4
15.301	14.7255	14.9646	15.3012	15.1774	14.1135	14.4813	14.1706	14.5307	14.3684	13.8128	NaN	13.6464	13.1091	13.4975	13.2601	NaN	11.3799	12.2201	12.2427	12.8833	+	4.83878	0.000299605	0.979658	Q9H7P6	MVB12B	Multivesicular body subunit 12B
13.8865	14.681	14.5438	14.7285	13.848	12.3244	13.5819	12.9773	12.6597	NaN	15.1103	12.8944	14.0526	13.3683	14.3384	14.4754	NaN	13.8362	13.3949	14.0435	13.8302		2.5245	0.0121829	0.977417	P80404	ABAT	4-aminobutyrate aminotransferase, mitochondrial
16.2952	16.4997	16.2322	16.1022	16.6638	15.4119	15.3496	14.5211	14.8818	14.4828	16.289	NaN	16.1309	16.2348	15.987	15.716	16.7246	15.6304	15.2173	15.6724	13.6029	+	3.23396	0.00369875	0.959008	P23219	PTGS1	Prostaglandin G/H synthase 1
15.6888	16.0832	15.846	15.5835	15.2899	14.5939	14.8065	14.7531	14.5798	14.825	13.4103	14.5039	13.6143	13.9103	NaN	12.8993	NaN	NaN	NaN	NaN	13.8026	+	2.69253	0.00916179	0.945209	Q13488	TCIRG1	V-type proton ATPase 116 kDa subunit a isoform 3
15.7245	15.996	15.7899	15.742	15.5974	14.807	14.6997	14.5311	14.4675	14.5028	15.6459	15.9395	15.3399	15.2944	15.4802	15.7607	15.055	14.8983	14.8029	14.9895	14.8956	+	4.58867	0.000438413	0.922388	Q96IG2	FBXL20	F-box/LRR-repeat protein 20
15.9074	15.4248	15.7016	15.3882	15.5708	15.3326	15.6753	NaN	NaN	15.2487	16.3417	15.4839	16.3102	16.3151	16.1832	15.8823	NaN	14.3063	14.6157	14.6446	14.8438		2.54987	0.0117313	0.921171	P04792	HSPB1	Heat shock protein beta-1
16.261	16.5518	17.6475	18.5462	16.4142	16.1401	16.0559	16.1727	16.0679	18.0005	17.816	16.0934	15.7468	15.5788	15.674	17.3906	15.5709	15.553	15.5819	15.4342	15.3109		1.81453	0.0412076	0.916152	Q96AG3	SLC25A46	Solute carrier family 25 member 46
NaN	NaN	NaN	NaN	NaN	NaN	14.8617	NaN	16.5804	NaN	15.7244	14.9959	16.2883	14.8745	15.5616	15.8124	15.8295	14.6084	14.7406	14.7418	15.3032		1.78378	0.0433926	0.910469	Q9BVJ7	DUSP23	Dual specificity protein phosphatase 23
15.8698	15.721	13.9253	14.8957	15.0218	13.9142	14.329	NaN	NaN	14.2211	15.1735	NaN	14.8936	14.1345	NaN	NaN	NaN	14.0616	NaN	13.7348	13.7598		2.236	0.0196983	0.906253	Q9UBF8	PI4KB	Phosphatidylinositol 4-kinase beta
NaN	15.1785	14.8008	NaN	NaN	14.0535	NaN	13.7106	14.1606	14.9321	NaN	15.0115	15.2246	15.6756	14.9964	15.2351	NaN	NaN	14.673	NaN	NaN		0.872327	0.22265	0.882601	Q12913	PTPRJ	Receptor-type tyrosine-protein phosphatase eta
16.5866	16.4616	16.8806	16.8842	17.1287	16.1765	15.9509	16.8812	16.7882	15.9945	16.3913	15.9163	16.6872	16.3694	16.4494	15.9793	15.179	15.701	15.4748	14.8879	15.2301	+	4.40899	0.000585509	0.878549	Q9BS40	LXN	Latexin
17.3906	17.2333	17.5593	17.5635	17.5777	16.0364	17.6484	16.2071	16.0874	17.2452	17.4324	17.0943	17.8907	15.7438	18.5417	15.8863	16.6004	17.7778	15.1015	17.2602	16.2762		1.83262	0.0399063	0.878177	O60826	CCDC22	Coiled-coil domain-containing protein 22
12.9396	12.8196	13.5085	13.5978	12.7529	12.2466	13.4908	11.3162	12.2382	12.397	NaN	NaN	NaN	NaN	NaN	NaN	NaN	NaN	NaN	NaN	NaN		2.09945	0.0248763	0.877065	O00519	FAAH	Fatty-acid amide hydrolase 1
15.7536	15.6851	16.0483	15.85	15.5292	15.1524	14.9904	14.8809	14.2496	14.7965	15.424	15.2413	15.2982	15.62	15.5644	15.5892	NaN	14.6331	15.3454	14.6635	14.3517	+	7.50431	7.76641e-06	0.871604	Q15166	PON3	Serum paraoxonase/lactonase 3
12.0324	11.1268	11.6417	12.2693	11.699	10.9249	11.654	10.8032	10.8217	10.2766	14.0341	12.9483	14.0318	13.837	14.0033	14.0965	13.0397	13.0411	13.1955	13.2834	13.1909	+	5.10096	0.000203301	0.870885	Q6P9B6	TLDC1	TLD domain-containing protein 1
17.1102	17.374	17.187	17.0815	17.1496	16.1088	16.1008	16.0368	15.8232	15.9712	16.9985	16.793	16.9567	16.9665	16.8528	16.8738	15.9615	16.3355	16.4363	16.4681	16.3162	+	5.10079	0.000203301	0.868883	P04066	FUCA1	Tissue alpha-L-fucosidase
17.6577	18.2449	17.7731	17.658	17.6427	16.4639	16.2849	16.4567	16.5267	16.4988	17.4009	16.8166	17.4374	17.2924	17.252	17.4556	17.2176	17.0471	16.9892	16.9795	16.9801	+	3.16825	0.00405936	0.854883	Q96AQ6	PBXIP1	Pre-B-cell leukemia transcription factor-interacting protein 1
15.9477	15.5703	15.6718	16.0742	15.9008	14.8462	15.1771	14.9875	15.0813	14.7112	15.3791	14.6914	15.4075	15.362	15.4824	15.3712	14.3101	14.5877	14.5388	14.5709	14.5496	+	7.8329	6.24423e-06	0.848172	P41217	CD200	OX-2 membrane glycoprotein
17.4639	17.5709	17.2379	17.0682	16.7929	16.7644	16.4616	16.1683	16.4463	16.4955	18.0985	18.3732	18.2444	18.0142	17.8725	17.9425	17.4031	17.621	17.1113	16.9488	16.7253	+	5.78041	8.11406e-05	0.844184	Q9UBR2	CTSZ	Cathepsin Z
21.425	21.5902	21.2921	21.4204	21.4031	20.2704	20.3942	20.1828	20.2562	20.1778	21.0292	20.3196	20.6461	20.9628	20.9545	21.0163	20.4248	20.3899	20.3846	20.407	20.4766	+	4.31316	0.000674924	0.84236	B0I1T2	MYO1G	Unconventional myosin-Ig
16.04	16.1871	16.2084	16.0105	15.8843	15.4795	15.5782	15.4236	15.501	15.3764	16.1024	16.9985	16.408	16.2658	16.1921	16.108	15.8439	15.0492	15.1182	14.6996	15.1445	+	5.06745	0.000211444	0.841797	Q14005	IL16	Pro-interleukin-16
16.4351	16.5444	16.7353	16.6881	15.8249	16.186	16.1775	15.2382	15.4352	15.5013	16.5011	16.4309	16.7951	16.767	16.6153	16.546	16.0589	16.0469	15.7781	15.93	14.9862	+	5.13183	0.000193922	0.829619	P21980	TGM2	Protein-glutamine gamma-glutamyltransferase 2
18.6434	19.3259	19.2231	18.2956	18.3971	18.0973	17.3108	17.0761	16.8355	17.5737	23.0808	24.799	23.8354	23.3014	23.6061	23.7953	23.3318	24.5106	23.2431	23.4664	22.593		2.09849	0.0249175	0.829102	P69905	HBA1	Hemoglobin subunit alpha
14.9643	14.6337	15.0679	15.3287	15.2345	13.7032	14.111	13.968	14.1118	13.8051	14.4795	13.6727	14.6642	14.7928	14.8254	14.7983	13.8987	14.3354	13.8948	14.1363	14.478	+	4.57619	0.000444403	0.826799	Q4W5G0	TIGD2	Tigger transposable element-derived protein 2
17.1163	17.3719	17.3123	17.194	17.2442	16.5001	16.5506	16.3487	16.3263	16.3412	17.3349	16.6231	17.265	17.2155	17.2761	17.1281	16.8792	16.7234	16.4228	16.4949	16.4301	+	8.50493	2.22963e-06	0.824003	Q9Y394	DHRS7	Dehydrogenase/reductase SDR family member 7
NaN	NaN	NaN	NaN	NaN	NaN	NaN	NaN	NaN	11.6041	16.4521	16.2644	16.5304	16.7406	16.4311	16.6017	15.5062	15.8395	15.7474	15.7295	15.3357	+	3.8962	0.00129379	0.821692	P01848	TRAC	T cell receptor alpha constant
14.0729	13.8796	14.6651	14.857	14.6773	12.8698	13.6153	13.7164	13.3136	13.4067	13.8545	12.6648	13.8191	13.7569	13.9099	13.8274	13.1275	13.4909	13.2191	13.3622	12.813	+	4.30024	0.000686947	0.819043	Q6ZPD9	DPY19L3	Probable C-mannosyltransferase DPY19L3
15.1596	15.489	16.0605	15.4415	16.1845	14.888	14.7631	14.8977	14.5785	14.9374	15.4171	14.9682	15.448	15.555	15.6609	15.5229	15.0807	15.3014	14.6712	14.622	14.5614	+	4.89683	0.000274348	0.814306	R4GMX3	COMMD3-BMI1	COMMD3-BMI1 readthrough
17.337	17.4637	17.2855	17.0484	17.2031	16.7821	16.9418	16.638	16.662	16.6121	NaN	NaN	16.314	14.2322	17.0636	16.8216	NaN	13.8561	16.281	13.3338	18.1905		1.69424	0.0510852	0.798364	P09668	CTSH	Pro-cathepsin H
18.7017	18.1349	18.1458	18.3518	18.4771	17.3963	17.4187	17.2264	16.9536	17.127	18.8386	18.4756	19.1062	18.897	19.0362	19.0957	18.5876	18.4768	18.419	18.5438	18.5377	+	3.85219	0.00136128	0.79648	O95865	DDAH2	N(G),N(G)-dimethylarginine dimethylaminohydrolase 2
13.4703	13.5686	15.0345	15.5363	14.3934	13.9225	14.2588	14.071	14.2835	14.4733	14.928	11.7635	13.5148	13.6631	13.9477	NaN	12.3032	NaN	13.8642	NaN	12.4028		1.24026	0.114799	0.794645	O95406	CNIH1	Protein cornichon homolog 1
13.3188	13.1118	12.9696	13.2918	13.2786	11.8054	12.4722	11.9613	12.1256	12.3801	13.3243	NaN	13.3248	12.7263	13.1469	12.8811	12.3812	12.5609	12.6036	12.5953	12.3544	+	4.23921	0.00075403	0.794164	P16473	TSHR	Thyrotropin receptor
12.609	NaN	14.976	15.3352	14.9346	NaN	14.0273	12.8566	13.3915	13.2077	13.7705	NaN	NaN	13.855	13.9189	13.1297	NaN	13.7393	13.2482	12.7756	NaN		1.3128	0.100917	0.792186	Q99807	COQ7	5-demethoxyubiquinone hydroxylase, mitochondrial
18.6672	20.0243	19.7902	18.735	18.4314	17.7407	17.4727	17.4199	17.3088	18.1886	23.8346	25.5951	24.844	24.159	24.405	24.6496	24.515	25.5001	24.1103	24.4511	23.5797		1.36501	0.0917885	0.792117	Q9UKI9	POU2F3	POU domain, class 2, transcription factor 3
NaN	NaN	NaN	NaN	NaN	NaN	11.8053	NaN	NaN	NaN	13.9076	14.4589	13.8107	13.6734	13.8887	13.4724	9.89734	13.8897	12.4431	13.2051	12.9629	+	3.20645	0.00383411	0.787603	O00192	ARVCF	Armadillo repeat protein deleted in velo-cardio-facial syndrome
18.0468	18.1752	18.2203	18.5003	18.2615	17.182	17.2752	17.0103	17.1095	17.1503	18.02	17.5008	17.9986	18.0872	18.0969	18.1749	17.5121	17.725	17.6623	17.5966	17.4903	+	4.30111	0.000686947	0.784732	O00159	MYO1C	Unconventional myosin-Ic
16.7656	16.6999	16.6862	16.693	16.8321	16.0112	15.59	16.3214	16.1778	16.4753	15.8627	NaN	15.8416	15.1616	NaN	15.3163	NaN	14.6092	NaN	14.3687	NaN	+	3.8423	0.00137476	0.779343	P22492	HIST1H1T	Histone H1t
16.3744	16.3097	20.9666	18.4418	18.5424	19.3518	16.781	19.4952	17.0892	16.9119	18.5763	16.8074	18.5015	16.3072	16.407	16.3461	16.7193	16.6152	19.0207	16.5871	16.8684		0.837863	0.237108	0.773025	O95819	MAP4K4	Mitogen-activated protein kinase kinase kinase kinase 4
14.711	14.7088	14.9103	15.1613	14.9169	14.3307	14.7766	13.2374	13.6783	13.5685	18.1514	17.4759	18.1744	18.1996	18.21	18.2038	17.7678	17.9383	17.8443	17.9079	17.8653	+	3.14158	0.00422785	0.76297	P33241	LSP1	Lymphocyte-specific protein 1
16.2546	15.4834	15.608	15.8252	15.6195	15.704	15.3997	13.2235	12.5429	15.7898	18.373	16.9386	18.3051	18.8207	18.9155	18.1559	18.1809	17.261	17.5249	17.3466	16.3614	+	2.90343	0.00634402	0.762933	P02675	FGB	Fibrinogen beta chain
12.2211	13.1257	12.9444	13.0363	12.0904	11.2541	11.2077	NaN	NaN	11.1806	12.465	15.5755	12.7126	12.4162	12.153	11.9377	11.6463	12.1035	12.4272	12.8035	12.289		1.72284	0.0487354	0.761875	Q5R3I4	TTC38	Tetratricopeptide repeat protein 38
16.1927	16.4196	16.2236	15.8901	15.7047	16.1352	16.4564	15.7139	16.1858	15.2836	15.7405	NaN	14.1019	13.6715	15.6356	14.1143	11.4516	15.1816	15.3839	13.1058	13.0412		1.25931	0.110879	0.748974	P52333	JAK3	Tyrosine-protein kinase JAK3
16.0666	16.6279	15.9708	16.1254	15.8224	15.3301	15.5021	15.2785	15.6789	14.7263	17.069	17.2175	17.188	17.2068	17.0465	17.1685	16.5488	16.3411	16.4389	16.3077	16.4979	+	5.77883	8.11406e-05	0.744746	P31949	S100A11	Protein S100-A11
16.1788	16.2833	15.7008	14.6848	15.1464	15.1623	15.2236	14.9144	15.1654	14.9555	13.7238	NaN	14.4362	13.2577	NaN	NaN	12.5518	NaN	13.7195	11.8296	NaN		1.60603	0.0595565	0.743085	Q7L5N7	LPCAT2	Lysophosphatidylcholine acyltransferase 2
14.0423	13.0921	12.6466	14.4353	13.522	12.8165	14.3935	13.2149	13.4394	13.9588	13.993	12.9602	13.8698	14.6905	15.8559	13.867	13.08	12.899	15.4541	13.0067	13.423		1.36176	0.0922703	0.741775	P08048;P17010	ZFY;ZFX	Zinc finger Y-chromosomal protein;Zinc finger X-chromosomal protein
12.683	12.7606	12.7224	13.0065	12.4397	12.0615	12.5293	12.013	11.9331	12.2043	12.2591	9.559	12.2202	12.2215	12.0308	12.4704	10.3779	11.3451	11.4242	11.4597	11.5132	+	6.21995	4.09285e-05	0.738544	Q8N960	CEP120	Centrosomal protein of 120 kDa
17.7086	18.1111	17.8914	17.7206	17.7254	16.9757	16.9037	16.9548	16.957	16.9402	17.4799	16.9528	17.6563	17.5113	17.4768	17.5749	17.1382	16.9647	16.9482	16.8307	16.8457	+	6.06099	5.50833e-05	0.734141	P51608	MECP2	Methyl-CpG-binding protein 2
15.551	15.7756	15.486	15.7132	15.4866	14.695	14.692	14.2917	14.5305	14.9483	15.588	16.1653	15.6048	15.3072	15.6131	15.6171	14.989	14.923	15.1268	14.8852	15.0561	+	5.55666	0.000104173	0.733769	P23771	GATA3	Trans-acting T-cell-specific transcription factor GATA-3
15.8881	16.2958	17.1175	17.3001	16.6733	15.6158	15.7511	16.1191	16.2082	15.7714	17.2642	16.0569	16.6966	16.5155	16.5474	15.7664	16.2477	16.4886	15.9755	15.5702	15.8019	+	2.64746	0.00991023	0.733048	Q9BWM7	SFXN3	Sideroflexin-3
16.7226	18.4637	17.933	16.6752	15.7457	16.2687	15.9763	15.9792	15.616	16.895	16.8055	15.8584	16.1228	17.78	16.0789	15.8646	16.1997	16.1368	16.6604	15.4245	17.5375		1.35633	0.0931452	0.729762	P11678	EPX	Eosinophil peroxidase
15.6285	16.1781	16.4402	16.3334	16.3608	15.365	15.2597	14.986	15.0736	15.152	16.2426	15.7666	16.0295	16.325	16.4278	16.3873	15.8609	16.0348	15.7641	15.8097	16.0874	+	3.53085	0.00229872	0.728842	Q6IA17	SIGIRR	Single Ig IL-1-related receptor
NaN	12.2908	NaN	12.634	NaN	NaN	11.7193	NaN	11.7344	13.7847	NaN	14.6604	NaN	10.0743	NaN	NaN	NaN	NaN	12.4136	NaN	NaN		0.831552	0.239892	0.727957	Q9H7F0	ATP13A3	Probable cation-transporting ATPase 13A3
14.3562	13.9372	14.515	14.3042	14.2371	13.616	14.0693	13.3841	13.5686	13.984	14.8619	13.6263	14.8732	14.6039	14.696	14.7697	13.8767	14.3076	14.3734	13.9276	13.9606	+	6.38382	3.21664e-05	0.727136	Q14865	ARID5B	AT-rich interactive domain-containing protein 5B
15.1665	15.8407	14.9366	14.8829	14.8388	14.9595	15.4871	14.1386	14.9189	14.6906	15.0226	NaN	14.2936	16.154	15.821	18.9537	16.4405	14.4101	14.8145	13.4135	16.0027		0.923709	0.202566	0.724335	P02788	LTF	Lactotransferrin
17.6186	18.2402	18.2472	18.3694	17.6114	17.4811	17.304	16.8203	17.2745	17.6415	17.3628	17.17	17.1652	17.6583	17.3451	17.2543	16.6288	16.3695	16.798	16.3918	16.8323	+	4.75712	0.000342668	0.720844	P26447	S100A4	Protein S100-A4
NaN	NaN	NaN	NaN	NaN	NaN	NaN	NaN	12.6558	13.5136	15.5711	NaN	14.5568	15.7277	14.4734	13.556	NaN	13.1742	14.0601	14.7914	NaN		0.835802	0.237963	0.716828	P40197	GP5	Platelet glycoprotein V
14.7693	14.5294	15.2414	15.1617	15.166	14.119	14.4033	14.4988	14.3924	14.5125	15.3312	14.8527	15.4614	15.5056	15.553	15.1584	14.3216	14.7601	14.692	14.5512	14.1333	+	4.72668	0.000354463	0.710482	Q9UKG9	CROT	Peroxisomal carnitine O-octanoyltransferase
17.9709	18.1813	18.1145	18.0667	17.9724	17.2145	17.2727	17.0262	16.9057	17.1315	18.0681	17.6631	18.1447	18.1577	18.1654	18.2741	17.8525	17.657	17.6708	17.7131	17.6376	+	5.15004	0.000189839	0.710407	Q6NUK1	SLC25A24	Calcium-binding mitochondrial carrier protein SCaMC-1
19.4832	20.4557	19.5888	19.228	19.1766	18.459	NaN	17.7774	18.1131	18.6596	24.2702	25.8843	24.7596	24.5026	24.9177	25.1229	24.7591	25.9008	24.6077	20.5909	24.3274		1.79884	0.0422857	0.703636	Q5U651	RASIP1	Ras-interacting protein 1
13.882	13.5091	13.4461	13.3794	13.2234	12.0536	12.1189	12.4625	11.0818	13.1845	13.5572	13.1982	13.3357	13.4099	13.9721	13.7558	12.5759	13.5762	13.7311	13.9064	13.2484		1.80406	0.0419364	0.699564	Q86VD7	SLC25A42	Mitochondrial coenzyme A transporter SLC25A42
18.3776	18.245	18.2044	18.2544	18.3455	17.4898	17.6718	17.8343	17.8937	17.627	16.978	16.7604	16.9718	16.9693	16.9128	16.9815	16.2544	16.1843	15.8834	16.2507	16.1837	+	8.35807	2.77936e-06	0.695982	Q9H4G4	GLIPR2	Golgi-associated plant pathogenesis-related protein 1
21.5483	21.8149	21.6952	21.8108	21.6624	20.6659	20.8425	20.7582	20.6814	20.6957	21.4004	20.8867	21.565	21.5259	21.5132	21.5113	21.221	21.0158	21.1441	21.122	21.0008	+	3.91552	0.00126002	0.69587	Q5SSJ5	HP1BP3	Heterochromatin protein 1-binding protein 3
17.386	17.5252	18.0081	17.1642	16.7392	17.2585	17.5601	17.0111	17.4206	16.952	16.8385	17.4496	16.4894	16.04	16.94	16.9494	16.5423	16.6804	14.8071	15.3658	14.8736		1.80038	0.0421755	0.695836	Q7L099	RUFY3	Protein RUFY3
16.9414	16.8238	16.5914	17.1317	16.7697	16.0791	16.1551	16.1367	16.0868	16.0674	17.5272	16.8705	17.3659	17.3761	17.5188	17.6232	16.9643	16.8872	16.762	16.8554	16.3962	+	6.41471	3.20449e-05	0.695834	P28907	CD38	ADP-ribosyl cyclase/cyclic ADP-ribose hydrolase 1
15.0011	15.3492	15.4413	15.4787	14.9454	14.8093	14.3902	14.2897	14.4713	14.9685	15.9126	16.5902	15.8196	16.2299	16.3373	15.9629	15.3717	15.7807	15.4433	15.6883	14.9432	+	5.12306	0.000196226	0.690531	P18206	VCL	Vinculin
16.0683	17.2431	17.0621	17.3754	16.8272	15.5877	16.7508	15.9271	15.3169	16.0359	17.5485	17.3307	17.5028	17.3584	17.3497	17.7573	17.1528	16.9609	17.1108	17.2414	16.2941	+	2.86377	0.00681841	0.690353	P84243	H3F3A	Histone H3.3
10.7646	NaN	10.3105	NaN	10.8017	9.29945	NaN	NaN	NaN	9.7613	12.3826	11.1817	12.5721	11.863	12.2489	12.4743	12.1115	11.8776	11.822	11.8665	11.7205		2.59864	0.010833	0.68681	Q9NR55	BATF3	Basic leucine zipper transcriptional factor ATF-like 3
15.4546	15.0475	16.3365	16.5303	15.5908	14.9692	15.1177	12.7133	13.1434	14.8879	16.9181	18.5423	16.0373	16.7742	16.7318	16.0451	16.1492	NaN	15.963	16.1008	14.5971		2.46141	0.0134774	0.686714	Q5T7W0	ZNF618	Zinc finger protein 618
14.6342	15.3333	15.4129	13.9274	14.9047	12.3633	14.3705	NaN	NaN	12.9508	13.7374	16.8346	16.2703	14.7972	15.3565	13.9615	14.5725	16.5642	15.0109	15.4355	15.3454		0.737929	0.283684	0.685472	Q08495	DMTN	Dematin
12.6946	12.7998	13.3624	12.4505	12.7528	9.2012	11.4223	11.797	12.2164	11.7993	13.2306	12.508	14.322	14.0263	13.6012	13.8173	12.4461	13.4476	13.6433	13.2445	13.6587	+	2.72268	0.00865818	0.683442	Q96S06	LMF1	Lipase maturation factor 1
16.6609	16.4715	16.5028	16.4675	16.1835	16.3021	16.219	16.3021	16.3165	16.3441	16.7327	16.6649	16.9707	17.0808	16.8016	16.8375	15.4682	15.6761	15.58	16.6239	16.6486		2.34322	0.0164259	0.681851	Q92536	SLC7A6	Y+L amino acid transporter 2
16.5856	15.9051	16.1436	16.0421	15.9247	16.0169	15.9128	14.002	14.3952	15.6852	17.6107	16.8461	17.7662	18.1444	18.2015	17.6117	17.5921	16.9387	16.9921	16.6692	16.4275	+	3.58248	0.00210738	0.681611	P02679	FGG	Fibrinogen gamma chain
18.8609	18.7903	18.8806	18.8853	18.9298	18.0522	18.0823	17.9491	17.9877	18.0193	18.7991	18.4444	18.9807	18.8005	18.7963	18.8462	18.3119	18.3431	18.2662	18.3662	18.3435	+	5.79554	8.09539e-05	0.675768	P23634	ATP2B4	Plasma membrane calcium-transporting ATPase 4
16.8451	16.9753	17.0345	16.933	16.4038	15.5147	16.2262	16.1846	15.9962	16.1696	16.3956	16.1811	16.5836	16.6296	16.5278	16.7396	15.2946	15.894	15.2984	16.2423	16.1137	+	5.8985	6.90727e-05	0.674975	Q9UHL4	DPP7	Dipeptidyl peptidase 2
17.9906	17.6972	17.766	17.8865	17.9088	16.5461	16.6606	16.5242	16.4829	16.5671	16.329	16.6385	16.1795	16.3292	16.388	16.3921	16.2376	16.6289	16.3668	15.9644	16.2787		1.9513	0.0325283	0.674263	P49419	ALDH7A1	Alpha-aminoadipic semialdehyde dehydrogenase
18.1692	18.2969	18.0994	18.1667	18.1329	17.2801	17.3666	17.2348	17.0775	17.2804	18.0494	17.4949	18.0651	18.0578	17.9269	17.955	17.6434	17.5616	17.5204	17.3564	17.5662	+	4.96221	0.000249623	0.6711	Q3SXM5	HSDL1	Inactive hydroxysteroid dehydrogenase-like protein 1
17.1663	17.4981	17.2404	17.2678	17.1451	16.3086	16.236	16.1603	16.1672	16.1534	16.8153	16.5366	16.6833	16.8049	16.7992	17.0877	16.6099	16.5405	16.5106	16.6029	16.6247	+	2.79016	0.00777105	0.665732	Q9NZK5	ADA2	Adenosine deaminase 2
16.1051	15.9226	16.1698	16.5016	16.3473	15.3621	15.4403	15.3492	15.412	15.3438	15.969	15.42	15.8322	16.0325	16.2227	16.2133	15.5506	15.662	15.6715	15.5858	15.5664	+	4.49063	0.000514919	0.65766	Q9NVF7	FBXO28	F-box only protein 28
13.7726	14.2976	14.2564	14.2468	13.4221	13.5505	13.6019	12.8635	11.8073	13.4645	13.6955	14.0218	13.1439	13.872	12.9634	12.6552	NaN	12.6861	11.8269	12.492	NaN	+	2.92525	0.00611042	0.654301	Q9NSY2	STARD5	StAR-related lipid transfer protein 5
15.0218	14.7719	15.1137	15.3282	15.2237	14.0872	14.3647	13.7734	14.1982	13.973	15.6	14.3428	15.238	15.7258	15.676	15.5909	14.9295	15.5697	15.5121	15.2691	15.1755	+	3.07933	0.00468689	0.65087	Q8N6G5	CSGALNACT2	Chondroitin sulfate N-acetylgalactosaminyltransferase 2
NaN	13.8523	NaN	NaN	NaN	NaN	NaN	NaN	NaN	NaN	15.4046	NaN	16.1623	14.0197	13.9947	13.8239	12.4226	15.2846	14.0306	12.6699	14.4327		0.627047	0.342884	0.650491	Q6T311	ARL9	ADP-ribosylation factor-like protein 9
17.2302	17.5419	17.081	17.6094	17.839	16.8029	16.2049	16.9233	15.9362	15.862	15.7504	17.5734	17.0528	17.5159	17.7024	17.1151	16.9839	17.2496	16.8895	17.2037	14.3526		1.42767	0.0821841	0.649429	Q9NUS5	AP5S1	AP-5 complex subunit sigma-1
15.2909	15.3712	15.5999	15.6785	15.5619	14.6199	15.1534	14.6775	14.7724	14.7048	14.5417	14.3535	14.2904	13.6659	14.5706	13.6922	13.2867	13.5756	14.1657	13.9217	13.6499	+	3.60212	0.00204232	0.64896	Q9Y2K6	USP20	Ubiquitin carboxyl-terminal hydrolase 20
14.5614	14.8025	14.3812	14.3821	14.4998	13.5258	13.6142	13.6869	13.491	13.1831	14.0979	13.8123	14.2948	14.2454	14.0909	13.9867	13.9164	13.5054	14.0228	13.683	13.8495	+	3.20941	0.00381749	0.64664	Q3SY17;Q9H1U9	SLC25A52;SLC25A51	Solute carrier family 25 member 52;Solute carrier family 25 member 51
17.2306	17.3179	17.1968	17.2494	17.2672	16.5296	16.5438	16.4943	16.5639	16.5092	17.098	16.6907	17.2831	16.9888	17.0374	17.0561	16.5314	16.4958	16.5133	16.6633	16.7017	+	7.4757	7.94958e-06	0.642055	P11717	IGF2R	Cation-independent mannose-6-phosphate receptor
18.4305	18.6188	18.3867	18.1872	18.2646	17.8551	17.9807	17.8327	17.8211	17.8615	18.62	18.1197	18.2889	18.5567	18.7139	18.8456	17.9685	17.8422	17.8464	17.8404	17.8496	+	5.20769	0.000175943	0.640589	O14773	TPP1	Tripeptidyl-peptidase 1
16.6137	16.8195	16.4587	16.5401	16.5486	15.8558	15.9939	15.5893	15.7661	15.4952	16.2206	16.3868	16.4183	15.8448	15.6674	15.6294	15.8305	15.4251	15.3968	15.5055	15.538	+	3.86697	0.00132928	0.640287	P83111	LACTB	Serine beta-lactamase-like protein LACTB, mitochondrial
14.9956	15.4533	15.3433	15.3728	15.0694	14.3676	14.5756	14.4168	14.5302	14.2861	14.575	15.3623	15.2167	15.2506	15.5301	15.0545	14.1698	14.6677	14.6764	15.0529	14.9527	+	3.69557	0.00175838	0.639555	P11117	ACP2	Lysosomal acid phosphatase
13.3728	13.4737	12.5044	NaN	NaN	NaN	NaN	11.8244	NaN	NaN	NaN	NaN	14.1262	NaN	13.9638	NaN	12.4532	13.8911	NaN	NaN	13.4065		1.09408	0.149453	0.638471	Q9HBM6	TAF9B	Transcription initiation factor TFIID subunit 9B
13.7995	13.7724	14.7367	15.3315	15.0342	14.3311	16.0188	14.2299	13.922	14.5328	14.2187	12.8445	15.0832	14.5861	14.2032	14.681	12.9641	14.5268	13.4818	14.4359	13.0563		1.72957	0.0481604	0.638204	Q9BW60	ELOVL1	Elongation of very long chain fatty acids protein 1
16.4663	16.465	15.1141	15.1813	15.6527	15.7305	14.9453	15.5137	14.9221	15.1432	16.6077	15.2254	16.6654	15.9596	16.0272	16.9549	15.7237	15.8074	15.8483	15.3072	16.1326		2.37634	0.0155434	0.63413	O43760	SYNGR2	Synaptogyrin-2
NaN	13.5828	14.4606	NaN	14.5657	NaN	14.0582	14.0393	14.1059	14.144	15.45	NaN	14.5648	15.8443	16.0969	15.151	14.2641	NaN	14.7325	14.7006	13.9201		1.4585	0.0775983	0.632245	P19086	GNAZ	Guanine nucleotide-binding protein G(z) subunit alpha
20.4562	20.3555	20.2664	18.5534	21.7721	20.5887	18.6382	20.5328	20.4511	18.671	20.8142	20.5815	20.7974	20.3778	20.761	20.5219	18.5308	19.9272	20.0615	19.2226	18.7811		0.936738	0.198186	0.630743	P46459	NSF	Vesicle-fusing ATPase
15.8018	16.0658	16.0971	16.2112	16.034	14.8468	15.0499	15.2895	14.7468	15.0665	15.0528	14.3009	14.9102	15.1228	14.4751	15.342	14.6258	14.7166	14.7119	15.1417	14.7051	+	2.78899	0.0077736	0.630385	Q9BX59	TAPBPL	Tapasin-related protein
17.4167	18.1431	18.8913	21.4435	18.8725	18.2399	18.8991	17.2633	17.4825	17.6849	17.9692	16.1969	20.4206	19.8047	21.9013	19.8234	19.9036	20.2022	17.3278	20.188	19.9964		0.639984	0.335814	0.627969	Q9Y6I3	EPN1	Epsin-1
NaN	NaN	NaN	15.2889	NaN	NaN	NaN	NaN	NaN	NaN	17.8321	17.5805	18.1679	17.8603	17.6913	17.8614	17.3284	17.1703	16.8071	17.2547	17.2636	+	2.88982	0.00650661	0.627947	A0N4Z7	TRAJ10	Possible J 10 gene (Fragment)
15.7869	16.528	15.8835	15.9046	16.0248	15.5531	NaN	15.2441	14.3744	15.5524	15.9013	NaN	15.5603	NaN	NaN	NaN	NaN	NaN	NaN	NaN	15.7223		2.0573	0.0268378	0.627305	O75689;Q9NPF8	ADAP1;ADAP2	Arf-GAP with dual PH domain-containing protein 1;Arf-GAP with dual PH domain-containing protein 2
14.5546	14.5483	14.8954	14.8448	14.3338	14.6874	13.8012	13.6128	13.4102	14.7536	15.6386	15.7241	15.4174	16.0731	15.7406	15.6807	15.3914	14.7111	15.2904	15.5485	15.1305	+	3.88942	0.00129679	0.626925	Q5H9L2;Q6IPX3;Q969E4	TCEAL5;TCEAL6;TCEAL3	Transcription elongation factor A protein-like 5;Transcription elongation factor A protein-like 6;Transcription elongation factor A protein-like 3
13.6726	12.9758	15.2587	14.9792	14.8304	13.2976	14.4896	13.9145	13.4473	12.8656	14.8634	13.4615	13.8591	14.6595	15.4174	14.6156	14.0476	14.7818	14.6	14.3259	14.2379		1.45035	0.0788712	0.626534	Q99638	RAD9A	Cell cycle checkpoint control protein RAD9A
18.2735	18.4448	17.9195	17.971	18.2472	17.4199	16.9185	17.6969	17.352	17.7626	18.123	16.8081	18.6788	18.2251	17.9585	18.0078	18.1934	16.8074	17.4241	17.697	17.8029	+	4.29352	0.000695988	0.626444	P06729	CD2	T-cell surface antigen CD2
16.8483	15.6481	15.0942	16.7507	16.8564	14.5078	14.9485	13.0203	14.5019	14.9738	15.5738	14.9172	13.5311	15.74	14.4063	13.9464	15.1759	15.2535	14.8364	13.7277	15.1408		0.671063	0.317849	0.615212	Q8NCS4	TMEM35B	Transmembrane protein 35B
NaN	15.4421	16.3904	15.4744	15.6565	14.814	14.2613	16.3058	14.4476	14.7733	15.7176	15.5086	15.8174	15.6512	15.1692	15.5392	15.2503	14.4448	15.314	15.266	NaN		2.32999	0.0168571	0.608247	P05106	ITGB3	Integrin beta-3
16.4692	17.0143	17.234	17.11	16.0324	16.357	16.2586	16.2816	16.19	15.9727	16.1527	17.3445	16.4529	16.5569	16.2051	16.8627	16.4504	16.6571	15.7525	15.4653	15.7079	+	2.99775	0.00538412	0.6035	P13686	ACP5	Tartrate-resistant acid phosphatase type 5
17.636	17.523	17.6387	17.7917	17.6941	16.894	17.0041	16.7803	16.8339	16.8606	17.0658	16.398	17.0587	17.015	17.0833	17.0484	16.6206	16.7306	16.6476	16.7361	16.6385	+	4.98971	0.000241394	0.601368	Q12888	TP53BP1	TP53-binding protein 1
17.5006	17.5833	17.4742	17.4878	17.5198	16.7089	16.9104	16.991	16.7723	16.7988	17.5268	17.2031	17.6439	17.5733	17.5564	17.6758	17.1046	17.173	17.0622	17.1127	17.198	+	6.77323	1.73961e-05	0.59845	O43772	SLC25A20	Mitochondrial carnitine/acylcarnitine carrier protein
16.0012	15.7297	16.1494	16.4131	16.1699	15.233	15.1852	15.068	15.1536	15.2858	16.478	15.6751	16.1916	16.4337	16.4999	16.3972	16.1112	16.2724	16.2126	16.1012	15.9399	+	3.15342	0.00414892	0.598165	Q8IYW5	RNF168	E3 ubiquitin-protein ligase RNF168
15.7971	16.9227	16.2064	15.6494	15.335	15.5934	15.6851	15.0586	15.2768	15.8661	14.8569	15.0906	15.0351	15.5462	15.0287	14.8156	14.5064	14.06	14.1507	14.2504	14.9859		2.34755	0.0163337	0.597398	P17931	LGALS3	Galectin-3
16.6343	16.1892	16.9416	17.147	16.8255	16.4265	16.71	16.5345	16.4082	16.6167	16.3644	NaN	16.5565	16.538	16.9478	16.4069	15.4294	16.1925	16.0715	15.3151	15.5894		2.37932	0.0154674	0.593183	O75629	CREG1	Protein CREG1
18.1406	18.5018	18.2063	18.232	18.2195	17.667	17.9169	17.6411	17.7254	17.6214	NaN	NaN	10.4	10.7204	11.2573	NaN	NaN	NaN	NaN	NaN	12.2549	+	3.16301	0.0040872	0.593014	B7Z8K6	TRDC	T cell receptor delta constant
14.5923	14.9728	15.2746	15.2163	15.1468	14.0263	14.1172	14.3343	14.1402	14.3296	14.8086	15.4407	14.1925	14.7895	15.2219	15.4088	13.6256	15.1836	14.7705	14.0097	14.6006		2.40365	0.0148738	0.592021	Q6WKZ4	RAB11FIP1	Rab11 family-interacting protein 1
18.9002	19.1536	18.6675	18.6616	18.8119	17.8549	17.9416	17.812	17.8319	17.8482	18.6751	17.9376	18.7558	18.7154	18.6664	18.76	18.7309	18.5239	18.5579	18.5027	18.5118	+	2.64291	0.00997864	0.590711	Q92522	H1FX	Histone H1x
16.1504	16.6609	17.7569	16.5644	16.2211	15.6382	15.418	15.1037	15.0575	15.7202	20.7571	21.7473	20.2988	21.3602	21.894	21.9802	21.145	22.2891	21.3303	21.5478	20.7403		1.08829	0.151053	0.590291	Q9UHL0	DDX25	ATP-dependent RNA helicase DDX25
14.7217	15.2211	15.11	15.4642	15.0078	14.1357	14.4363	14.4432	14.6002	14.5494	14.9532	15.0111	15.6249	14.9193	14.9688	14.9231	14.3124	14.5786	14.6518	13.7228	14.5642	+	3.96694	0.001155	0.587721	Q8N9N5	BANP	Protein BANP
16.1799	16.3046	16.4383	16.223	15.7901	15.379	14.8929	15.2551	15.203	15.1786	15.0463	14.8769	15.8779	15.2389	15.0806	14.7102	14.87	15.0022	14.3942	15.0624	15.5288		2.15816	0.0224064	0.58643	Q8N1S5	SLC39A11	Zinc transporter ZIP11
16.6151	16.8839	17.3409	19.1361	18.477	16.3893	17.0203	16.3933	17.5816	16.1044	17.4418	16.8562	17.2748	17.7283	17.5263	17.6176	17.7044	17.7976	17.6438	17.4488	17.1593		0.958455	0.190928	0.585597	P12018	VPREB1	Immunoglobulin iota chain
17.1125	17.6126	17.5305	17.2246	16.4626	16.8041	16.6765	16.4667	16.268	16.5005	16.5855	16.3025	16.3879	17.0843	16.5231	16.068	15.7004	15.66	16.2818	16.115	16.0483	+	2.86282	0.00682286	0.584724	Q6P4A8	PLBD1	Phospholipase B-like 1
14.9201	14.7926	14.879	15.4422	14.8864	14.8362	14.98	13.8193	14.6595	14.745	15.4591	14.3874	15.7619	15.3013	15.3862	15.6008	14.5741	14.3795	14.5639	15.0456	15.1992	+	2.75775	0.00816855	0.583401	Q9NXK8	FBXL12	F-box/LRR-repeat protein 12
15.2551	14.9405	15.4467	15.5296	15.4249	14.6142	14.8296	14.4338	14.7677	14.6329	16.9434	16.51	17.0429	16.9612	17.1998	17.1827	16.5738	16.7554	16.5876	16.8104	16.5635	+	5.02832	0.000224557	0.582407	P78559	MAP1A	Microtubule-associated protein 1A
16.1654	16.9288	16.4421	16.4052	16.2342	15.7914	15.8691	15.5372	16.0417	15.4831	16.4127	16.7914	15.9911	17.0022	17.0264	17.2083	16.0011	16.2094	16.9703	16.4818	15.9432	+	2.89188	0.00648161	0.581254	O15121	DEGS1	Sphingolipid delta(4)-desaturase DES1
20.6132	20.2859	20.573	20.5769	20.5578	19.8617	19.8938	19.6337	19.7976	19.8031	21.078	20.4057	21.1549	21.0712	21.2397	21.0615	20.518	20.6727	20.6829	20.7358	20.7431	+	5.51204	0.000111658	0.578179	P40121	CAPG	Macrophage-capping protein
16.9251	17.0484	17.026	16.9407	16.9938	16.4794	16.5187	16.348	16.4015	16.3584	16.7113	16.4201	16.731	16.768	16.7708	16.8453	16.1988	16.2929	16.1299	16.3169	16.1983	+	10.3385	1.30844e-07	0.575868	P15586	GNS	N-acetylglucosamine-6-sulfatase
17.437	17.5289	17.3775	17.3171	17.3095	16.6648	16.7924	16.5817	16.6442	16.6163	17.0727	16.7101	17.3857	17.2666	17.3021	17.4704	16.8067	16.9234	16.8508	16.9839	16.8988	+	4.80384	0.000320903	0.575249	P16278	GLB1	Beta-galactosidase
17.6185	14.6283	NaN	NaN	14.5561	NaN	14.5714	16.0483	NaN	14.3364	17.2384	17.2078	17.1088	16.7265	16.8187	16.7704	17.3663	16.6313	16.3969	16.5962	16.8296		0.807185	0.25052	0.574386	Q16762	TST	Thiosulfate sulfurtransferase
16.6213	16.9953	16.535	16.3617	16.4729	15.7806	15.9033	15.9445	15.8108	15.711	16.6447	16.4488	16.7845	16.6659	16.3489	16.6251	16.2547	16.2834	16.2508	16.3209	15.9796	+	3.74675	0.00161969	0.572774	P20963	CD247	T-cell surface glycoprotein CD3 zeta chain
15.1864	15.2742	14.9505	14.5172	14.3335	13.889	14.5409	14.0591	14.6017	14.2852	13.9754	13.9538	NaN	15.7013	14.349	14.4027	14.0366	13.8615	15.1633	16.2168	13.0042		1.84955	0.0388765	0.568659	Q07954	LRP1	Prolow-density lipoprotein receptor-related protein 1
17.3116	17.4151	17.2244	17.8713	17.548	17.0788	16.9912	16.8805	17.027	17.0924	13.6879	NaN	12.9854	15.5417	13.3751	12.7891	12.4883	12.9887	14.4341	12.8349	13.5819		1.36453	0.0918556	0.567091	Q95604	HLA-C	HLA class I histocompatibility antigen, Cw-17 alpha chain
18.7989	19.5442	18.6235	18.6835	19.5972	17.8237	17.8119	17.9402	17.9761	17.9867	19.4362	18.7635	19.6018	19.0048	18.9531	19.2203	19.6546	19.2196	18.6826	19.0509	19.9786		1.5625	0.0641323	0.566445	Q5JWF2	GNAS	Guanine nucleotide-binding protein G(s) subunit alpha isoforms XLas
11.5501	11.3567	11.7662	11.8168	11.7578	11.9991	11.7391	11.7415	11.6748	11.7559	13.949	11.4431	13.4099	13.1732	13.4042	13.2079	NaN	12.2066	NaN	11.4135	12.293		1.42301	0.0828831	0.565121	Q9BT67	NDFIP1	NEDD4 family-interacting protein 1
14.6307	14.7692	14.8234	14.797	14.6805	14.389	14.46	14.4402	14.4116	14.4075	15.4297	14.822	16.2324	15.5282	15.7569	15.687	14.8247	15.1998	14.9278	15.0135	14.7935	+	3.3876	0.00288871	0.563797	Q96BM9	ARL8A	ADP-ribosylation factor-like protein 8A
17.0997	17.3904	16.9058	18.8025	17.0604	16.397	16.5321	16.5699	16.8661	18.5502	16.941	17.2795	17.0695	17.1804	16.8335	17.0743	16.4275	16.6294	16.7752	16.9143	16.9635		1.72602	0.0484674	0.563217	P20933	AGA	N(4)-(beta-N-acetylglucosaminyl)-L-asparaginase
19.0267	19	19.0866	19.1125	18.8264	18.3244	18.4846	18.1553	18.3722	18.272	19.284	18.7157	19.1978	19.2244	19.1788	19.2785	18.767	18.8279	18.7802	18.9759	18.8027	+	5.86064	7.34911e-05	0.558057	P32942	ICAM3	Intercellular adhesion molecule 3
12.2419	13.5875	NaN	13.9068	13.8396	12.7851	13.7608	13.4477	13.5078	12.9225	14.7272	NaN	13.3723	NaN	13.9376	12.2824	12.4151	11.4062	11.4973	13.4661	13.6363		0.734533	0.285091	0.555536	Q96PE7	MCEE	Methylmalonyl-CoA epimerase, mitochondrial
17.6718	17.8798	17.6466	17.7056	17.6381	17.1119	16.9128	16.6778	16.7536	17.1978	17.2165	16.7694	17.3775	17.0924	16.7445	16.7948	16.8471	16.73	16.6212	16.661	16.7963	+	3.43033	0.00269468	0.555367	Q04941	PLP2	Proteolipid protein 2
15.3504	15.7567	15.7318	15.5153	15.0903	15.1596	14.6736	14.5874	14.7859	15.1643	14.7934	15.0962	14.8468	14.8432	14.7995	14.6667	14.3594	14.3852	14.8493	14.0877	14.4902	+	4.22969	0.000758868	0.553854	Q6PIU2	NCEH1	Neutral cholesterol ester hydrolase 1
19.1543	19.3748	19.186	19.1769	19.1801	18.3003	18.3563	18.2165	18.201	18.3264	18.6028	18.2074	18.688	18.6974	18.6746	18.778	18.6002	18.6788	18.4991	18.4995	18.3061	+	2.81374	0.00747454	0.551387	Q9UH99	SUN2	SUN domain-containing protein 2
15.4881	15.326	15.2352	14.8969	15.3364	14.0126	14.9656	14.9415	15.1886	15.3738	NaN	NaN	NaN	16.1489	16.0377	NaN	14.6208	NaN	NaN	15.815	14.8926		1.63974	0.0562456	0.550909	P23469	PTPRE	Receptor-type tyrosine-protein phosphatase epsilon
15.5326	16.6737	15.9578	14.8147	15.9866	15.7548	15.7194	15.5737	15.5164	15.6128	16.6206	16.8841	16.7417	16.7953	16.6786	17.0917	15.5478	16.284	15.8686	16.0374	15.6307		1.71261	0.0495841	0.5486	Q13510	ASAH1	Acid ceramidase
16.5945	16.2508	16.2948	16.2669	15.6477	16.2757	15.9817	15.8608	15.9286	16.027	16.5793	16.6256	17.1104	16.2213	16.3476	16.8494	16.3082	15.2856	16.0714	15.6081	15.759		2.27818	0.0183875	0.545904	P17050	NAGA	Alpha-N-acetylgalactosaminidase
23.5105	24.0504	23.9596	23.9325	23.4995	22.8508	23.0672	22.8687	22.756	22.8182	23.1189	22.949	23.506	23.0335	23.0019	23.1599	23.6698	22.9641	23.0156	23.1729	22.8686		2.26996	0.0185923	0.544063	P16403	HIST1H1C	Histone H1.2
13.159	12.6597	13.1071	13.1326	12.4748	12.4671	12.4258	NaN	13.0688	12.8615	13.2996	13.2551	13.1429	13.2837	13.103	12.8555	NaN	12.1593	12.3962	12.1881	12.6643	+	2.70099	0.00900536	0.543554	Q93073	SECISBP2L	Selenocysteine insertion sequence-binding protein 2-like
16.5001	16.2641	16.6975	16.7487	16.6309	15.7171	15.8096	15.4257	16.0634	16.2058	16.7254	16.8165	17.9572	16.766	16.7461	17.5638	16.9602	16.8239	16.3928	17.0006	16.6413		2.31562	0.0172933	0.54325	P06396	GSN	Gelsolin
16.8098	16.6442	16.6665	16.779	16.7278	16.0632	16.6084	15.995	16.0871	15.9215	17.8981	17.5209	18.1002	17.8626	17.8734	17.9406	17.6873	17.4962	17.5005	17.7343	17.5109	+	5.96691	6.35187e-05	0.543204	P16284	PECAM1	Platelet endothelial cell adhesion molecule
20.9383	21.1912	20.8107	20.6832	20.7878	20.7791	20.7158	20.6525	20.6965	20.6372	19.9671	20.1891	20.0389	20.0564	19.9293	19.9139	19.1973	18.992	19.0805	19.1861	19.0612	+	2.69139	0.00917856	0.543157	P08575	PTPRC	Receptor-type tyrosine-protein phosphatase C
15.1678	15.2878	15.7656	15.685	15.9148	14.8013	14.9921	15.0365	15.3253	14.9444	15.4378	16.0848	15.5728	15.3552	15.8775	15.4463	15.2315	15.0277	15.2147	15.0179	14.9801	+	4.04623	0.0010217	0.541139	Q9NV70	EXOC1	Exocyst complex component 1
18.3084	16.1199	18.5389	16.6399	18.468	15.1552	16.8886	16.8343	17.1576	19.2679	18.4691	19.9859	15.8598	18.4321	18.1704	16.7826	18.9112	17.0575	18.7441	17.1517	17.1911		0.800341	0.253571	0.539062	Q3L8U1	CHD9	Chromodomain-helicase-DNA-binding protein 9
19.015	19.3617	19.1187	19.0943	19.0387	18.3197	18.3653	18.3042	18.1956	18.3545	18.537	17.9069	18.6874	18.5955	18.5729	18.6647	18.4679	18.3415	18.4953	18.2852	18.3064	+	3.51415	0.00236699	0.538013	Q5JTV8	TOR1AIP1	Torsin-1A-interacting protein 1
14.6661	14.864	14.7752	15.3721	14.819	14.0922	14.5479	13.9977	14.3608	14.3319	14.4373	NaN	14.2628	14.1443	13.9466	14.0493	14.0342	14.0715	13.6016	13.6595	13.5797	+	4.46347	0.000535805	0.538002	Q6PJW8	CNST	Consortin
18.6241	18.8893	18.7207	18.6947	18.7284	17.9737	18.114	17.8964	17.8083	17.8622	18.2287	17.8105	18.2918	18.3009	18.1889	18.1869	18.0017	17.952	18.0766	17.957	18.2333	+	3.27359	0.00348014	0.536376	Q9BTV4	TMEM43	Transmembrane protein 43
14.2142	NaN	NaN	13.173	14.8492	15.091	15.6021	14.9998	14.7249	15.3354	17.9964	17.6942	18.2954	18.1056	18.1523	18.2839	16.9516	16.6753	16.703	16.8002	16.5813		0.518411	0.415573	0.535277	O75525	KHDRBS3	KH domain-containing, RNA-binding, signal transduction-associated protein 3
18.6518	18.3655	19.6487	20.5431	19.8665	17.5682	18.5941	18.9147	18.4513	18.6628	19.5372	19.4697	19.1378	19.7246	20.2508	20.0042	19.5485	19.8643	19.3254	19.482	18.9727		1.34521	0.0949566	0.534952	P27482	CALML3	Calmodulin-like protein 3
16.963	16.7422	16.7026	16.8599	16.834	16.1556	16.1172	16.0906	16.2218	16.2194	16.3356	15.341	16.6363	15.9056	15.722	16.0197	15.5097	15.7322	15.7973	15.7208	14.6881	+	3.6321	0.00194299	0.533879	Q15669	RHOH	Rho-related GTP-binding protein RhoH
12.1848	11.9052	13.8636	13.6943	13.6667	12.3257	12.7938	NaN	12.9681	12.4466	14.7119	14.274	14.7483	14.5929	15.0019	14.8575	13.8593	14.3283	14.3117	14.0802	14.1575		1.56643	0.063766	0.533863	Q8N300	SVBP	Small vasohibin-binding protein
15.4242	14.9243	15.2647	15.4834	15.3049	14.9161	14.9669	14.9784	14.9253	14.7819	16.0089	15.3152	16.0924	15.8924	16.0016	15.9334	14.9154	15.1701	15.3509	15.2769	15.2916	+	4.17825	0.000819153	0.531903	P20810	CAST	Calpastatin
14.9978	15.2902	15.3776	14.7619	15.2668	14.7299	NaN	14.5327	14.1947	14.6213	13.6834	NaN	NaN	NaN	NaN	NaN	NaN	14.2108	NaN	12.5468	13.3034		2.5472	0.0117866	0.531544	Q7L5A8	FA2H	Fatty acid 2-hydroxylase
17.1343	17.0425	17.0907	17.0805	16.9529	16.8662	16.1207	16.013	16.4298	16.125	17.1413	17.1432	17.3826	17.0989	17.0874	17.1092	17.0202	17.1524	17.0366	17.1533	16.7412		2.40953	0.0147145	0.531239	P37840	SNCA	Alpha-synuclein
15.8571	15.0557	15.073	15.27	14.7291	14.5021	14.7788	13.6386	15.1744	14.6973	15.5782	14.4918	15.5318	15.1696	15.5786	15.1634	14.7507	14.701	14.8418	14.85	15.2482	+	3.32107	0.00324918	0.531125	O43566	RGS14	Regulator of G-protein signaling 14
18.0298	18.1939	17.8423	17.9213	18.0128	17.4228	17.1831	17.3423	17.4	17.4562	17.7029	17.5772	18.0353	17.9877	17.6705	17.744	17.3925	17.3662	17.1905	17.4867	17.0071	+	5.59783	0.000100015	0.530955	Q9UKS7	IKZF2	Zinc finger protein Helios
15.4031	15.4668	15.5789	15.7017	15.343	14.8501	15.1104	14.8606	14.981	14.9283	15.8602	16.0713	15.7324	15.4047	15.6532	15.3815	15.3925	15.277	15.1166	14.1994	15.0343	+	5.31525	0.000150855	0.530132	O14639	ABLIM1	Actin-binding LIM protein 1
16.2264	16.6171	17.0132	16.7422	16.5487	16.3294	16.0961	16.4264	16.0995	16.1498	17.2564	17.2662	17.0585	17.0107	16.9569	16.8789	16.5456	16.2185	16.6074	16.2552	16.4536	+	4.48658	0.000516865	0.529196	Q9NRR3	CDC42SE2	CDC42 small effector protein 2
14.6732	NaN	NaN	NaN	NaN	15.1368	14.4006	NaN	NaN	13.146	14.3178	NaN	14.7641	14.3243	14.8888	13.843	13.5066	13.9435	13.7535	NaN	13.9663		1.66723	0.0536268	0.527968	O95822	MLYCD	Malonyl-CoA decarboxylase, mitochondrial
15.634	15.6209	16.4057	16.2404	15.9162	14.5752	14.8841	13.8276	14.0987	14.3535	15.911	16.1766	12.9412	15.8375	16.0706	15.6339	15.8901	15.7726	15.9178	15.771	15.8346		0.548598	0.393724	0.527054	P58107	EPPK1	Epiplakin
15.1585	15.2295	15.3822	15.5029	15.2585	14.7389	14.9686	14.7191	14.4633	14.5937	15.4696	13.9069	14.9995	15.4828	15.3183	15.261	14.5986	14.9103	15.1251	14.8063	14.8427	+	5.31751	0.000150855	0.525402	Q96AX2	RAB37	Ras-related protein Rab-37
16.844	17.5391	17.4731	17.0625	16.5174	16.6197	16.5095	16.0642	15.6084	16.2669	16.6451	17.172	16.7585	17.1715	16.4577	16.9453	16.5867	16.5681	16.0756	16.7171	16.4959		2.23319	0.0197676	0.523963	P09601	HMOX1	Heme oxygenase 1
21.4793	21.2542	21.1269	21.1834	21.3433	20.8162	20.6215	20.6955	20.7324	20.6892	20.9138	20.6367	21.1943	20.8015	21.0238	21.0648	20.6208	20.3862	20.4474	20.5418	20.6525	+	5.75718	8.17922e-05	0.519876	Q99536	VAT1	Synaptic vesicle membrane protein VAT-1 homolog
12.7135	NaN	12.5523	14.1342	NaN	NaN	NaN	NaN	NaN	NaN	NaN	NaN	NaN	NaN	NaN	14.7784	NaN	NaN	15.6137	NaN	12.9033		0	1	0.519872	Q13352	ITGB3BP	Centromere protein R
15.564	15.2204	15.5359	15.689	15.6369	15.1022	15.7363	15.261	15.4362	15.8481	15.7764	16.0694	15.121	15.3859	16.0197	15.1044	14.0667	15.217	14.5358	15.944	14.2888		1.86076	0.0380143	0.519366	Q9BQF6	SENP7	Sentrin-specific protease 7
16.1036	16.4571	16.2859	16.5078	16.0991	15.3427	15.6875	15.1781	15.5604	15.4319	16.4867	15.1121	16.118	15.75	16.3147	15.9247	15.9424	16.3287	15.783	15.9086	16.099		2.38382	0.0153476	0.517581	P35914	HMGCL	Hydroxymethylglutaryl-CoA lyase, mitochondrial
NaN	12.5247	12.43	NaN	11.6772	6.85085	11.6736	NaN	13.7908	11.7124	17.2975	16.4272	17.4916	17.2517	17.3322	17.3152	16.8418	16.6948	16.8233	16.8327	16.8177	+	3.1159	0.00441732	0.515605	Q9H4G0	EPB41L1	Band 4.1-like protein 1
9.99249	NaN	NaN	NaN	NaN	9.38972	10.3012	NaN	10.0129	10.4126	12.0355	11.8829	11.4748	10.7668	NaN	11.5608	10.9694	10.3649	11.1756	10.7749	9.93113		0.908438	0.208587	0.514766	Q6R327	RICTOR	Rapamycin-insensitive companion of mTOR
14.2136	13.6842	14.9602	15.1198	14.5401	14.0408	14.3928	14.1177	14.3945	13.9189	14.862	15.0676	14.9416	14.9833	15.1675	14.8675	14.1165	14.7654	14.5765	14.3224	13.9688		2.43473	0.0140371	0.513962	Q6PIJ6	FBXO38	F-box only protein 38
16.6264	16.2521	16.5866	16.5084	16.5339	15.5181	16.0242	15.8084	15.9491	15.7579	16.5299	15.7458	16.6816	16.4808	16.5003	16.5145	16.2078	16.3574	16.1719	16.3365	16.0639	+	4.37943	0.000610605	0.513368	Q9H400	LIME1	Lck-interacting transmembrane adapter 1
14.9736	15.1695	15.595	15.1744	15.3004	14.4201	14.5608	14.6333	14.7468	14.3947	14.9587	14.4625	15.5638	14.904	15.145	14.9663	14.7111	15.4785	14.7236	15.2787	14.7671	+	3.38627	0.00289399	0.511084	Q9P270	SLAIN2	SLAIN motif-containing protein 2
14.439	NaN	14.0757	14.2718	14.408	13.8001	13.4057	13.871	13.8717	13.7299	15.0506	14.2942	15.1585	15.004	15.1335	14.8413	14.3746	14.3441	14.6923	14.7624	14.5185	+	5.4703	0.000117792	0.509923	P30281	CCND3	G1/S-specific cyclin-D3
14.8499	14.9441	15.147	14.8079	14.6892	14.3556	14.57	14.3531	14.3068	14.549	13.689	14.396	12.903	14.1426	14.1941	13.5219	13.2681	13.5178	NaN	13.066	13.147	+	2.7258	0.00862249	0.507308	Q14764	MVP	Major vault protein
15.4061	NaN	15.6459	15.2711	15.6546	15.2896	15.0259	15.1576	14.9599	15.0278	15.735	17.1222	16.7864	15.6046	15.5437	17.1194	15.7107	15.6181	15.3798	15.6923	15.5807		1.66001	0.0542652	0.507224	Q13136	PPFIA1	Liprin-alpha-1
14.0177	13.4525	14.1184	14.0225	NaN	13.2895	NaN	NaN	13.2826	NaN	15.6993	14.9877	15.4047	15.4861	15.8177	15.8236	15.2311	15.3283	14.979	15.5276	15.1571	+	3.47571	0.00249935	0.504773	Q5T013	HYI	Putative hydroxypyruvate isomerase
13.9693	14.026	14.7951	14.7662	14.8277	13.4436	14.1692	13.9685	13.5135	13.703	14.3086	NaN	14.3341	13.931	14.037	14.2852	14.4787	13.9445	13.8132	14.1278	13.145		2.34	0.0165357	0.504278	Q9HBH5	RDH14	Retinol dehydrogenase 14
16.6054	16.1584	16.4635	16.4904	16.3142	16.0026	15.9578	15.8044	16.0004	16.0105	16.7658	16.1428	16.958	16.6555	16.7897	16.7295	15.9797	16.242	16.1778	16.1853	15.7645	+	5.17396	0.000186789	0.503928	Q92597	NDRG1	Protein NDRG1
15.8086	15.6685	15.5457	15.6681	15.6602	14.6637	14.4863	14.9881	14.9039	14.6136	16.015	15.5752	15.9353	15.9937	15.7111	15.9776	15.9401	15.7488	15.8408	15.9328	15.9255		1.79021	0.0428346	0.503779	Q9Y3P8	SIT1	Signaling threshold-regulating transmembrane adapter 1
14.9816	14.8783	15.0772	15.2842	15.1902	13.8887	15.0396	14.3139	14.1444	14.6912	14.6535	NaN	14.4376	14.6994	14.5615	14.3718	13.3753	14.5629	14.3071	14.0769	14.3904	+	3.17306	0.00402729	0.503016	Q9UIL8	PHF11	PHD finger protein 11
17.835	17.1713	16.9438	17.3134	17.7934	15.9747	17.2245	17.1802	16.9213	16.2997	17.1276	17.4372	18.4903	16.8749	16.7113	16.1798	17.2383	16.2321	16.5609	16.6803	16.1045		1.48274	0.0744931	0.502969	Q9NXC5	MIOS	GATOR complex protein MIOS
NaN	NaN	11.8595	11.3109	11.4199	NaN	NaN	NaN	NaN	NaN	10.7659	NaN	NaN	10.2919	NaN	NaN	NaN	NaN	10.83	NaN	9.22332		0.551785	0.391514	0.502241	P31151;Q86SG5	S100A7;S100A7A	Protein S100-A7;Protein S100-A7A
14.3895	14.0195	14.3406	14.3465	14.2259	13.5548	14.3897	12.7504	14.4378	12.3156	14.5853	15.21	14.8714	14.4159	14.8676	14.4663	14.0254	14.7446	14.349	14.2347	14.7444	+	3.49006	0.00245784	0.500935	Q71F56	MED13L	Mediator of RNA polymerase II transcription subunit 13-like
10.9681	10.7212	11.3956	12.3724	11.8327	11.1459	11.033	10.7036	10.5619	12.3712	16.3042	15.9448	16.4566	15.1702	14.8229	16.6821	15.314	14.7459	15.1279	15.9849	16.1378		1.26328	0.110065	0.499127	Q16777;Q6FI13	HIST2H2AC;HIST2H2AA3	Histone H2A type 2-C;Histone H2A type 2-A
15.6318	15.9742	14.7211	15.6415	15.4139	15.0558	14.3327	15.7569	13.8382	15.169	15.8708	16.2825	16.1419	16.1205	16.1925	15.659	15.1745	15.4235	15.1863	15.5065	15.6473	+	2.77879	0.00789886	0.497021	O14686	KMT2D	Histone-lysine N-methyltransferase 2D
15.3281	15.3633	15.5228	15.5128	15.3482	NaN	15.2736	15.7712	NaN	15.2145	15.5642	17.6955	15.6922	15.4371	15.1385	15.4304	NaN	NaN	13.2824	15.3194	14.601		2.43509	0.0140371	0.496451	Q8N335	GPD1L	Glycerol-3-phosphate dehydrogenase 1-like protein
16.3318	16.177	16.6047	16.6736	16.4964	15.8866	16.2072	15.6901	15.6806	16.0056	15.9351	14.6133	15.974	15.5624	15.9874	15.7984	14.821	15.7062	15.5562	14.8523	15.4383	+	4.59061	0.000438413	0.491645	Q02083	NAAA	N-acylethanolamine-hydrolyzing acid amidase
19.2121	19.2288	19.0752	19.1445	19.1582	18.6534	18.6543	18.6642	18.6443	18.5885	19.2566	18.8795	19.4113	19.2337	19.3626	19.443	18.8689	18.7814	18.8427	18.8946	18.9467	+	8.09603	4.57325e-06	0.491496	Q9H3G5	CPVL	Probable serine carboxypeptidase CPVL
24.1042	24.5193	24.1417	24.114	24.1093	23.3117	23.4471	23.3559	23.3177	23.2614	23.7039	23.0603	23.9171	23.6941	23.6702	23.7988	23.8978	23.6472	23.805	23.5208	23.6555		2.22908	0.0199201	0.490647	P16402	HIST1H1D	Histone H1.3
16.8338	17.2398	17.1995	16.77	16.7321	16.4175	16.464	16.6339	16.2441	16.485	16.9463	17.8123	17.0314	17.2311	16.8842	16.91	16.7609	16.5748	16.5125	15.9975	16.444	+	4.75476	0.000342668	0.489584	P16435	POR	NADPH--cytochrome P450 reductase
15.2016	15.1756	15.2825	15.1567	15.0751	14.7781	14.3789	14.7138	13.5792	14.4773	14.9969	15.6455	15.1779	14.7411	15.0309	15.0637	14.117	14.7336	14.8456	14.4178	14.729	+	3.71787	0.00168939	0.487035	P23458	JAK1	Tyrosine-protein kinase JAK1
16.6355	16.7388	16.8304	16.7237	16.8016	15.9999	16.3215	16.1923	16.0969	16.2774	16.7886	16.3221	16.794	16.7474	16.6765	16.7876	16.1374	16.6047	16.6537	16.3394	16.281	+	7.31658	9.17381e-06	0.48655	O95674	CDS2	Phosphatidate cytidylyltransferase 2
18.9634	19.3776	19.1127	18.954	19.0492	18.247	18.3159	18.3038	17.893	18.2343	18.357	18.1624	18.4691	18.397	18.2672	18.2928	18.4647	18.1914	18.2218	18.2305	18.2863		2.40309	0.0148753	0.48526	Q9HDC9	APMAP	Adipocyte plasma membrane-associated protein
15.6672	15.3366	15.5993	15.8562	15.7215	15.446	15.7768	15.2408	15.3355	15.4847	14.4279	13.7917	13.8061	14.4015	14.4698	14.3379	12.9708	13.6151	13.6809	13.5083	13.0362		2.51289	0.0123421	0.485222	Q9Y6M7	SLC4A7	Sodium bicarbonate cotransporter 3
14.1663	15.8564	15.2147	15.4885	15.9906	15.0634	14.7172	16.4432	12.8221	12.8714	14.4821	NaN	16.1648	15.71	15.215	14.4642	16.216	15.1859	14.5037	14.863	14.537		1.22674	0.11785	0.485149	P01024	C3	Complement C3
17.5957	17.7526	17.5634	17.5122	17.4941	16.7081	16.8645	16.6544	16.6966	16.7	16.9735	NaN	17.2637	16.9253	15.5643	16.7278	17.0998	15.0654	17.0647	16.6046	15.4595		1.47596	0.0754251	0.48494	A0A1B0GX56	TRDV1	T cell receptor delta variable 1
15.9475	15.506	15.8162	16.258	16.0618	NaN	NaN	NaN	NaN	NaN	17.6673	16.6977	17.527	17.6752	17.7547	17.7294	17.1491	17.5097	17.4071	17.1858	17.0039	+	3.59746	0.00205627	0.484919	Q16621	NFE2	Transcription factor NF-E2 45 kDa subunit
16.0895	16.2336	16.4109	16.1162	16.4127	15.5571	15.6354	15.5117	15.3485	15.442	16.7064	16.0792	16.8937	16.6207	16.588	16.6558	16.1962	16.4975	16.6293	16.4646	16.4119	+	3.19322	0.00391461	0.484584	Q96N66	MBOAT7	Lysophospholipid acyltransferase 7
15.6811	16.2358	15.4435	15.7283	15.3648	15.1329	15.2344	14.72	15.3194	14.9451	15.543	16.0433	15.803	15.4699	15.8774	16.4192	16.2351	15.415	15.7887	15.39	14.6862	+	2.76265	0.00810345	0.48267	Q6NTF9	RHBDD2	Rhomboid domain-containing protein 2
17.1816	17.0499	17.3747	17.3363	17.227	16.6677	16.8443	16.5588	16.653	16.6836	17.2969	16.5139	17.1246	17.3108	17.3871	17.3716	16.8538	17.1428	16.8999	16.969	16.8681	+	5.7105	8.74892e-05	0.482252	P61225	RAP2B	Ras-related protein Rap-2b
13.1979	13.2729	13.8108	13.7308	13.7626	13.1634	13.1021	13.1306	13.3888	12.6031	14.0819	12.1863	14.0295	14.0404	14.1363	14.1288	13.0884	13.8772	13.5476	13.2552	13.5961	+	4.35013	0.000633724	0.4801	O43303	CCP110	Centriolar coiled-coil protein of 110 kDa
14.5093	14.4227	14.6949	14.4909	14.6779	14.1121	14.4701	14.1147	14.1623	13.9524	14.0088	NaN	13.0037	13.8303	14.1167	13.7651	12.8381	13.2268	13.2532	13.23	13.9784	+	3.11826	0.00439788	0.479669	P40200	CD96	T-cell surface protein tactile
15.6878	15.7474	15.8294	15.8524	15.6955	15.1167	14.9428	14.9771	15.0956	15.151	16.3036	16.1101	16.4092	16.3044	16.5278	16.4299	16.1771	16.1328	16.0907	16.1038	15.9979	+	4.24034	0.00075403	0.47907	Q9Y6X4	FAM169A	Soluble lamin-associated protein of 75 kDa
17.9117	17.2002	17.1678	17.2754	17.3639	17.7276	17.2796	17.5329	18.0961	8.69484	16.9059	16.4824	NaN	NaN	18.3751	NaN	15.5973	NaN	15.9403	NaN	11.7016		0.488499	0.4388	0.477261	O95297	MPZL1	Myelin protein zero-like protein 1
11.7723	11.9955	12.6079	11.8892	11.8291	11.2076	12.2379	11.3288	11.5686	12.0433	12.2832	NaN	NaN	12.1127	11.4318	10.7947	NaN	11.1461	11.4535	10.6383	NaN		1.74287	0.0469203	0.476544	Q9BXS4	TMEM59	Transmembrane protein 59
19.1244	19.2721	19.1054	19.0225	19.0633	18.9605	19.0028	18.9131	18.8492	18.9209	18.2758	17.5352	18.1024	18.2709	18.0602	18.3647	17.4592	17.385	17.3908	17.4783	17.5943	+	3.01523	0.00521134	0.476095	Q14761	PTPRCAP	Protein tyrosine phosphatase receptor type C-associated protein
14.5523	14.5185	14.5545	14.536	14.2328	13.9935	14.3174	14.0875	13.99	14.1243	14.2263	15.6134	14.3957	14.2925	14.3348	13.9091	13.6739	13.7246	13.9091	13.4728	13.6426	+	4.80159	0.000320903	0.474533	P29374	ARID4A	AT-rich interactive domain-containing protein 4A
8.92645	13.0432	11.3741	9.84077	10.6162	15.4633	9.18875	8.62571	8.64447	14.3573	11.4469	NaN	12.3663	15.9522	10.0619	10.8323	14.0463	11.4667	9.95195	14.2752	NaN		0.292007	0.613908	0.473414	Q13105	ZBTB17	Zinc finger and BTB domain-containing protein 17
15.8271	15.8114	15.7386	15.8053	15.8382	15.3265	15.4087	15.2426	15.1768	15.2549	15.9671	15.0959	15.8382	15.7834	15.7544	15.9665	15.8716	15.4557	15.4664	15.475	15.0623	+	6.63438	2.28268e-05	0.472383	Q9Y672	ALG6	Dolichyl pyrophosphate Man9GlcNAc2 alpha-1,3-glucosyltransferase
15.3203	15.5821	16.0507	15.9616	15.9898	14.8899	15.1523	15.2664	15.0882	14.9419	15.9088	15.338	15.9875	16.0102	16.4256	15.9907	16.358	15.9558	15.8138	15.7312	15.6056	+	2.73357	0.00851753	0.471747	Q9Y2W6	TDRKH	Tudor and KH domain-containing protein
16.3641	16.428	16.08	15.9635	15.9471	15.6964	15.8068	15.5759	15.5139	15.8044	16.4084	16.1604	16.7184	16.0963	16.3844	16.4506	16.673	15.7477	15.9337	16.1021	15.3518	+	4.21429	0.000775745	0.469021	O14735	CDIPT	CDP-diacylglycerol--inositol 3-phosphatidyltransferase
17.3402	18.0365	17.9824	17.5617	16.7797	17.0999	17.3883	16.7256	16.4689	16.952	16.6737	15.6847	16.5734	17.2575	16.0597	16.3179	16.0774	16.444	16.2273	15.6601	17.1026		1.92022	0.0343461	0.468634	Q96BZ4	PLD4	Phospholipase D4
17.4077	17.706	18.0051	18.1572	18.871	17.5201	17.8989	17.7437	18.4799	15.5236	17.461	17.871	15.198	17.7081	17.3485	17.0763	17.9504	15.759	17.8996	16.3077	15.8268		1.02693	0.168988	0.4682	Q9NRG1	PRTFDC1	Phosphoribosyltransferase domain-containing protein 1
16.9623	17.0702	16.9135	16.9715	16.8213	16.2187	15.9348	16.1612	16.1596	16.373	16.1023	16.8097	16.3102	16.2511	15.9587	16.2892	16.8248	16.0336	15.7966	15.61	16.5325		2.60946	0.0106627	0.467692	Q9GZR5	ELOVL4	Elongation of very long chain fatty acids protein 4
17.6984	17.6436	17.49	17.444	17.5102	16.8642	16.7935	16.7965	16.8916	16.7742	16.6625	15.7537	17.0664	16.6049	16.7735	16.8335	16.7807	16.5475	16.4474	16.6152	16.743	+	2.7287	0.00858545	0.466863	Q08378	GOLGA3	Golgin subfamily A member 3
16.1556	17.0842	15.1672	15.7475	17.2063	NaN	NaN	15.9424	NaN	15.5763	16.2115	17.8327	18.0351	17.4279	17.6201	17.0089	17.8136	16.322	16.8415	17.9458	16.7673		1.10215	0.147255	0.466003	P35612	ADD2	Beta-adducin
13.4949	14.1108	13.9898	14.0509	14.2193	13.4917	13.9654	13.3597	13.9421	13.7426	14.5052	14.038	14.8974	14.2221	14.6952	14.2811	13.6218	14.4683	14.4542	13.8209	13.7884		2.54325	0.0118425	0.464921	Q9P2Y4	ZNF219	Zinc finger protein 219
18.6349	18.557	18.4245	18.4183	18.4272	17.9189	18.0672	18.0478	18.1461	18.0538	18.272	17.9847	18.4404	18.4693	18.5494	18.6408	17.9924	17.8635	17.8944	17.9841	18.0002	+	6.31488	3.45367e-05	0.464415	P23743	DGKA	Diacylglycerol kinase alpha
18.2346	18.2571	18.9594	18.8873	19.1439	18.1239	18.3217	17.9938	17.9392	18.0587	16.8984	15.8929	16.642	17.2027	17.1326	16.9607	16.4574	17.0244	16.9334	16.6763	16.424		2.51443	0.0123155	0.464345	Q31612	HLA-B	HLA class I histocompatibility antigen, B-73 alpha chain
19.0416	19.1999	19.0418	18.7747	18.913	18.4219	18.4504	18.5358	18.4035	18.3734	19.8057	19.2585	20.0171	19.8174	19.8325	19.9107	19.5911	19.2824	19.3862	19.5218	19.5292	+	4.97926	0.000245375	0.463608	P07339	CTSD	Cathepsin D
15.539	15.7748	15.8477	15.9086	15.5355	15.1027	15.1973	16.3584	16.2595	15.0427	15.8095	17.3947	16.0965	15.0807	15.7707	15.1032	15.0807	15.2525	15.9549	14.7519	15.1718	+	2.76527	0.00808807	0.462064	Q6ZMZ3	SYNE3	Nesprin-3
17.2112	17.4407	17.4618	17.4864	17.3614	16.8603	16.8884	16.9358	16.7587	16.9884	16.7548	16.5904	16.5771	16.7891	16.6615	16.4802	16.3307	16.1902	16.3671	16.2333	15.8698	+	6.12641	4.88543e-05	0.461602	P16070	CD44	CD44 antigen
16.9037	17.2022	16.8357	16.7298	16.9747	15.8573	16.2959	15.8678	16.432	16.2452	17.5915	17.0878	17.5113	17.5295	17.5594	17.6293	17.413	17.3294	17.4774	17.0404	17.2837	+	3.39281	0.00286488	0.459399	Q6P1A2	LPCAT3	Lysophospholipid acyltransferase 5
14.5998	14.4039	15.0873	13.9644	14.9354	13.5277	14.1817	13.6511	13.7637	14.0897	15.1982	15.2397	15.2392	15.1791	15.3286	15.0678	15.1894	14.9626	15.1336	15.1188	14.8661		1.76302	0.0451831	0.459133	Q96TA1	FAM129B	Niban-like protein 1
18.2422	18.4818	17.9203	17.1923	17.2087	17.3457	17.7561	17.1537	17.4627	16.9352	18.2641	18.647	18.0826	17.7806	17.0336	18.2856	17.4355	17.4673	16.8639	18.4858	17.1024		1.66037	0.0542431	0.458624	Q9Y2U8	LEMD3	Inner nuclear membrane protein Man1
16.6925	16.6649	16.4845	16.5121	16.4686	15.9686	16.0374	16.1733	15.9801	15.9464	16.9272	16.7529	17.1424	16.9244	16.8871	17.019	16.6309	16.745	16.6484	16.6775	16.6213	+	4.96609	0.000249521	0.457993	P49795	RGS19	Regulator of G-protein signaling 19
14.7109	14.827	14.5117	13.6738	14.6079	14.1372	14.0682	13.7145	13.9121	13.8515	14.388	13.293	14.1291	13.718	13.5469	13.8888	13.3238	14.0178	13.5724	12.8352	13.9118		2.31102	0.0174334	0.45793	O75907	DGAT1	Diacylglycerol O-acyltransferase 1
15.3969	15.0092	15.3708	15.3214	15.0776	14.7345	14.5337	14.8052	14.6982	14.9897	15.7629	15.6375	15.8661	15.7895	15.8104	15.9371	15.1615	15.312	15.4734	15.5455	15.4203	+	5.66549	9.26655e-05	0.456735	Q3KQZ1	SLC25A35	Solute carrier family 25 member 35
18.9151	19.0634	18.9553	19.0166	18.7482	18.5386	18.2141	17.9276	18.0176	18.6995	20.2931	20.1641	20.4405	20.3595	20.4343	20.3755	20.2104	20.0954	20.1954	20.1893	20.2439	+	3.02366	0.00515993	0.455417	P07355	ANXA2	Annexin A2
14.1459	13.2484	14.8271	14.8878	15.0024	13.9866	14.4729	13.8008	13.8792	13.8285	15.393	14.5245	14.942	15.4929	15.4555	15.4516	14.53	15.1168	15.3655	14.9829	14.6703		1.64314	0.0559284	0.453635	Q9UPT9	USP22	Ubiquitin carboxyl-terminal hydrolase 22
14.7737	14.666	15.0764	15.1288	15.2471	14.1177	14.8974	14.3895	14.3273	14.3082	14.7632	13.8874	14.38	14.8353	14.9999	14.3931	14.0456	14.7729	14.3646	14.528	14.4201	+	2.7779	0.00790837	0.452679	Q9H0R3	TMEM222	Transmembrane protein 222
19.6448	19.8461	19.5914	19.3434	18.5098	18.7595	18.9182	18.7777	18.6171	19.2807	19.0713	18.2208	19.1742	18.6521	18.0829	18.8423	18.4709	18.5037	17.9144	18.1305	19.3614		1.80169	0.042087	0.451527	Q9NR28	DIABLO	Diablo homolog, mitochondrial
24.114	24.343	24.0956	24.1544	24.2193	23.4164	23.6092	23.4505	23.3197	23.5498	23.7725	23.9123	23.8232	23.8142	23.8126	23.8735	23.7349	23.6624	23.6517	23.4524	23.5514	+	2.91534	0.00621235	0.451119	Q5TEC6	HIST2H3PS2	Histone H3
NaN	17.592	16.8662	16.9223	17.543	16.6958	15.1902	17.134	NaN	16.8652	NaN	NaN	NaN	16.4611	16.6345	16.7893	NaN	NaN	NaN	NaN	NaN		0.98301	0.183445	0.450422	P09769	FGR	Tyrosine-protein kinase Fgr
16.8334	16.8717	16.7634	16.5706	16.7923	16.4629	16.3834	16.3281	16.305	16.335	16.1505	15.859	16.4163	16.3489	16.3791	16.4024	15.6324	15.87	15.8545	15.9755	15.9304	+	6.45481	2.98793e-05	0.45037	O00754	MAN2B1	Lysosomal alpha-mannosidase
14.993	14.8392	15.8225	15.4626	15.701	14.7198	14.7945	14.8449	15.0208	15.4069	15.5286	15.4782	14.2231	15.5111	15.542	14.7591	14.2596	15.3073	14.3699	14.8124	14.7337		1.72173	0.0487937	0.448957	P22415	USF1	Upstream stimulatory factor 1
18.4033	18.4295	18.3992	18.2944	18.3263	17.6686	17.6528	17.6713	17.6272	17.7079	18.9081	18.4448	19.0442	18.8136	18.8742	18.9592	18.7532	18.5938	18.6206	18.7241	18.8088	+	3.2179	0.00377927	0.448817	P07203	GPX1	Glutathione peroxidase 1
15.7069	15.8932	15.8399	15.5529	15.6952	15.6399	16.0028	15.6341	15.4597	15.6718	17.2372	16.8757	17.353	17.2746	17.1096	17.4016	16.476	16.4608	16.488	16.744	16.3563		2.27968	0.0183705	0.44844	P50897	PPT1	Palmitoyl-protein thioesterase 1
15.6478	15.7276	15.1828	18.8772	15.2034	15.36	15.3513	15.2794	15.5036	15.24	15.5349	14.8964	15.5661	15.0847	15.2328	15.3102	15.1904	15.2256	15.1654	15.4738	15.4352		0.637104	0.337175	0.448295	O15014	ZNF609	Zinc finger protein 609
15.5488	15.7145	16.3826	16.3041	16.3758	15.3248	15.3237	15.6253	15.38	15.4635	15.7187	16.1478	16.4295	15.8306	15.6998	15.8313	16.2244	15.825	15.6907	15.6764	15.6868		2.10066	0.0248451	0.448197	Q8NI22	MCFD2	Multiple coagulation factor deficiency protein 2
16.3758	17.0633	16.6533	16.6229	16.1372	16.2992	16.6029	15.6724	15.5657	16.1121	17.2219	17.3186	16.4123	17.3228	17.2854	16.8849	16.9525	16.3395	16.5884	16.9055	16.2568		2.57712	0.0112141	0.447748	P11169;Q8TDB8	SLC2A3;SLC2A14	Solute carrier family 2, facilitated glucose transporter member 3;Solute carrier family 2, facilitated glucose transporter member 14
16.614	16.0441	16.0724	16.3692	16.3017	16.0311	16.0092	16.0674	16.1644	15.9864	15.9562	14.7481	16.0755	15.8611	16.0756	15.8297	15.3027	15.9798	15.3251	NaN	15.0453	+	3.25102	0.00359569	0.447449	P60484	PTEN	Phosphatidylinositol 3,4,5-trisphosphate 3-phosphatase and dual-specificity protein phosphatase PTEN
16.8926	17.7288	16.0966	16.1481	16.8693	17.4815	16.843	15.7207	15.3862	16.5386	20.2469	19.9308	20.3835	20.1469	20.3478	20.2941	19.6562	19.5932	19.594	19.6243	19.5977		1.64624	0.0556258	0.447329	O60880	SH2D1A	SH2 domain-containing protein 1A
16.4604	16.829	16.8476	16.6686	16.5334	15.9648	16.0687	15.9799	16.0325	16.0303	16.3884	16.3529	16.4747	16.3007	16.3417	16.324	16.1593	16.0043	16.1591	16.0513	16.1091	+	3.69101	0.00177148	0.447142	Q15904	ATP6AP1	V-type proton ATPase subunit S1
16.8517	16.8743	16.7806	17.0553	16.982	16.2048	16.1941	16.0603	16.0788	16.0886	15.5209	15.1274	15.2375	15.4593	15.0931	15.2413	15.1078	15.4146	15.2415	14.8436	15.3636		2.07145	0.0261455	0.44457	Q9H165	BCL11A	B-cell lymphoma/leukemia 11A
15.464	15.5414	15.1364	15.449	15.4101	14.7409	14.948	14.3616	14.6648	14.8309	14.2481	12.7441	13.9526	13.6659	14.0957	13.7471	14.1905	13.7307	13.7151	13.4927	13.4905	+	2.95831	0.00572453	0.443035	Q9NUX5	POT1	Protection of telomeres protein 1
17.0928	17.279	17.0693	17.0629	17.0877	16.7285	16.5757	16.5462	16.3368	16.4178	16.8866	17.0085	17.3661	16.9656	17.127	16.9639	16.8306	16.9543	16.7485	16.7436	16.7054	+	4.26316	0.000727197	0.442766	Q9Y3L5	RAP2C	Ras-related protein Rap-2c
12.4817	NaN	12.7701	12.5037	12.1195	NaN	11.9541	NaN	12.0999	NaN	NaN	NaN	NaN	11.186	10.9786	NaN	NaN	NaN	NaN	NaN	11.1136		1.34193	0.0955518	0.441756	Q7Z3K6	MIER3	Mesoderm induction early response protein 3
15.9833	16.0845	16.1692	16.2879	16.2055	15.6893	15.7037	15.6428	15.6944	15.8101	15.6252	16.428	15.9877	15.7766	15.9235	15.9449	15.4211	15.9117	15.6262	15.216	15.3625	+	5.79111	8.09539e-05	0.441037	Q14573	ITPR3	Inositol 1,4,5-trisphosphate receptor type 3
13.6317	13.4148	12.7792	12.835	12.8287	12.2613	12.5248	12.8573	12.6325	13.5202	13.7345	13.8609	13.8791	13.5373	13.8624	13.9276	13.3401	13.4677	13.3731	13.3996	13.183	+	3.05695	0.00486756	0.440242	Q96EI5	TCEAL4	Transcription elongation factor A protein-like 4
16.2996	16.9193	16.8931	16.3075	16.9989	16.5731	15.938	16.5803	15.7467	15.7564	15.9318	15.5076	15.8622	16.0778	15.7149	15.4902	14.6428	16.2221	16.0223	15.6817	15.6252		2.01588	0.0289634	0.439714	Q13415	ORC1	Origin recognition complex subunit 1
18.1585	19.3203	18.6203	18.0758	18.4224	17.8259	17.9467	17.9629	17.8794	17.8501	22.7398	24.9154	23.5859	23.1703	23.7998	24.6645	23.3118	24.1624	23.4259	23.3533	22.7117		1.27963	0.106868	0.439413	Q6KCM7	SLC25A25	Calcium-binding mitochondrial carrier protein SCaMC-2
20.0116	20.1942	20.1021	20.2227	20.1067	19.4675	19.5881	19.434	19.5218	19.5251	19.829	19.138	19.7327	19.786	19.8464	19.8717	19.4857	19.5408	19.6351	19.566	19.4974	+	4.38176	0.000610605	0.438998	Q14980	NUMA1	Nuclear mitotic apparatus protein 1
16.7343	16.7783	16.6931	16.8795	16.8133	16.3332	16.4496	16.458	16.3378	16.2944	16.8361	16.508	16.9057	16.8592	16.8848	16.9297	16.1812	16.3137	16.5095	16.4992	16.4471	+	9.01009	1.11479e-06	0.438957	Q5VST6	ABHD17B	Alpha/beta hydrolase domain-containing protein 17B
17.2795	17.5407	17.4258	17.3652	17.3172	16.5514	16.655	16.6811	16.6096	16.7292	16.3677	16.7015	16.7047	16.7072	16.6148	16.7394	16.6174	16.482	16.4839	16.338	16.5898		2.60294	0.0107749	0.436795	Q9UBB5	MBD2	Methyl-CpG-binding domain protein 2
17.1403	17.3279	17.1219	17.044	16.9928	16.7326	16.6579	16.4359	16.4061	16.5911	16.848	17.5361	16.6599	16.5354	16.5637	16.5667	16.3391	16.2975	16.3514	16.101	15.9193	+	4.93027	0.000260982	0.435783	Q8WUY1	THEM6	Protein THEM6
25.3884	25.4975	25.8936	25.9112	25.3921	24.837	25.4056	24.9461	24.6365	25.452	25.6937	25.1795	25.4372	25.6566	25.8026	25.7607	25.2607	25.6548	25.3816	25.4697	25.5325	+	2.71579	0.00875608	0.435476	Q6DN03;Q6DRA6	HIST2H2BC;HIST2H2BD	Putative histone H2B type 2-C;Putative histone H2B type 2-D
16.8264	17.0225	16.9377	16.99	16.975	16.5315	16.6959	16.4993	16.4851	16.3968	16.6764	16.1787	16.8404	16.675	16.7272	16.7577	16.3189	16.3237	16.4774	16.3145	16.2658	+	7.94066	5.94576e-06	0.433738	Q9UHG3	PCYOX1	Prenylcysteine oxidase 1
22.9099	23.1557	22.9855	22.9889	22.9389	22.0707	22.1215	22.0761	22.0063	22.0648	22.6858	22.4767	22.7518	22.7291	22.6585	22.7152	22.8797	22.7658	22.7885	22.6439	22.6863		1.55946	0.0645029	0.433714	O75367	H2AFY	Core histone macro-H2A.1
13.1254	16.3566	16.0033	15.7833	NaN	NaN	10.8697	NaN	15.5835	13.6907	14.8936	17.2831	15.0214	15.6773	15.9077	16.0588	15.4494	16.0324	15.8138	16.5596	16.1991		0.387093	0.523193	0.433606	P02730	SLC4A1	Band 3 anion transport protein
15.397	15.3801	15.7332	15.7526	15.678	15.1749	15.3003	15.2684	15.1314	15.3432	15.4293	14.2022	15.0327	15.4111	15.4498	15.351	14.7594	15.4133	15.3081	14.7898	14.6871	+	4.02073	0.00106649	0.432369	Q8N2F6	ARMC10	Armadillo repeat-containing protein 10
16.0418	16.1184	16.2674	16.3189	16.209	15.4624	15.6993	15.3598	15.524	15.4818	16.2127	15.3819	15.529	16.2021	16.0612	16.2317	15.675	15.8942	16.1049	15.9037	15.6841		2.35506	0.016136	0.431246	Q6Y288	B3GLCT	Beta-1,3-glucosyltransferase
14.8594	14.4744	15.4409	14.9147	15.5905	14.8902	15.0681	14.3576	14.2773	14.9412	16.7367	15.4498	16.9013	16.6984	16.8981	16.7768	16.1184	16.1491	16.1093	16.0646	15.8923		2.00774	0.02928	0.429349	Q9H4X1	RGCC	Regulator of cell cycle RGCC
NaN	NaN	NaN	NaN	14.1678	14.1007	14.5303	12.8886	13.6513	NaN	15.5579	14.4272	15.2866	15.3885	15.4324	15.4552	14.9116	15.0872	15.0174	14.9674	14.9199	+	3.65172	0.00189264	0.429273	Q96SQ9	CYP2S1	Cytochrome P450 2S1
15.3868	15.6215	15.6227	15.7276	15.164	14.7553	15.0442	14.965	14.5705	15.0272	14.9913	14.9763	15.5808	15.1594	14.8786	15.2834	14.8605	15.0129	14.671	15.0122	14.1109	+	3.21027	0.00381749	0.428829	Q92604	LPGAT1	Acyl-CoA:lysophosphatidylglycerol acyltransferase 1
14.8129	NaN	14.9895	14.5451	14.7677	13.9318	NaN	NaN	14.9779	NaN	14.8739	NaN	14.6067	NaN	NaN	NaN	13.5483	NaN	14.6621	NaN	NaN		2.21355	0.0204514	0.427647	O14678	ABCD4	ATP-binding cassette sub-family D member 4
19.4058	19.009	19.0203	19.3371	19.2571	18.6624	18.6041	18.5823	18.5118	18.5687	19.3831	18.9009	19.6181	19.3557	19.5315	19.5894	19.3556	19.1483	19.2068	19.2646	19.3995	+	3.33058	0.00320296	0.427217	P30740	SERPINB1	Leukocyte elastase inhibitor
17.6075	17.6559	17.6048	17.566	17.6309	17.0334	16.9841	16.8107	16.9604	16.8994	17.358	16.7738	17.4165	17.1531	17.2284	17.2209	17.1422	17.0576	17.1165	16.9249	17.0738	+	3.37174	0.00297413	0.427093	Q9UQR0	SCML2	Sex comb on midleg-like protein 2
17.8695	17.8594	18.0579	18.2581	18.2067	17.4151	17.6112	17.43	17.1733	17.4989	16.1053	16.4323	16.1923	16.0686	16.0099	15.7602	15.7935	15.9054	16.0491	15.6413	15.55	+	3.22389	0.00374874	0.427053	O43736	ITM2A	Integral membrane protein 2A
12.8209	13.9461	13.2865	13.0131	14.2986	12.8964	14.0698	14.5378	11.391	11.0775	15.8633	15.3693	15.9263	16.1723	16.1588	15.9978	15.6999	15.7982	15.7056	16.0452	15.7463		1.79464	0.0425369	0.42701	Q14644	RASA3	Ras GTPase-activating protein 3
16.1487	15.9636	15.92	16.192	16.1681	15.7276	15.5381	15.5417	15.7501	15.6617	17.0515	16.0875	16.8295	16.6751	16.6492	16.7852	16.4086	16.3619	16.4019	16.1895	16.1425	+	5.40234	0.000131285	0.426493	Q9HAV0	GNB4	Guanine nucleotide-binding protein subunit beta-4
14.2756	16.6727	15.0396	14.4609	14.8258	14.1911	14.2644	13.7986	13.7005	14.0185	14.3121	16.4651	14.281	15.2828	14.0098	13.7373	14.344	14.5008	14.5087	14.6802	15.719		0.690097	0.307246	0.426159	Q13017	ARHGAP5	Rho GTPase-activating protein 5
17.8298	18.5691	16.5736	17.8597	15.3682	15.6477	15.6013	15.1237	17.4645	19.8037	17.9043	16.2732	15.6514	17.9901	15.5194	19.9601	18.1485	19.9377	16.2204	18.2025	17.5406		0.295655	0.61006	0.424484	P27105	STOM	Erythrocyte band 7 integral membrane protein
13.6788	NaN	13.9495	14.4234	14.3864	13.5977	13.7437	13.9286	13.4752	13.631	14.2592	NaN	14.8843	14.5903	14.6582	14.4576	14.4688	14.1906	14.6878	14.0958	14.1496	+	2.72527	0.00862619	0.4234	Q7LG56	RRM2B	Ribonucleoside-diphosphate reductase subunit M2 B
13.9205	14.6436	16.0166	15.7316	14.7363	14.8052	16.2218	14.2442	14.658	15.0395	14.8442	14.5303	13.6236	14.907	15.2226	15.6594	NaN	16.368	14.0605	NaN	14.2098		0.895089	0.213643	0.423035	P43405	SYK	Tyrosine-protein kinase SYK
18.0347	18.1275	17.8091	17.9041	17.8238	17.5946	17.3839	17.3917	17.3286	17.5749	18.2904	18.8624	18.604	18.3527	18.1586	18.1344	18.1307	17.8732	17.9581	18.02	18.1649	+	3.88692	0.00129854	0.418068	Q14019	COTL1	Coactosin-like protein
17.1486	17.3441	17.0662	17.1029	17.17	16.6432	16.3403	16.3682	16.3829	16.4181	17.0457	16.8856	17.1507	17.0831	17.0477	16.9401	17.0035	17.0018	16.9869	16.8472	17.101		2.06098	0.0266538	0.417526	Q13454	TUSC3	Tumor suppressor candidate 3
16.1658	16.2525	16.3096	16.2875	16.2074	15.8117	15.7714	16.0231	15.7567	15.8865	15.9159	NaN	15.3062	15.5915	15.8052	15.5888	NaN	15.0818	15.2407	15.9595	NaN	+	4.71481	0.000359732	0.416829	Q7L211	ABHD13	Protein ABHD13
13.6905	13.1491	14.3329	14.663	14.245	13.6603	14.2206	13.8486	13.6481	13.8669	14.0614	12.3738	14.0375	13.8084	13.9972	13.8497	12.5461	13.9732	13.2852	13.5994	12.8929		1.63127	0.0570838	0.416599	P21953	BCKDHB	2-oxoisovalerate dehydrogenase subunit beta, mitochondrial
16.2138	16.5687	16.826	16.5612	17.0045	16.3855	15.8922	16.5081	15.9134	15.5685	16.5465	16.3759	16.651	17.0728	17.1377	16.6876	16.7272	17.1048	16.7079	16.5217	16.0307		1.9269	0.0339922	0.416313	Q96FJ2	DYNLL2	Dynein light chain 2, cytoplasmic
18.3496	18.489	18.3951	18.4638	18.4533	18.1186	18.016	17.6761	17.8187	18.0346	17.0741	16.4002	17.4952	17.6588	17.2533	17.5143	16.9774	17.2759	17.201	16.8442	16.9814	+	4.75451	0.000342668	0.415913	P30511	HLA-F	HLA class I histocompatibility antigen, alpha chain F
18.0655	18.2418	18.2282	18.4345	18.3056	17.7189	18.0309	17.7864	17.692	17.7815	17.6261	17.4185	17.473	17.6469	17.7902	17.7737	17.5317	16.9988	17.4757	17.0726	17.3104	+	5.20825	0.000175943	0.412626	Q9NS93	TM7SF3	Transmembrane 7 superfamily member 3
14.8932	15.4037	15.1577	15.1869	14.9424	14.2259	15.1868	14.4345	14.6323	15.0022	14.5022	15.3388	14.5103	14.5624	14.8423	14.8071	12.6758	14.8963	14.3043	7.65972	15.3291	+	4.10001	0.000938203	0.412544	Q969S3	ZNF622	Zinc finger protein 622
NaN	NaN	NaN	NaN	NaN	NaN	12.8521	11.126	NaN	12.5141	12.6745	NaN	NaN	12.1624	NaN	NaN	11.5942	NaN	12.4181	NaN	NaN		0.45123	0.466918	0.41226	Q9Y6I8	PXMP4	Peroxisomal membrane protein 4
16.8134	17.2975	16.8501	16.284	16.8793	16.3283	15.0842	16.445	16.5934	15.9672	17.3596	17.0185	17.5342	17.4948	17.5434	17.4482	17.0687	17.1485	17.2244	17.2865	17.1456	+	3.1255	0.00435153	0.412039	P28161	GSTM2	Glutathione S-transferase Mu 2
16.5827	16.4533	16.338	16.5316	16.4719	16.1115	16.1434	15.7827	15.9449	15.9755	14.9538	15.5081	15.534	15.3608	15.5734	15.4638	15.0448	14.7447	15.256	15.0531	15.0675	+	3.95325	0.00118389	0.412027	Q9UHW9	SLC12A6	Solute carrier family 12 member 6
17.6113	18.0386	17.4723	16.8859	17.5371	17.0974	17.0647	16.6939	17.4035	17.5802	NaN	16.3988	NaN	NaN	NaN	NaN	0.785832	NaN	NaN	NaN	NaN		1.04786	0.162636	0.411702	P02656	APOC3	Apolipoprotein C-III
22.6048	22.5366	22.4595	22.7293	22.6208	21.7306	21.9305	21.9823	21.9185	21.8092	22.9006	23.2321	23.27	22.8629	23.0648	23.391	23.2228	22.4716	22.5441	22.9464	23.1686		2.54239	0.0118488	0.41163	P0DP23;P0DP24;P0DP25	CALM1;CALM2;CALM3	Calmodulin-1;Calmodulin-2;Calmodulin-3
16.6759	16.8383	16.8995	16.8062	16.495	16.2852	16.3483	16.2156	15.9404	16.1194	16.0374	15.5956	16.2751	16.0265	16.0438	16.2423	15.9818	15.9864	15.8324	15.751	15.7969	+	4.23839	0.00075403	0.409987	O95470	SGPL1	Sphingosine-1-phosphate lyase 1
15.0581	15.8321	15.8804	14.9411	14.8747	14.8636	14.8208	15.0365	14.6352	15.1293	15.3823	15.4925	15.1752	15.5829	15.217	15.4742	14.5993	14.9572	15.6593	15.5951	15.0022		2.27986	0.0183705	0.408896	O60238	BNIP3L	BCL2/adenovirus E1B 19 kDa protein-interacting protein 3-like
11.7909	NaN	NaN	NaN	NaN	NaN	12.0183	NaN	NaN	NaN	NaN	NaN	12.3659	NaN	NaN	12.9976	NaN	NaN	13.1283	11.362	12.2739		0.377287	0.531573	0.407866	P24863	CCNC	Cyclin-C
17.8041	17.4193	17.6163	17.6544	17.6868	17.4148	17.1028	17.1675	17.2581	17.2726	18.2068	17.7033	18.3965	18.0932	18.2583	18.2156	17.8382	17.761	17.797	17.7885	17.9016	+	5.62973	9.55865e-05	0.40762	P31150	GDI1	Rab GDP dissociation inhibitor alpha
16.6043	16.7109	17.3037	17.833	17.518	16.2118	16.7595	16.4635	16.7577	16.5336	16.68	17.122	16.8712	16.9785	16.9293	16.7471	16.5764	16.7006	16.6196	16.6873	16.7852		1.73428	0.047684	0.40719	S4R3N1	HSPE1-MOB4	HSPE1-MOB4 readthrough
18.0659	17.7276	17.6518	17.7391	17.7891	17.5675	17.5603	17.5689	17.6947	17.6042	17.0001	16.8143	17.2101	17.0267	17.1463	17.275	16.6789	16.4312	16.4085	16.5463	16.5808	+	3.44976	0.00259902	0.405553	Q6PCE3	PGM2L1	Glucose 1,6-bisphosphate synthase
14.7348	13.9287	14.712	15.1801	14.7616	13.6607	13.9519	13.7119	14.0165	13.9134	14.5176	14.0813	13.856	14.3449	14.3474	14.5784	14.2692	14.0488	13.9934	14.6162	14.2792		1.47872	0.0751253	0.404831	Q05823	RNASEL	2-5A-dependent ribonuclease
14.6703	14.2113	14.7509	14.9761	14.8283	14.2284	14.707	14.4297	14.4383	14.3232	14.5603	14.5115	14.5954	14.6491	14.9473	14.7781	14.0087	14.2772	14.1545	14.4673	13.7927	+	2.98749	0.00546625	0.40462	Q9Y6X8	ZHX2	Zinc fingers and homeoboxes protein 2
15.5132	15.2173	15.9167	15.672	15.2984	14.421	14.8929	14.9051	15.0513	14.7535	19.707	19.2094	19.8593	19.853	19.6581	19.552	19.6997	19.4693	19.5483	19.4921	19.5571		2.52873	0.0121083	0.404092	A0A075B6N1	TRBV19	T cell receptor beta variable 19
15.2732	15.2448	15.1347	15.2731	15.2326	15.0502	14.8555	14.4443	14.8628	14.8552	15.1158	13.0332	15.2208	15.0083	15.4692	15.5335	14.4386	15.1112	14.397	14.8379	15.2326	+	4.6933	0.000373523	0.403938	Q8IVH4	MMAA	Methylmalonic aciduria type A protein, mitochondrial
13.3978	14.3544	13.9867	14.0994	13.7624	13.4202	14.4693	13.6678	13.1278	13.8847	14.7151	14.0557	14.3646	14.2603	13.8946	14.6715	13.7647	14.2739	14.4617	13.8263	13.5654		2.17045	0.0219926	0.403649	Q86YN1	DOLPP1	Dolichyldiphosphatase 1
14.7351	14.7633	15.028	15.0524	14.9469	14.4159	15.0471	14.178	14.1849	14.6385	15.6977	14.4082	14.9671	15.4918	15.6198	15.4209	15.1885	15.0413	15.0055	15.1235	15.1216	+	3.41438	0.00276732	0.403567	Q92626	PXDN	Peroxidasin homolog
16.6401	16.6378	16.5945	16.4979	16.5188	16.0853	16.1409	16.0807	16.2328	16.0334	16.3927	16.2406	16.6841	16.3714	16.4156	16.519	16.1512	16.1866	16.1359	16.23	16.1633	+	5.23189	0.000170649	0.402888	Q8IU85	CAMK1D	Calcium/calmodulin-dependent protein kinase type 1D
15.0362	15.644	15.016	14.766	15.0383	14.7613	14.7561	13.4721	15.4954	14.6563	14.8297	15.8199	15.3389	14.8763	15.4043	14.7956	14.6745	14.9603	13.9092	14.1108	14.5875	+	2.6671	0.00961539	0.402728	Q8NBN3	TMEM87A	Transmembrane protein 87A
15.5308	15.8365	15.634	15.688	15.7102	15.1861	15.335	15.0602	15.1334	15.4163	15.4264	14.7932	15.5457	15.6646	15.6156	15.6571	15.0775	15.3897	15.4523	14.9959	15.2706	+	5.14746	0.000189839	0.402518	Q9NV96	TMEM30A	Cell cycle control protein 50A
15.1819	16.9726	18.2743	16.6954	17.3786	15.5831	16.2745	16.0168	15.1913	16.3432	18.5148	17.9408	17.5822	17.2117	17.838	18.5654	18.1139	18.0212	18.4076	17.6848	16.9267		0.636881	0.337183	0.402474	Q71DI3	HIST2H3A	Histone H3.2
18.8745	18.2505	18.0932	18.2557	18.198	17.9199	17.729	17.9278	17.761	17.7404	18.6538	18.2126	18.9742	18.6904	18.8964	18.9139	18.6274	18.2987	18.4193	18.6501	18.5949	+	2.75267	0.00824442	0.402064	Q7LBR1	CHMP1B	Charged multivesicular body protein 1b
15.5612	15.9528	15.7699	15.743	16.5458	15.6344	15.7293	15.5041	15.8116	15.6852	15.8563	16.9392	15.4171	16.2929	15.4586	17.4254	15.5157	17.7236	17.2475	15.3449	15.2534		1.12188	0.142163	0.401849	H3BU86;O14662	STX16-NPEPL1;STX16	STX16-NPEPL1 readthrough (NMD candidate);Syntaxin-16
16.7799	17.1107	16.9037	16.9768	16.7762	16.2729	16.3536	16.2327	16.1204	16.3536	16.6029	16.0472	16.3369	16.3079	15.8295	15.7974	16.3033	16.2799	15.937	16.0083	15.9694		2.23985	0.0195654	0.401613	Q8NAT1	POMGNT2	Protein O-linked-mannose beta-1,4-N-acetylglucosaminyltransferase 2
16.5294	16.869	16.5627	16.6052	16.4852	16.0304	16.1812	16.0043	15.9583	16.0638	16.4894	16.5919	16.6281	16.4542	16.3849	16.4168	16.3248	16.254	16.1202	16.2065	16.3746	+	3.51054	0.00237966	0.400258	Q5BJF6	ODF2	Outer dense fiber protein 2
19.4614	19.3965	19.1071	19.0192	18.6031	18.9425	19.2971	18.8009	19.1288	18.8511	18.9911	19.2214	19.2911	19.3134	19.2435	19.3439	18.9453	18.4776	18.357	18.6119	18.7165		2.30083	0.0177476	0.399817	Q9Y6K0	CEPT1	Choline/ethanolaminephosphotransferase 1
13.1183	13.1032	15.9244	16.3215	15.7077	13.4432	14.6396	14.2378	14.0513	14.3656	14.6704	13.6559	13.4993	14.7813	15.2403	14.3253	13.6641	15.3746	14.9724	14.3016	12.755		0.514488	0.41832	0.399449	O14715	RGPD8	RANBP2-like and GRIP domain-containing protein 8
15.351	15.2087	15.5929	15.5361	15.3567	15.1223	15.1718	14.9503	14.8778	15.0877	15.471	14.7505	15.4614	15.5598	15.3824	15.5826	14.8593	15.1242	15.2865	15.0196	14.9032	+	5.02653	0.000224557	0.3966	P34910	EVI2B	Protein EVI2B
17.5906	17.8024	17.6082	17.7011	17.5525	17.3076	17.1345	17.1014	17.0632	17.2179	17.5534	15.5624	17.9223	17.4977	17.7101	17.5524	17.3706	17.7336	17.2712	17.365	17.3906	+	4.11203	0.000918296	0.396512	O60831	PRAF2	PRA1 family protein 2
15.3759	15.7512	15.7882	15.7276	15.5173	15.3444	15.2579	15.0747	14.7158	15.0105	15.2838	15.6991	14.9501	15.5811	15.5571	15.3434	14.8022	15.1083	15.2035	14.8269	15.1621	+	2.9335	0.00600629	0.396109	P05165	PCCA	Propionyl-CoA carboxylase alpha chain, mitochondrial
17.255	17.2549	17.2762	17.3355	17.3058	16.9987	16.9199	16.8255	16.7893	16.8556	17.0172	16.2825	17.0928	17.07	17.0482	17.0487	16.7663	16.8376	16.6687	16.5564	16.6945	+	9.13422	1.04707e-06	0.39535	Q6GTX8	LAIR1	Leukocyte-associated immunoglobulin-like receptor 1
15.3451	15.6657	15.0424	15.147	14.5045	14.4556	14.7488	14.4597	14.5606	14.5695	15.5174	14.8549	15.7077	14.6515	15.2875	15.6597	15.1877	14.6168	15.1588	15.7882	13.8033		1.65622	0.0546218	0.393176	Q9H8P0	SRD5A3	Polyprenol reductase
14.9963	15.1516	14.9942	15.1334	15.1205	15.3563	14.8341	13.954	14.6064	15.6349	14.2716	13.3137	14.6263	14.1719	14.3122	14.3156	14.2599	14.4085	12.895	13.5417	13.7999	+	3.81391	0.00143789	0.39234	Q96AJ9	VTI1A	Vesicle transport through interaction with t-SNAREs homolog 1A
16.1461	16.3343	16.2313	16.0771	16.2379	15.9895	15.7859	15.8524	15.6138	15.7699	15.5397	14.7293	15.2587	15.3778	15.5994	15.7	15.0869	14.7833	15.1679	15.1813	15.1305	+	5.07271	0.000211444	0.392018	P10619	CTSA	Lysosomal protective protein
14.1116	14.1225	13.9949	13.5254	13.4273	13.4587	13.4911	13.3328	13.2715	13.6813	15.528	15.3619	15.8104	15.4946	15.6481	15.3813	15.1389	15.5322	15.3093	15.1669	15.0763	+	3.12169	0.00437656	0.391602	P30038	ALDH4A1	Delta-1-pyrroline-5-carboxylate dehydrogenase, mitochondrial
14.2802	13.9963	15.7828	15.6576	15.8662	15.0572	15.5058	15.3838	15.732	15.25	15.5379	15.8068	15.8525	14.1351	13.9113	14.3434	12.885	13.1396	13.7057	15.7226	15.5559		0.545244	0.396139	0.391566	Q9H5Z1	DHX35	Probable ATP-dependent RNA helicase DHX35
16.8372	16.8144	17.6853	17.6855	17.447	16.2364	16.6881	16.6447	16.5057	16.6179	17.3481	16.7394	16.6855	17.1945	17.2811	16.8369	16.796	17.3214	17.0825	16.9623	16.8643		1.59973	0.0602229	0.391442	Q13761	RUNX3	Runt-related transcription factor 3
14.2307	14.4347	14.8676	15.0573	16.5736	15.6357	14.7834	15.7467	14.1302	14.7213	14.9114	16.059	15.8898	15.1533	16.705	15.3607	15.8369	15.0738	15.9236	14.6626	14.9171		0.813155	0.248004	0.389777	P49023	PXN	Paxillin
14.4904	14.4803	14.3314	14.4954	14.4858	14.2898	14.2077	14.2737	15.0757	15.2103	14.2306	15.6756	14.2936	14.724	14.974	14.5606	13.7526	13.9443	14.5861	14.9802	13.6158		2.44801	0.0137491	0.389569	Q7Z7A1	CNTRL	Centriolin
18.5556	18.7944	18.6329	18.6478	18.5495	18.1436	18.1575	18.2426	18.0271	18.1942	19.0203	18.5918	19.2405	19.0939	19.1427	19.0905	18.9236	18.8191	18.7786	18.8023	18.8705	+	5.30793	0.000152582	0.388548	A0FGR8	ESYT2	Extended synaptotagmin-2
15.5902	16.103	15.8596	15.7266	15.7594	15.5079	15.4156	15.4286	15.0621	15.4156	15.5018	16.7729	15.6668	15.6689	15.4459	15.637	15.1712	15.1999	15.497	15.2841	15.1529	+	4.8544	0.000297523	0.388161	Q96PC5	MIA2	Melanoma inhibitory activity protein 2
20.4359	20.3139	20.5756	20.6253	20.6913	20.0098	20.0753	20.3202	20.261	20.1013	20.8646	20.5246	21.1463	20.8511	21.1587	21.034	20.6622	20.7621	20.6305	20.7287	20.5884	+	4.79128	0.00032256	0.387937	Q13151	HNRNPA0	Heterogeneous nuclear ribonucleoprotein A0
NaN	NaN	NaN	NaN	NaN	NaN	NaN	17.6094	NaN	NaN	17.1924	17.809	17.5682	17.2716	17.3736	17.5112	17.0014	16.9959	16.9498	17.0667	16.7987		2.27122	0.0185839	0.387485	Q9Y3E1	HDGFL3	Hepatoma-derived growth factor-related protein 3
14.5192	14.9598	16.2855	16.1033	15.5467	15.2635	14.7905	15.0897	14.9246	14.4835	15.2252	NaN	15.7253	15.9278	NaN	15.6309	16.0058	NaN	15.3322	15.576	14.7912		1.06323	0.158331	0.387161	Q5JTD0	TJAP1	Tight junction-associated protein 1
13.8739	14.1629	14.4134	14.7172	14.2063	14.1316	13.8014	13.4912	13.8823	14.3791	15.2119	15.7496	15.3163	14.9961	15.3934	15.1125	14.2406	14.8675	15.044	14.8245	14.8063	+	3.26437	0.00353502	0.386974	Q15057	ACAP2	Arf-GAP with coiled-coil, ANK repeat and PH domain-containing protein 2
18.1688	18.4471	18.2316	18.2162	18.2512	17.674	17.7946	17.6107	17.605	17.4757	17.7878	17.6129	17.8867	17.7346	17.7421	17.6866	17.6487	17.5937	17.6197	17.671	17.6834		2.59932	0.0108242	0.385572	Q9NUB1	ACSS1	Acetyl-coenzyme A synthetase 2-like, mitochondrial
15.3751	15.666	15.5579	16.0255	15.692	15.2526	15.2879	15.3161	15.2968	15.0134	15.0942	14.5858	15.451	15.2525	15.2229	15.1291	14.8429	14.8342	14.8585	14.7694	14.5004	+	4.01351	0.00107176	0.385569	P78364	PHC1	Polyhomeotic-like protein 1
15.4055	15.2481	15.5534	15.5278	15.4817	15.0012	15.2503	14.9759	15.0344	14.9668	15.3677	13.9903	14.9825	15.101	15.1855	15.1958	14.5724	15.1924	15.0937	14.8394	14.8397	+	4.97281	0.000247001	0.384421	Q8NB78	KDM1B	Lysine-specific histone demethylase 1B
17.0607	17.2112	16.9285	17.0812	17.1091	16.5042	16.7012	16.4415	16.4345	16.48	16.3795	15.4585	16.4966	16.3886	16.4252	16.3928	16.1491	16.2921	16.3074	16.2469	16.2304	+	3.19124	0.00392406	0.383865	Q02252	ALDH6A1	Methylmalonate-semialdehyde dehydrogenase [acylating], mitochondrial
15.7638	15.5546	14.7322	15.3807	15.3536	15.0147	15.1316	15.1914	15.1031	14.8145	16.5359	16.4095	16.5522	16.067	16.2536	16.5991	16.1066	15.8891	16.2245	15.1408	15.8425		2.29354	0.0179811	0.383139	Q9Y2S2	CRYL1	Lambda-crystallin homolog
15.752	15.771	15.393	15.5877	15.4449	15.3827	15.4069	15.4637	15.3541	15.062	16.2582	15.9153	16.4121	15.7559	16.1758	16.2028	15.6002	15.8717	15.5542	15.6032	15.6762	+	2.79503	0.00772458	0.382383	Q9Y2Y0	ARL2BP	ADP-ribosylation factor-like protein 2-binding protein
18.5044	18.7139	18.7694	18.7646	18.7117	18.1652	18.3052	18.1202	18.1035	18.1488	17.7508	17.7149	17.4691	17.6491	17.6865	17.6284	17.2966	17.4852	17.4168	17.4608	17.4039	+	3.74336	0.00162483	0.382022	Q13586	STIM1	Stromal interaction molecule 1
14.7746	14.0881	14.2157	14.9686	14.6824	14.4542	14.7357	14.1157	14.62	13.8872	14.1872	12.1148	12.8695	13.6214	14.8739	14.7796	NaN	12.8013	13.5959	13.36	13.4332		0.95002	0.193847	0.380707	Q96AE7	TTC17	Tetratricopeptide repeat protein 17
16.8095	16.7998	16.7409	16.736	16.9871	16.4611	16.4014	16.4203	16.3453	16.1145	17.565	16.6396	17.4507	17.673	17.1622	17.3359	17.3875	17.0896	17.0656	17.0117	17.7996	+	4.59913	0.000436718	0.38054	Q96BF3	TMIGD2	Transmembrane and immunoglobulin domain-containing protein 2
15.687	15.8468	16.1652	16.6507	16.4729	15.4951	16.1426	15.8279	15.7922	15.7972	16.1697	15.4143	16.1109	16.4929	16.3718	16.5072	15.8176	16.1276	16.2287	15.9369	15.6077		2.53766	0.0119266	0.380454	Q9H2V7	SPNS1	Protein spinster homolog 1
17.2327	18.0925	17.9215	17.6535	17.6927	17.3208	17.2783	17.0576	17.4089	17.1585	17.9126	17.3119	16.7546	17.6763	17.6375	17.2725	16.3966	17.1302	17.1508	17.0132	17.6318		1.96418	0.0317614	0.380413	P06865	HEXA	Beta-hexosaminidase subunit alpha
17.6043	18.0832	16.9109	16.218	17.3463	17.1619	16.6748	17.0855	15.9425	17.7882	17.4234	17.4124	17.495	17.2696	16.7009	16.5203	16.4672	16.2154	16.6196	16.4689	17.4863		1.09826	0.148105	0.379999	A0A0J9YVX5		Uncharacterized protein (Fragment)
16.8992	16.3966	16.7667	16.9367	16.9804	16.3753	16.6189	16.5517	16.6055	16.3085	17.8346	17.2089	17.5249	17.707	17.8651	17.6863	17.0519	17.2788	17.1672	17.4305	17.208	+	3.24275	0.00364488	0.37992	Q9Y605	MRFAP1	MORF4 family-associated protein 1
17.1319	17.38	17.0894	16.8897	16.9449	16.6717	16.51	16.5775	16.4844	16.5451	16.6116	16.925	16.7173	16.688	16.4831	16.8285	16.5163	16.4484	16.3795	16.3758	16.5097	+	3.25898	0.00356294	0.379678	Q8NBQ5	HSD17B11	Estradiol 17-beta-dehydrogenase 11
16.3661	15.9141	16.5822	16.7624	16.5554	15.6074	15.5699	15.3275	15.3762	15.8806	15.7224	15.0844	15.7687	15.6403	15.9289	15.7293	15.7999	16.0017	15.8674	16.0499	15.8112		1.20619	0.122453	0.378344	Q9NZN4	EHD2	EH domain-containing protein 2
13.5356	15.3131	15.1345	15.1379	14.837	13.8117	14.2985	14.3341	14.5184	14.1814	14.7738	14.7108	14.8805	14.5999	14.7711	14.2918	13.6988	14.7734	14.6604	14.4011	13.438		1.32524	0.0985684	0.377722	Q9Y692	GMEB1	Glucocorticoid modulatory element-binding protein 1
15.0562	14.8942	15.1807	15.694	15.2894	14.701	14.3507	14.4165	14.6616	14.9375	15.1252	NaN	14.5814	15.1204	15.3208	14.7187	14.6907	15.1567	15.1819	14.7791	14.4648		2.13167	0.023549	0.377712	Q9Y5S1	TRPV2	Transient receptor potential cation channel subfamily V member 2
20.6902	20.9473	20.8015	20.9354	20.7788	20.2808	20.3339	20.3519	20.4684	20.1498	20.7305	20.0142	20.8281	20.745	20.6454	20.6293	20.4587	20.5164	20.4928	20.4359	20.3586	+	4.50543	0.000502644	0.376838	Q93084	ATP2A3	Sarcoplasmic/endoplasmic reticulum calcium ATPase 3
15.9857	15.7862	15.9641	16.0847	16.137	15.5728	15.7167	15.3201	15.6741	15.4385	15.0054	15.0721	14.7121	15.6812	15.7642	15.7909	14.9361	15.3196	15.539	15.0566	14.5802		2.12504	0.0238049	0.37647	Q4KMQ2	ANO6	Anoctamin-6
14.5994	14.3125	15.0685	15.3193	14.6278	14.7681	14.9084	14.0879	14.405	14.692	14.6646	15.856	14.9232	14.929	14.9608	14.5328	NaN	14.4318	14.4074	13.4747	13.881		1.70117	0.050522	0.375665	P21695	GPD1	Glycerol-3-phosphate dehydrogenase [NAD(+)], cytoplasmic
15.3862	16.0669	15.9548	15.4804	15.5731	15.3529	15.3859	15.2647	15.0024	15.2522	15.737	15.8344	15.7763	15.7709	15.4865	15.8824	16.3262	15.2344	15.0349	15.572	15.408	+	3.22456	0.00374874	0.375117	P38571	LIPA	Lysosomal acid lipase/cholesteryl ester hydrolase
18.38	19.0552	18.5625	18.2543	18.1772	17.5035	17.4314	17.6136	17.4261	17.6914	16.1209	15.6334	16.5748	16.5269	16.0004	16.2443	16.8314	16.6022	16.4899	16.5277	16.0831		0.897755	0.212711	0.374052	P20292	ALOX5AP	Arachidonate 5-lipoxygenase-activating protein
16.143	16.0751	16.0931	16.058	16.099	16.3064	16.4178	16.6888	16.6993	16.3243	14.9977	15.6699	15.4841	14.9375	14.7328	14.7454	NaN	13.6729	14.2539	12.3964	14.1424		0.806782	0.250682	0.373821	Q96S99	PLEKHF1	Pleckstrin homology domain-containing family F member 1
16.5891	17.0861	17.6313	17.8966	17.5754	16.8052	17.4303	16.6293	16.8768	16.701	15.5285	14.984	15.7422	15.5982	16.1391	15.9093	15.3524	15.966	16.097	15.2882	15.5868		1.66443	0.0538553	0.37354	Q9Y2Z9	COQ6	Ubiquinone biosynthesis monooxygenase COQ6, mitochondrial
16.7727	16.8786	16.928	16.9297	16.8832	16.4619	16.5586	16.4444	16.5102	16.38	16.4312	15.1353	16.5061	16.3274	16.4605	16.3438	15.8692	16.279	16.1233	16.0851	16.0301	+	6.83488	1.65761e-05	0.372635	P11182	DBT	Lipoamide acyltransferase component of branched-chain alpha-keto acid dehydrogenase complex, mitochondrial
16.5336	16.691	16.6746	16.6141	16.5341	16.1336	16.5514	16.3717	16.2842	16.2002	16.6083	16.5234	16.9003	16.7313	16.6652	16.4559	16.2523	16.3257	16.4124	15.9404	16.2091	+	5.10447	0.000203301	0.372584	Q96QD9	FYTTD1	UAP56-interacting factor
13.8582	13.3763	13.7617	13.4581	13.9428	13.4066	13.397	13.405	13.5906	13.4381	14.2575	13.7362	14.3936	13.5304	14.3246	14.2163	13.6724	13.3648	13.7811	13.7961	13.6459		2.4149	0.0145819	0.372427	P55273	CDKN2D	Cyclin-dependent kinase 4 inhibitor D
14.1629	15.1069	14.1875	14.101	14.429	14.127	14.0464	14.6795	14.0195	14.1959	14.0466	14.2777	14.3572	14.361	14.3309	14.1429	14.4354	13.7653	13.774	13.9796	13.5051		2.35361	0.016169	0.372123	P18433	PTPRA	Receptor-type tyrosine-protein phosphatase alpha
15.7586	15.8081	16.144	16.1046	15.987	15.7628	15.7491	15.4579	15.4838	15.4743	15.4483	15.0698	15.1521	15.4548	15.6724	15.4303	14.8217	15.3067	15.1647	14.9775	15.1899	+	3.60186	0.00204232	0.37176	Q9BSH5	HDHD3	Haloacid dehalogenase-like hydrolase domain-containing protein 3
14.5664	14.4433	14.5444	NaN	14.5681	14.3817	NaN	NaN	14.3111	NaN	15.1528	NaN	14.8948	14.69	14.8202	14.7311	13.6385	14.6656	14.367	14.3408	13.922	+	2.98256	0.00550905	0.36904	P25686	DNAJB2	DnaJ homolog subfamily B member 2
14.2676	16.1919	16.9438	15.7296	15.8377	16.0028	13.9933	15.713	15.4621	14.1879	15.9802	15.4852	15.8293	15.789	15.9511	16.9917	15.7023	15.5309	15.8037	15.7776	15.6222		0.836417	0.237793	0.368955	Q03169	TNFAIP2	Tumor necrosis factor alpha-induced protein 2
16.6742	16.9	16.716	16.7901	16.9936	16.3227	16.1377	16.2585	16.35	16.2771	17.2396	16.7712	17.343	17.1744	17.104	16.9971	17.0307	16.8898	16.9076	17.0003	16.9731	+	3.33521	0.0031766	0.368087	Q6SPF0	SAMD1	Atherin
15.6189	15.9321	15.5145	15.4695	15.6344	15.4812	15.2795	15.1012	15.1716	15.3223	15.0629	14.8583	15.4805	15.4016	14.8909	14.9774	14.9188	14.4472	14.7824	14.6451	14.8636	+	3.39369	0.00286265	0.367307	Q86SK9	SCD5	Stearoyl-CoA desaturase 5
14.6538	14.7113	15.2477	15.2159	14.9712	14.4911	14.9793	14.8296	14.6126	14.5685	15.0971	15.0433	14.8059	14.9626	14.791	15.1325	14.62	14.9544	14.5708	14.2278	14.4403	+	3.39102	0.00287321	0.367205	Q7Z591	AKNA	AT-hook-containing transcription factor
16.6778	17.5044	16.6424	16.852	16.3501	16.1595	16.082	16.1198	15.8073	16.7129	16.8692	19.4721	17.3329	16.9326	16.9748	16.7411	16.7661	16.9544	16.9306	16.5574	16.9215		1.46562	0.076685	0.367068	P09382	LGALS1	Galectin-1
16.9631	16.4749	16.9322	16.9834	16.8876	16.3226	16.5211	16.3798	16.4381	16.4744	17.3505	17.5292	17.1518	17.3454	17.4377	17.3095	16.7302	16.9245	17.0282	16.9963	17.0845	+	4.22762	0.000760763	0.366396	Q13303	KCNAB2	Voltage-gated potassium channel subunit beta-2
16.7959	16.9906	17.1026	17.049	16.9485	16.3467	16.5472	16.4009	16.3896	16.4111	16.5937	16.1181	16.3178	16.5995	16.536	16.5963	16.3663	16.4775	16.4595	16.3743	16.3407	+	2.913	0.00622912	0.365376	O14656	TOR1A	Torsin-1A
20.132	20.2495	20.0063	20.1373	20.0927	19.6328	19.4892	19.353	19.316	19.4848	17.1288	17.5561	18.5725	17.9515	17.7308	17.7817	17.9439	16.9928	17.7411	17.817	17.0692		1.5055	0.0715699	0.365331	P13747	HLA-E	HLA class I histocompatibility antigen, alpha chain E
14.9803	15.0125	14.7308	14.6254	14.5934	14.417	14.6546	14.3955	14.4493	14.5507	15.2217	14.1852	14.8069	14.9226	14.7685	14.96	14.5455	14.4516	14.6547	14.7138	14.4796	+	3.92352	0.00124835	0.364822	Q9BU23	LMF2	Lipase maturation factor 2
16.618	16.5506	17.1163	17.3825	16.9695	16.3703	16.8485	16.4476	16.1204	16.6965	16.5793	16.501	16.0277	16.308	16.1853	16.253	15.9914	16.313	16.379	15.9591	16.0209		2.45722	0.0135691	0.364798	O75431	MTX2	Metaxin-2
13.8484	13.3664	13.5945	12.4852	13.9943	NaN	13.7544	NaN	NaN	12.3713	14.2975	14.3184	14.5544	13.616	13.861	13.7479	13.7823	13.6814	13.5263	13.4682	14.0535		1.41036	0.0847083	0.36441	Q93050	ATP6V0A1	V-type proton ATPase 116 kDa subunit a isoform 1
16.1218	16.2964	15.408	15.7818	16.0918	16.0377	14.9889	15.6813	15.6821	16.5179	16.4583	16.3339	16.6754	16.2733	16.7255	16.4587	16.0473	16.4405	15.9085	16.0325	16.2739		2.52019	0.0122526	0.364393	O14529	CUX2	Homeobox protein cut-like 2
17.8937	17.8053	17.8856	17.9992	17.9251	17.3195	17.6344	17.4208	17.3377	17.2595	17.5556	16.7038	17.656	17.4211	17.505	17.5076	17.3654	17.273	17.3541	17.4371	17.5039	+	3.21703	0.00378273	0.363841	Q4G176	ACSF3	Acyl-CoA synthetase family member 3, mitochondrial
27.32	27.693	27.4426	27.389	27.4412	26.7231	26.8487	26.5474	26.7286	26.7441	26.9999	26.8096	27.0373	26.9537	26.9073	27.0346	27.1086	26.9774	27.0374	26.9316	26.9884		1.74532	0.0467193	0.36333	P10412	HIST1H1E	Histone H1.4
14.9857	14.6909	14.5816	15.1968	14.8949	13.9314	14.197	14.4373	14.3249	14.6195	14.9532	13.9375	15.0516	14.8929	14.9759	14.9932	14.274	14.8376	14.7923	14.7214	14.8475	+	2.83911	0.00712347	0.363041	Q99487	PAFAH2	Platelet-activating factor acetylhydrolase 2, cytoplasmic
16.3726	16.0939	15.5356	15.8418	15.6114	16.6546	16.2054	15.8746	16.3422	16.2453	13.785	NaN	16.1502	15.7833	13.5148	15.9583	16.1629	13.9307	12.8702	13.9584	15.4319		0.456971	0.462283	0.362885	Q5SQI0	ATAT1	Alpha-tubulin N-acetyltransferase 1
19.4091	19.1409	18.8983	19.1275	19.0925	18.7736	18.7948	18.8562	19.0258	18.7123	19.8921	19.5274	19.7691	19.7227	19.908	20.0185	19.5532	19.4481	19.4698	19.4775	19.6276	+	4.5649	0.000452959	0.361707	P04053	DNTT	DNA nucleotidylexotransferase
18.3642	18.9107	18.3279	18.1586	18.4276	17.5318	17.8833	17.9623	17.3362	18.0285	17.8349	17.9434	18.5191	18.0329	18.2047	18.0843	17.9663	17.9666	17.7702	18.0113	17.7009		2.19124	0.0212679	0.361693	Q7Z4T8	GALNTL5	Inactive polypeptide N-acetylgalactosaminyltransferase-like protein 5
18.6721	19.0242	18.8561	18.5632	18.6142	18.3197	18.2455	18.5166	18.4761	18.3856	NaN	NaN	NaN	NaN	NaN	NaN	NaN	NaN	14.3282	NaN	NaN		1.87092	0.0373881	0.360384	A0A0K0K1G6	TRBV10-3	T cell receptor beta variable 10-3
14.5119	14.2101	15.3987	15.3503	15.1709	14.4921	14.9222	14.2981	14.4192	14.4341	14.9392	13.7045	14.5558	15.0309	15.0835	14.6601	14.0245	15.1446	14.8604	14.6285	14.3233		1.64535	0.0556914	0.359868	Q8TBF5	PIGX	Phosphatidylinositol-glycan biosynthesis class X protein
13.9768	14.0384	14.0961	13.9192	14.8059	13.7298	13.4077	13.9222	13.3952	13.5506	13.7512	13.4544	14.2222	13.2023	13.9872	14.2688	14.5051	13.8608	13.7861	13.6816	13.7647		1.42455	0.082712	0.358495	Q5BJD5	TMEM41B	Transmembrane protein 41B
17.2483	16.9854	17.2991	17.3966	17.4547	16.7545	16.8226	16.7607	16.8301	16.732	17.1835	17.2246	17.3536	17.4283	17.5918	17.5008	17.0924	17.2858	17.2125	17.1764	17.2294	+	3.0712	0.00475203	0.357592	P23511	NFYA	Nuclear transcription factor Y subunit alpha
14.4518	14.1944	15.002	15.3956	14.7807	14.0954	15.0232	14.4248	14.4813	14.3457	14.6363	12.902	14.6227	14.834	14.9366	14.6827	14.0461	14.767	14.3676	14.5558	13.9253		2.15119	0.0227174	0.357529	Q8NA72	POC5	Centrosomal protein POC5
18.2489	18.3974	18.3076	18.3009	18.3906	18.0283	17.9677	17.9222	17.988	18.0029	18.3827	18.1427	18.5424	18.3905	18.4011	18.367	18.0638	18.0444	18.0957	18.014	18.0068	+	7.45432	8.0167e-06	0.356698	Q8TAQ2	SMARCC2	SWI/SNF complex subunit SMARCC2
18.3409	18.1144	18.1549	18.0408	18.0764	18.2628	18.2194	18.2594	18.3664	18.2197	18.6986	17.9795	19.434	18.4316	17.9971	18.8891	19.5324	17.8389	17.7698	17.8641	18.1725		0.998293	0.178204	0.356012	Q15477	SKIV2L	Helicase SKI2W
18.4648	18.9887	18.4741	18.5206	18.5222	18.543	17.1349	19.0347	18.7633	19.228	16.6412	16.1579	15.9554	18.802	17.8912	16.6175	16.1914	15.0027	16.3014	17.1178	17.9911		0.570205	0.379994	0.355412	Q8TAG9	EXOC6	Exocyst complex component 6
17.2062	17.1881	17.1789	17.2337	17.2752	16.6962	16.7246	16.6714	16.8	16.6763	17.028	16.0339	17.0889	16.9764	17.1328	17.1243	16.8975	16.8343	16.9507	16.8068	16.8797	+	3.79788	0.00147502	0.355314	P29372	MPG	DNA-3-methyladenine glycosylase
16.0515	16.5531	16.5939	16.283	15.9859	15.7238	16.3761	15.7151	15.5242	16.2383	15.1662	15.6609	NaN	16.1794	14.4893	14.221	13.1431	15.1077	15.0325	14.9274	14.7526		0.898737	0.212292	0.355007	O00160	MYO1F	Unconventional myosin-If
15.7042	16.1424	16.166	16.1494	16.2889	15.5697	16.3329	15.7222	15.4618	15.5466	15.403	NaN	15.1383	15.5726	15.3387	15.3883	14.9926	15.7551	15.3556	15.1788	15.0481	+	2.7979	0.00768665	0.354926	Q7Z6I8	C5orf24	UPF0461 protein C5orf24
14.7088	14.2012	14.2944	14.66	14.533	14.5626	14.2844	13.3954	14.2034	14.0019	14.374	NaN	14.1155	14.251	14.5107	14.2261	11.4097	13.4601	14.2596	13.8622	14.2061	+	3.50966	0.00238112	0.35463	Q9H9E3	COG4	Conserved oligomeric Golgi complex subunit 4
18.9056	19.1831	18.9918	19.0246	18.9185	18.4469	18.5417	18.4928	18.4946	18.4329	18.8594	18.6639	19.0183	18.8154	18.8352	18.9493	18.8572	18.6769	18.5554	18.7311	18.6992	+	3.62187	0.00197201	0.354106	P11279	LAMP1	Lysosome-associated membrane glycoprotein 1
18.5373	18.7952	18.3368	18.3091	18.3237	18.2351	17.861	17.9306	17.8925	18.1599	18.72	17.2078	19.0932	18.794	18.5119	18.6348	19.015	18.7296	18.5735	18.4139	18.568		2.55862	0.0115732	0.353564	P51572	BCAP31	B-cell receptor-associated protein 31
15.8107	15.5326	14.8083	14.5403	14.2704	13.96	NaN	NaN	14.5591	14.5322	14.4404	14.4458	14.6515	13.9903	14.1574	NaN	NaN	14.3803	13.4948	14.0907	NaN		1.13655	0.1388	0.353098	P81605	DCD	Dermcidin
13.3713	13.3158	13.6653	13.5562	13.3261	11.6992	13.2147	11.6742	12.426	13.1868	12.7583	13.1956	13.5102	13.0993	13.2018	13.2084	12.0391	13.8288	13.653	13.471	13.0066		0.787763	0.258842	0.352792	Q8N3D4	EHBP1L1	EH domain-binding protein 1-like protein 1
15.9878	15.8382	16.0905	16.2279	16.0511	15.475	15.6466	15.4257	15.6005	15.719	15.5253	15.1352	15.2617	15.359	15.6909	15.5553	14.8466	15.2116	15.233	15.5288	15.1617	+	3.92489	0.00124835	0.352704	Q96HY7	DHTKD1	Probable 2-oxoglutarate dehydrogenase E1 component DHKTD1, mitochondrial
14.923	14.8682	14.7643	14.5003	15.0293	14.1448	13.771	14.2347	14.3636	14.4003	15.3739	14.8435	15.5045	15.962	15.9063	15.7431	15.3972	15.8984	15.6331	15.5752	15.0394		2.12849	0.0236823	0.352561	Q9HAN9	NMNAT1	Nicotinamide/nicotinic acid mononucleotide adenylyltransferase 1
19.9132	19.8054	20.6473	20.7853	20.7259	19.2344	19.4734	19.4545	19.0269	19.4772	19.0934	18.7783	19.0207	19.5114	19.5795	19.1959	19.8533	19.4689	19.5318	19.5008	19.1695		0.829006	0.240821	0.350189	P14406	COX7A2	Cytochrome c oxidase subunit 7A2, mitochondrial
19.9719	18.8427	20.1422	19.723	19.1328	18.2115	18.8849	18.7271	19.0166	19.1066	19.2812	20.5209	19.4805	19.3235	19.2329	19.6956	19.313	19.246	19.3803	19.7203	19.429		1.2024	0.123356	0.350057	P08631	HCK	Tyrosine-protein kinase HCK
17.5393	17.6879	17.4371	17.508	17.41	17.1076	17.0825	16.9767	17.0198	17.0134	17.445	17.0498	17.5054	17.3699	17.2216	17.4919	17.2749	17.0632	17.2055	17.085	17.2395	+	3.61552	0.00199238	0.348968	Q8NFW8	CMAS	N-acylneuraminate cytidylyltransferase
17.3831	17.6733	17.6926	17.6616	17.5552	17.1974	17.0751	16.8675	17.0553	16.918	17.1992	17.3715	17.4298	17.2927	17.3483	17.2507	17.1347	17.2377	17.2257	17.1451	17.0097	+	3.0661	0.00478466	0.348454	O60613	SELENOF	Selenoprotein F
14.7244	14.1347	14.3185	14.9228	14.4355	14.4419	14.7435	14.8288	15.1815	15.5822	14.9547	16.7345	16.1506	13.7437	14.5895	15.3872	13.6337	12.1499	15.0411	13.9481	15.9214		0.558845	0.386837	0.347699	Q8NI60	COQ8A	Atypical kinase COQ8A, mitochondrial
20.4625	20.5058	20.3692	20.4367	20.3651	20.0109	19.912	20.043	20.0261	19.9908	20.5777	20.2373	20.6994	20.5697	20.5429	20.6339	20.412	20.137	20.1988	20.3279	20.5509	+	6.01358	5.82043e-05	0.346902	P30044	PRDX5	Peroxiredoxin-5, mitochondrial
15.4497	15.0707	15.7942	15.7065	15.405	14.9947	15.2723	14.931	14.7926	15.1018	15.3357	14.9494	15.0382	15.2829	15.4772	15.1245	16.333	14.967	14.6494	15.1989	15.0497		2.55021	0.0117308	0.346279	Q9Y2G3	ATP11B	Probable phospholipid-transporting ATPase IF
12.1107	NaN	12.4757	12.8215	12.5636	12.1968	12.237	NaN	10.5872	12.0976	11.9096	NaN	NaN	NaN	NaN	NaN	NaN	NaN	NaN	NaN	NaN		0.999169	0.177976	0.34566	Q8WYB5	KAT6B	Histone acetyltransferase KAT6B
NaN	14.961	16.824	16.1737	15.8893	14.6947	16.1614	NaN	16.2358	13.8995	15.1123	NaN	NaN	NaN	15.0486	15.2955	14.3666	14.6729	16.0448	15.4456	NaN		0.746559	0.279469	0.344896	P26572	MGAT1	Alpha-1,3-mannosyl-glycoprotein 2-beta-N-acetylglucosaminyltransferase
19.1401	19.2132	18.9824	18.9284	18.9817	18.3645	18.2415	18.4363	18.433	18.4218	19.1459	18.8711	19.2356	19.0323	19.081	19.0719	19.266	19.0511	19.0847	18.9519	19.0099		2.15995	0.0223732	0.344794	Q01196	RUNX1	Runt-related transcription factor 1
14.0339	13.0165	14.1841	14.5516	14.102	14.256	13.2721	13.8591	6.18681	13.1045	14.5054	15.3777	15.2557	15.2105	14.7463	15.2546	15.4381	14.613	15.2934	15.0108	14.8542		1.01624	0.17233	0.344592	Q8IWB9	TEX2	Testis-expressed protein 2
14.6353	15.2852	14.3958	14.7411	14.6135	15.2356	14.4778	15.0429	14.6071	14.6598	15.7353	15.8022	16.3213	15.3462	15.2629	15.4748	15.3728	15.2037	14.9584	15.0147	14.596		1.37675	0.0899092	0.343915	Q92794	KAT6A	Histone acetyltransferase KAT6A
15.7721	NaN	15.3399	NaN	14.46	15.1591	15.684	NaN	12.9983	15.4764	16.9114	16.9181	17.3151	17.1235	17.1685	17.2525	16.5795	16.5836	16.2935	16.53	16.5275		0.93386	0.199145	0.342455	P29762	CRABP1	Cellular retinoic acid-binding protein 1
18.0644	18.1155	18.0824	17.912	17.8135	17.3436	17.3035	17.1568	17.0137	17.3584	18.2661	17.8751	18.491	18.2377	18.3441	18.5852	18.5702	18.3544	18.3944	18.2956	18.4457		1.6485	0.0553846	0.342229	Q8IZQ5	SELENOH	Selenoprotein H
17.7591	18.1886	17.9281	17.9374	17.9832	17.5336	17.496	17.7609	17.5445	17.9056	17.867	18.159	18.4745	17.9139	17.9389	18.1304	17.8341	17.7963	17.6518	17.6514	17.9224	+	3.21318	0.00379981	0.341747	Q9Y3Y2	CHTOP	Chromatin target of PRMT1 protein
16.5419	16.6512	16.4472	16.7423	16.4511	16.026	16.3921	16.0773	16.2374	15.8965	16.3378	16.2597	16.329	16.3512	16.7731	16.4858	16.2621	16.4362	16.4164	16.1826	16.098	+	3.10138	0.00453083	0.341331	Q92930	RAB8B	Ras-related protein Rab-8B
15.8695	15.7181	16.2785	16.3326	16.1357	15.7069	15.8462	15.7457	15.6614	15.7651	15.8278	15.1502	15.3722	15.5981	15.8539	15.7253	15.3162	15.8277	15.6713	15.2869	15.2541	+	3.05191	0.00491001	0.340239	Q9UIS9	MBD1	Methyl-CpG-binding domain protein 1
13.6415	11.224	12.973	12.8401	12.6413	13.4864	13.2149	12.621	13.1172	13.3891	13.7436	15.2601	13.9125	12.8819	12.8535	13.9568	11.8573	12.1572	12.2384	12.2704	13.0332		0.417863	0.494932	0.340156	O43432	EIF4G3	Eukaryotic translation initiation factor 4 gamma 3
15.72	15.4769	15.5655	15.6085	15.6716	15.0699	15.2224	15.2053	15.2629	15.2041	15.7178	15.2372	15.7557	15.6436	15.767	15.7343	15.3805	15.4484	15.4746	15.5226	15.3312	+	5.78492	8.11406e-05	0.339236	Q8N9R8	SCAI	Protein SCAI
18.7862	18.766	18.7265	18.8089	18.7097	18.3297	18.4767	18.3918	18.4401	18.3465	18.6683	18.8424	18.7942	18.6478	18.7125	18.7582	18.4148	18.2632	18.36	18.4061	18.4832	+	7.76361	6.55478e-06	0.338848	Q9P2K5	MYEF2	Myelin expression factor 2
18.3442	18.2375	18.0426	18.1164	18.0488	18.0747	17.946	18.082	18.2508	17.9224	18.1548	17.8301	18.2499	18.1023	18.1287	18.2603	17.5853	17.6058	17.5032	17.623	17.5853		2.32957	0.0168627	0.338562	Q08AF3	SLFN5	Schlafen family member 5
15.0561	14.9601	15.4978	15.7197	15.5174	15.1102	15.2159	14.1522	13.3558	15.2022	15.4086	NaN	NaN	15.6231	15.6966	15.4596	NaN	15.3111	15.8236	14.8595	14.7305		2.24509	0.019415	0.338494	Q9NPJ8	NXT2	NTF2-related export protein 2
16.4854	16.7131	16.496	16.4383	16.5478	16.0439	16.0858	16.0513	15.9327	16.0584	16.2636	15.9066	16.3522	16.1704	16.3007	16.2727	16.1604	16.1808	16.0714	16.0712	16.0828	+	3.70743	0.00172473	0.336979	Q14966	ZNF638	Zinc finger protein 638
14.9991	14.3712	15.0095	15.0588	15.0244	14.845	14.7074	14.651	14.8293	14.7843	15.3415	14.6968	15.4954	15.113	15.3163	15.39	14.4287	15.0112	15.0195	14.545	14.767		2.0282	0.0283026	0.336286	O00442	RTCA	RNA 3'-terminal phosphate cyclase
16.9244	17.2626	16.9984	17.0249	17.0456	16.565	16.6995	16.4261	16.4391	16.6153	16.6053	16.2785	16.6629	16.5307	16.4752	16.5147	16.4196	16.1228	16.3725	16.1302	16.4276	+	3.52504	0.00232018	0.33568	O95870	ABHD16A	Protein ABHD16A
20.1928	20.3962	20.215	20.2417	20.2377	19.6826	19.7816	19.67	19.5973	19.7366	19.9651	19.7029	20.0888	19.9948	20.0586	20.034	20.1062	19.8338	19.9322	19.9531	19.8595		2.55964	0.0115547	0.335061	Q9C0K0	BCL11B	B-cell lymphoma/leukemia 11B
17.0462	17.2605	17.1809	17.2743	17.1375	16.6315	16.7992	16.6825	16.659	16.735	16.8944	16.3163	16.6931	16.8762	16.8599	16.9449	16.7113	16.5442	16.7484	16.6792	16.6815	+	3.4098	0.00278154	0.334814	Q8IXT5	RBM12B	RNA-binding protein 12B
18.9122	18.4137	18.4404	18.6421	18.7417	18.4525	18.2777	18.3834	18.4351	18.3869	18.6784	18.8166	18.6644	18.6458	18.757	18.853	18.2122	18.1643	18.2979	18.3518	18.4974	+	3.64902	0.00189642	0.332478	O75791	GRAP2	GRB2-related adapter protein 2
17.0489	17.5367	16.933	16.7699	16.9055	16.4	16.4349	16.4708	16.4045	16.5204	16.9695	17.4057	16.992	16.9558	16.8499	17.05	16.9922	16.6531	16.8469	16.9033	16.9086		1.81805	0.0409914	0.332007	Q14119	VEZF1	Vascular endothelial zinc finger 1
NaN	NaN	14.8098	14.8973	14.7264	NaN	NaN	14.7949	NaN	14.4407	15.1997	NaN	NaN	NaN	NaN	NaN	NaN	NaN	14.3218	NaN	14.5844		0.98865	0.181639	0.331622	Q9NUN5	LMBRD1	Probable lysosomal cobalamin transporter
16.9866	17.7657	17.3161	17.0577	16.9536	16.5781	17.0178	16.5113	16.6575	16.8598	17.8545	18.0079	18.116	18.0666	17.956	17.992	18.1872	17.8052	18.0753	17.8687	17.8922		1.91197	0.0348824	0.331589	P07305	H1F0	Histone H1.0
18.1117	18.2338	17.9106	17.9692	17.9596	17.6371	17.4856	17.5658	17.4898	17.5287	17.8593	17.5623	18.0595	17.9298	17.7745	17.9621	17.9676	17.7193	17.7626	17.7881	17.7085	+	3.00749	0.00528005	0.33135	P50148	GNAQ	Guanine nucleotide-binding protein G(q) subunit alpha
9.3112	NaN	10.4465	10.6401	10.9669	8.84077	10.3687	9.55777	10.2063	9.30313	11.3554	NaN	11.6037	10.9344	11.5157	11.226	NaN	11.195	11.52	NaN	NaN		0.794487	0.256006	0.331236	Q07352	ZFP36L1	mRNA decay activator protein ZFP36L1
17.1851	17.2328	17.1514	17.3698	17.3553	16.7451	16.9438	16.8406	16.6999	16.8636	17.4262	16.5461	17.5063	17.5015	17.3995	17.5683	17.1557	17.276	17.219	17.2365	17.327	+	4.90484	0.000273177	0.331114	Q6UW68	TMEM205	Transmembrane protein 205
14.556	14.3387	15.0176	14.8768	14.9764	14.0107	14.3674	13.7074	13.8339	14.1886	14.8067	14.3386	14.0048	14.8007	14.5362	14.2789	15.0119	14.5537	14.5844	13.7865	14.5664		1.09987	0.147751	0.330748	Q99470	SDF2	Stromal cell-derived factor 2
15.5206	15.7216	15.8711	15.7945	15.744	15.4345	15.3572	15.2695	15.2911	15.0266	14.8945	14.6425	15.0788	14.5119	14.4357	14.5967	14.1131	14.4826	14.6321	14.0539	14.4837	+	2.82656	0.0072882	0.330125	Q6ZT21	TMPPE	Transmembrane protein with metallophosphoesterase domain
16.6477	16.6406	16.6735	16.986	16.6908	16.2574	16.1517	16.3327	16.2959	16.2777	17.3584	17.46	17.4211	17.2991	17.3069	17.4502	17.1159	17.1592	17.0739	17.1569	17.2891	+	3.85277	0.00136128	0.330124	Q14722	KCNAB1	Voltage-gated potassium channel subunit beta-1
17.2558	16.8659	19.0397	19.3534	19.2114	17.4195	17.779	17.8816	17.672	17.6003	18.1922	16.7551	17.1824	18.1828	18.8865	18.1082	17.679	18.9335	18.5651	18.1237	17.1572		0.515879	0.4175	0.329961	A6NKB5	PCNX2	Pecanex-like protein 2
13.2098	16.1072	13.6452	14.028	12.787	13.5422	13.5176	14.8828	13.2786	13.8311	16.6146	15.7985	15.9657	16.1811	15.8061	15.8638	15.9459	15.7433	15.9304	14.651	15.8423		0.562492	0.384481	0.328569	E9PR17;P13987	;CD59	Uncharacterized protein;CD59 glycoprotein
15.6439	15.747	15.5941	15.2652	15.6175	15.14	15.0099	14.9185	14.8795	15.0954	15.5383	15.3323	15.5558	15.757	15.586	15.6957	15.5154	15.575	15.5335	15.5678	15.3258		2.28471	0.0182374	0.328341	Q9UHQ9	CYB5R1	NADH-cytochrome b5 reductase 1
21.0888	21.1894	20.9489	21.105	21.0452	20.7448	20.56	20.4201	20.3618	20.5554	18.8492	18.4312	18.8794	18.6922	18.782	18.7792	18.6147	18.6599	18.4573	18.8137	18.7354	+	3.0159	0.00521134	0.328304	P01891	HLA-A	HLA class I histocompatibility antigen, A-68 alpha chain
16.4879	16.4187	16.2313	16.3268	16.2196	16.0789	16.1329	16.0547	16.1851	16.1744	16.2671	15.7526	16.6157	16.0877	16.0453	16.3429	15.7438	15.68	15.8197	16.0162	15.9803	+	3.02314	0.00516123	0.327998	Q5K651	SAMD9	Sterile alpha motif domain-containing protein 9
17.8604	18.1554	17.9372	17.9577	17.7371	17.4503	17.2149	17.4898	17.5937	17.5112	17.3909	16.8626	17.392	17.3786	17.4289	16.6935	16.9279	17.0415	17.0798	16.5386	17.2517		2.47669	0.0131552	0.327532	Q9H1E5	TMX4	Thioredoxin-related transmembrane protein 4
15.1046	14.3128	15.2437	15.092	15.0172	14.9358	14.9492	14.4804	15.0721	14.6957	15.3995	14.9342	15.0393	15.2828	15.6158	15.228	14.2986	14.7912	14.6763	14.4451	14.9684		1.39732	0.0865306	0.32751	Q8WUU5	GATAD1	GATA zinc finger domain-containing protein 1
22.3278	22.3199	22.6438	22.6577	22.6514	22.0808	22.1047	21.8982	21.7712	21.9663	22.3441	21.6477	22.3592	22.3859	22.4665	22.407	22.3149	22.2143	22.3379	22.2636	22.2916		2.40833	0.0147455	0.327337	P27797	CALR	Calreticulin
18.1009	17.7517	17.7212	17.7969	17.8189	17.9122	17.8113	17.8332	18.0521	17.7958	18.1547	17.8942	18.4559	18.1075	18.2445	18.2839	17.6129	17.5442	17.5763	17.8126	17.5995		1.70348	0.0503324	0.32727	O15117	FYB1	FYN-binding protein 1
17.9183	17.9627	17.8391	18.1217	18.073	17.8259	17.689	17.5094	17.4939	17.627	16.9463	17.3248	16.9814	17.0222	16.5926	16.7106	16.5528	16.4549	16.457	16.8184	16.7496	+	4.14293	0.000874255	0.326911	P01893	HLA-H	Putative HLA class I histocompatibility antigen, alpha chain H
15.8313	15.583	15.7408	15.8918	15.7294	15.2752	15.4581	15.3452	15.298	15.4065	15.3795	15.1171	15.3865	15.1149	15.3489	15.2827	14.99	15.1457	14.9889	15.0599	15.1166	+	4.37946	0.000610605	0.326343	Q8WUD1	RAB2B	Ras-related protein Rab-2B
15.9381	15.8822	15.6443	16.3416	15.9091	15.7561	15.7371	15.206	16.2477	16.0624	16.1884	15.512	16.5919	15.9637	16.1265	15.8333	15.6752	15.5746	16.1116	15.683	15.522		2.17688	0.0217809	0.326241	Q96CP6	GRAMD1A	Protein Aster-A
16.5451	16.6216	16.6075	16.4703	16.4827	16.0441	16.2184	15.9287	15.825	16.1378	16.0073	16.0374	15.5141	16.0323	16.0218	16.2488	15.4844	15.8147	16.3015	15.7893	16.196		2.45608	0.0135691	0.325795	Q9Y6X5	ENPP4	Bis(5'-adenosyl)-triphosphatase ENPP4
16.5973	16.3429	16.9608	17.0565	16.8868	16.1254	16.2494	16.2745	16.2464	16.1698	16.7504	16.5898	16.5253	16.7543	17.1955	16.7327	16.5532	17.0449	16.6633	16.7101	16.3781		1.91595	0.0345986	0.325442	Q15773	MLF2	Myeloid leukemia factor 2
13.3831	13.0778	13.6253	12.9569	13.2092	12.8372	12.9466	NaN	12.8461	13.0795	13.052	NaN	13.071	13.117	13.1269	12.9377	NaN	12.7829	12.9676	12.7469	12.5496	+	3.45635	0.00257396	0.325049	Q86V85	GPR180	Integral membrane protein GPR180
14.8114	15.2292	14.4185	14.5995	15.411	14.5112	14.1407	14.5965	14.0606	14.46	15.2687	16.164	15.6737	15.4359	15.3717	15.6154	15.6396	15.123	15.0223	15.2572	15.3537		1.96008	0.0320076	0.324913	Q14814	MEF2D	Myocyte-specific enhancer factor 2D
13.7764	12.8174	15.1845	13.0837	14.7665	13.9449	14.1174	11.736	14.1029	13.7497	13.3573	12.7181	14.1777	12.4551	13.3212	13.3437	11.9964	12.1389	13.1637	12.6633	12.7993		0.565112	0.383319	0.324222	Q92574	TSC1	Hamartin
15.9434	15.8325	16.0922	15.4328	15.83	15.737	15.4651	15.6108	15.4212	15.527	15.614	15.0032	15.6935	15.3913	NaN	15.6249	15.2273	15.071	15.4041	15.6153	15.0472	+	2.99393	0.00541688	0.323364	Q8IY95	TMEM192	Transmembrane protein 192
19.557	19.4977	19.5439	19.5866	19.5673	19.1137	19.1076	19.1612	19.1729	19.1557	19.36	19.1304	19.3604	19.3777	19.2041	19.2469	19.0637	19.0588	18.9313	19.0592	18.9369	+	5.71357	8.74892e-05	0.322865	P04899	GNAI2	Guanine nucleotide-binding protein G(i) subunit alpha-2
17.538	17.548	17.6323	17.5317	17.6112	17.1843	17.0743	17.1199	17.1331	17.2711	17.5734	17.5809	17.8343	17.7754	17.8313	17.6961	17.7823	17.536	17.4747	17.7031	17.536	+	4.18761	0.000806932	0.322608	Q5BKZ1	ZNF326	DBIRD complex subunit ZNF326
15.6447	15.7493	15.703	15.6961	15.7935	15.2976	15.2897	15.3085	15.345	15.2521	15.198	15.3279	15.4613	15.2686	15.3585	15.2907	15.121	15.0365	15.103	15.0907	15.0684	+	4.63651	0.000407891	0.322229	Q9P0J1	PDP1	[Pyruvate dehydrogenase [acetyl-transferring]]-phosphatase 1, mitochondrial
16.522	16.5746	16.7646	16.613	16.6744	16.3258	16.3714	16.2076	16.3258	16.4242	16.3553	16.5438	16.2002	16.2993	16.2278	16.5707	15.9926	16.124	16.1606	15.6337	15.9207	+	4.9154	0.000267641	0.320972	Q9Y385	UBE2J1	Ubiquitin-conjugating enzyme E2 J1
14.44	14.0128	14.9963	15.0656	14.9832	14.4641	14.8926	14.5734	14.3349	14.9174	14.3326	NaN	14.1044	14.4183	14.04	NaN	NaN	14.1096	NaN	13.2104	NaN		1.31672	0.100157	0.320682	Q6IQ20	NAPEPLD	N-acyl-phosphatidylethanolamine-hydrolyzing phospholipase D
15.9959	16.607	16.4578	16.7449	16.3738	15.9533	16.2308	15.6792	15.5916	15.6348	15.9699	16.8859	16.2912	16.3443	16.0828	16.6511	16.4226	16.3844	16.4738	16.1957	16.1878		1.05895	0.159388	0.320048	Q8NBM8	PCYOX1L	Prenylcysteine oxidase-like
17.8561	17.7569	17.8685	17.9458	17.7507	17.3328	17.5761	17.5322	17.4892	17.4697	17.7219	17.103	17.6178	17.6695	17.5947	17.6489	17.2899	17.3569	17.2618	17.3706	17.5226	+	6.8292	1.65761e-05	0.320046	O75695	RP2	Protein XRP2
19.838	20.1951	19.9038	19.9982	19.9664	19.5246	19.4844	19.4455	19.3504	19.5408	19.9848	19.7835	20.1657	20.0572	20.0771	20.153	20.2171	19.9441	20.0068	19.9301	19.9378	+	2.98964	0.00545025	0.319696	Q03252	LMNB2	Lamin-B2
18.1038	18.2787	18.0121	17.9782	18.0331	17.5465	17.5199	17.5273	17.4853	17.4655	18.0326	17.5692	18.1918	17.9374	17.8512	18.0541	18.123	17.9464	17.9361	17.9314	17.8129		2.23972	0.0195654	0.319345	Q96ME7	ZNF512	Zinc finger protein 512
NaN	12.902	16.4883	NaN	NaN	NaN	13.3765	NaN	13.9995	NaN	16.1077	16.3782	16.6671	16.1586	16.4502	16.3096	16.2979	16.0758	16.2354	16.5956	16.3561		0.305893	0.599121	0.316857	Q9BQI0	AIF1L	Allograft inflammatory factor 1-like
17.6489	17.6606	17.5468	17.56	17.4663	17.3592	17.301	17.3775	17.2974	17.3099	17.2147	16.3898	17.0251	17.0855	17.2265	17.3594	16.67	17.1077	17.1072	16.8152	16.7419	+	4.94968	0.0002542	0.316821	P48651	PTDSS1	Phosphatidylserine synthase 1
15.7086	15.5205	15.8772	15.9705	15.8212	15.5687	15.6273	15.4217	15.4109	15.4853	16.0048	15.3002	16.0619	15.9392	16.0487	15.7746	15.6548	15.627	15.5366	15.5904	15.735	+	4.23948	0.00075403	0.316589	Q9BWS9	CHID1	Chitinase domain-containing protein 1
14.6388	14.7389	14.6752	14.6111	14.824	14.4567	14.7907	14.4598	14.6193	14.4208	15.4412	15.0923	15.2199	15.1732	15.9692	15.8593	14.6182	15.2701	15.1391	15.1451	14.9011		2.37202	0.0156369	0.315637	Q06945	SOX4	Transcription factor SOX-4
15.8699	15.8607	15.8724	15.8747	16.023	15.4632	15.7291	15.2605	15.3347	15.5227	15.0043	13.4937	14.4153	14.7921	14.9322	14.686	14.4793	14.5237	14.738	14.5719	14.7251	+	3.04141	0.00498186	0.315525	Q5T3J3	LRIF1	Ligand-dependent nuclear receptor-interacting factor 1
18.2541	18.3285	18.3354	18.4942	18.3439	17.8979	17.9822	17.86	17.9144	17.844	18.0802	17.3978	17.841	18.1691	18.1757	18.0946	17.8958	17.9832	18.0602	17.8061	17.718	+	3.40993	0.00278154	0.314825	Q13724	MOGS	Mannosyl-oligosaccharide glucosidase
15.8999	14.6141	13.4464	14.9599	14.5213	11.1302	14.015	13.8926	14.2728	12.7863	17.1809	16.6569	16.8434	17.1357	17.297	17.213	17.153	17.3014	17.357	17.3072	17.2154		0.623784	0.345119	0.314185	Q3SY77	UGT3A2	UDP-glucuronosyltransferase 3A2
16.1218	15.9097	15.9659	16.2155	16.263	15.4258	15.7361	15.6168	15.6699	15.89	16.7005	17.603	15.9966	16.0682	15.9289	15.9233	15.6746	16.0214	15.9212	15.7759	16.4319		2.30515	0.0176377	0.313796	Q6PJG2	ELMSAN1	ELM2 and SANT domain-containing protein 1
14.3594	14.6183	14.8963	14.8487	14.5374	14.6665	14.0346	14.1006	14.0438	14.098	14.7839	14.6991	15.1349	14.7825	14.8571	14.4981	14.5216	14.7408	14.7933	14.8296	14.1565		1.81037	0.0414673	0.312285	O95427	PIGN	GPI ethanolamine phosphate transferase 1
15.0707	13.8797	14.8904	14.7636	14.7192	14.2042	14.5418	14.2779	14.3576	14.3607	15.1695	15.7124	15.7325	14.9359	15.1363	14.8157	14.8284	14.7452	15.0516	15.0679	14.8416		1.50815	0.0712204	0.311778	O75044;Q7Z6B7	SRGAP2;SRGAP1	SLIT-ROBO Rho GTPase-activating protein 2;SLIT-ROBO Rho GTPase-activating protein 1
16.3518	15.8512	16.2561	16.2853	16.1324	15.4749	15.8446	15.457	16.0962	15.8871	15.4814	15.8945	16.0708	16.2568	16.1925	15.9557	16.4231	15.3771	15.4387	15.699	15.7491		2.5245	0.0121829	0.311567	H7C1Q1		Uncharacterized protein (Fragment)
17.4505	17.7093	17.5992	17.3587	17.7142	17.0223	17.0251	17.3722	17.0196	17.2247	17.327	16.7198	17.2774	17.3489	17.3116	17.4912	17.5075	17.5518	17.2694	17.2291	16.9488		2.27558	0.0184737	0.311511	P05114	HMGN1	Non-histone chromosomal protein HMG-14
18.3391	18.6539	18.3325	18.4125	18.2674	17.9555	17.8892	17.8681	17.8265	17.9282	18.122	18.3485	18.0938	18.101	18.0986	18.104	18.0431	17.9929	18.0203	17.9116	17.9106	+	2.64306	0.00997864	0.311474	Q49A26	GLYR1	Putative oxidoreductase GLYR1
27.4187	27.6251	27.5697	27.4817	27.4021	27.0101	26.8544	26.8291	26.7332	26.7987	27.1505	27.4234	27.3211	27.328	27.2298	27.3562	27.4643	27.3258	27.3834	27.3162	27.226		1.49148	0.0734467	0.310834	P62805	HIST1H4A	Histone H4
16.4406	16.4655	16.6551	16.6901	16.6815	16.3138	16.1728	16.2953	16.444	16.3003	16.6611	16.5045	15.4427	16.8272	16.827	16.7368	16.5174	16.8559	15.8737	16.1637	15.9512		1.41523	0.0839888	0.310727	Q8NG11	TSPAN14	Tetraspanin-14
15.5204	15.31	NaN	NaN	NaN	NaN	NaN	14.4434	15.0054	15.1818	16.1211	16.695	16.4207	15.9539	16.1635	16.0549	15.8565	15.8719	15.8398	15.9779	16.2071		2.55145	0.0117144	0.310628	Q08AG7	MZT1	Mitotic-spindle organizing protein 1
15.9327	15.9574	16.07	16.0202	16.0125	14.9036	15.4841	15.2858	15.3854	15.1717	17.0012	16.6848	16.8311	16.9685	17.0543	17.1385	17.0331	17.0902	17.0792	17.0961	17.1042		1.30885	0.101581	0.310615	O95479	H6PD	GDH/6PGL endoplasmic bifunctional protein
17.4948	17.5456	17.4696	17.5284	17.6094	17.001	16.9589	16.9515	16.8173	17.0794	17.0031	16.6454	17.1477	17.2719	17.0641	17.184	17.1557	17.0933	17.0849	17.0403	16.7233		2.12451	0.0238209	0.309942	Q96KA5	CLPTM1L	Cleft lip and palate transmembrane protein 1-like protein
18.8776	19.1777	18.8149	18.7918	18.8176	18.5964	18.5733	18.4742	18.4229	18.5222	18.8075	18.7363	19.0248	18.8163	18.8978	18.9267	18.867	18.6494	18.5929	18.6132	18.7251	+	4.19566	0.000799848	0.30947	P42765	ACAA2	3-ketoacyl-CoA thiolase, mitochondrial
17.6666	17.8989	17.5501	17.5258	17.57	17.0256	17.2382	17.1006	17.1548	17.1276	17.6114	17.1423	17.8649	17.5882	17.7384	17.7304	17.603	17.6305	17.6107	17.4472	17.2745		2.44071	0.0139165	0.309151	Q03188	CENPC	Centromere protein C
22.6335	22.6622	22.6355	22.8789	22.6559	22.2789	22.377	22.2315	22.3412	22.1835	22.2035	21.7027	21.9999	22.2225	22.2035	22.128	21.9351	21.9477	21.9912	21.9964	21.914	+	4.07879	0.000974812	0.309052	P48735	IDH2	Isocitrate dehydrogenase [NADP], mitochondrial
17.0432	16.8505	16.925	17.1335	17.1761	16.5707	16.7026	16.5511	16.6116	16.6151	16.9605	17.0572	16.873	16.7297	16.8785	16.796	16.3206	16.8006	16.6442	16.5573	16.719	+	3.84243	0.00137476	0.308763	O95379	TNFAIP8	Tumor necrosis factor alpha-induced protein 8
21.9613	22.1242	21.781	21.9028	21.9876	21.5115	21.3441	21.4382	21.4889	21.354	21.6844	21.3639	21.827	21.6166	21.5957	21.6796	21.8017	21.4873	21.4808	21.5767	21.6926		2.56083	0.011543	0.308552	P42166	TMPO	Lamina-associated polypeptide 2, isoform alpha
18.6518	18.8631	18.9331	18.8865	18.8936	18.3166	18.5148	18.364	18.3233	18.4836	18.2042	17.8712	18.2575	18.2377	18.3099	18.2086	18.021	18.2678	18.3859	18.1085	18.0413	+	3.06902	0.0047666	0.308338	O75915	ARL6IP5	PRA1 family protein 3
16.4305	16.5369	16.5115	16.4726	16.2693	16.0043	16.0268	15.9845	15.9467	15.9742	16.0413	16.0289	16.2299	15.9595	16.048	16.1443	15.8313	15.9238	16.0256	15.9281	15.9981	+	3.23934	0.00366545	0.30811	Q02086	SP2	Transcription factor Sp2
15.8385	15.5462	16.4618	15.6833	17.3552	15.6554	15.7962	15.5177	15.7223	15.6656	16.0038	16.1829	16.1285	16.0398	16.221	16.184	15.8416	17.8035	16.0205	15.9839	16.0107		0.968527	0.187578	0.308043	Q9NUY8	TBC1D23	TBC1 domain family member 23
16.5994	16.5313	16.4272	16.5675	16.6007	16.3463	16.0385	16.0632	16.0728	16.1551	17.1298	16.9879	17.3118	17.1888	17.1368	17.1432	17.1906	16.9854	17.0386	17.0817	17.006	+	3.25561	0.00358258	0.307977	Q9UHB6	LIMA1	LIM domain and actin-binding protein 1
20.0735	19.7225	19.7745	19.0891	19.8617	19.4433	19.3533	19.6083	19.6305	19.5452	21.155	20.7122	21.4087	20.8999	21.1179	21.041	21.014	20.5988	20.6073	20.8104	20.6692		1.87182	0.0373291	0.307199	A0A087X1C1;P0CG34;P0CG35	TMSB15B;TMSB15A;TMSB15B	Thymosin beta-15B;Thymosin beta-15A;Thymosin beta-15B
13.2501	13.0196	13.4755	13.234	13.0855	12.7509	13.1463	13.0792	13.4882	13.029	13.9127	12.862	13.9478	13.8627	13.8755	13.8791	13.3287	13.4933	13.3475	13.6237	13.4154	+	2.79311	0.00774229	0.306987	I3L521		Uncharacterized protein (Fragment)
17.5939	17.3245	17.4177	17.5139	17.5119	17.0453	17.0908	17.1847	17.2204	17.2281	17.342	17.2408	17.4052	17.4634	17.557	17.5363	17.1391	17.1875	17.1347	17.0444	16.8694	+	5.57899	0.000101255	0.306875	P42331	ARHGAP25	Rho GTPase-activating protein 25
20.1337	20.2769	20.137	20.0726	20.1489	19.7241	19.6613	19.6586	19.5566	19.5504	19.9769	19.5315	19.973	19.957	19.9637	20.0128	19.9195	19.9159	19.8594	19.8226	19.8538	+	2.95293	0.00576956	0.306213	P00387	CYB5R3	NADH-cytochrome b5 reductase 3
14.0976	14.9836	14.1741	14.2108	14.3558	16.6768	14.1709	13.9939	13.4924	NaN	13.9478	15.2346	13.4133	13.6442	13.5131	12.8887	NaN	13.5561	NaN	13.1528	13.1321		1.6383	0.0563363	0.305313	Q12912	LRMP	Lymphoid-restricted membrane protein
16.7108	16.6783	16.4703	16.6384	16.3731	16.2668	16.2694	16.3489	16.1433	16.316	NaN	NaN	NaN	NaN	NaN	NaN	NaN	NaN	NaN	13.5582	NaN		2.02457	0.0284794	0.304806	Q8WW33	GTSF1	Gametocyte-specific factor 1
17.5094	16.9814	17.2549	17.1795	17.1206	17.3759	17.2398	17.0139	17.2186	17.2898	16.9068	17.6877	16.4938	16.8495	17.0126	16.9145	16.0881	16.1955	16.6306	16.1712	16.5284		1.40718	0.0851363	0.304675	P22681	CBL	E3 ubiquitin-protein ligase CBL
16.2228	16.2466	16.5478	16.5546	16.565	15.8276	16.074	16.0827	16.0785	15.9975	15.9314	15.9139	15.8239	16.0171	16.1582	15.9851	15.6235	15.7276	16.0169	15.5951	15.7428	+	3.86809	0.00132812	0.304449	Q6I9Y2	THOC7	THO complex subunit 7 homolog
17.9516	17.4449	17.7255	17.6882	17.7018	17.5879	17.3999	17.4057	17.6066	17.5886	18.2695	17.7259	18.5238	18.1475	18.2335	18.3495	17.9232	17.7623	17.8039	17.9346	17.8113		2.38972	0.0151902	0.303976	Q6JBY9	RCSD1	CapZ-interacting protein
16.8422	17.1341	16.7932	NaN	17.5601	16.4237	16.8416	16.8793	16.9996	16.722	16.1473	16.4685	16.3589	16.2092	16.0819	16.0577	15.817	16.3412	16.233	15.6121	15.5887		2.28353	0.0182648	0.30366	P23468	PTPRD	Receptor-type tyrosine-protein phosphatase delta
15.8166	16.0717	16.1005	15.6367	16.0321	15.6529	15.6934	15.6335	15.3976	15.6407	15.6235	15.7645	16.238	15.7286	16.2227	16.1975	15.686	15.5613	15.8904	15.717	15.481		2.50036	0.0125878	0.303434	Q9HCI7	MSL2	E3 ubiquitin-protein ligase MSL2
23.2958	23.5741	23.4433	23.4462	23.3678	22.8618	20.4144	22.8819	22.9711	23.0641	23.3147	23.4292	23.7104	23.0572	20.8282	23.4017	23.0564	22.3507	23.4243	22.4078	22.7991		0.567912	0.381731	0.303417	Q14680	MELK	Maternal embryonic leucine zipper kinase
15.866	15.4223	15.934	16.0462	15.9374	15.5395	15.6413	15.5666	15.6973	15.7127	16.4402	15.7743	16.3093	16.2694	16.6146	16.4904	15.8714	16.1007	16.0908	16.0197	16.0211	+	2.78266	0.00786148	0.301799	P06746	POLB	DNA polymerase beta
15.4537	15.5453	15.5556	15.7087	15.6519	15.3063	15.2575	15.267	15.4454	15.5716	15.7308	14.6804	15.9199	15.9255	15.4091	15.9356	15.8369	15.5386	15.4579	14.7719	15.4567	+	3.53978	0.00227152	0.301522	Q9UGU5	HMGXB4	HMG domain-containing protein 4
19.5075	19.4211	19.2734	19.4947	19.5453	18.981	18.8979	19.017	19.0487	19.0008	20.1388	19.7596	20.3757	20.2442	20.2436	20.165	20.2779	20.0778	20.0786	20.1427	20.0489	+	3.28601	0.00340305	0.301222	Q16643	DBN1	Drebrin
16.6525	16.8283	16.278	17.1149	16.4796	16.4771	16.4623	16.7628	16.5294	16.5949	17.2662	18.1309	17.0795	16.8772	16.0674	16.2042	15.9068	16.2187	17.5889	16.2402	16.306		1.19831	0.124267	0.299989	Q9NQ48	LZTFL1	Leucine zipper transcription factor-like protein 1
23.1165	23.2802	22.9695	22.9797	23.167	22.6277	22.6471	22.5989	22.5214	22.6575	22.583	22.3228	22.7378	22.6832	22.5957	22.6092	22.8043	22.4843	22.5416	22.4636	22.5173	+	2.84871	0.00699175	0.299709	P20700	LMNB1	Lamin-B1
16.7085	17.5352	16.8791	16.4902	16.8232	16.43	16.8357	16.8381	16.0574	16.3575	16.3047	16.7546	16.7101	16.9309	16.5404	16.4401	16.4289	16.6705	16.4435	16.6348	16.186		1.61969	0.0581539	0.299492	Q8TAP9	MPLKIP	M-phase-specific PLK1-interacting protein
15.536	15.3488	15.9972	15.9884	15.7417	15.3636	15.7942	15.496	15.6328	15.4983	15.8481	15.4177	15.2366	15.8403	15.915	15.6729	15.1055	15.5556	15.6654	15.3277	15.2899		2.13304	0.0234882	0.299458	A0JLT2	MED19	Mediator of RNA polymerase II transcription subunit 19
14.4918	13.5025	14.8884	15.1215	15.0387	14.3637	14.1575	14.2932	14.4212	14.0094	14.7043	NaN	14.6249	14.9919	14.6753	14.5334	NaN	14.6757	14.7587	14.1702	14.0216		1.16335	0.132226	0.299211	Q5HYI8	RABL3	Rab-like protein 3
19.9273	19.5572	19.6775	19.1136	19.8585	19.2008	19.0655	19.7755	19.5937	19.2467	17.7328	17.2698	17.5804	17.4562	17.5282	17.3898	17.3192	17.3842	17.6016	17.2842	17.2815		2.39569	0.0150517	0.299139	P10253	GAA	Lysosomal alpha-glucosidase
14.6834	15.0206	14.8861	14.9192	14.7842	14.9141	14.7406	15.1291	14.6587	14.4596	14.714	14.2106	15.3192	14.7108	14.546	16.1378	15.0921	14.606	16.0598	14.4954	14.5777		1.0775	0.153995	0.298847	Q96N64	PWWP2A	PWWP domain-containing protein 2A
15.3909	15.7272	15.3341	15.2875	15.5169	15.178	15.3566	15.3001	15.0965	15.3153	14.2614	13.6752	14.4294	14.2634	14.1671	14.6507	14.0028	13.8004	13.9099	13.8454	14.2796		2.5446	0.0118143	0.29787	O95807	TMEM50A	Transmembrane protein 50A
NaN	16.7443	16.4371	16.2672	14.8712	NaN	NaN	NaN	16.2211	15.5451	NaN	20.0889	NaN	16.9295	15.9863	NaN	NaN	NaN	15.87	15.958	16.6857		0.442728	0.473956	0.297861	Q9UI15	TAGLN3	Transgelin-3
16.0493	16.3908	16.2758	16.2205	16.1392	15.9302	15.9737	15.9817	15.8714	15.7307	16.2033	16.1259	16.2893	16.3666	16.2532	16.3365	15.7731	16.2457	15.9999	15.9279	15.9822	+	5.29224	0.000156494	0.29625	Q86T03	PIP4P1	Type 1 phosphatidylinositol 4,5-bisphosphate 4-phosphatase
16.3495	16.5012	16.2011	16.0741	16.3212	15.9944	15.9288	16.0045	15.9329	15.9093	15.9399	15.0892	16.4441	15.9554	15.8289	16.2128	15.7609	15.9087	15.8258	15.8412	15.8756	+	2.82667	0.0072882	0.295771	Q5T0B9	ZNF362	Zinc finger protein 362
17.2792	17.875	17.6309	17.4064	17.1523	16.9588	16.9258	16.9193	16.8215	16.8639	16.608	16.9885	16.7462	16.9656	16.6805	16.7854	16.7464	16.5062	16.6166	16.7151	16.7318		1.64215	0.0560311	0.295753	P61421	ATP6V0D1	V-type proton ATPase subunit d 1
17.521	17.7183	17.7115	17.7043	17.6925	17.296	17.2565	17.1836	17.2506	17.3069	16.7787	16.8108	16.6809	16.7052	16.7379	16.7384	16.5515	16.5841	16.5031	16.5008	16.5777	+	4.06535	0.000995543	0.294909	Q7Z7K6	CENPV	Centromere protein V
21.0989	21.7903	21.1304	21.0599	21.0728	20.6311	20.7573	20.8517	20.3847	20.564	21.4533	21.324	21.7705	21.4973	21.3416	21.4664	21.7975	21.5155	21.3998	21.4141	21.58		1.35968	0.0926802	0.294861	Q8IUE6	HIST2H2AB	Histone H2A type 2-B
15.8448	16.1203	15.6925	15.6166	15.5788	15.4726	15.263	15.6501	15.5519	15.5025	15.7102	15.6682	15.3786	15.3396	15.319	15.2964	14.5845	15.3257	15.0876	14.8174	15.6763	+	3.10208	0.00452815	0.29459	Q9BRV8	SIKE1	Suppressor of IKBKE 1
16.4814	16.8567	17.3908	17.3376	16.9548	16.9878	16.6286	17.2834	16.8214	16.6972	15.9603	NaN	15.9992	15.7949	15.3893	15.879	14.3803	15.7934	15.0986	15.7861	15.3992		1.75886	0.0454934	0.294152	Q9Y2R0	COA3	Cytochrome c oxidase assembly factor 3 homolog, mitochondrial
15.0445	15.1916	15.192	15.3673	15.3061	15.6497	15.6543	15.5533	15.4792	15.5789	13.8298	NaN	13.1188	15.1508	14.3165	14.2103	13.1814	15.4893	13.0195	13.0866	14.0813		0.516457	0.417046	0.292603	B7ZL25	VARS2	VARS2 protein
15.4483	15.3706	15.4498	16.8893	16.2763	15.737	15.7217	15.5332	15.6998	16.269	17.081	16.1463	16.2875	16.3993	15.8695	15.6528	15.7401	15.8383	16.0327	15.9485	15.8162		0.811282	0.248729	0.292414	O75955	FLOT1	Flotillin-1
12.4954	14.715	15.1053	14.3876	14.0241	14.5418	12.6851	14.5121	15.1956	14.417	12.5698	NaN	10.3329	10.9984	NaN	14.1775	NaN	NaN	NaN	11.1981	10.6099		0.242044	0.668605	0.292137	Q9P0S3	ORMDL1	ORM1-like protein 1
15.4944	15.6717	15.6432	15.7613	15.6191	15.2128	15.3396	15.3141	15.2497	15.1929	15.3874	15.7187	16.6383	15.29	15.2975	15.1354	16.0582	15.1294	15.0297	15.3549	15.8135		1.22608	0.117902	0.291509	Q9UKU7	ACAD8	Isobutyryl-CoA dehydrogenase, mitochondrial
16.7981	16.8653	16.7142	16.7997	16.5737	16.4166	16.9358	16.8974	16.4704	16.4817	16.9706	17.4395	17.2311	17.0423	17.0618	17.0397	16.702	16.7547	16.6941	16.867	17.1177	+	5.08991	0.000204323	0.291442	Q9NZD2	GLTP	Glycolipid transfer protein
15.9128	15.6918	15.9831	16.2068	16.0616	15.5119	15.6703	15.4955	15.6069	15.5324	16.3117	16.3072	16.651	16.4088	16.301	16.2378	16.2396	16.2746	16.2478	16.1165	16.1493		2.52091	0.0122497	0.290651	Q9HBE1	PATZ1	POZ-, AT hook-, and zinc finger-containing protein 1
14.6728	NaN	14.5407	14.7226	14.9694	14.1868	14.2881	14.0729	14.3593	14.8118	14.8085	15.6914	15.7377	15.3818	15.3854	15.2482	15.3158	15.14	15.1312	14.7417	15.215		1.72841	0.0482666	0.290507	Q9UK99	FBXO3	F-box only protein 3
17.5	17.7856	17.6092	17.5801	17.5583	17.2103	17.3188	17.1129	17.1036	17.1284	16.7989	16.2268	16.8774	16.7057	16.7107	16.7353	16.7111	16.6253	16.7015	16.5506	16.6634	+	2.66508	0.00962992	0.290256	Q8NC56	LEMD2	LEM domain-containing protein 2
15.678	15.7165	15.5427	15.6008	15.5501	15.3085	15.4004	15.4295	15.2601	15.3047	16.076	15.6647	15.8828	16.1289	16.1067	16.126	15.8812	15.7718	15.8395	15.6963	15.7931	+	5.57882	0.000101255	0.290091	Q9UL26	RAB22A	Ras-related protein Rab-22A
15.2221	15.099	15.1305	15.2627	15.1234	14.4404	15.0807	14.7184	14.645	14.7107	14.6047	14.5432	14.7653	14.7623	14.6285	14.8669	14.5988	14.6027	14.9106	14.5167	15.2148	+	2.93624	0.00598247	0.289888	Q8TBM8	DNAJB14	DnaJ homolog subfamily B member 14
16.3949	16.3463	16.4566	16.6087	16.4185	16.0172	16.1072	16.0657	16.0326	16.079	16.457	16.1442	16.8608	16.5199	16.5053	16.4594	16.3606	16.4658	16.3351	16.2282	16.4156	+	3.50548	0.00239441	0.289618	Q13190	STX5	Syntaxin-5
17.2622	16.9999	17.2972	17.5297	17.3555	16.9467	17.0874	17.056	17.0479	17.1304	17.3058	16.5717	17.3159	17.4117	17.5908	17.5233	17.0262	17.2408	17.0833	17.0611	17.0932	+	3.46611	0.00252984	0.289571	Q9NV56	MRGBP	MRG/MORF4L-binding protein
16.8803	17.1143	16.4632	16.8449	16.5151	16.364	16.3202	16.6543	16.6119	16.4111	16.5931	16.8724	17.0954	16.6255	16.7595	16.7196	16.4283	16.5506	16.5862	16.5331	16.4223		2.4378	0.0139846	0.289009	Q8NEZ5	FBXO22	F-box only protein 22
17.1532	17.4037	17.067	17.1768	17.1475	16.8233	16.6612	16.7705	16.6928	16.732	17.0664	17.184	17.2094	17.2062	17.1164	17.1573	17.0987	17.0754	17.0322	16.9553	16.7923	+	2.84137	0.00709253	0.28831	P49711	CTCF	Transcriptional repressor CTCF
15.9886	15.5797	16.3812	16.4893	16.5767	15.9641	16.1492	16.0965	16.125	15.9232	15.9372	14.4645	15.505	15.8233	15.8527	15.9161	15.1589	15.688	15.3903	15.3373	15.2054		1.51341	0.0705054	0.288107	Q6PIZ9	TRAT1	T-cell receptor-associated transmembrane adapter 1
17.1586	16.9218	17.0241	16.9405	17.0518	16.7798	16.7777	16.8733	16.9052	16.7684	17.5568	17.5718	17.674	17.5183	17.5331	17.466	17.0734	17.4141	17.373	17.1889	17.2133	+	5.24575	0.000166712	0.287911	Q9UBU8	MORF4L1	Mortality factor 4-like protein 1
16.433	16.0156	16.2207	16.4066	16.317	16.1821	15.8828	15.6931	15.8902	15.8873	16.9065	16.6719	16.8068	16.8314	16.9889	16.7865	16.6747	16.7135	16.7003	16.6758	16.68	+	3.40049	0.00283164	0.287649	Q99490	AGAP2	Arf-GAP with GTPase, ANK repeat and PH domain-containing protein 2
15.9873	15.9184	15.4864	15.1676	15.5881	15.5636	15.5166	15.7106	15.0199	15.5473	15.6323	NaN	16.1928	15.4506	15.2821	13.6799	13.947	15.5531	14.787	14.3554	14.7561		0.643831	0.334313	0.286879	Q9H5K3	POMK	Protein O-mannose kinase
15.8207	15.7856	15.7723	15.799	15.6209	15.3233	15.4953	15.47	15.2024	15.4175	15.5004	15.9344	15.1938	15.4841	15.3883	15.3643	14.7584	15.211	15.2991	14.8924	15.1546	+	4.64877	0.000403854	0.286869	Q9H813	TMEM206	Transmembrane protein 206
22.2161	21.4715	22.4022	22.7413	22.6641	21.9035	21.9525	21.9221	22.2061	21.9858	22.2265	21.4623	22.4748	22.1746	22.3282	21.8531	21.5795	22.2937	22.3354	21.9842	21.9145		1.40305	0.0858519	0.286861	P0CG38	POTEI	POTE ankyrin domain family member I
17.4503	17.2738	17.3023	17.4289	17.3766	17.5147	17.4688	17.6853	17.8035	17.6408	16.2645	17.0697	16.1355	16.4702	16.4327	16.4329	15.5009	15.7192	15.6763	15.4975	15.4556		0.77899	0.263391	0.285943	Q8N1K5	THEMIS	Protein THEMIS
16.5571	16.4382	16.883	16.7541	16.8804	16.5539	16.5143	16.5075	16.5007	16.3244	16.0712	16.4694	16.1715	16.0673	16.4171	16.1303	15.6205	15.9937	16.1006	15.7951	15.7907	+	2.99259	0.00541847	0.285706	P17252	PRKCA	Protein kinase C alpha type
17.1264	17.1711	17.1461	17.1168	17.0917	16.7963	16.9197	16.665	16.6657	16.7449	16.8492	16.539	17.2031	17.2356	16.8629	17.191	16.9004	16.8832	17.0687	16.7862	16.822	+	3.3392	0.00315902	0.285326	Q14781	CBX2	Chromobox protein homolog 2
17.3643	17.4594	17.4484	17.4341	17.2567	16.9612	17.1428	16.978	17.1449	16.9671	17.5427	17.2239	17.7645	17.5428	17.4734	17.7227	17.4756	17.4536	17.4375	17.4033	17.7118	+	3.30607	0.00330908	0.28509	Q8IXM2	BAP18	Chromatin complexes subunit BAP18
15.8606	16.9324	15.6282	15.5828	15.6534	16.3706	15.2466	16.0052	15.3548	15.4911	16.8035	18.5282	15.7161	16.3696	16.4314	16.6769	16.0709	15.9949	16.6012	16.2699	16.7934		0.979431	0.184384	0.285008	Q05BQ5	MBTD1	MBT domain-containing protein 1
14.6407	12.7066	16.41	16.5677	16.736	15.0127	15.7454	15.0131	14.6061	15.1553	16.1804	15.7005	16.1541	16.992	17.4822	16.7067	15.922	17.4312	16.9416	16.5323	16.0519		0.319654	0.585174	0.284905	O75264	SMIM24	Small integral membrane protein 24
18.2186	18.1962	18.0901	18.046	18.0782	17.9395	17.8206	17.8343	17.9166	17.8153	18.5813	18.3514	18.415	18.338	18.1612	18.3699	18.2052	18.0948	18.0718	18.0987	18.0624	+	4.6392	0.000406632	0.284888	P62873	GNB1	Guanine nucleotide-binding protein G(I)/G(S)/G(T) subunit beta-1
15.0595	15.1448	15.176	15.2179	14.7788	14.8288	15.1596	14.6686	14.9136	14.9734	14.8922	14.1528	15.1954	14.9042	15.4486	14.695	14.5467	15.2615	15.5374	14.5626	14.6194		2.11714	0.0241343	0.284761	Q96RL1	UIMC1	BRCA1-A complex subunit RAP80
26.437	26.7192	26.5739	26.4886	26.4609	25.887	25.9077	25.9292	25.8981	25.9086	25.8674	25.6317	26.0188	25.8333	25.7841	25.8405	26.0747	25.8808	25.9624	25.8672	25.9278		1.39936	0.0863532	0.28459	P16401	HIST1H1B	Histone H1.5
15.1237	15.3207	14.9731	14.7804	15.0129	14.717	14.4616	14.4859	14.6341	14.1076	14.8856	NaN	NaN	14.8346	14.6126	15.3705	14.7857	14.6677	14.9808	15.1115	15.2151		1.17685	0.128815	0.284584	P22083	FUT4	Alpha-(1,3)-fucosyltransferase 4
15.3376	15.7949	15.5329	15.7495	15.6668	15.4149	15.6398	15.1911	15.2245	15.4261	15.295	NaN	14.5075	15.4875	15.2189	15.4078	14.7874	15.1876	15.2381	14.8163	14.5599		1.81136	0.0414516	0.284258	Q14BN4	SLMAP	Sarcolemmal membrane-associated protein
16.8314	16.9977	16.9141	17.0116	16.885	16.6623	16.8575	16.5986	16.636	16.6848	16.1169	15.8133	16.1838	16.2513	15.7574	15.7847	15.5916	15.7165	15.892	15.7904	15.5042	+	3.41529	0.00276501	0.283961	Q99943	AGPAT1	1-acyl-sn-glycerol-3-phosphate acyltransferase alpha
17.6847	17.8424	17.6488	17.6443	17.6587	17.1535	17.2463	17.1246	17.047	17.1833	17.134	17.1299	17.6083	17.4042	17.3637	17.2982	17.3546	17.3413	17.3008	17.2325	17.336		1.81554	0.0411349	0.283952	Q9C0E8	LNPK	Endoplasmic reticulum junction formation protein lunapark
15.6818	15.7468	15.7339	15.7421	15.6737	15.4589	15.6792	15.4056	15.4052	15.4114	15.1791	14.5894	14.9794	15.3041	14.9359	15.1316	14.6559	15.2149	15.2809	14.8425	14.8395	+	4.88619	0.000277685	0.283885	Q15326	ZMYND11	Zinc finger MYND domain-containing protein 11
17.7445	17.7513	17.6043	17.7511	17.6472	17.1335	17.2524	17.2488	17.2471	17.0921	18.1166	18.2947	18.4122	18.0066	18.1956	18.4391	18.257	17.867	18.0222	18.1189	18.1234		2.53164	0.0120496	0.283844	O14646	CHD1	Chromodomain-helicase-DNA-binding protein 1
16.5624	16.5199	16.5115	16.2684	16.0371	16.1259	16.0787	15.8146	15.3754	16.1733	16.1402	18.4378	16.4142	16.2294	16.1858	16.0498	NaN	15.9853	15.8954	16.5403	15.4933	+	3.18529	0.00395711	0.282337	O95490	ADGRL2	Adhesion G protein-coupled receptor L2
13.8668	NaN	13.5487	13.8566	13.2342	13.464	13.6181	NaN	13.7906	13.6862	15.0717	14.6593	14.8957	15.041	15.0046	15.0605	14.077	14.5373	14.6129	14.4612	14.4861		1.38382	0.0888575	0.282324	Q01432	AMPD3	AMP deaminase 3
16.2964	16.4795	16.562	16.4313	16.3945	15.9513	16.1669	16.0558	16.0663	16.1606	16.2874	15.461	15.8698	16.2383	16.2286	16.0683	15.8093	16.0837	16.0225	15.941	15.883	+	3.47906	0.00249436	0.281976	Q9BRR6	ADPGK	ADP-dependent glucokinase
15.4306	15.7073	15.3322	15.168	15.4423	14.9928	14.8642	15.1579	15.3946	15.006	15.728	15.0578	15.3587	15.0046	14.7951	14.9466	15.0129	15.1188	15.3292	14.9848	14.9604		1.71626	0.0493011	0.281935	Q8IWA4	MFN1	Mitofusin-1
14.3669	14.5369	15.3684	14.6743	14.6246	13.9175	14.3341	NaN	NaN	14.1268	15.1299	15.4249	15.4767	15.0926	14.7675	13.7262	14.034	14.8621	14.8537	14.9169	15.1628		0.753781	0.276067	0.281935	Q8IVW6;Q99856	ARID3B;ARID3A	AT-rich interactive domain-containing protein 3B;AT-rich interactive domain-containing protein 3A
16.2397	16.1112	16.3069	15.9462	16.0901	16.1037	15.9869	15.7005	15.8035	15.6293	15.9747	14.9106	15.6933	15.8074	15.9877	15.9675	15.4982	15.7048	15.9741	15.546	15.6581	+	3.88983	0.00129679	0.281637	Q8NBZ0	INO80E	INO80 complex subunit E
15.6447	15.8921	16.2253	15.8569	15.1893	15.3417	15.4649	14.6806	15.1903	15.5048	15.2531	17.0157	15.0566	15.9314	15.2815	15.3467	15.4347	15.412	14.8063	15.2307	14.9615		1.41984	0.0833884	0.281563	Q7Z5P4	HSD17B13	17-beta-hydroxysteroid dehydrogenase 13
16.2472	16.403	16.1326	16.1571	16.1895	15.9211	15.5909	15.3898	16.2234	15.5801	15.781	15.3452	16.0815	16.1857	16.0107	16.117	16.121	16.1075	15.7773	15.9901	16.1178		1.30008	0.103121	0.281341	Q9HCU9	BRMS1	Breast cancer metastasis-suppressor 1
18.817	19.2852	19.0279	19.1135	18.9749	18.8321	18.7868	18.6142	18.6183	18.6926	19.3434	19.0758	19.1556	18.8444	18.9085	19.2498	19.2892	19.0769	18.7868	18.8899	18.6612	+	2.80522	0.00759229	0.280751	P13473	LAMP2	Lysosome-associated membrane glycoprotein 2
13.1732	NaN	13.8373	14.3743	13.4922	13.1287	13.7205	13.6188	13.607	14.4829	15.1124	NaN	14.9172	15.308	15.5022	14.8558	14.2925	15.0845	15.146	14.7151	14.5358		1.14328	0.137378	0.280251	Q13137	CALCOCO2	Calcium-binding and coiled-coil domain-containing protein 2
14.81	15.0732	14.7496	14.7982	14.9648	15.1394	14.506	14.4479	14.4688	15.4719	15.1854	17.0664	15.0494	14.7434	14.82	15.1851	14.9734	14.3523	14.6468	NaN	15.6027	+	2.9051	0.00632655	0.279843	Q8IW45	NAXD	ATP-dependent (S)-NAD(P)H-hydrate dehydratase
15.9231	15.9968	15.5401	15.2587	15.7789	15.6406	15.4496	15.7234	15.271	15.3994	16.39	16.0995	16.4648	16.2598	16.2721	16.5025	16.2636	16.0523	16.0682	16.0654	16.1682		2.56449	0.0114771	0.279802	Q9UJU2	LEF1	Lymphoid enhancer-binding factor 1
15.8843	15.9165	15.7456	15.8112	15.8172	15.5554	15.5964	15.495	15.3296	15.7723	NaN	NaN	NaN	8.7707	NaN	NaN	NaN	NaN	NaN	NaN	NaN	+	3.13458	0.00428336	0.279575	Q5VWC8	HACD4	Very-long-chain (3R)-3-hydroxyacyl-CoA dehydratase 4
16.2989	16.2455	16.1255	15.9749	16.2202	15.4211	15.4052	15.3934	15.051	15.6482	18.0972	17.7373	18.0254	17.9217	17.9956	17.886	18.2565	17.9846	18.0557	18.2989	18.1944		0.897312	0.21277	0.279321	P28074	PSMB5	Proteasome subunit beta type-5
18.9569	18.9158	18.9003	19.0158	19.0692	18.5297	18.3961	18.5903	18.5308	18.5733	19.1227	18.4891	19.2395	19.0763	19.1125	19.1055	19.2364	19.0973	19.0135	18.7792	18.975	+	3.05094	0.00491626	0.279265	P35613	BSG	Basigin
19.057	18.8635	18.8406	18.8716	18.8859	18.6096	18.4172	18.525	18.6939	18.5131	19.0037	19.21	19.0789	19.0196	19.2009	19.1127	18.8603	18.892	18.9036	18.9898	19.0208	+	4.06848	0.000990397	0.279115	O95319	CELF2	CUGBP Elav-like family member 2
17.5928	17.4573	17.5803	17.789	17.5088	17.827	17.5144	17.623	17.5473	17.3201	17.3909	17.794	17.835	17.6152	17.6848	17.8606	17.2459	17.1582	17.1091	17.1435	17.2292		1.81298	0.0413162	0.278747	Q01658	DR1	Protein Dr1
19.2068	19.1237	18.9872	19.0149	19.1461	18.7622	18.8005	18.7105	18.8025	18.7832	19.1076	18.9191	19.3037	19.1681	19.3026	19.2545	19.0635	18.9543	18.9667	19.1881	18.983	+	5.30056	0.000154355	0.278443	P50995	ANXA11	Annexin A11
16.7048	17.1825	16.9788	16.8296	16.6772	16.3947	16.4376	16.0098	16.4537	16.5307	16.5047	17.0031	16.5835	16.8372	16.4378	16.5084	16.445	16.4735	16.3339	16.4546	16.5838		2.27272	0.0185647	0.278356	P51159	RAB27A	Ras-related protein Rab-27A
19.2333	19.5258	19.0445	18.3083	18.7958	19.1473	18.6961	18.8841	19.0637	19.3555	19.2851	21.2613	19.6424	19.131	19.3244	19.3038	18.8591	18.5213	18.6755	18.6991	18.8986		0.938708	0.197705	0.27805	P50238	CRIP1	Cysteine-rich protein 1
15.7114	15.8705	15.8879	15.5754	15.4981	15.4027	15.4171	15.1626	15.1023	15.3901	15.8597	16.1751	16.0015	15.9781	15.69	15.8416	15.3739	15.7079	15.6372	15.4121	15.6909	+	3.64145	0.00191556	0.27773	P05166	PCCB	Propionyl-CoA carboxylase beta chain, mitochondrial
15.7292	16.0866	16.174	16.132	15.6651	15.9088	15.8494	15.6463	15.4543	15.6114	16.1666	16.3658	16.5546	16.6855	16.2327	16.3277	16.0572	16.1275	16.151	16.4235	16.28		2.49104	0.0128073	0.27675	P50440	GATM	Glycine amidinotransferase, mitochondrial
17.0313	17.2366	17.0037	17.063	17.1236	16.8207	16.787	16.6511	16.6501	16.7416	17.7053	17.302	17.8547	17.6601	17.5634	17.5844	17.5333	17.4709	17.4581	17.4694	17.5585	+	4.17094	0.000827682	0.276372	O95571	ETHE1	Persulfide dioxygenase ETHE1, mitochondrial
18.2887	18.6687	18.4374	18.4608	18.423	17.9449	17.988	17.9432	17.9552	18.1168	18.4846	18.6599	18.6921	18.5685	18.5778	18.6427	18.5925	18.5413	18.4969	18.5001	18.545		2.08591	0.0254984	0.276133	P61009	SPCS3	Signal peptidase complex subunit 3
15.0392	14.9423	15.6673	15.3572	15.535	14.7702	15.0373	15.1689	15.0102	15.0062	14.8323	14.1263	15.0433	14.523	14.9677	14.8339	14.4059	15.1645	15.1763	14.5863	13.1031		2.18755	0.0214124	0.275876	Q99942	RNF5	E3 ubiquitin-protein ligase RNF5
16.4758	16.5556	16.3714	16.4193	16.5265	16.3034	16.2998	16.2	16.2927	16.3429	16.1985	14.6425	16.2744	16.3047	16.3782	16.1226	15.7388	15.8748	16.1299	16.187	15.4072	+	3.84242	0.00137476	0.275422	P06127	CD5	T-cell surface glycoprotein CD5
17.1285	17.0723	17.2071	17.2691	17.1828	16.82	17.0257	17.0723	17.1333	17.0229	18.6391	18.6676	18.7185	18.5024	18.7298	18.6796	18.2795	18.1813	18.1573	18.2509	18.3163	+	3.44223	0.00263188	0.274649	Q00169	PITPNA	Phosphatidylinositol transfer protein alpha isoform
17.9401	18.2307	17.7438	17.711	17.747	17.5119	17.337	17.5341	17.3527	17.4351	17.4724	17.7925	17.7077	17.5425	17.5141	17.6215	17.6112	17.3196	17.4695	17.4443	17.4619		2.30217	0.0177259	0.274562	O43815	STRN	Striatin
14.2499	14.6501	14.7557	14.6402	14.666	14.373	14.5751	14.3253	14.3916	14.5942	15.1063	14.3415	14.9059	14.922	14.8592	14.8693	14.5304	14.7619	14.5279	14.5863	14.7196	+	3.25305	0.00358751	0.273517	Q9NRG7	SDR39U1	Epimerase family protein SDR39U1
14.7347	15.1808	14.8262	14.6045	15.0522	14.74	14.9861	14.9629	14.9994	14.2591	15.1063	14.1902	15.2971	15.0921	15.0205	15.4206	13.9514	15.3527	14.2964	14.5585	14.8167		1.14933	0.135878	0.272795	B7ZAQ6;P0CG08	GPR89A;GPR89B	Golgi pH regulator A;Golgi pH regulator B
22.947	22.6551	23.5324	23.5753	23.4445	22.6319	22.7221	22.9785	22.7748	22.8152	23.1442	23.0817	22.9302	23.1783	23.5322	23.2152	23.1113	23.3996	23.0629	23.1771	22.9319		1.37555	0.0900572	0.272378	P22626	HNRNPA2B1	Heterogeneous nuclear ribonucleoproteins A2/B1
17.8431	17.9874	17.8586	17.7578	17.8138	17.6064	17.5692	17.4742	17.4336	17.5457	17.9552	17.3921	17.932	17.8247	17.8191	17.807	17.6055	17.6293	17.7584	17.5987	17.7396	+	5.63823	9.53165e-05	0.272373	Q9Y2Q3	GSTK1	Glutathione S-transferase kappa 1
13.1837	13.6287	14.7642	14.5566	14.1785	13.2866	13.7661	13.6272	13.8192	13.939	14.9676	13.9971	14.7653	14.8585	14.8287	14.7104	14.5792	15.087	15.1215	13.9618	14.5476		1.07739	0.153995	0.271536	O95229	ZWINT	ZW10 interactor
14.2014	14.28	14.4099	14.7148	14.1903	13.7987	14.4269	13.974	14.2768	14.1176	14.0539	NaN	14.2939	13.8307	13.911	14.304	13.7776	14.1584	13.9273	13.6239	12.9441		2.60522	0.0107429	0.271413	Q9NVH0	EXD2	Exonuclease 3'-5' domain-containing protein 2
14.8982	14.6582	14.9398	14.9332	14.9769	14.6221	14.5591	14.7299	14.6988	14.6229	14.6513	14.6481	14.35	14.5622	14.7648	14.6478	13.7234	14.5377	13.7906	14.4923	14.3109	+	3.89115	0.00129679	0.271351	Q12802	AKAP13	A-kinase anchor protein 13
17.5708	17.367	17.2603	17.1945	17.2131	16.9063	16.932	16.937	17.0394	17.0332	17.6617	17.7719	17.8966	17.6386	17.6222	17.8688	17.4777	17.5304	17.5801	17.7359	17.6142	+	2.96635	0.00564521	0.270837	Q08117	AES	Amino-terminal enhancer of split
16.3383	16.503	16.4028	16.394	16.273	16.0999	16.078	15.6834	15.8422	15.954	16.1392	15.9321	16.0864	16.125	16.1072	16.1777	15.841	15.9903	16.1141	16.0142	16.0539	+	3.02997	0.00510014	0.270558	O14657	TOR1B	Torsin-1B
15.6018	15.4035	15.6826	15.8109	15.4404	14.8725	15.3338	15.3082	15.6546	15.4139	14.7259	12.9505	14.6985	14.4032	14.5518	14.5523	14.4926	13.8915	14.333	14.1371	14.2994	+	3.67228	0.00183279	0.270432	Q9NPB0	SAYSD1	SAYSvFN domain-containing protein 1
19.9321	20.1978	20.0007	19.9876	20.0189	19.6069	19.711	19.5925	19.6634	19.6219	20.0222	20.2023	20.1659	20.0447	20.1339	20.1	20.1034	19.9411	19.958	19.9706	19.9121	+	3.28682	0.00340305	0.27041	Q02880	TOP2B	DNA topoisomerase 2-beta
18.7482	18.6781	19.1585	19.2523	19.1238	18.4308	18.646	18.5349	18.5264	18.5223	18.6496	18.5411	18.2786	18.6527	18.8315	18.6195	18.3495	18.7045	18.6024	18.5327	18.4932		1.70534	0.0502188	0.269754	Q15287	RNPS1	RNA-binding protein with serine-rich domain 1
20.1431	20.3519	20.3148	20.3034	20.3009	19.8909	19.9328	19.786	19.7204	19.9783	20.1462	19.7409	20.019	20.0807	20.0705	20.063	19.9284	20.0211	20.0033	19.8804	19.9207	+	3.67596	0.00182008	0.269682	P04844	RPN2	Dolichyl-diphosphooligosaccharide--protein glycosyltransferase subunit 2
16.4221	16.3972	16.6946	16.7052	16.7719	16.2309	16.3454	16.1076	16.0013	16.2035	15.6103	16.5771	16.3463	16.1064	15.2733	15.9338	16.2712	15.53	15.5756	15.7094	15.9314		1.5228	0.0691076	0.26964	Q8IVS2	MCAT	Malonyl-CoA-acyl carrier protein transacylase, mitochondrial
11.7205	11.8455	11.4827	11.1538	11.628	11.8314	11.0108	11.9773	10.9177	11.262	11.809	11.285	12.225	11.2655	11.7049	11.8691	11.6274	11.3855	11.5402	11.8443	11.3666		1.76019	0.045416	0.26929	Q8N357	SLC35F6	Solute carrier family 35 member F6
17.6978	17.674	17.4565	16.8862	17.4896	17.2807	17.1896	17.1356	17.0284	17.1225	16.1602	15.7906	16.6635	16.2272	16.2061	16.5786	16.1101	16.134	16.2901	16.2501	15.1333		1.91838	0.0344573	0.269189	P07686	HEXB	Beta-hexosaminidase subunit beta
19.5853	19.5968	19.3615	19.6328	19.4501	19.1376	19.1374	19.1156	19.0567	19.1438	19.172	19.7905	19.5846	19.3157	19.3244	19.3864	19.3256	19.2061	19.1839	19.2267	19.2028	+	3.01089	0.005246	0.269182	P09874	PARP1	Poly [ADP-ribose] polymerase 1
15.8184	15.8898	16.04	15.7758	15.7924	15.7055	15.6502	15.6656	15.5911	15.6253	15.6849	14.9958	15.7188	15.8352	15.5699	15.7596	15.3895	15.0999	15.7549	15.6355	15.1488	+	4.42691	0.000569265	0.268633	Q6P1M0	SLC27A4	Long-chain fatty acid transport protein 4
16.1937	16.366	16.1461	16.0379	16.09	15.957	15.9879	16.016	16.0561	16.0023	15.3986	15.5888	15.6167	15.8186	15.8706	15.7658	15.3494	15.2546	15.4997	15.2029	15.3215	+	2.8436	0.00706228	0.26853	Q9Y228	TRAF3IP3	TRAF3-interacting JNK-activating modulator
15.7773	15.2443	15.9579	15.7772	15.8573	15.6496	15.441	15.1083	15.443	15.4685	15.8616	16.1114	16.2335	15.9479	16.1062	15.95	15.7592	15.5822	15.823	15.9449	15.7632		2.5296	0.0120977	0.268192	Q13033	STRN3	Striatin-3
20.7376	20.4193	21.2201	21.4863	21.0585	20.7524	20.6584	20.7871	20.81	20.8838	21.027	21.4691	21.2816	21.048	21.3215	21.1324	20.8235	21.0903	20.8355	20.789	20.7651		1.69479	0.0510428	0.267938	P63104	YWHAZ	14-3-3 protein zeta/delta
17.5565	17.1825	17.2655	17.357	17.2507	16.9921	17.0393	17.1125	17.0798	17.1217	17.9545	17.586	17.94	17.8633	17.9763	18.0975	17.5156	17.5537	17.6732	17.6917	17.7799	+	4.37066	0.00061575	0.267899	Q9UJ70	NAGK	N-acetyl-D-glucosamine kinase
18.0982	18.2194	18.0099	18.0046	17.9683	17.6059	17.503	17.6166	17.4848	17.6186	17.5277	17.4123	17.6167	17.5447	17.4783	17.6992	17.7383	17.487	17.4509	17.4918	17.5964		2.46281	0.0134511	0.267874	Q8WXH0	SYNE2	Nesprin-2
18.3672	18.3049	18.2606	18.4545	18.4252	18.1608	17.9684	17.9414	18.1514	18.2243	18.9165	19.0596	19.1912	18.9966	19.0585	18.9202	18.8361	18.6518	18.6736	18.8186	18.6925	+	4.50291	0.000503378	0.267616	P83916	CBX1	Chromobox protein homolog 1
16.7787	16.7927	17.0101	17.1804	17.0252	16.5144	16.6239	16.5058	16.4806	16.6138	16.7992	16.9473	16.6908	16.8606	16.8564	16.8174	16.6677	16.8305	16.8348	16.7129	16.7028		2.38234	0.0153903	0.267454	Q68CP9	ARID2	AT-rich interactive domain-containing protein 2
14.654	15.0214	15.0532	14.2565	14.8815	14.0648	14.6488	14.6696	14.9004	14.7586	15.5533	NaN	15.0501	15.1245	15.4562	15.4842	14.9703	14.859	15.269	14.9027	14.8028		1.58226	0.0620952	0.267302	Q9UII5	ZNF107	Zinc finger protein 107
18.8423	18.9032	18.6338	18.5267	18.6095	18.4989	18.3312	18.4674	18.331	18.3944	18.3495	17.6276	18.3915	18.266	18.4561	18.4113	18.1383	18.112	18.1785	18.1497	18.3922	+	4.05984	0.000997992	0.266919	P53634	CTSC	Dipeptidyl peptidase 1
14.6333	17.3917	17.8946	18.2321	16.5319	16.8567	15.42	16.4738	14.9824	16.6938	16.5448	14.4887	18.1884	16.5319	16.6971	15.0377	16.1939	16.5609	17.9917	16.5292	16.3874		0.292196	0.613772	0.266859	Q9BUR4	WRAP53	Telomerase Cajal body protein 1
15.2667	15.0634	14.1704	15.1751	NaN	14.7685	14.0267	NaN	14.6877	14.8889	14.4906	14.9121	13.1506	14.1329	13.4433	13.7159	14.847	13.4594	12.1069	13.6275	12.716		0.841446	0.235834	0.266603	O75563	SKAP2	Src kinase-associated phosphoprotein 2
16.8664	16.9843	16.9967	16.8973	16.9648	16.5352	16.6159	16.5323	16.4132	16.4483	16.6372	16.4028	16.3752	16.6253	16.6021	16.6252	16.4888	16.3185	16.5119	16.4249	16.4495	+	3.06686	0.00478337	0.266577	O95696	BRD1	Bromodomain-containing protein 1
14.8018	14.7616	15.1965	15.1842	14.8521	14.4666	14.7577	14.5107	14.6163	14.8324	15.0582	13.8354	14.9505	14.9748	14.9898	14.7951	14.6754	14.6811	14.8752	14.7646	14.8126	+	2.99698	0.00538412	0.266023	Q8NCN4	RNF169	E3 ubiquitin-protein ligase RNF169
18.3628	18.1257	18.0375	18.0155	18.1164	17.7635	17.7185	17.5871	17.6492	17.8382	17.8088	17.8345	18.109	17.721	17.9356	18.0302	17.8021	17.6781	17.7459	17.8061	17.8584		2.52438	0.0121829	0.265942	Q13576	IQGAP2	Ras GTPase-activating-like protein IQGAP2
15.7986	15.7135	15.2544	15.5491	15.9582	15.4616	15.3298	15.3291	15.3215	15.2214	15.1675	15.5486	15.1801	15.2712	15.3626	15.1656	14.4564	15.0427	15.3515	14.9784	15.0232	+	2.66624	0.00962682	0.26594	Q96CB8	INTS12	Integrator complex subunit 12
18.8838	19.3135	19.2202	19.095	18.9232	18.5477	18.6418	18.5191	18.4121	18.5539	18.9687	19.0659	18.7811	18.9665	18.9604	18.9709	18.9376	18.9924	18.9408	18.8506	18.9147		1.56693	0.0637438	0.265677	P67812	SEC11A	Signal peptidase complex catalytic subunit SEC11A
15.5887	15.5166	15.336	15.4798	15.6176	14.9767	14.2256	15.5942	15.0131	15.2514	15.1915	15.0079	15.0007	15.3043	15.4636	15.2828	15.0469	15.4162	15.3388	15.213	15.0578		1.84292	0.0392285	0.26511	Q8WUZ0	BCL7C	B-cell CLL/lymphoma 7 protein family member C
14.0276	13.7574	14.6003	14.6148	14.7288	14.2079	14.519	14.1836	14.4177	14.193	13.8916	13.5394	13.7541	13.9475	14.2958	13.9154	13.569	14.8491	14.078	13.4922	13.2287		1.43276	0.0813831	0.2649	Q8NE01	CNNM3	Metal transporter CNNM3
15.3068	15.6036	14.3074	15.2628	15.1256	15.5429	15.1335	15.4628	15.6016	15.6588	13.6437	NaN	15.1669	13.3634	12.7618	13.5579	12.1991	12.7473	13.435	12.7084	14.1108		0.377054	0.531696	0.264883	O43819	SCO2	Protein SCO2 homolog, mitochondrial
17.0005	17.2655	16.979	17.0809	16.9664	16.4536	16.7568	16.6992	16.7382	16.6527	16.8416	16.6387	16.8303	16.658	16.7343	16.8018	16.7185	16.6553	16.5211	16.6034	16.5602	+	3.69438	0.00176049	0.264522	Q8IZ81	ELMOD2	ELMO domain-containing protein 2
18.9599	18.9917	18.8302	18.7497	18.7803	18.3457	18.2868	18.3756	18.3444	18.339	18.3786	18.8156	18.6169	18.4952	18.4724	18.4183	18.5907	18.3178	18.2214	18.4653	18.4987		1.79122	0.04279	0.264456	P19367	HK1	Hexokinase-1
21.164	20.7202	20.7776	20.763	20.8245	20.3715	20.3393	20.4672	20.4	20.4656	20.4632	20.6632	20.6253	20.5176	20.5134	20.5174	20.5436	20.3937	20.3625	20.4496	21.047		2.22596	0.0200233	0.263812	P84090	ERH	Enhancer of rudimentary homolog
16.332	15.8966	16.0434	16.2904	15.9803	16.0516	15.9255	15.779	16.0306	16.0063	16.1037	16.6973	15.897	16.4858	16.696	16.0956	15.7729	15.8308	16.1019	15.4898	16.5809		1.64055	0.0561659	0.263512	O95786	DDX58	Probable ATP-dependent RNA helicase DDX58
18.4218	17.897	17.5774	16.9819	17.1735	18.9232	16.8351	17.033	17.628	17.4893	NaN	NaN	18.4566	18.25	18.8386	18.6869	NaN	NaN	17.9151	18.318	NaN		0.88568	0.217618	0.263447	P08567	PLEK	Pleckstrin
15.7914	15.9394	15.9378	15.9694	15.8472	15.4814	15.4569	15.3552	15.3385	15.5486	15.0071	14.7695	14.9966	14.9268	14.9349	14.8919	14.8651	14.9934	15.0928	14.7849	14.7929	+	2.67082	0.00954825	0.263242	Q96KM6	ZNF512B	Zinc finger protein 512B
16.449	16.6216	16.5877	16.3742	16.3134	15.962	NaN	16.2061	NaN	16.3629	16.6829	NaN	16.6347	NaN	16.9844	16.6037	NaN	NaN	NaN	NaN	16.2538		1.93784	0.033365	0.263078	O00462	MANBA	Beta-mannosidase
15.7943	15.7508	15.6435	15.6385	15.6606	15.4908	15.3538	15.4279	15.3034	15.3216	15.3857	14.9451	15.2789	15.347	15.1982	15.4836	15.1311	15.3372	15.3184	15.0162	15.1563	+	4.14024	0.000876998	0.263056	Q9NQV6	PRDM10	PR domain zinc finger protein 10
15.1268	15.0721	15.6017	15.3234	15.3558	15.0234	15.0282	15.2901	15.0117	15.0961	14.9892	15.043	15.4222	14.8478	14.8975	15.3693	14.8473	15.1224	14.9818	14.6538	14.813		2.26584	0.0187585	0.26283	P56270	MAZ	Myc-associated zinc finger protein
13.9779	14.11	13.6557	13.6853	13.258	14.1724	14.0928	13.9526	13.8456	14.0749	13.6382	14.4647	12.9484	13.3235	13.6375	13.5314	12.553	12.954	12.0529	12.2043	13.4812		0.578187	0.375024	0.262642	Q8TCU6	PREX1	Phosphatidylinositol 3,4,5-trisphosphate-dependent Rac exchanger 1 protein
NaN	NaN	NaN	NaN	NaN	NaN	NaN	NaN	NaN	NaN	15.2471	14.445	15.5413	15.3275	15.076	15.6595	15.1079	14.9988	15.3464	15.0172	15.1507		1.18569	0.126882	0.262375	P50452;P50453	SERPINB8;SERPINB9	Serpin B8;Serpin B9
16.3783	16.6521	16.6946	16.0145	16.509	16.2701	15.9353	15.9905	15.7443	16.2809	16.8264	16.6123	16.9118	16.7495	16.5727	17.1751	17.2017	16.7008	16.6544	17.2014	16.7824		1.57121	0.0632648	0.261955	Q9NWW5	CLN6	Ceroid-lipofuscinosis neuronal protein 6
15.9758	16.1176	16.2406	15.9236	15.9223	15.704	15.8621	15.8872	15.9553	15.8429	16.6251	16.1222	16.1173	16.7116	16.1455	16.043	15.8797	15.9799	16.0049	16.0816	15.8435		2.06716	0.0263301	0.26124	Q12872	SFSWAP	Splicing factor, suppressor of white-apricot homolog
15.8716	15.776	15.8903	15.8126	15.8153	15.6401	15.8585	15.6837	15.7939	15.7426	15.4074	14.9427	16.5276	15.9419	15.9702	15.5542	15.6357	15.9721	15.4488	15.4129	15.2013		1.40268	0.0858916	0.261037	Q71SY5	MED25	Mediator of RNA polymerase II transcription subunit 25
14.6729	14.3049	14.8134	14.7202	14.4504	14.0093	14.6131	14.7324	14.3289	14.1896	14.5627	13.5605	14.5926	13.9224	14.2779	13.7569	14.4991	13.6713	13.6307	13.964	14.4242		1.74306	0.0469203	0.260982	Q9H2Y7	ZNF106	Zinc finger protein 106
17.4903	17.6408	17.8933	17.9213	17.7572	17.5638	17.3383	17.5321	17.4777	17.6108	19.2924	18.6236	18.6049	19.1524	19.2037	19.2159	18.4708	18.824	18.8367	18.7804	18.6541		2.26013	0.0189264	0.260933	P04179	SOD2	Superoxide dismutase [Mn], mitochondrial
17.5025	17.7122	17.4654	17.385	17.35	17.0516	16.9617	17.065	16.9751	16.8965	17.5062	17.0062	17.8856	17.7969	17.3688	17.8707	17.9563	17.6306	17.2665	17.8844	17.6718		1.53755	0.06729	0.260876	Q9UQ90	SPG7	Paraplegin
14.547	14.4801	14.8096	15.5111	14.9577	14.6269	15.0231	14.6881	14.5419	14.6275	13.6159	NaN	13.51	14.2978	14.2392	14.2946	13.491	14.3876	13.8431	13.7037	13.4034		1.23208	0.116654	0.260727	Q6UWU4	C6orf89	Bombesin receptor-activated protein C6orf89
19.2697	19.243	19.2203	19.3657	19.3819	18.7681	18.7545	18.7416	18.7735	18.726	18.3375	18.5173	18.3191	18.2237	18.1618	19.0987	18.4494	17.9283	18.6862	18.4653	18.1846		1.17873	0.128495	0.260189	Q08722	CD47	Leukocyte surface antigen CD47
14.8063	14.9302	14.8001	14.8202	14.5275	14.4078	15.5199	14.5888	14.6548	14.8027	14.6363	13.686	14.4569	14.499	14.1661	14.5968	13.6369	13.7329	14.2044	14.0734	14.0755		2.38988	0.0151902	0.259822	Q8IV08	PLD3	Phospholipase D3
16.0558	15.874	16.3392	16.4482	16.4018	15.6261	15.9335	15.9493	15.9221	15.8313	16.3046	15.8277	16.3364	16.4215	16.6061	16.346	16.0892	16.3983	16.2927	16.185	15.9456	+	2.72715	0.00860272	0.259804	Q9ULX6	AKAP8L	A-kinase anchor protein 8-like
16.5708	16.4651	16.6869	16.7057	16.7048	16.4401	15.8143	16.1775	16.2642	16.1268	16.7121	16.9431	16.9492	16.8812	16.818	16.8505	16.7719	16.7827	16.6488	17.0273	16.757		2.3333	0.0167558	0.259747	Q15286	RAB35	Ras-related protein Rab-35
16.0798	15.5052	15.8708	16.1074	16.796	15.3783	15.4395	15.4892	16.8437	16.7071	17.1007	15.8673	16.6297	16.3994	17.4577	16.3612	16.8531	17.0003	15.6608	16.9833	15.8661		0.750713	0.27734	0.25963	Q9UKA9	PTBP2	Polypyrimidine tract-binding protein 2
17.4898	17.4371	17.8228	17.6847	17.2689	17.0741	17.6344	17.1119	17.1283	17.2738	17.1921	16.476	17.3009	16.9999	17.0363	17.0195	17.0029	17.0212	16.66	16.9936	17.0408		2.1857	0.0214539	0.259623	Q8NEY8	PPHLN1	Periphilin-1
12.4241	12.8077	12.0781	11.7268	NaN	11.5137	12.1713	11.9867	12.1688	12.3557	12.6367	NaN	12.2559	12.6863	12.1864	11.8689	11.6649	12.247	12.6744	11.9319	11.535		1.04327	0.163989	0.259568	O15033	AREL1	Apoptosis-resistant E3 ubiquitin protein ligase 1
18.306	18.4548	18.2128	18.2229	18.2203	17.8904	17.9053	17.9797	17.9447	17.932	17.5736	17.2822	17.4442	17.5288	17.4002	17.4589	17.4147	17.3138	17.4955	17.2009	17.1865	+	3.91696	0.00125813	0.259338	Q9UBM7	DHCR7	7-dehydrocholesterol reductase
18.8793	18.7207	19.6158	19.7582	19.6906	18.7679	18.9486	19.0933	18.9492	19.0947	19.772	19.8106	19.705	19.7165	20.016	19.6931	19.4594	19.8736	19.647	19.6799	19.4225		1.28584	0.105841	0.258607	P63208	SKP1	S-phase kinase-associated protein 1
15.7591	15.9078	16.2803	16.2609	16.0484	15.1527	15.7006	15.2933	15.2818	15.6429	15.237	14.4523	14.3522	15.1641	15.1407	15.1378	15.0145	15.4092	15.3948	15.2474	14.9619		0.685846	0.309231	0.258477	Q5JU69	TOR2A	Torsin-2A
15.783	15.1877	15.4985	15.6627	15.4557	15.5254	15.4443	15.2454	15.5309	15.4765	16.0643	15.3727	16.0203	15.9569	16.1599	16.1826	15.4931	15.6309	15.6013	15.7064	15.4481		1.75691	0.0456766	0.258246	Q5JSP0	FGD3	FYVE, RhoGEF and PH domain-containing protein 3
16.3694	16.2819	16.3302	16.3049	16.3142	15.8864	16.2567	16.1248	16.1402	15.8167	15.3071	14.5851	14.241	15.2886	15.4038	15.0871	14.0214	14.756	14.7444	15.1239	14.6341		1.4832	0.0744437	0.258236	Q8IWA5	SLC44A2	Choline transporter-like protein 2
16.0307	16.0074	15.3899	15.5918	15.8386	15.7447	15.5316	15.6853	15.575	15.7368	15.3467	15.339	15.7893	15.2435	15.6818	15.4604	15.0321	15.5288	15.644	15.0043	15.0745		1.63016	0.0571571	0.258113	Q2TB10	ZNF800	Zinc finger protein 800
NaN	NaN	14.9897	NaN	14.824	14.8787	14.9052	15.5074	NaN	NaN	NaN	NaN	NaN	15.9312	15.5108	NaN	15.1887	15.2263	15.0706	15.6148	NaN		0.62753	0.34259	0.257552	Q8N9L9	ACOT4	Acyl-coenzyme A thioesterase 4
15.5889	15.1019	16.5739	16.5919	16.3588	15.5269	15.1761	15.5679	15.5566	15.4601	16.3132	16.2636	15.3421	16.1009	16.4196	16.0813	15.4058	16.4888	16.346	16.0525	15.7768		0.694152	0.305381	0.257519	Q2KHR3	QSER1	Glutamine and serine-rich protein 1
16.7941	16.3967	16.3584	16.6662	16.574	16.4019	16.37	16.5192	16.5596	16.3828	16.4706	16.2284	16.8821	16.5171	16.4798	16.859	16.2237	16.3491	16.5731	16.2836	16.2661		2.37503	0.0155704	0.257029	P52564	MAP2K6	Dual specificity mitogen-activated protein kinase kinase 6
14.8892	14.6016	14.8825	15.1205	14.7135	14.8702	14.801	14.7676	14.7441	14.413	15.1385	14.0954	15.0695	14.9981	15.6103	15.0689	14.5178	14.653	14.9724	14.7378	14.8178		1.71264	0.0495841	0.256562	Q14686	NCOA6	Nuclear receptor coactivator 6
13.526	12.9972	13.7908	13.8543	13.79	13.0732	13.4845	13.1085	13.3734	13.2708	13.9785	13.8785	14.4797	13.8332	13.9945	13.7821	13.3474	13.0325	14.1079	13.8751	13.8219		1.56562	0.0638087	0.256314	Q9BPZ7	MAPKAP1	Target of rapamycin complex 2 subunit MAPKAP1
15.2118	15.1438	15.2048	15.8873	15.0693	15.0861	15.2449	15.3312	15.1996	15.1732	14.9374	14.1966	16.4197	14.9113	15.1181	15.0138	14.9414	14.4287	14.4523	15.4354	14.8714		0.838598	0.23691	0.256251	P03905	MT-ND4	NADH-ubiquinone oxidoreductase chain 4
14.93	14.1278	14.1163	14.3845	14.4888	14.2549	14.7119	14.8586	14.1249	13.553	15.5445	15.4321	15.5876	15.4661	15.5611	15.368	15.1476	14.6864	15.2504	15.2552	14.917		1.96321	0.0318105	0.256241	Q04828	AKR1C1	Aldo-keto reductase family 1 member C1
15.1086	16.3989	15.5642	15.4192	14.6829	15.0961	14.8402	15.0383	14.9367	15.2614	15.695	15.3323	14.8461	16.031	14.7146	14.7369	15.0096	15.0887	15.0617	15.2494	15.3551		0.666915	0.320063	0.256224	P04839	CYBB	Cytochrome b-245 heavy chain
15.1057	15.0908	15.2139	15.3325	15.1834	14.6023	14.8625	14.6751	14.6679	14.9182	14.9064	16.5083	16.1519	14.9729	16.771	16.8241	16.5643	15.7759	14.7677	15.924	16.5593		0.573323	0.377904	0.255715	Q99996	AKAP9	A-kinase anchor protein 9
16.923	17.1227	16.9461	16.8288	16.8161	16.6109	16.4935	16.5355	16.4597	16.5599	15.7488	16.4245	16.2251	15.8088	15.8048	15.8335	15.7648	15.8791	16.0701	15.6795	15.6583		2.41257	0.0146412	0.255627	Q8WVM7	STAG1	Cohesin subunit SA-1
15.8808	16.0448	16.4504	16.1044	16.3488	15.9019	15.7676	15.6768	15.6279	16.0917	16.4854	16.1427	16.3307	16.4501	16.4562	16.5053	16.2056	16.437	16.566	16.3327	16.2222		2.28804	0.0181428	0.255518	P22570	FDXR	NADPH:adrenodoxin oxidoreductase, mitochondrial
15.5018	15.1497	15.6727	15.732	15.484	15.142	15.5173	15.2295	15.594	15.198	15.3165	15.0371	15.191	15.2477	15.3051	15.2215	15.0196	15.1587	15.0243	14.8419	15.0686	+	3.20563	0.00383719	0.255295	Q8ND76	CCNY	Cyclin-Y
16.8141	16.5584	16.6623	16.6844	16.7408	16.6613	16.4934	16.4717	16.5212	16.6659	16.3316	15.0399	16.1875	16.1756	16.1164	16.0365	15.5424	15.7713	15.91	15.8299	15.9406	+	3.77835	0.00152798	0.255219	O43561	LAT	Linker for activation of T-cells family member 1
15.553	15.1645	15.7335	15.7399	15.6433	15.3961	15.6247	15.4817	15.6388	15.5222	15.1238	14.6274	15.1806	15.1319	15.2524	15.0433	14.2796	15.1478	14.8587	14.6822	14.5923		1.7592	0.0454779	0.25441	O95985	TOP3B	DNA topoisomerase 3-beta-1
28.2587	28.4324	28.5656	28.5638	28.2713	27.8004	28.0648	27.9922	27.8032	27.8684	28.235	28.2105	28.1441	28.205	28.2003	28.1915	28.2539	28.2364	28.2808	28.1987	28.1411		1.43648	0.0808125	0.254358	O60814;P57053;P58876;P62807;Q5QNW6;Q93079;Q99877;Q99879	HIST1H2BK;H2BFS;HIST1H2BD;HIST1H2BC;HIST2H2BF;HIST1H2BH;HIST1H2BN;HIST1H2BM	Histone H2B type 1-K;Histone H2B type F-S;Histone H2B type 1-D;Histone H2B type 1-C/E/F/G/I;Histone H2B type 2-F;Histone H2B type 1-H;Histone H2B type 1-N;Histone H2B type 1-M
16.3065	16.566	16.3106	16.2239	16.384	16.0885	16.0412	16.0344	15.9983	16.141	16.0576	16.0055	16.2609	15.9369	16.0082	16.0553	15.9564	15.8724	16.1155	15.7833	15.7373	+	3.666	0.00185393	0.254231	Q9HC52	CBX8	Chromobox protein homolog 8
16.8095	16.9813	16.888	16.7764	16.6279	16.5316	16.6933	16.7538	16.5632	16.5554	13.0888	NaN	NaN	8.75992	14.8186	14.2276	NaN	NaN	NaN	14.7725	NaN		1.89776	0.0357211	0.253433	A0JD37	TRDV3	T cell receptor delta variable 3
16.3811	16.9229	16.5592	16.5906	16.5602	16.224	16.2873	16.3845	16.3149	16.3463	16.8599	16.6607	16.8341	16.6299	16.8259	16.8833	16.7827	16.725	16.5504	16.5878	16.5669	+	3.28632	0.00340305	0.253405	Q9ULC5	ACSL5	Long-chain-fatty-acid--CoA ligase 5
17.8354	18.0128	17.9854	18.0139	17.9397	17.7302	17.91	17.7815	17.7676	17.6437	17.0676	16.3329	16.7402	16.9484	17.0466	16.9183	16.5378	16.5781	16.7616	16.769	16.6284	+	4.02981	0.00105267	0.252834	P51649	ALDH5A1	Succinate-semialdehyde dehydrogenase, mitochondrial
14.6794	15.3716	15.0136	14.9029	14.8013	14.6656	14.6139	14.5794	14.1149	14.4101	14.6726	NaN	14.938	15.2567	15.0524	15.569	15.0496	14.7538	14.7125	14.9668	15.0124		1.50657	0.0714511	0.252669	Q9UPS6	SETD1B	Histone-lysine N-methyltransferase SETD1B
16.9651	17.3518	17.1695	17.1402	17.0219	16.8438	16.7603	16.7288	16.7834	16.6238	16.2731	16.0166	16.0919	16.6179	16.0876	16.6603	16.6015	16.1664	16.2105	15.5346	16.3502		2.01595	0.0289634	0.252531	Q9H4I3	TRABD	TraB domain-containing protein
14.8293	14.3991	14.2871	14.3552	15.8435	14.6707	14.537	NaN	14.985	NaN	NaN	16.7319	15.8568	14.6638	15.8101	15.2813	NaN	15.2225	14.9251	NaN	14.5281		0.600777	0.360194	0.252497	P57071	PRDM15	PR domain zinc finger protein 15
16.3134	16.6703	16.2794	16.1547	16.3868	15.8375	15.8603	15.8994	15.9125	15.8753	15.987	16.1706	15.8244	16.1947	15.8926	16.2957	15.9919	16.0339	15.7874	16.2228	16.0195		1.53844	0.0671784	0.252481	Q9NVK5	FGFR1OP2	FGFR1 oncogene partner 2
16.4407	16.3753	16.4782	16.2373	16.2676	15.7409	16.0304	15.744	15.8944	15.7432	16.2311	16.0597	15.676	16.423	16.4822	16.372	16.2319	16.2303	16.487	16.3478	16.3627		0.969548	0.187252	0.25246	Q8IXB1	DNAJC10	DnaJ homolog subfamily C member 10
15.8428	15.4666	16.2631	15.9175	16.2356	15.7957	15.7222	15.6756	15.8286	15.6733	16.129	15.6395	16.0254	16.0593	16.0844	16.0752	15.6892	15.7932	15.9933	15.7602	16.0706		2.24462	0.019415	0.25216	Q12933	TRAF2	TNF receptor-associated factor 2
14.8315	14.705	14.5017	14.2002	13.7466	14.4434	14.4409	13.9018	13.5973	13.9769	16.0112	16.0332	16.4873	15.935	15.8951	15.9611	15.8502	15.9743	16.0372	15.9665	16.0441		1.19655	0.124598	0.251867	Q8TDZ2	MICAL1	[F-actin]-monooxygenase MICAL1
13.6785	13.682	11.4969	NaN	12.8084	NaN	12.6648	12.6641	NaN	13.3241	13.1281	NaN	NaN	NaN	NaN	NaN	NaN	NaN	13.417	NaN	NaN		0.181039	0.740862	0.251649	Q96PL5	ERMAP	Erythroid membrane-associated protein
17.1241	17.2836	17.1408	17.1312	17.1492	16.8145	16.9197	16.797	16.7728	16.7116	16.4333	15.5901	16.229	16.2594	16.4341	16.4828	16.2049	16.12	16.3518	16.2339	16.2703	+	3.26045	0.00355759	0.251313	Q96E39	RBMXL1	RNA binding motif protein, X-linked-like-1
15.6242	15.6608	15.958	15.9642	15.885	15.3208	15.5567	15.4723	15.3884	15.3106	15.2834	14.6805	15.5213	15.3626	15.433	15.4597	15.3396	15.3945	15.5076	14.7456	14.9407		2.17911	0.0217194	0.25125	Q8NDX5	PHC3	Polyhomeotic-like protein 3
16.9705	17.2098	17.3561	17.3867	17.1393	16.6562	16.967	16.796	16.685	16.8755	16.8133	17.0853	16.8363	16.8735	16.7825	16.8058	16.717	16.8163	16.7713	16.7367	16.6696		2.37311	0.0156162	0.251035	Q92896	GLG1	Golgi apparatus protein 1
15.009	15.3677	15.1656	14.4911	14.8841	15.0102	15.4557	14.9292	15.2598	15.2409	15.1618	14.6979	15.3841	14.7955	15.7768	15.4133	14.1079	14.5469	15.0555	14.46	14.9521		0.624544	0.344691	0.250991	Q6ZU65	UBN2	Ubinuclein-2
16.4501	16.403	16.3597	16.3095	16.2774	16.1075	15.9816	16.0851	16.3522	16.1468	16.8465	16.8075	16.9144	16.7869	16.9615	16.7857	16.457	16.5112	16.6097	16.6678	16.6351	+	5.92219	6.76601e-05	0.250896	O94992	HEXIM1	Protein HEXIM1
21.869	22.1888	21.669	21.6681	21.764	21.5326	21.3701	21.4443	21.3656	21.4269	21.5817	21.3736	21.7414	21.6081	21.5291	21.6806	21.6986	21.533	21.4648	21.4549	21.5657		2.18512	0.0214703	0.250033	Q14739	LBR	Lamin-B receptor
NaN	16.7055	15.6092	NaN	NaN	16.4956	16.1012	NaN	NaN	15.5089	16.9969	16.7176	16.6511	17.0288	16.5899	16.5564	16.6796	15.4953	16.1947	17.1117	NaN		0.84889	0.232226	0.249951	P35625	TIMP3	Metalloproteinase inhibitor 3
16.0309	16.0932	16.2354	15.9884	15.9775	15.7367	15.6992	15.7506	15.6304	15.9703	16.1187	16.3641	16.543	16.3044	16.3139	16.2204	15.8397	16.3014	16.1754	15.9482	16.1292	+	3.26689	0.00352257	0.249637	P16298	PPP3CB	Serine/threonine-protein phosphatase 2B catalytic subunit beta isoform
16.9898	17.1538	17.0096	16.9745	16.8906	16.5443	16.3458	16.4977	16.525	16.5871	16.6272	16.6249	16.8188	16.7024	16.5323	16.8413	16.7878	16.6845	16.7014	16.6065	16.5464		1.81107	0.0414598	0.249282	O75151	PHF2	Lysine-specific demethylase PHF2
15.5477	15.2488	15.5021	15.5871	15.3191	15.045	15.0814	14.9733	15.2427	15.1112	15.7601	15.6225	15.7353	15.8292	15.8482	15.7256	15.5085	15.7833	15.6419	15.6411	15.759	+	3.12419	0.00436021	0.248675	Q96A65	EXOC4	Exocyst complex component 4
17.473	17.3954	17.4574	17.4665	17.4089	17.3616	17.2156	17.1197	17.1861	17.2958	18.3488	18.895	18.5809	18.3784	18.3645	18.4309	18.1281	18.1049	18.1481	18.2264	18.2355	+	5.76484	8.13996e-05	0.248629	P29218	IMPA1	Inositol monophosphatase 1
16.4184	16.6201	16.2404	16.2496	16.3708	15.978	16.0405	15.9163	16.0683	16.0429	15.6673	15.5035	15.9727	15.6689	15.8629	15.669	15.8489	15.5573	15.8385	15.6111	15.4966	+	2.90304	0.00634402	0.248227	P07199	CENPB	Major centromere autoantigen B
16.6161	15.7992	16.1856	16.3688	16.3088	16.3103	16.4128	16.297	16.361	16.3835	16.3397	15.938	16.7826	16.3282	16.677	16.4649	15.8261	16.4285	15.917	16.2894	15.8946		0.954911	0.192083	0.248111	Q9NX46	ADPRHL2	ADP-ribose glycohydrolase ARH3
15.0589	14.82	15.3534	15.1058	14.9039	14.8803	15.0442	14.9147	14.937	15.4617	15.2935	16.2516	15.6446	15.1166	15.6487	15.6013	15.0104	15.1624	15.1634	14.9987	15.0776		1.86478	0.0377542	0.247394	Q9P086	MED11	Mediator of RNA polymerase II transcription subunit 11
15.0252	17.2282	15.98	15.8403	14.8972	16.5976	16.8989	15.7653	15.5639	16.2068	18.5168	17.8914	17.654	18.2122	18.0337	17.5432	18.2568	16.3103	17.085	18.1239	15.7242		0.355028	0.552412	0.247172	P07996	THBS1	Thrombospondin-1
15.3401	15.3911	15.4589	15.4171	15.4518	14.9785	14.915	14.7857	15.0585	14.6432	15.4655	15.3562	15.5578	15.1623	15.344	15.6811	15.445	15.3253	15.1378	15.6706	15.4659		1.56417	0.0639125	0.246957	H3BRJ5;Q8IWR1	;TRIM59	Uncharacterized protein;Tripartite motif-containing protein 59
17.236	17.0772	17.1634	17.1103	17.0718	16.8708	16.9184	16.8058	16.8395	17.0291	17.2608	17.3733	17.4558	17.1443	17.0792	17.372	17.2047	17.0296	17.0039	16.6796	17.0607	+	4.11372	0.00091665	0.24691	P01116	KRAS	GTPase KRas
15.5554	15.5173	15.8862	15.879	14.4756	15.737	15.4909	15.6917	15.4277	15.7899	15.9543	16.2456	16.0575	16.1616	16.1466	16.0928	15.855	13.6527	15.3599	15.5593	13.6982		0.601572	0.359752	0.246819	Q9BXD5	NPL	N-acetylneuraminate lyase
16.0393	15.7113	16.4406	15.6885	16.3207	15.765	15.8726	15.9234	15.6363	15.8231	15.8315	15.7941	15.286	15.7317	16.0729	15.8819	15.4854	15.6098	15.363	15.9059	14.9695		1.5236	0.0690095	0.246192	P24390	KDELR1	ER lumen protein-retaining receptor 1
15.8767	15.8721	16.0444	15.6819	15.8807	15.7069	15.408	15.5881	15.7597	15.6069	15.8822	15.7444	15.9554	15.8835	15.9373	15.9444	15.5676	15.8963	15.6856	15.7599	15.6929	+	4.89471	0.000274348	0.245974	Q9UK53	ING1	Inhibitor of growth protein 1
15.6196	15.1655	15.5762	15.72	15.8257	15.3018	15.6401	15.6908	15.5929	15.5195	16.3285	15.7426	15.7922	16.3438	16.3265	16.3285	15.4242	16.2102	15.4573	15.7207	15.7646		1.2398	0.114879	0.245821	P49137	MAPKAPK2	MAP kinase-activated protein kinase 2
17.1926	17.2064	16.9767	16.9243	17.0681	16.6376	16.6299	16.6129	16.7284	16.5971	16.8647	16.3948	17.0366	16.7974	16.9368	17.0889	16.8982	16.7494	16.7646	16.9635	16.9411		1.99441	0.030007	0.245219	P32519	ELF1	ETS-related transcription factor Elf-1
13.8362	14.4654	14.4905	14.8069	14.84	14.5038	13.2513	14.3655	13.6921	14.4518	NaN	NaN	NaN	14.7644	NaN	NaN	13.9049	NaN	14.8154	NaN	13.0222		0.589456	0.367705	0.24515	P48060	GLIPR1	Glioma pathogenesis-related protein 1
17.0907	17.2772	17.1473	17.1569	17.093	16.8021	16.8421	16.7379	16.7228	16.6968	16.6329	16.321	16.6628	16.758	16.7146	16.6919	16.6171	16.6324	16.6116	16.6877	16.5715		2.57236	0.0113293	0.245056	O94880	PHF14	PHD finger protein 14
17.3536	17.4651	17.0746	17.1854	17.1855	17.0436	16.8766	17.0675	17.0875	17.01	17.7742	17.8029	18.0952	17.8087	17.8038	17.7353	17.5604	17.5626	17.5435	17.5838	17.6371	+	3.31332	0.00327905	0.245039	Q15014	MORF4L2	Mortality factor 4-like protein 2
17.359	17.6496	17.3744	17.5406	17.4651	17.2302	17.2228	17.1826	17.0756	17.1222	17.4788	16.9703	17.4274	17.476	17.4292	17.5689	17.2812	17.2614	17.4044	17.1641	17.294	+	4.42103	0.000574553	0.245013	O14967	CLGN	Calmegin
15.3182	15.0173	15.4534	15.8786	15.7594	15.2098	15.3532	14.8848	15.1372	15.1319	15.5623	14.1118	15.0689	15.44	15.5205	15.1688	14.7687	15.4682	15.372	15.2104	14.9905		1.56559	0.0638087	0.244947	Q16854	DGUOK	Deoxyguanosine kinase, mitochondrial
16.6876	16.9501	16.769	16.8795	16.8889	16.5268	16.5576	16.5757	16.4317	16.5106	16.1693	15.9232	16.418	16.3357	16.2354	16.4377	16.2432	16.1385	16.0961	16.1602	15.8951	+	3.81682	0.00143065	0.244491	Q8IXK0	PHC2	Polyhomeotic-like protein 2
16.2816	16.2053	16.7913	16.9115	16.7871	16.1923	16.5296	16.4671	16.6108	16.4047	16.8833	16.3068	16.4911	16.6487	16.9125	16.9082	16.3858	16.8655	16.4088	16.417	16.1764		1.65432	0.0547942	0.244078	Q13427	PPIG	Peptidyl-prolyl cis-trans isomerase G
15.3001	14.7582	14.5939	14.69	14.348	14.6063	14.8843	14.4105	14.695	14.0885	15.5875	15.6495	16.1302	15.9885	15.8946	15.9346	15.6887	15.0926	15.4666	15.5521	15.7853		1.5568	0.0648472	0.243365	Q66K14	TBC1D9B	TBC1 domain family member 9B
18.6859	18.833	18.7383	18.7279	18.7275	18.2422	18.308	18.2657	18.269	18.2704	18.619	18.5317	18.5926	18.6327	18.5196	18.5846	18.6088	18.5023	18.5767	18.4858	18.5799		1.90452	0.0352921	0.243288	Q86U86	PBRM1	Protein polybromo-1
13.4416	13.5624	13.4355	13.2434	12.9965	12.3825	13.2203	13.0801	12.9911	12.969	11.8748	12.9084	13.0738	12.3365	12.5567	11.1467	12.0366	12.9095	12.0569	11.1353	12.5881		0.761618	0.272252	0.24284	Q15075	EEA1	Early endosome antigen 1
16.1411	16.175	15.9236	15.9477	16.0473	15.9018	15.715	15.7484	15.795	15.8325	15.7008	16.4491	15.8724	15.6538	15.2075	15.2106	15.4704	15.2953	14.7658	14.998	15.6171		2.21295	0.0204568	0.24284	P31323	PRKAR2B	cAMP-dependent protein kinase type II-beta regulatory subunit
15.4206	14.9508	15.1239	15.1449	15.078	14.8472	15.2249	14.7666	14.972	14.8846	16.0465	16.1093	16.099	16.1033	15.9981	15.9948	15.6405	15.8218	15.8674	15.8912	15.7768	+	3.8693	0.00132812	0.242829	Q9BSQ5	CCM2	Cerebral cavernous malformations 2 protein
15.7312	16.8602	15.5972	15.6601	15.8204	15.3098	15.6844	16.4494	16.4304	15.2409	15.8459	16.1452	15.8428	15.9414	16.2489	16.0689	15.5813	15.7533	15.9084	16.2177	15.6647		1.17676	0.128815	0.242809	Q9BWU1	CDK19	Cyclin-dependent kinase 19
16.1142	16.0818	16.1672	16.2275	16.3724	16.0303	15.885	15.7042	15.9551	16.0344	15.6216	15.7132	16.0976	15.3582	16.0964	15.9162	15.6511	15.7541	15.4391	15.5585	15.5715		2.07342	0.0260696	0.242012	Q9H330	TMEM245	Transmembrane protein 245
14.3246	14.9495	14.563	14.5972	13.7625	14.2126	14.005	13.2531	13.5636	13.704	14.8817	15.2107	14.7748	15.1252	13.1971	14.8619	15.1087	14.1369	14.8204	14.9451	12.8684		0.444634	0.472752	0.241587	P07948	LYN	Tyrosine-protein kinase Lyn
15.6206	15.6682	15.5518	15.6154	15.6215	15.3087	15.2727	15.2343	15.1194	15.1719	15.657	15.035	15.5041	15.3553	15.3293	15.4632	15.2987	15.3602	15.4277	15.1553	15.4168	+	2.76371	0.00810345	0.241414	P23786	CPT2	Carnitine O-palmitoyltransferase 2, mitochondrial
15.4578	15.6334	15.6411	15.6097	15.67	15.3882	15.5618	15.418	15.5765	15.3884	15.9301	15.5023	16.1409	15.9373	16.1122	15.984	15.4891	15.7238	15.7458	15.6408	15.8483	+	4.32031	0.000667152	0.240741	Q8NFD5	ARID1B	AT-rich interactive domain-containing protein 1B
18.5118	18.6901	18.5933	18.7598	18.628	18.4255	18.1483	18.3206	18.351	18.4758	19.0195	19.4237	19.2644	19.0962	19.2542	19.0621	18.9794	19.1632	18.8875	18.9438	18.8691	+	4.18919	0.000805751	0.240531	O95777	LSM8	U6 snRNA-associated Sm-like protein LSm8
14.6567	14.4895	14.947	14.9493	14.9354	14.4242	14.8613	14.4531	14.5956	14.4278	14.5114	13.8363	14.5	14.6121	14.8255	14.6068	14.3355	14.4735	14.7817	14.5377	14.4637		2.40023	0.014944	0.240071	O94986	CEP152	Centrosomal protein of 152 kDa
15.251	14.3112	15.3984	15.9331	15.811	15.0544	15.6138	14.7833	15.2319	15.5338	15.4672	15.52	15.2947	15.7356	15.9467	15.3411	15.11	15.2572	15.2464	15.186	14.9982		0.816891	0.246441	0.240051	P12931	SRC	Proto-oncogene tyrosine-protein kinase Src
11.7035	11.4	12.0377	12.1274	11.8586	10.8456	11.4376	11.7613	12.4477	11.6175	13.6651	13.4883	14.3362	14.3434	14.3744	14.0648	13.8673	13.8848	14.0167	14.084	13.7973		1.61685	0.0583864	0.239971	Q8IYB9	ZNF595	Zinc finger protein 595
19.5225	19.8871	19.4415	19.3452	19.6326	19.3158	19.1328	19.3978	19.0738	19.0771	19.7205	19.1775	19.8622	19.7276	19.5577	19.9021	19.9804	19.5125	19.764	19.7073	19.6346		1.74603	0.0466648	0.239808	P14314	PRKCSH	Glucosidase 2 subunit beta
13.0267	14.3641	14.3898	14.0346	14.8706	14.0666	14.7533	13.4858	15.0111	14.3836	15.0241	13.9747	13.5612	14.4923	14.2638	15.1122	13.6269	15.3022	12.3925	14.2193	13.7648		0.430081	0.484502	0.239748	P46199	MTIF2	Translation initiation factor IF-2, mitochondrial
17.5988	17.7334	18.0466	18.239	17.9189	17.2873	17.4239	17.4914	17.2404	17.1898	17.6701	18.0516	17.6278	17.7769	17.6783	17.4069	17.626	18.018	17.7241	17.7738	17.7878		0.908706	0.20852	0.239115	P19404	NDUFV2	NADH dehydrogenase [ubiquinone] flavoprotein 2, mitochondrial
17.8685	17.5148	17.6613	17.7833	17.7345	17.2638	17.3465	17.2132	17.3552	17.3381	17.1275	17.4749	17.3151	17.1527	17.2743	17.2008	17.1136	16.9719	17.0605	17.1616	17.1211	+	2.65275	0.00980769	0.237432	P05771	PRKCB	Protein kinase C beta type
16.8124	16.8021	16.7702	16.7889	16.8053	16.2331	16.3799	16.2996	16.4035	16.3505	15.9494	15.8289	16.1053	16.0192	15.9502	15.8742	15.8606	15.9505	15.9981	15.7452	16.0389		2.037	0.027882	0.237251	Q9UGU0	TCF20	Transcription factor 20
14.6202	13.991	14.636	14.6784	14.7155	14.5335	14.6015	14.5042	14.6111	14.5761	14.6424	14.3345	14.4437	14.1732	14.7113	14.4637	13.882	14.4706	14.5087	13.9646	13.4176		1.06957	0.156289	0.237184	Q3T906	GNPTAB	N-acetylglucosamine-1-phosphotransferase subunits alpha/beta
18.0521	18.3081	18.2497	18.3392	18.1598	17.8683	17.9597	17.8385	17.6716	17.9243	18.3057	18.2046	18.3597	18.4071	18.3386	18.3884	18.251	18.246	18.2393	18.1282	18.1428	+	3.17359	0.00402665	0.237024	Q14165	MLEC	Malectin
17.2465	17.2739	16.9235	16.8665	17.075	16.738	16.7017	17.0845	16.8125	16.7824	17.1105	17.4949	17.5126	17.2553	16.7947	16.7899	17.2222	17.1204	16.9138	16.7003	16.861		1.8406	0.0393632	0.236759	O15525	MAFG	Transcription factor MafG
16.4701	16.5244	16.5804	16.5563	16.5324	16.1294	16.3104	16.2654	15.9206	15.7498	16.0852	16.3884	16.0653	16.6265	16.6777	16.5798	16.1694	16.4133	16.4457	16.3373	15.9945		1.66106	0.0541807	0.236487	Q9H147	DNTTIP1	Deoxynucleotidyltransferase terminal-interacting protein 1
16.2358	16.8183	16.1338	15.9527	16.4193	16.0468	16.146	15.6628	16.0076	15.7199	15.4086	15.0066	15.7633	15.7444	15.3404	15.3319	15.1635	15.2232	15.7945	15.3496	15.3668		1.63934	0.0562512	0.236253	Q9UPY3	DICER1	Endoribonuclease Dicer
16.7087	16.5953	16.6182	16.719	16.7718	16.1736	16.3122	16.2531	16.5553	16.4005	16.7284	16.2878	16.9421	16.583	16.5111	16.6573	16.5833	16.5067	16.5959	16.4696	16.6139		2.50756	0.0124592	0.235709	A0A0A6YYC7;Q96JP5	ZFP91-CNTF;ZFP91	HCG2042749, isoform CRA_d;E3 ubiquitin-protein ligase ZFP91
15.9184	15.7131	15.6614	15.6859	15.8562	16.3411	16.3069	16.3629	16.3695	16.3526	16.0607	16.7077	18.7923	18.4483	16.1247	16.1329	17.4853	16.0551	16.0409	15.9204	16.1631		0.243386	0.666971	0.235556	Q9UEW8	STK39	STE20/SPS1-related proline-alanine-rich protein kinase
13.8358	12.7847	14.0826	13.1359	14.7724	13.787	13.6418	13.7702	13.754	14.0712	13.1352	14.7749	13.3556	13.5759	13.6811	13.5223	13.8192	12.2658	12.9354	12.7882	13.8873		0.584792	0.370748	0.235395	Q8N122	RPTOR	Regulatory-associated protein of mTOR
16.9889	17.1324	17.007	17.0743	16.9526	16.7637	16.8672	16.6162	16.9346	16.7512	16.8675	16.3622	17.0178	16.8679	16.8815	16.9394	16.7971	16.6393	16.7122	16.7401	16.6538	+	5.51495	0.000111658	0.235022	P61020	RAB5B	Ras-related protein Rab-5B
15.085	15.4295	15.399	15.4578	14.6254	15.1484	15.1962	14.6286	14.8004	15.2053	15.0931	17.4919	15.1356	14.6488	14.3001	14.575	NaN	14.4971	14.1674	14.83	13.4665		1.05755	0.1598	0.234596	Q9H0Q0	FAM49A	Protein FAM49A
18.5282	18.5492	18.3691	18.2816	18.3727	18.0851	18.0567	18.0271	17.8904	18.0006	18.3486	18.0137	18.3731	18.3531	18.2688	18.3664	18.3319	18.2586	18.2659	18.1976	18.3815		2.50229	0.0125495	0.234557	Q9Y6A9	SPCS1	Signal peptidase complex subunit 1
13.2142	14.2893	13.3395	14.3286	14.1178	13.3554	13.8544	13.448	13.6237	13.8156	NaN	NaN	13.3668	NaN	NaN	NaN	NaN	NaN	NaN	NaN	NaN		0.413765	0.498718	0.234138	Q643R3	LPCAT4	Lysophospholipid acyltransferase LPCAT4
19.3257	19.027	19.3265	19.3615	19.4305	19.0452	18.8722	18.9758	18.937	18.9511	19.6478	19.3057	19.9222	19.5106	19.7082	19.7774	19.6119	19.5881	19.5673	19.4392	19.6353		2.50637	0.0124847	0.234108	O60234	GMFG	Glia maturation factor gamma
14.6428	14.543	15.1315	14.9686	14.8703	14.1892	14.4671	14.4062	14.3802	14.4417	14.113	14.7531	13.9662	14.5905	14.7012	14.1819	14.0181	14.571	14.532	13.9141	14.2674		1.27229	0.108266	0.234063	O95425	SVIL	Supervillin
14.0346	14.0525	14.2521	14.0853	13.6194	13.5314	13.562	14.0168	13.7168	13.3336	13.6444	13.8608	13.477	13.7127	12.7527	13.4927	13.5346	13.7975	13.3948	12.8296	13.1758		1.09907	0.147928	0.233963	O43829	ZBTB14	Zinc finger and BTB domain-containing protein 14
18.6295	18.6693	18.5359	18.441	18.5319	18.3749	18.3365	18.3428	18.2439	18.2704	18.5506	18.0174	18.4483	18.4713	18.4199	18.4724	18.2296	18.3844	18.3772	18.0745	18.1391	+	5.71271	8.74892e-05	0.23396	Q9P035	HACD3	Very-long-chain (3R)-3-hydroxyacyl-CoA dehydratase 3
13.6133	14.1973	14.4976	14.5249	14.4387	13.4367	14.3727	13.9868	14.4043	14.0404	14.5253	14.3631	14.2374	14.1194	14.0787	13.7492	13.6225	13.8884	14.3614	13.9964	13.58		1.35564	0.0931643	0.233808	Q86XZ4	SPATS2	Spermatogenesis-associated serine-rich protein 2
16.3675	15.8662	16.1291	16.2563	16.1766	15.7083	15.8274	15.7951	16.0453	15.9084	16.6912	15.8886	16.8437	16.5799	16.7122	16.667	16.563	16.5604	16.5432	16.7398	16.6572	+	2.66951	0.0095697	0.23379	Q96KP1	EXOC2	Exocyst complex component 2
16.1262	16.2431	16.1488	16.06	15.9122	15.7882	15.3661	16.0866	15.8583	15.3966	15.5138	14.7671	15.9214	15.6879	16.1609	15.8245	17.1679	15.6645	15.7158	15.5909	15.4514		2.31495	0.0173091	0.233494	Q7L4I2	RSRC2	Arginine/serine-rich coiled-coil protein 2
16.3373	16.6509	16.469	16.2353	16.3291	16.2921	16.175	16.2454	16.0201	16.2097	16.5602	16.3957	16.801	16.413	16.3791	16.4841	16.2559	16.1958	16.143	16.2669	16.3189	+	2.88763	0.00652804	0.233112	P51809	VAMP7	Vesicle-associated membrane protein 7
14.5649	14.5186	14.5372	14.5715	14.5782	14.3893	14.3459	14.2077	14.1756	14.6537	14.653	16.2009	14.5231	13.9457	15.1998	14.5354	13.8924	14.9405	14.3146	13.9714	15.0732		1.44032	0.0802573	0.232482	Q6UB99	ANKRD11	Ankyrin repeat domain-containing protein 11
18.3936	18.4734	18.4809	18.372	18.3439	18.0852	18.0671	18.1921	18.0479	18.0086	18.3263	18.5056	18.4694	18.333	18.3514	18.4968	18.391	18.1686	18.225	18.2763	18.3393	+	3.33391	0.00318231	0.232327	Q12824	SMARCB1	SWI/SNF-related matrix-associated actin-dependent regulator of chromatin subfamily B member 1
14.3527	14.7479	15.0713	15.0468	15.1013	14.6698	14.6812	14.1207	14.3868	14.2043	14.2725	13.8739	14.4955	14.2707	14.8848	13.977	14.9907	14.833	13.3995	14.0706	14.3935		0.989965	0.181172	0.231909	Q659A1	ICE2	Little elongation complex subunit 2
19.1886	19.3104	19.3481	19.467	19.4192	19.039	18.8407	18.942	18.8386	18.8738	18.8395	18.3632	18.6139	18.8601	18.7911	18.6862	18.7675	18.8775	18.8193	18.6868	18.7051		1.60064	0.0601475	0.231737	Q6DD88	ATL3	Atlastin-3
14.7917	15.0471	15.0578	15.1608	15.1269	14.7633	15.0475	14.5982	14.8271	14.6458	14.3513	13.5112	14.8697	13.9306	14.2208	13.9921	13.3407	14.2974	14.282	14.0831	13.3883		1.6128	0.0588092	0.231693	P54274	TERF1	Telomeric repeat-binding factor 1
17.3289	17.3134	17.2274	17.2382	17.3253	17.2081	16.9541	17.1581	17.0787	17.0844	16.3901	16.5696	16.7951	16.8858	16.7573	16.9631	16.9146	16.3198	16.482	16.8184	16.4975	+	2.98262	0.00550905	0.231483	Q13308	PTK7	Inactive tyrosine-protein kinase 7
16.49	16.1411	16.3036	16.282	16.1257	15.7415	15.9653	15.9617	15.8494	15.857	16.2616	16.4246	16.4379	16.5063	16.3393	16.4557	16.323	16.4389	16.5334	16.3491	16.2006		2.01332	0.0290398	0.231274	O43683	BUB1	Mitotic checkpoint serine/threonine-protein kinase BUB1
17.3716	17.2543	17.4191	17.0767	17.3333	16.993	16.9766	17.0193	17.1276	17.1566	17.4576	17.2547	17.2831	17.3422	17.3751	17.5077	17.1254	17.382	17.4256	17.2039	17.1923	+	3.83964	0.00138012	0.230498	Q15291	RBBP5	Retinoblastoma-binding protein 5
19.6481	19.6683	19.4499	19.4047	19.5838	19.2302	19.1849	19.1473	19.2002	19.1427	19.3202	19.3178	19.4597	19.3377	19.3189	19.4131	19.6137	19.2739	19.2435	19.2753	19.4449	+	2.71269	0.00880216	0.230363	Q16563	SYPL1	Synaptophysin-like protein 1
15.2062	14.2351	14.7827	NaN	15.2502	14.7474	15.3857	14.8437	15.161	15.0172	NaN	13.6039	NaN	14.3821	14.6614	14.1138	NaN	NaN	13.9213	13.3803	NaN		0.457002	0.462283	0.230063	Q9P260	RELCH	RAB11-binding protein RELCH
14.7202	14.8994	14.8944	14.8834	14.9358	14.23	14.4003	14.8068	14.5715	14.6045	14.7264	13.9336	14.7291	14.6101	14.7598	14.5868	14.5186	14.7948	14.5123	14.4719	14.6576	+	4.21318	0.00077601	0.229498	O00716	E2F3	Transcription factor E2F3
14.3983	14.2118	14.7143	15.0003	14.5236	14.0898	14.3069	14.1712	14.1434	14.4551	14.9828	12.9462	13.7016	14.8938	15.0501	14.9535	14.2666	14.9599	14.9783	14.6563	14.4905		0.812672	0.248004	0.229279	Q92674	CENPI	Centromere protein I
16.5088	16.6389	16.7804	16.7021	16.7257	16.4843	16.4231	16.3928	16.3237	16.5151	16.7945	17.3345	16.6868	16.8577	16.7864	16.7658	16.568	16.6923	16.6741	16.5009	16.3638	+	4.96103	0.000249623	0.229148	A0A087WUM0;P57105	SYNJ2BP-COX16;SYNJ2BP	SYNJ2BP-COX16 readthrough (Fragment);Synaptojanin-2-binding protein
16.2461	16.3083	16.1188	16.1326	15.9681	15.8412	15.8168	15.6952	15.7459	15.7993	16.0954	15.9782	15.9836	15.8573	16.0213	15.7854	15.8463	15.8064	16.0162	15.8938	15.6309		2.52004	0.0122526	0.228922	P51151	RAB9A	Ras-related protein Rab-9A
14.136	14.3976	14.9321	14.2262	14.4742	14.685	14.1566	13.7908	14.2452	13.6378	14.4086	15.2208	14.3652	14.433	14.7384	14.4358	15.0118	14.2955	14.5507	14.0186	13.5028		1.88329	0.0366612	0.228639	B2RTY4	MYO9A	Unconventional myosin-IXa
16.7972	16.8054	16.7284	16.8528	16.7125	16.5076	16.5323	16.5626	16.4129	16.4637	17.4254	16.7111	17.121	17.2811	17.1954	17.4274	16.9712	17.0797	17.1048	17.1721	17.2858	+	4.01679	0.00107167	0.22846	Q9UM22	EPDR1	Mammalian ependymin-related protein 1
16.6536	16.7466	17.1155	17.0495	16.9688	16.5943	16.7314	16.5372	16.4854	16.6319	17.0015	16.6876	16.9236	16.8636	16.8274	16.7304	16.7162	16.7737	16.9895	16.6656	16.7251		2.61756	0.0105058	0.228348	Q15363	TMED2	Transmembrane emp24 domain-containing protein 2
15.2175	15.2865	15.0588	14.0569	14.9794	14.6615	14.7827	14.8955	14.7168	15.0846	14.495	14.9119	14.6724	14.5176	14.4997	14.5268	14.2948	14.0886	14.1718	14.2242	14.4692		1.16119	0.132708	0.227636	A0A0U1RRL7	MMP24OS	Protein MMP24OS
17.1743	17.3028	17.5217	17.3011	17.234	17.0093	16.8787	17.0255	17.0174	17.0403	17.6786	16.8543	17.5408	17.9049	17.9372	17.3684	17.4913	17.3469	17.5209	17.626	17.607		2.30313	0.0177089	0.227201	P48382	RFX5	DNA-binding protein RFX5
17.4562	17.0903	16.8402	16.543	16.9829	17.4738	16.6951	16.553	16.8398	16.7209	17.241	17.2347	17.7635	17.1063	17.1342	17.8082	17.363	17.0956	17.3036	17.2181	17.2148		1.27072	0.108502	0.227035	Q9UK45	LSM7	U6 snRNA-associated Sm-like protein LSm7
19.1823	18.9621	19.0351	18.9617	19.0755	18.7591	18.699	18.8247	18.7283	18.7388	19.5503	19.8243	19.7184	19.6076	19.7505	19.7858	19.5654	19.5323	19.4398	19.6615	19.533	+	3.63666	0.00192549	0.227001	P51858	HDGF	Hepatoma-derived growth factor
16.6629	17.0848	16.9103	16.7125	16.7866	16.683	16.783	16.4706	16.4558	16.4326	17.2396	17.4956	17.2066	17.2315	17.1089	17.0877	17.3079	16.9839	17.0551	17.0818	17.1637		2.40057	0.0149422	0.226928	P05556	ITGB1	Integrin beta-1
16.591	16.8088	16.3967	16.3305	16.4967	16.0141	15.9757	16.1332	16.0045	15.8362	16.2079	NaN	16.5915	16.1169	16.3875	16.4934	16.4264	16.9875	15.8389	16.4565	16.3541		1.11566	0.143645	0.22665	Q9BVK2	ALG8	Probable dolichyl pyrophosphate Glc1Man9GlcNAc2 alpha-1,3-glucosyltransferase
18.1261	18.2629	18.2956	18.1464	18.1395	17.9478	18.2597	17.927	18.89	18.5462	17.8994	18.3263	18.6576	18.3999	18.3268	18.7384	17.747	17.6225	18.2812	17.995	17.8857		1.02834	0.16861	0.226536	P60059	SEC61G	Protein transport protein Sec61 subunit gamma
18.4674	18.4147	18.6637	18.7162	18.6853	18.3433	18.6043	18.2457	18.1172	18.3196	18.3429	17.2392	18.2218	18.4324	18.5106	18.3613	18.1914	18.2522	18.2842	18.1661	18.1133	+	3.53176	0.00229709	0.226141	Q9BRX8	PRXL2A	Peroxiredoxin-like 2A
17.0757	17.7448	16.6769	16.1287	17.1943	17.2065	16.7262	16.5481	17.7101	16.4926	17.3188	17.0989	17.8852	16.4813	17.4851	17.7775	17.5023	17.418	16.7443	17.1752	16.8308		0.650783	0.32977	0.226121	A0A087WZ62;Q9H6U8	;ALG9	Mannosyltransferase;Alpha-1,2-mannosyltransferase ALG9
17.4516	17.519	17.4364	17.4318	17.3929	17.1876	17.2777	17.1792	17.1714	17.2284	17.2723	17.2875	17.0428	17.1458	17.1958	17.2323	16.9737	16.9527	17.0907	16.9845	17.1002	+	5.27218	0.000160442	0.226016	Q9BZF1	OSBPL8	Oxysterol-binding protein-related protein 8
17.1812	16.9059	17.1213	16.7651	17.0516	16.7964	16.7903	16.7441	16.7447	16.7824	17.2595	17.4051	17.4278	17.2089	17.3925	17.4282	17.2812	17.3005	17.0789	17.0424	17.1139	+	3.37884	0.00293306	0.226016	Q9Y657	SPIN1	Spindlin-1
17.611	17.6613	17.6572	17.5698	17.5899	17.2658	17.1937	17.1573	17.1169	17.1547	17.4004	17.3181	17.2757	17.3292	17.2521	17.3203	17.2796	17.3554	17.3375	17.3241	17.2945		1.71223	0.0496051	0.225998	O95292	VAPB	Vesicle-associated membrane protein-associated protein B/C
16.043	15.8451	15.8982	15.775	15.9432	15.8771	15.8353	16.125	15.7482	16.0734	16.2892	NaN	13.5381	14.3706	14.0544	14.0998	12.9248	14.5594	NaN	NaN	14.0424		0.443099	0.473769	0.225878	Q5BJH2	TMEM128	Transmembrane protein 128
14.2302	13.8519	13.7734	19.1634	16.2748	15.7715	14.4974	15.4536	15.4072	13.7175	16.3001	16.2652	16.1906	16.4455	16.12	16.5409	15.4477	15.7034	15.9203	16.3093	16.0963		0.182052	0.739793	0.225296	Q04724;Q04727	TLE1;TLE4	Transducin-like enhancer protein 1;Transducin-like enhancer protein 4
16.8518	16.9351	17.0634	17.2072	17.0543	16.569	16.2739	17.0389	17.0395	16.7103	16.9809	16.8289	16.5921	16.375	16.5744	16.6015	16.5448	16.4878	17.0672	16.244	16.2451		2.26356	0.0188322	0.224526	P47974	ZFP36L2	mRNA decay activator protein ZFP36L2
15.3185	15.413	15.5081	15.5467	15.4199	15.3841	15.6418	15.2386	15.3964	16.298	15.6541	15.4729	16.2053	15.7042	15.6908	15.7044	15.3879	15.3546	15.6049	15.6865	15.3188		1.69849	0.0507216	0.224412	O75448	MED24	Mediator of RNA polymerase II transcription subunit 24
19.7514	19.9467	19.8337	19.7232	19.7388	19.4513	19.4492	19.2812	19.2618	19.5043	19.3566	19.3847	19.4801	19.4032	19.2001	19.346	19.3101	19.0782	19.2842	19.22	19.2583	+	2.76482	0.00808978	0.224214	Q9BSJ8	ESYT1	Extended synaptotagmin-1
16.5454	16.9672	16.2121	16.274	16.316	16.5008	16.1119	16.2668	15.8194	15.6851	15.8123	15.9192	17.4259	17.1897	16.876	16.5338	16.8513	16.6705	16.7042	16.2069	16.2767		0.745833	0.279784	0.224049	Q9NXW2	DNAJB12	DnaJ homolog subfamily B member 12
16.1423	16.0579	16.1737	16.0681	16.074	15.4629	15.6618	15.9123	15.9551	15.9948	16.0533	15.0063	15.7547	16.0539	16.1228	15.8763	15.4583	15.7653	15.7151	15.7306	15.0748	+	3.84699	0.00137302	0.224007	Q68DK7	MSL1	Male-specific lethal 1 homolog
18.3468	18.4791	18.3079	18.339	18.358	17.9359	17.9402	17.9845	17.9947	17.9168	18.4267	18.3486	18.3966	18.3142	18.32	18.3637	18.3505	18.3563	18.3424	18.2741	18.2413		1.97991	0.0307997	0.223892	Q9NTI5	PDS5B	Sister chromatid cohesion protein PDS5 homolog B
16.5214	16.6242	16.7356	16.7714	16.7898	16.3942	16.5594	16.3203	16.3538	16.3529	16.402	15.8427	16.0208	16.4224	16.4666	16.4465	16.4049	16.2387	16.4371	16.1936	16.1639		2.37	0.0156705	0.223836	Q6ZRS2	SRCAP	Helicase SRCAP
16.3547	15.7863	16.2203	16.2052	16.2821	16.0126	16.2258	16.0004	16.1867	16.048	16.3214	15.6092	16.4068	16.2857	16.506	16.3926	15.879	16.2018	16.0578	16.1666	16.0047		2.29983	0.0177774	0.223225	Q96QR8	PURB	Transcriptional activator protein Pur-beta
19.2213	19.2809	18.9867	19.0095	19.1578	19.018	18.893	19.1122	18.9036	18.886	19.0453	18.6945	18.9352	18.8554	18.8262	18.9337	18.8167	18.6731	18.6856	18.781	18.7012	+	4.10818	0.000924544	0.222782	P54709	ATP1B3	Sodium/potassium-transporting ATPase subunit beta-3
13.9075	13.6804	14.1742	14.0821	14.2282	13.8459	13.9166	13.4234	14.2182	14.2382	14.5184	12.9404	14.0249	14.2715	14.3416	14.3672	13.9572	14.4244	14.4226	13.7358	13.8866		1.8492	0.0388891	0.222718	Q96H22	CENPN	Centromere protein N
17.9381	17.849	17.6615	17.8416	17.7729	17.6349	17.5524	17.5678	17.6579	17.5589	19.3746	19.0247	19.7249	19.3528	19.4487	19.5603	19.4261	19.2555	19.2902	19.3485	19.2919	+	3.48687	0.00246941	0.222633	O60664	PLIN3	Perilipin-3
17.7876	18.0115	17.7796	17.68	17.7503	17.6635	17.5172	17.6363	17.5271	17.4646	17.7044	18.1803	17.8883	17.7379	17.6764	17.8252	17.6486	17.5973	17.5354	17.5882	17.7323	+	3.7192	0.00168848	0.221901	P16219	ACADS	Short-chain specific acyl-CoA dehydrogenase, mitochondrial
13.1076	14.8862	13.5376	NaN	12.2078	13.5122	NaN	NaN	11.5262	13.6677	14.558	NaN	12.2016	14.5514	14.083	NaN	12.676	NaN	13.3278	13.3837	NaN		0.236008	0.675233	0.221684	P08514	ITGA2B	Integrin alpha-IIb
16.9019	16.9888	16.961	16.9139	16.9073	16.5394	16.6514	16.5302	16.5383	16.6094	16.604	16.6083	16.4709	16.7091	16.6243	16.5036	16.6855	16.5342	16.5303	16.5586	16.493		2.23067	0.019859	0.221676	Q9NP66	HMG20A	High mobility group protein 20A
15.2341	15.5805	15.4967	15.2994	15.485	15.0965	15.2231	14.7774	15.0523	15.0894	14.7431	14.7129	14.8338	14.963	14.9914	14.8061	15.1106	14.7548	14.6303	14.7898	14.6393	+	2.64826	0.00990204	0.221204	O15155	BET1	BET1 homolog
16.6483	16.8444	17.1741	17.195	17.0201	16.3165	16.458	16.4478	16.359	16.6453	16.875	17.9191	17.0195	16.8731	16.9609	17.1445	17.8167	16.6564	16.7892	17.0609	17.118		1.05103	0.161751	0.221113	P37235	HPCAL1	Hippocalcin-like protein 1
16.1518	15.9437	15.755	15.7784	15.6578	15.4915	15.5569	16.3086	14.047	15.663	15.745	15.5483	15.0755	15.5619	15.475	15.8225	15.3945	14.9071	15.4295	15.1634	15.8649		1.69201	0.0512349	0.220995	Q9Y653	ADGRG1	Adhesion G-protein coupled receptor G1
16.3747	16.5863	16.4094	16.345	16.3641	16.2341	16.2233	16.1195	16.1617	16.1432	16.2534	15.6489	16.4387	16.2132	15.9947	15.8331	15.8441	15.8154	16.0615	15.9599	15.9978		2.51232	0.0123493	0.220488	O75787	ATP6AP2	Renin receptor
19.385	19.5318	19.4462	19.3898	19.4186	19.1264	19.1448	19.0883	18.9843	19.0356	18.9969	18.83	19.0778	19.0377	18.9494	18.9394	18.8777	19.0087	18.8433	18.983	18.9063	+	3.02804	0.00511797	0.21996	P23368	ME2	NAD-dependent malic enzyme, mitochondrial
14.6118	15.06	14.295	14.4824	14.4694	14.6385	14.193	14.9072	15.0072	14.6595	15.378	16.446	16.1724	15.1058	15.4535	15.6572	14.928	15.1586	15.038	14.7663	15.4551		0.798843	0.254298	0.219794	P63172	DYNLT1	Dynein light chain Tctex-type 1
15.8224	16.0337	15.9291	15.8376	15.8657	15.5166	15.544	15.4942	15.4699	15.5744	15.5035	15.1871	15.4917	15.5432	15.3112	15.3412	15.296	15.4235	15.4601	15.3797	15.2477		2.24659	0.019362	0.219757	Q7Z5J4	RAI1	Retinoic acid-induced protein 1
15.2059	16.8992	16.3548	16.1547	15.9562	15.1495	15.7477	15.5048	15.8697	NaN	16.5123	16.7113	16.699	16.6107	16.5903	16.5522	16.6804	16.6422	16.6317	16.7741	16.5379		0.698314	0.303129	0.21933	P35219	CA8	Carbonic anhydrase-related protein
16.8313	17.0661	16.6401	16.7064	16.7676	16.5967	16.2258	16.4669	16.4043	16.5667	16.4353	16.3703	16.8392	16.4422	16.6003	16.485	16.5702	16.3362	16.4573	16.5763	16.3503		2.16089	0.0223543	0.219275	Q8TF68	ZNF384	Zinc finger protein 384
14.4252	13.432	15.2487	14.538	14.2838	14.5884	13.6045	14.8048	14.211	14.8758	14.8945	14.4082	14.9084	15.1923	15.1943	15.0416	14.3839	13.9987	15.0034	14.4051	14.422		0.524579	0.411087	0.219145	Q9Y3R5	DOP1B	Protein dopey-2
15.6663	15.5661	15.5778	15.5158	15.5786	15.1321	15.2597	15.2871	15.4699	15.2156	15.1649	15.6769	15.4355	15.3385	15.2216	15.3542	15.3182	15.1349	15.1865	15.2547	15.0094	+	3.20803	0.0038243	0.218841	Q02447	SP3	Transcription factor Sp3
17.6978	17.7604	17.4499	17.4475	17.4736	17.0809	16.9028	17.1764	17.1297	16.9917	17.3924	18.2044	17.5155	17.4178	17.1708	17.352	17.6039	17.384	17.3155	17.5403	17.4188		1.2704	0.108545	0.217934	O95298	NDUFC2	NADH dehydrogenase [ubiquinone] 1 subunit C2
12.3882	13.444	13.3177	13.1259	13.1251	13.4657	13.3412	12.6808	13.1008	13.0487	13.2084	12.0956	13.0745	13.3542	13.4226	12.8209	12.1565	12.7199	13.0368	13.0155	12.3349		0.911773	0.207298	0.217827	Q96DA2	RAB39B	Ras-related protein Rab-39B
19.239	19.2121	19.1343	19.2089	19.1524	18.9149	19.0641	18.9039	19.0306	18.9251	19.3905	19.3472	19.2781	19.4118	19.4166	19.3401	19.1474	19.1978	19.1413	19.2247	19.2306	+	5.38757	0.000132457	0.216941	P62879	GNB2	Guanine nucleotide-binding protein G(I)/G(S)/G(T) subunit beta-2
16.9216	16.9965	16.7708	16.7703	16.8693	16.6911	16.5285	16.6882	16.4943	16.6315	16.7689	16.5344	16.911	16.742	16.7126	16.8751	16.7774	16.6023	16.6145	16.5162	16.3425	+	4.52649	0.000485301	0.216906	Q8NEW0	SLC30A7	Zinc transporter 7
20.4401	20.3833	20.7392	20.5578	20.1649	20.0594	20.3374	20.4037	19.5159	20.3562	20.2888	20.2606	20.2985	20.3307	20.399	20.2129	19.8247	20.2486	19.6964	19.9926	20.4192		2.37161	0.0156369	0.216501	P54652	HSPA2	Heat shock-related 70 kDa protein 2
16.9686	16.6864	17.0579	17.0238	17.079	16.7312	16.6319	16.7413	16.6875	16.7403	17.3736	16.9246	17.7672	17.3298	17.5048	17.2699	17.0546	17.4277	17.3461	17.248	17.1982		2.51794	0.0122946	0.216483	Q9BQ87	TBL1Y	F-box-like/WD repeat-containing protein TBL1Y
17.6261	17.5736	17.4083	17.4797	17.651	17.1388	17.2221	17.0372	17.1596	17.1132	17.783	17.4279	17.7875	17.7365	17.6565	17.7988	17.8082	17.7287	17.727	17.7653	17.7274		1.92629	0.0340082	0.216383	Q86UP2	KTN1	Kinectin
14.8174	14.5104	14.7805	15.3962	15.0738	NaN	15.1452	14.651	NaN	14.4929	NaN	NaN	NaN	14.6744	NaN	15.2566	NaN	16.0518	14.8703	NaN	14.6536		0.869942	0.223681	0.216272	Q8TB37	NUBPL	Iron-sulfur protein NUBPL
13.934	13.8108	13.7065	14.1289	13.8884	13.8386	14.225	14.1257	13.8071	14.0739	13.593	11.2607	13.2064	13.9249	13.9737	13.9379	13.1151	13.6237	12.946	13.3575	12.3739		0.71835	0.293808	0.215921	Q9BVL4	SELENOO	Selenoprotein O
19.4233	19.2319	19.0803	19.17	19.2825	19.084	18.9327	19.0935	19.2274	19.1298	20.1353	20.0896	20.3083	20.028	20.1095	20.1082	19.9137	19.7458	19.7693	19.8503	19.9384	+	3.20067	0.00386046	0.215831	Q14847	LASP1	LIM and SH3 domain protein 1
15.6679	15.6235	15.5149	15.6523	15.543	15.3122	15.3376	15.2928	15.3173	15.3052	15.5737	14.9701	15.6412	15.6535	15.609	15.6654	15.4929	15.5156	15.4852	15.4541	15.3542	+	4.39211	0.000603879	0.215749	Q9ULV3	CIZ1	Cip1-interacting zinc finger protein
15.1042	15.513	15.559	15.5611	15.4207	15.2078	15.3641	15.1645	15.1919	15.1899	14.7859	14.0806	14.4572	14.7884	15.0849	14.7543	14.3476	14.9119	14.5832	14.5778	14.9925		2.13805	0.0232706	0.21533	Q9H488	POFUT1	GDP-fucose protein O-fucosyltransferase 1
19.7049	20.0528	19.9115	19.8189	19.7968	19.511	19.4647	19.46	19.3113	19.4488	19.7593	19.7348	19.8362	19.8172	19.7382	19.723	19.8382	19.6277	19.7414	19.7065	19.7898		1.95723	0.0321851	0.215167	P39656	DDOST	Dolichyl-diphosphooligosaccharide--protein glycosyltransferase 48 kDa subunit
17.0086	17.1877	17.0447	16.8991	17.346	16.9782	17.1754	16.822	16.8336	16.8139	17.2161	16.9212	16.6278	16.5887	16.6899	16.7434	16.3381	17.1282	16.7476	16.6066	15.8812		1.97687	0.0309997	0.215153	P20645	M6PR	Cation-dependent mannose-6-phosphate receptor
15.7796	16.1896	16.2332	16.1995	15.8604	15.5587	15.672	15.2325	15.1841	15.7465	15.273	14.7996	14.9465	15.5905	15.8587	15.1716	15.0158	15.5599	15.5104	15.2313	15.4318		0.894173	0.213905	0.21499	Q96CX2	KCTD12	BTB/POZ domain-containing protein KCTD12
16.8635	16.7505	16.803	16.7616	16.6955	16.7277	16.6441	16.7046	16.8902	16.9304	16.8649	16.5763	17.0498	16.815	16.9064	16.8901	16.661	16.5224	16.4888	16.6215	16.4452		2.21293	0.0204568	0.214974	Q86VM9	ZC3H18	Zinc finger CCCH domain-containing protein 18
16.5391	16.0511	16.3463	16.564	16.3154	16.4061	16.192	16.1194	16.4333	16.362	15.1159	13.3495	15.1601	14.9798	15.1369	14.7439	14.4029	14.9353	14.5988	14.1569	14.6642		1.36836	0.091251	0.214838	P61916	NPC2	NPC intracellular cholesterol transporter 2
16.2827	15.8585	16.6007	16.3736	16.4606	15.9815	16.413	15.8242	15.8955	16.3671	15.726	15.9235	15.9542	15.8498	16.0328	15.9274	15.91	15.4891	15.5355	16.4722	15.8032		1.71199	0.0496105	0.214304	Q06136	KDSR	3-ketodihydrosphingosine reductase
13.4725	13.5978	13.3378	13.2891	13.5774	13.0192	13.3774	13.1297	13.1838	13.4988	13.9507	13.2475	13.9611	13.8809	13.4747	13.728	13.9354	13.4972	13.7676	13.6417	13.1495		2.42337	0.0143577	0.214267	Q15072	ZNF146	Zinc finger protein OZF
16.4326	16.1238	16.2599	16.4639	16.4404	15.6566	14.7193	16.0177	16.7586	16.2143	17.2706	NaN	16.4087	16.4832	14.119	15.911	15.4455	16.998	14.1847	15.9369	16.4588		0.376964	0.531696	0.214005	Q15744	CEBPE	CCAAT/enhancer-binding protein epsilon
17.0115	18.1271	17.333	17.2063	16.7922	16.6853	16.587	16.3822	16.4344	16.8675	17.4838	21.6982	17.6314	18.1621	17.4651	17.3693	17.9013	17.6707	17.6313	18.0517	18.0784		0.483209	0.442471	0.214001	Q8WW43	APH1B	Gamma-secretase subunit APH-1B
15.5957	15.2761	15.5402	15.8918	15.2666	15.5041	15.4581	15.2495	15.3304	15.321	14.7184	15.0438	15.7688	15.6601	15.2651	15.7376	15.3519	15.5879	15.1871	15.0033	14.6594		1.08373	0.152398	0.213284	Q969P0	IGSF8	Immunoglobulin superfamily member 8
19.0017	19.0201	19.1021	19.0567	19.0582	19.0178	18.8851	18.9156	18.9224	18.9055	19.1902	18.5339	19.1109	19.0534	19.0706	18.981	18.7794	18.8168	18.7859	18.7871	18.8624	+	3.97899	0.00113619	0.213145	Q99714	HSD17B10	3-hydroxyacyl-CoA dehydrogenase type-2
16.7948	16.6456	16.5174	16.0981	16.3756	16.4167	15.8625	16.2116	16.2874	16.3879	17.4319	16.9628	18.031	17.4715	17.5898	17.7754	17.5942	17.2482	17.2324	17.513	17.4326		1.66763	0.0536007	0.213113	Q8NFU3	TSTD1	Thiosulfate:glutathione sulfurtransferase
14.8707	14.7262	14.645	14.6712	14.589	13.9556	14.7253	14.6507	14.8036	14.8119	13.8058	11.7527	13.2099	13.7416	13.3842	13.3054	13.0384	13.6319	12.8162	13.0181	13.6373		1.20867	0.121912	0.213052	Q99941	ATF6B	Cyclic AMP-dependent transcription factor ATF-6 beta
16.6413	16.2105	16.8672	17.0981	17.0031	16.601	16.2494	16.0686	16.7281	16.4856	16.7239	16.535	17.0554	16.8432	16.8204	16.7875	16.6988	16.6408	16.6401	16.8166	16.9232		1.53602	0.0674454	0.212839	Q13464	ROCK1	Rho-associated protein kinase 1
14.6014	14.9316	15.1381	15.7278	14.6321	NaN	14.7062	14.0219	14.5481	15.4949	14.5152	NaN	NaN	14.9842	15.2415	15.0781	15.059	15.6438	14.9497	14.9467	14.8173		0.764319	0.270937	0.212817	Q5SGD2	PPM1L	Protein phosphatase 1L
17.1003	17.1647	17.1102	17.1715	17.1992	17.0697	16.9249	16.7983	16.9296	16.9983	17.7189	17.1028	17.7573	17.5511	17.6709	17.6612	17.5279	17.4155	17.466	17.5443	17.3157	+	5.89576	6.90727e-05	0.212762	Q9UIB8	CD84	SLAM family member 5
18.1258	17.8226	17.9972	18.1192	18.088	17.8781	17.8371	17.9446	17.923	17.8758	17.8302	17.794	17.8225	18.0392	18.0616	17.9761	17.6623	17.7288	17.6742	17.7429	17.6517	+	3.22758	0.00374325	0.212058	O75995	SASH3	SAM and SH3 domain-containing protein 3
17.6499	17.2844	17.3261	17.3948	17.4485	17.268	17.2719	17.1473	17.1989	17.2575	17.52	16.9532	17.5078	17.5857	17.6693	17.7365	17.2864	17.2674	17.3451	17.3859	17.4227	+	3.3056	0.00330908	0.211	Q96IU4	ABHD14B	Protein ABHD14B
14.5097	15.137	14.4631	14.9075	14.2786	14.1973	14.8769	14.3042	14.4187	14.0897	14.6492	NaN	14.8132	14.3474	14.5667	14.8104	14.0895	13.2978	14.6109	14.6988	14.571		1.23052	0.117034	0.210662	Q9BRB3	PIGQ	Phosphatidylinositol N-acetylglucosaminyltransferase subunit Q
14.5837	14.4402	15.2743	15.787	15.0218	14.8465	15.4089	14.6269	14.8115	15.1551	14.9802	NaN	15.0255	14.4813	14.497	14.4712	13.931	NaN	14.6961	14.1937	14.8233		0.855574	0.229471	0.210504	Q9NTG7	SIRT3	NAD-dependent protein deacetylase sirtuin-3, mitochondrial
13.9381	13.6532	14.1185	14.3148	13.9438	12.9504	14.1381	12.9218	13.832	14.4732	14.8338	13.7605	14.32	14.5544	14.5762	14.3371	14.2656	14.6816	14.7271	13.7461	13.8687		1.82971	0.0401134	0.210181	O15417	TNRC18	Trinucleotide repeat-containing gene 18 protein
16.9403	17.1898	17.2417	17.1413	17.381	16.4774	16.6192	16.8302	16.6434	16.5037	16.8976	17.5865	16.7276	16.793	16.8111	16.7796	16.9227	17.2041	16.9421	16.7642	17.0096		0.919838	0.203907	0.209665	O75380	NDUFS6	NADH dehydrogenase [ubiquinone] iron-sulfur protein 6, mitochondrial
15.7986	15.4359	15.7436	15.8848	15.5897	15.47	15.5254	15.4309	15.2911	15.5051	15.7383	15.7689	15.4923	15.8209	15.5109	15.6151	15.3554	15.4375	15.3456	15.6377	15.4871	+	2.72244	0.00865818	0.209277	Q8WWW0	RASSF5	Ras association domain-containing protein 5
17.715	17.4654	17.5007	17.6817	17.8042	17.7691	17.9075	17.589	17.7408	17.8157	17.9971	17.4309	18.0147	18.0924	18.2735	17.6481	17.3503	17.4512	17.3091	17.5608	17.8274		0.862089	0.226971	0.209165	Q01650	SLC7A5	Large neutral amino acids transporter small subunit 1
16.0845	15.6656	15.443	16.1679	16.2526	15.7228	15.6803	15.6064	15.5692	15.4688	15.4006	15.6609	15.5369	15.3543	15.3674	15.7328	16.1014	15.3496	15.5321	15.3765	15.3641		1.36821	0.091251	0.209062	O15118	NPC1	NPC intracellular cholesterol transporter 1
16.0683	16.3946	16.264	16.2889	16.1755	15.9737	16.0693	16.0539	15.9861	15.9712	15.4976	14.898	15.8766	15.8766	15.7914	15.8411	15.1499	15.6109	15.3725	15.8993	15.7168	+	2.92341	0.00611986	0.208987	O14569;U3KQU4	CYB561D2;	Cytochrome b561 domain-containing protein 2;Uncharacterized protein
15.1291	15.5267	14.7623	15.073	14.8971	15.026	14.8124	14.4554	NaN	14.6646	15.666	14.8641	15.8961	15.7697	14.3965	15.9668	15.8785	14.9395	15.3831	15.4829	15.4603		0.670805	0.317955	0.20893	Q96B96	TMEM159	Promethin
15.4036	15.4126	15.7507	15.7325	15.5325	15.1786	15.53	15.2794	15.3025	15.4927	15.3764	16.8584	16.4766	15.4997	15.3703	15.3727	15.3076	15.5461	15.5524	15.4651	15.4131		1.05494	0.16056	0.208921	Q75QN2	INTS8	Integrator complex subunit 8
16.1884	16.3857	16.2444	15.9789	16.2332	15.9657	15.9406	15.8808	15.5111	15.9485	15.9546	15.7915	16.1219	16.0764	16.0917	16.1158	16.0347	15.754	15.9198	16.0235	15.8333	+	3.33701	0.00317113	0.208902	Q96K37	SLC35E1	Solute carrier family 35 member E1
26.8584	27.067	27.3683	27.1601	26.8022	26.4731	26.8277	26.299	26.2404	26.5378	26.6722	26.8576	27.0135	26.5024	26.3855	26.8327	26.9921	26.8418	26.5096	26.9506	26.7342		0.751971	0.276675	0.208788	P0C0S8;Q96KK5;Q99878;Q9BTM1	HIST1H2AG;HIST1H2AH;HIST1H2AJ;H2AFJ	Histone H2A type 1;Histone H2A type 1-H;Histone H2A type 1-J;Histone H2A.J
15.8808	15.4415	15.6342	15.9646	15.7693	15.4806	15.5411	15.5495	15.6833	15.134	16.7732	16.5404	16.915	16.8348	17.0131	16.8705	16.4033	16.705	16.6224	16.7068	16.661	+	2.74519	0.00835339	0.20865	Q7L775	EPM2AIP1	EPM2A-interacting protein 1
17.1417	17.3408	16.9811	16.7805	17.0614	16.9467	16.8904	16.9826	16.7393	16.9122	15.2525	15.578	15.3433	14.811	14.8858	15.303	14.645	14.8508	14.9631	14.4428	14.9704		1.77474	0.044183	0.208607	Q6PI78	TMEM65	Transmembrane protein 65
21.1146	21.1606	20.9334	21.1262	21.0646	20.521	20.5762	20.7523	20.593	20.4711	20.3271	19.91	20.5939	20.3856	20.3674	20.461	20.6275	20.4951	20.358	20.5136	20.5151		1.13914	0.138359	0.208529	P00403	MT-CO2	Cytochrome c oxidase subunit 2
18.8142	19.192	19.2666	19.1042	19.1566	18.7567	18.6545	18.7481	18.5931	18.8168	18.6067	18.4962	18.7755	18.8226	18.803	18.7255	18.6946	18.8026	18.6444	18.6655	18.6884		1.98157	0.030727	0.208435	Q12907	LMAN2	Vesicular integral-membrane protein VIP36
16.337	16.5868	16.1816	16.2496	16.2955	15.9424	15.8814	15.958	15.8909	17.1949	16.1542	15.7694	16.371	16.0978	16.1712	16.234	16.1777	16.1239	16.1051	16.2611	16.1765		1.76369	0.0451529	0.208414	Q96RQ3	MCCC1	Methylcrotonoyl-CoA carboxylase subunit alpha, mitochondrial
16.4365	16.3575	16.1612	16.1402	16.2702	16.1698	16.0113	16.2371	15.9825	16.0284	15.8898	15.8733	15.9069	16.0668	15.9818	15.8576	15.6243	15.8313	15.7694	15.8081	15.3488	+	3.72898	0.00166379	0.207961	Q9UBD5	ORC3	Origin recognition complex subunit 3
17.4195	17.3905	17.856	17.8033	17.9098	17.3721	17.3836	17.7626	17.3866	17.613	17.6106	17.4085	18.2517	17.7602	17.6687	17.9216	17.7986	17.3589	17.7162	17.9438	17.5595		1.53144	0.068077	0.207812	Q96GN5	CDCA7L	Cell division cycle-associated 7-like protein
15.7283	15.7255	15.7547	15.7164	15.7657	15.5048	15.5944	15.3909	15.3471	15.3954	15.5841	15.8573	15.7132	15.6101	15.8632	15.7118	15.7382	15.6236	15.7484	15.6076	15.5134		2.56676	0.011434	0.20781	Q9UQR1	ZNF148	Zinc finger protein 148
17.8523	17.7442	18.0114	18.1053	18.062	17.7768	17.92	17.782	17.7677	17.7558	17.7627	17.0765	17.7717	17.7494	17.8334	17.7476	17.4225	17.6819	17.6162	17.5358	17.4321	+	3.72299	0.00167641	0.207675	Q9NUJ1	ABHD10	Mycophenolic acid acyl-glucuronide esterase, mitochondrial
17.7174	17.7312	18.2734	18.2174	18.4872	17.6923	17.696	17.899	17.7135	17.8717	17.676	18.0112	17.6407	17.8733	18.0813	17.7558	17.747	18.2112	17.8081	17.7621	17.6786		1.19257	0.125601	0.207582	P14927	UQCRB	Cytochrome b-c1 complex subunit 7
16.8401	16.7471	16.7581	16.6888	16.7493	16.4625	16.3805	16.4901	16.5331	16.4076	16.9124	17.4751	17.0652	16.8438	16.9131	17.0436	16.8842	16.7139	16.6497	16.8346	16.8585	+	3.48906	0.00246024	0.207576	Q8WVV9	HNRNPLL	Heterogeneous nuclear ribonucleoprotein L-like
15.8003	15.7351	15.6508	15.8689	15.754	15.5967	15.8619	15.486	15.6291	15.5791	14.9154	NaN	15.0533	14.7687	15.3211	14.3845	14.675	14.3536	14.9706	14.4495	14.6395		1.61717	0.0583681	0.207104	O95873	C6orf47	Uncharacterized protein C6orf47
24.0751	23.9498	24.053	24.2512	24.0462	23.8076	23.6895	23.7814	23.8704	23.8886	24.2592	24.5434	24.4048	24.148	24.1208	24.0331	23.9243	24.1816	24.0468	23.791	24.0658	+	3.01599	0.00521134	0.206929	P62736	ACTA2	Actin, aortic smooth muscle
16.5423	16.5191	16.6597	16.4649	16.4141	16.3564	16.3259	16.0959	16.4715	16.3002	16.4238	15.7815	16.3488	16.2855	16.1982	16.11	16.0536	16.1203	16.26	15.9683	15.8486	+	3.85683	0.00135373	0.206878	P98194	ATP2C1	Calcium-transporting ATPase type 2C member 1
17.0021	17.0765	17.0148	17.0079	16.9046	16.7093	16.7048	16.6591	16.519	16.5944	16.8748	16.2037	16.7164	17.0171	16.9431	16.8288	16.7721	16.8671	16.8044	16.6544	16.9548		2.45634	0.0135691	0.206816	Q4G0N4	NADK2	NAD kinase 2, mitochondrial
16.4019	16.2276	16.3024	16.3873	16.3058	16.1512	16.1878	16.2459	16.273	16.152	16.5173	15.9912	16.281	16.2716	16.4146	16.4042	16.1583	15.9644	16.0598	16.164	16.1015	+	3.63828	0.00192532	0.206728	O00186	STXBP3	Syntaxin-binding protein 3
18.6243	18.6753	18.6192	18.6618	18.5285	18.5305	18.35	18.4852	18.5393	18.3533	18.4961	18.7071	18.7467	18.4532	18.6737	18.5229	18.4412	18.2973	18.2025	18.3019	18.3436	+	3.44295	0.00263188	0.20661	P16220	CREB1	Cyclic AMP-responsive element-binding protein 1
14.7852	14.8444	14.8699	15.085	15.0111	14.7182	14.6571	14.8714	14.5051	14.5761	15.3923	NaN	15.4516	15.2535	15.5027	15.4735	15.3624	15.0817	15.2425	15.2636	15.4562	+	3.36415	0.00301546	0.206579	Q9UQ88	CDK11A	Cyclin-dependent kinase 11A
16.8467	16.7686	16.8482	16.8075	16.8203	16.4187	16.3404	16.4416	16.5996	16.5199	16.498	16.3789	16.7825	16.6329	16.6811	16.6015	16.544	16.5104	16.6028	16.692	16.6592		2.08581	0.0254984	0.20655	Q9NZ63	C9orf78	Telomere length and silencing protein 1 homolog
18.3787	18.4267	18.0497	17.863	18.0011	17.9559	17.7039	17.9169	17.862	17.9219	18.8928	18.9012	19.2388	18.9044	18.9972	19.0749	18.8943	18.7469	18.666	18.8358	18.8989		2.11522	0.0242148	0.206399	Q9H299	SH3BGRL3	SH3 domain-binding glutamic acid-rich-like protein 3
15.4808	13.5099	14.6005	15.4731	14.8714	13.5963	14.5235	NaN	16.1201	14.7468	17.8386	18.6661	16.6983	NaN	15.5887	NaN	15.3736	15.4286	17.8361	16.4121	16.4975		0.283839	0.622154	0.206181	Q92985	IRF7	Interferon regulatory factor 7
17.5721	16.5723	17.8341	17.234	18.1139	17.5122	17.2375	17.4384	17.0535	17.0131	16.8461	15.3094	17.3452	16.9077	17.1919	17.1662	16.3526	17.2022	17.2692	16.9068	16.4747		0.806412	0.250825	0.206178	Q9H061	TMEM126A	Transmembrane protein 126A
17.9571	18.1636	17.9446	17.8941	17.8024	17.8734	17.6754	17.7249	17.7801	17.8629	18.3738	18.9127	18.3131	18.3721	18.4098	18.4628	18.2035	18.122	18.1466	18.2836	18.0983	+	3.88799	0.00129764	0.206011	P47755	CAPZA2	F-actin-capping protein subunit alpha-2
23.4254	23.6841	23.6132	23.4417	23.4942	23.0489	23.0032	23.0587	22.9374	23.0837	22.7029	22.8267	22.6933	22.6811	22.5696	22.7333	22.9381	22.747	22.8184	22.633	22.6604		1.21526	0.120296	0.20598	P0C0S5;Q71UI9	H2AFZ;H2AFV	Histone H2A.Z;Histone H2A.V
15.1999	15.1075	15.2831	15.2048	15.0581	14.8007	15.1412	15.0018	15.0614	14.8757	15.3714	14.8426	15.3103	15.4461	15.404	15.3027	14.9844	14.9312	15.3022	15.3047	15.1244	+	4.64488	0.000403854	0.20573	O95243	MBD4	Methyl-CpG-binding domain protein 4
15.2289	14.8828	15.3895	15.7399	15.4678	14.895	15.5946	14.9498	15.1257	15.3122	15.9351	15.8753	15.2562	15.2097	15.5586	15.9313	15.3218	15.3833	15.3338	15.772	15.7024		1.1602	0.132966	0.205503	P60604	UBE2G2	Ubiquitin-conjugating enzyme E2 G2
18.988	19.0453	18.7473	18.8584	18.7381	18.8236	18.7551	18.6506	18.5852	18.7849	19.89	19.6995	19.8822	19.6605	19.6459	19.8669	19.4987	19.3829	19.533	19.4897	19.5246	+	2.66168	0.00968313	0.205374	P37837	TALDO1	Transaldolase
15.3718	14.9713	15.8051	15.9075	15.6508	15.3789	15.7975	15.388	15.4856	15.5253	15.0017	15.3932	15.328	15.1368	15.2446	14.9224	14.4783	14.9714	14.7722	15.0168	14.7547		1.14786	0.136245	0.205048	Q06787	FMR1	Synaptic functional regulator FMR1
17.633	18.013	17.3766	17.7098	17.342	17.38	17.2583	17.2061	17.2511	17.2902	17.6224	17.7617	17.7387	17.7154	17.6518	17.8151	17.828	17.6711	17.5085	17.6577	17.5091		1.53724	0.0673097	0.2038	Q9H0U3	MAGT1	Magnesium transporter protein 1
18.6192	18.9758	18.6354	18.4642	18.6004	18.3433	18.1848	18.2424	18.1923	17.9749	18.9063	19.1179	19.1079	18.8696	18.8285	18.898	19.1735	18.8554	18.9768	18.9814	19.0075		1.15597	0.134087	0.203679	O43852	CALU	Calumenin
14.2803	13.8563	13.9216	13.9037	13.6364	13.5525	13.5038	13.3558	13.9069	13.314	14.4819	14.2499	14.3199	14.7674	14.811	14.7342	14.2879	14.4854	14.9236	14.762	14.633		1.17906	0.128463	0.202914	O00409	FOXN3	Forkhead box protein N3
17.9633	17.7329	17.6634	17.7673	17.7101	17.5729	17.5878	17.5643	17.5681	17.6063	17.9729	17.8816	17.7327	18.0165	18.0396	18.0047	17.7422	17.565	17.2261	17.7701	17.8587	+	3.48272	0.00247994	0.202778	Q5EBM0	CMPK2	UMP-CMP kinase 2, mitochondrial
14.8613	14.7395	15.0715	15.0157	14.8838	14.9602	14.7505	14.8425	14.9863	14.8553	14.8427	14.0269	15.1117	14.928	15.0711	14.9818	14.6092	14.8718	14.9525	14.6405	14.5295		2.09351	0.0251358	0.202778	Q9UIF9	BAZ2A	Bromodomain adjacent to zinc finger domain protein 2A
15.1751	15.467	15.2054	15.756	15.9414	15.0886	15.0527	NaN	14.6242	14.3347	15.3244	14.5045	15.3816	14.8775	14.6387	15.2613	15.303	15.7217	14.9405	15.3761	15.3618		0.522724	0.412358	0.202723	Q86XR8	CEP57	Centrosomal protein of 57 kDa
18.9496	19.0494	18.8442	18.8545	18.8273	18.5553	18.5962	18.6343	18.6307	18.5388	18.465	18.1299	18.5897	18.4764	18.4394	18.5274	18.5099	18.3396	18.4107	18.3876	18.4037	+	2.98716	0.00546625	0.202362	Q9NWH9	SLTM	SAFB-like transcription modulator
19.7972	20.0212	19.7917	19.692	19.8115	19.4883	19.345	19.3559	19.2601	19.2152	19.3844	19.0994	19.4986	19.3872	19.3218	19.4274	19.5254	19.3792	19.2688	19.477	19.679		1.18763	0.126664	0.202305	Q16698	DECR1	2,4-dienoyl-CoA reductase, mitochondrial
16.0316	15.8951	15.7838	15.8844	15.8861	15.773	15.8833	15.9406	15.8317	15.7866	17.2287	17.4732	17.2616	17.2565	17.3887	17.4392	16.9385	17.0089	16.9464	16.975	17.0447		2.37291	0.0156162	0.202254	P62256	UBE2H	Ubiquitin-conjugating enzyme E2 H
16.3773	16.7036	15.7535	16.1412	15.2629	15.7739	16.2719	16.0383	15.9328	15.9349	16.083	16.1414	16.4201	16.1365	16.3756	16.0042	15.8831	15.9123	15.9617	15.8259	16.2305		0.831108	0.240001	0.20217	Q8WVT3	TRAPPC12	Trafficking protein particle complex subunit 12
15.7093	15.7258	16.4319	16.6857	16.5958	15.8175	15.3813	16.048	15.4551	15.9473	16.4503	16.6106	16.5781	16.2988	16.7734	16.3308	16.4143	16.9054	16.4943	15.5934	16.873		0.818225	0.245964	0.202102	Q8WUH1	CHURC1	Protein Churchill
18.0202	18.1111	17.9478	17.9155	18.0992	17.516	17.4241	17.4564	17.2785	17.6482	18.606	18.4227	18.811	18.6471	18.6287	18.6206	19.0253	18.821	18.8564	18.7702	18.6714		0.87173	0.222891	0.202053	P41212	ETV6	Transcription factor ETV6
16.2488	16.1701	16.1752	16.2819	16.0145	15.9829	15.9517	15.8754	16.072	15.8333	16.3351	16.7639	15.9467	16.3618	16.4901	16.2075	16.0932	16.0522	16.2014	16.0253	16.1976		2.55433	0.0116455	0.200747	P46100	ATRX	Transcriptional regulator ATRX
17.5677	17.3786	17.3766	17.2586	17.326	17.1742	17.234	17.234	17.3197	17.1129	17.6652	18.4203	17.6403	17.6103	17.7271	17.7014	17.3833	17.3276	17.4325	17.4151	17.514	+	3.87655	0.00131608	0.200654	Q16566	CAMK4	Calcium/calmodulin-dependent protein kinase type IV
12.2577	14.8768	13.4253	11.8587	12.9954	12.5578	13.371	13.5744	12.0279	11.6799	11.823	NaN	11.7225	12.0812	12.0036	11.8141	13.4398	12.0128	11.0362	12.7639	10.4885		0.318817	0.585676	0.200512	P05204	HMGN2	Non-histone chromosomal protein HMG-17
21.296	20.9665	20.9117	20.8946	21.0816	21.4618	20.9507	20.8504	21.325	21.1186	21.6781	21.2534	21.4116	21.2	21.3391	21.6317	20.9626	21.0683	21.3567	20.9369	20.3197		0.982704	0.183461	0.200459	Q9BQE3	TUBA1C	Tubulin alpha-1C chain
17.9155	18.153	18.0834	18.1449	18.055	17.762	17.9326	17.8098	17.766	17.8113	17.3136	16.6227	17.2806	17.2382	17.3629	17.356	17.1199	17.2449	17.2994	17.1704	17.1036	+	3.97612	0.00113661	0.200204	Q96JJ7	TMX3	Protein disulfide-isomerase TMX3
17.148	17.1452	17.2468	17.2195	17.1192	16.8621	16.959	16.7656	16.9253	16.8933	17.0336	16.9066	16.9821	17.0869	16.9626	17.1032	16.8096	16.7538	16.9159	16.9512	16.929	+	3.7761	0.00153343	0.200114	Q96L91	EP400	E1A-binding protein p400
16.2992	16.2406	16.2585	16.3574	15.9433	16.1849	15.8714	16.0914	15.8726	15.8794	15.9506	17.1062	16.362	15.8224	15.8058	16.0051	16.1412	15.8665	15.9294	16.3589	15.5031		1.59643	0.0605818	0.200061	P59923	ZNF445	Zinc finger protein 445
14.4165	14.1799	14.573	14.1243	14.6234	14.5492	14.4866	13.8864	14.1277	14.4556	13.877	NaN	14.4496	13.9651	13.8651	14.7647	NaN	14.1171	13.7299	13.6959	12.4992		0.774919	0.265379	0.199569	Q96AQ8	MCUR1	Mitochondrial calcium uniporter regulator 1
14.6711	14.4155	14.9283	15.3251	14.7698	14.4413	14.6375	14.3037	14.6991	14.6541	14.3509	14.7275	15.0578	15.3236	15.4483	14.8766	14.9467	14.9544	14.7968	14.5906	14.7927		0.926818	0.201615	0.199542	Q96MT8	CEP63	Centrosomal protein of 63 kDa
15.7643	15.6642	15.8747	16.3955	15.3404	15.3356	15.6233	15.6145	15.5695	15.4037	16.5437	15.8426	16.5644	16.3257	16.2165	16.4052	16.199	16.4247	16.543	15.9559	16.2509		1.30819	0.101662	0.19929	Q5BKT4;Q5I7T1	ALG10;ALG10B	Dol-P-Glc:Glc(2)Man(9)GlcNAc(2)-PP-Dol alpha-1,2-glucosyltransferase;Putative Dol-P-Glc:Glc(2)Man(9)GlcNAc(2)-PP-Dol alpha-1,2-glucosyltransferase
15.7182	15.5673	15.9022	15.9529	16.0171	15.6348	15.8218	15.5987	15.7387	15.4958	15.9619	15.0921	16.4127	16.2559	16.084	16.0012	15.7465	16.1339	15.9597	15.9421	15.6868		2.22293	0.0201326	0.198918	P0CJ79;P17035;Q5VIY5;Q6ZN06;Q7L2R6	ZNF888;ZNF28;ZNF468;ZNF813;ZNF765	Zinc finger protein 888;Zinc finger protein 28;Zinc finger protein 468;Zinc finger protein 813;Zinc finger protein 765
20.6781	20.9848	20.8205	20.9292	20.8802	20.477	20.6295	20.5114	20.4733	20.544	20.7815	20.3429	20.6521	20.7507	20.7488	20.6723	20.6999	20.6938	20.6708	20.5398	20.5355		2.18009	0.0216827	0.198694	P04843	RPN1	Dolichyl-diphosphooligosaccharide--protein glycosyltransferase subunit 1
18.5734	18.7107	18.5145	18.7578	18.757	18.3662	18.3069	18.2383	18.0504	18.3196	17.6038	16.9662	17.3713	17.4453	17.366	17.1388	17.3435	17.3357	17.1923	17.3879	17.3485		1.78557	0.0432345	0.198632	P61769	B2M	Beta-2-microglobulin
14.8201	14.7469	15.3575	16.0292	15.0447	14.9321	15.4709	15.1702	15.0274	15.3507	15.2731	14.5922	14.647	14.2252	14.9372	14.1632	14.2818	14.9648	14.809	14.1648	14.0139		0.616024	0.350271	0.198401	Q8WWV3	RTN4IP1	Reticulon-4-interacting protein 1, mitochondrial
18.6252	18.6881	18.7072	18.6986	18.7609	18.408	18.4635	18.3167	18.2266	18.3295	18.5674	18.1448	18.6872	18.597	18.5905	18.6476	18.6254	18.5885	18.5818	18.5992	18.53		2.11232	0.0243231	0.197988	Q9UFN0	NIPSNAP3A	Protein NipSnap homolog 3A
19.194	19.2428	19.1141	19.0985	19.0905	19.166	19.1353	19.2085	19.3068	19.2939	20.0622	19.7271	20.2898	20.0405	20.0358	20.2024	19.8047	19.7722	19.6223	19.665	19.6697		1.24656	0.113423	0.197936	P50416	CPT1A	Carnitine O-palmitoyltransferase 1, liver isoform
16.744	16.8231	16.6241	16.6199	16.6055	16.4246	16.5917	16.4597	16.4594	16.406	16.9379	16.6828	17.2329	17.0183	16.9227	16.9997	16.8358	16.8503	17.006	16.7962	16.8824	+	3.57553	0.0021282	0.197923	P49116	NR2C2	Nuclear receptor subfamily 2 group C member 2
16.181	15.9832	16.1046	16.2592	16.1459	15.9	15.8891	15.7732	15.8923	15.8137	16.8155	16.1431	16.6101	16.6322	16.6412	16.7191	16.5202	16.4098	16.5336	16.5427	16.6426	+	3.77478	0.00153564	0.197827	Q96GK7	FAHD2A	Fumarylacetoacetate hydrolase domain-containing protein 2A
17.9311	17.6417	18.3192	18.5031	18.3315	17.7316	17.8776	17.8476	17.9278	17.7589	18.3951	18.2946	18.31	18.5328	18.7232	18.5615	18.0514	18.511	18.4067	18.4295	18.1224		1.29408	0.104301	0.197792	P55795	HNRNPH2	Heterogeneous nuclear ribonucleoprotein H2
18.1506	18.1422	17.9552	17.9847	18.0769	17.8204	17.6785	17.6827	17.7845	17.8838	17.9812	17.9095	17.8774	17.8298	17.7869	17.8373	17.7445	17.6482	17.7528	17.6491	17.767	+	3.40973	0.00278154	0.197729	Q9UL25	RAB21	Ras-related protein Rab-21
14.3685	15.2348	15.7655	15.4201	15.262	14.9871	15.2577	14.9773	NaN	15.101	15.3791	14.9838	15.6475	15.6538	15.8197	15.5599	14.8759	15.6052	15.4476	15.3828	13.8465		0.928302	0.201167	0.197686	O15297	PPM1D	Protein phosphatase 1D
17.7939	17.9675	17.8772	17.798	17.9499	17.6273	17.5569	17.682	17.4847	17.5038	17.4189	16.5385	17.7261	17.3157	17.3391	17.3494	17.2802	17.1431	17.3556	17.3616	17.4196		2.1405	0.0231917	0.197283	Q86TX2	ACOT1	Acyl-coenzyme A thioesterase 1
15.1569	14.7945	15.0107	15.5163	15.1508	15.4975	14.6205	15.076	14.6657	14.5287	15.1019	15.9598	14.5208	15.2254	14.8486	15.4424	15.2705	14.8996	15.0691	15.6479	15.094		0.800365	0.253571	0.196941	Q8WWI1	LMO7	LIM domain only protein 7
15.7088	15.5483	16.1674	16.0142	16.1188	15.4571	15.8568	15.7013	15.765	15.8827	16.245	15.8456	16.5843	16.2236	16.3755	16.241	15.7976	16.5003	16.2792	16.0865	15.4164		1.76547	0.0450118	0.196911	Q9GZM8;Q9NXR1	NDEL1;NDE1	Nuclear distribution protein nudE-like 1;Nuclear distribution protein nudE homolog 1
14.1365	16.2177	16.6264	16.4956	16.2766	16.6694	16.1036	16.401	16.1164	16.0912	15.747	17.1554	NaN	13.966	NaN	16.2085	NaN	14.4613	NaN	14.5062	14.9399		0.197513	0.720649	0.196689	P84074	HPCA	Neuron-specific calcium-binding protein hippocalcin
15.0634	14.9646	15.2614	15.3095	15.2144	15.1114	15.2265	14.6895	14.8075	14.7591	15.3289	15.9891	15.1121	15.0895	15.1067	15.1411	15.1994	14.3321	14.7948	15.407	15.1181		1.85753	0.0382428	0.196363	Q2TAA5	ALG11	GDP-Man:Man(3)GlcNAc(2)-PP-Dol alpha-1,2-mannosyltransferase
17.1682	16.8436	16.8743	16.909	16.9283	16.8555	16.7536	16.7407	16.9814	16.8076	17.0799	16.6809	17.3294	17.0035	17.1327	17.0805	16.8696	16.8071	16.8382	16.902	16.8969	+	2.90274	0.00634402	0.196352	Q5W0V3	FAM160B1	Protein FAM160B1
15.0988	15.7609	15.193	15.0682	14.9438	14.7944	14.8387	14.7484	14.7913	14.7914	14.7837	14.6701	14.7982	15.0605	15.2376	14.6571	14.5433	15.5784	15.1588	14.937	14.7404		0.938163	0.197834	0.196013	Q8NEB9	PIK3C3	Phosphatidylinositol 3-kinase catalytic subunit type 3
13.9398	14.0283	14.2963	14.6689	14.856	14.3783	14.1143	13.9503	13.5894	13.9371	14.4423	14.4431	14.9471	13.6962	13.9279	14.927	14.4977	13.9677	13.5743	14.4108	14.4038		0.587263	0.36929	0.195924	O75486	SUPT3H	Transcription initiation protein SPT3 homolog
20.496	20.6255	20.4734	20.3885	20.3866	20.1288	20.2341	20.1147	20.121	20.1683	20.1882	20.2449	20.3147	20.2818	20.2975	20.2399	20.3305	20.1837	20.218	20.2361	20.2153		2.21497	0.0204208	0.195792	P11387	TOP1	DNA topoisomerase 1
17.678	17.7908	17.6767	17.6211	17.7663	17.4665	17.3958	17.5089	17.3756	17.5146	17.3344	17.1861	17.9031	17.5892	17.6269	17.5721	17.4788	17.454	17.4331	17.5033	17.0382		2.58229	0.0111227	0.195626	Q15067	ACOX1	Peroxisomal acyl-coenzyme A oxidase 1
15.226	15.2428	15.3275	15.2016	15.2393	15.1545	15.1394	14.8864	14.7716	14.9435	15.3414	14.9064	15.3228	15.1532	15.1988	15.1607	15.117	15.1567	15.1486	15.0632	15.2557	+	2.91417	0.00621792	0.195373	P29375	KDM5A	Lysine-specific demethylase 5A
16.9151	16.7996	17.7151	17.8304	17.777	16.9749	16.9891	17.288	17.0943	17.1409	17.4155	17.4615	17.4768	17.5756	17.8848	17.5232	17.3815	18.0384	17.498	17.5547	17.3858		0.859432	0.228033	0.195134	Q9Y294	ASF1A	Histone chaperone ASF1A
14.9231	14.6182	14.7872	15.0273	14.8415	14.5536	14.9181	14.6908	14.8042	14.9228	15.1223	14.4687	15.2053	14.9508	15.0361	15.0508	14.5345	14.832	14.7182	14.4573	15.1993		1.81014	0.0414706	0.195082	Q86T24	ZBTB33	Transcriptional regulator Kaiso
17.4039	17.6098	17.481	17.2033	17.231	17.0226	17.2082	16.926	17.0065	17.1554	17.1949	16.7905	17.3436	17.2376	17.0955	17.1565	17.1792	17.3147	17.0627	17.2098	17.0758		1.68497	0.051911	0.194794	Q9BQA9	CYBC1	Cytochrome b-245 chaperone 1
15.7139	15.7904	15.8714	16.1428	16.3207	15.9567	15.8942	16.161	15.8544	15.8965	15.2778	15.3237	15.9239	16.0976	15.5442	14.9927	15.2495	16.1111	15.5218	14.9953	15.1149		0.882306	0.218802	0.194556	Q86TJ2	TADA2B	Transcriptional adapter 2-beta
14.5086	15.6574	15.3878	14.9026	14.1347	14.462	14.2701	13.483	13.6481	14.3186	14.0216	18.866	13.6387	14.6204	13.8412	13.7125	NaN	14.0918	13.8305	14.3623	15.0018		0.404346	0.507353	0.194009	O75914	PAK3	Serine/threonine-protein kinase PAK 3
16.1831	16.1421	16.3748	16.1078	16.2128	16.0485	16.1157	16.0184	15.8183	16.0996	16.4913	NaN	16.6472	16.565	16.5212	16.3853	16.2792	15.9717	16.5122	16.2896	16.387	+	3.68265	0.00179769	0.193969	Q9Y6I9	TEX264	Testis-expressed protein 264
18.0886	17.9048	17.8415	17.8605	17.8365	17.8588	17.8402	17.7921	17.9612	17.8946	17.7793	18.1622	17.9641	17.855	17.7332	17.8207	17.5631	17.3633	17.4734	17.4904	17.6316		2.11802	0.0241151	0.193792	Q14919	DRAP1	Dr1-associated corepressor
16.2324	16.3436	16.3332	16.3466	16.3472	16.1952	16.1464	16.1153	15.9516	16.0335	16.5196	16.163	16.4427	16.3314	16.3157	16.3472	16.2778	16.2034	16.1621	16.2099	16.2929	+	5.0649	0.00021177	0.193371	Q5T440	IBA57	Putative transferase CAF17, mitochondrial
17.9262	17.9678	17.9884	17.8887	17.9888	17.7881	17.7719	17.8559	17.7554	17.7375	17.9396	17.9048	18.1596	17.9664	18.0051	17.9819	17.8954	17.7065	17.8039	17.7378	17.8807	+	5.16227	0.000186967	0.19332	Q92785	DPF2	Zinc finger protein ubi-d4
18.0223	18.1815	18.099	17.9469	17.871	17.5158	17.3918	17.0483	17.498	17.0203	16.4626	14.6544	16.6443	16.2046	16.1964	16.5293	16.6534	16.2257	16.4628	17.2336	17.0495		0.615061	0.350605	0.193195	P27449	ATP6V0C	V-type proton ATPase 16 kDa proteolipid subunit
15.5878	15.7974	15.7587	15.6829	15.9081	15.5992	16.102	15.7023	15.6814	15.7389	16.7507	16.2478	16.6868	15.7806	15.7631	16.0099	15.7989	16.091	15.8569	15.9299	15.794		0.87978	0.219757	0.193026	Q9NPE3	NOP10	H/ACA ribonucleoprotein complex subunit 3
17.1335	17.6064	17.3864	17.2435	17.2321	17.431	17.0215	16.8008	17.0345	16.9778	17.61	17.7456	17.5029	17.4732	17.5002	17.5777	17.4783	17.4468	17.4415	17.538	17.2105		2.21947	0.0202697	0.192441	P55061	TMBIM6	Bax inhibitor 1
15.6262	15.14	15.0763	15.4277	15.0801	15.2429	14.9938	15.0195	15.4402	15.0025	15.781	15.4338	15.5721	15.5239	15.8737	15.7484	15.3785	15.5027	15.6918	15.5655	15.7972		1.8475	0.0390232	0.192413	P49917	LIG4	DNA ligase 4
17.6084	17.5057	17.3938	17.2721	17.114	17.2505	17.2362	17.1142	17.1029	17.2682	17.1738	18.0187	17.5824	17.4124	17.391	17.3813	17.1632	17.0101	17.1342	17.1462	17.1616		2.22737	0.0199866	0.19228	Q9BR76	CORO1B	Coronin-1B
18.1748	18.3855	18.3277	18.0491	18.0321	17.7454	17.2267	17.2175	17.4916	17.4228	16.7798	16.8554	17.2332	16.6586	16.0437	16.4722	18.0357	16.8509	16.999	17.3015	17.024		0.401173	0.509922	0.192271	Q96CG8	CTHRC1	Collagen triple helix repeat-containing protein 1
19.7062	19.5502	19.5494	19.7125	19.6571	19.6884	19.3415	19.4567	19.6103	19.4026	20.0873	20.0586	20.045	19.7654	19.8442	20.1459	19.8815	19.7507	19.772	19.5943	19.8728	+	3.09843	0.00455265	0.191986	P63000	RAC1	Ras-related C3 botulinum toxin substrate 1
18.893	19.0558	18.8114	19.0448	18.7731	18.8103	18.8419	18.8331	19.1092	18.7446	19.683	19.4989	20.0737	19.7935	19.9506	19.9215	19.6854	19.4926	19.5306	19.6447	19.5832		2.13909	0.0232282	0.191852	Q16851	UGP2	UTP--glucose-1-phosphate uridylyltransferase
19.3403	19.4867	18.8334	18.8937	18.9269	19.0733	18.8567	19.0242	18.8732	19.0125	18.573	18.5918	18.8559	18.3513	18.5723	18.8018	18.6272	18.1687	18.237	18.4589	18.3309		1.31951	0.0995879	0.191806	P59768	GNG2	Guanine nucleotide-binding protein G(I)/G(S)/G(O) subunit gamma-2
18.0997	18.1657	18.0504	18.1861	18.0302	18.0224	17.9746	18.0005	18.0111	18.0739	18.7378	18.8602	18.6868	18.6293	18.7582	18.6454	18.4924	18.3808	18.2989	18.4689	18.4035	+	3.22466	0.00374874	0.191661	P06241	FYN	Tyrosine-protein kinase Fyn
19.1278	19.1373	19.1651	19.0851	19.2093	18.9858	18.9324	18.8704	18.9071	18.9096	18.9005	19.4419	19.024	18.8971	18.852	18.8208	18.8822	18.6957	18.6811	18.811	18.7527	+	4.61597	0.000426328	0.190717	P05023	ATP1A1	Sodium/potassium-transporting ATPase subunit alpha-1
16.1882	16.3779	16.0343	16.2129	16.0031	16.0757	16.1609	15.8959	16.0376	16.0164	16.436	16.1179	16.7258	16.4431	16.2365	16.2492	16.4583	16.1626	16.1558	16.019	16.4458		2.07192	0.026143	0.190595	Q6P4E1	CASC4	Protein CASC4
16.9532	17.1732	16.6951	16.7454	16.8782	16.5613	16.3129	16.657	17.1867	16.5888	16.8108	16.4495	16.7929	16.8497	16.6876	16.6117	16.6792	16.6698	16.637	16.5644	16.7194		2.02562	0.0284409	0.190473	O96011	PEX11B	Peroxisomal membrane protein 11B
16.599	14.514	14.3393	15.1622	15.6352	15.1822	15.167	15.2704	15.4664	15.3991	17.6034	17.5015	17.6361	17.5694	17.8706	17.6012	17.212	17.2731	17.281	17.2548	17.1876		0.418716	0.494522	0.190425	O00151	PDLIM1	PDZ and LIM domain protein 1
15.8702	15.7709	16.1205	16.0569	16.011	15.727	15.8302	15.6986	15.799	15.6096	15.5019	15.1796	15.2986	15.482	15.6905	15.4938	15.2521	15.4971	15.3672	15.3514	15.1872	+	2.65966	0.00970931	0.19041	Q8NBL1	POGLUT1	Protein O-glucosyltransferase 1
18.1986	18.5502	18.1016	18.0163	18.075	17.939	17.9106	17.9979	17.862	17.9122	18.2335	18.5649	18.3394	18.2949	18.1419	18.2372	18.29	17.9964	18.0754	18.1461	18.1448		2.12676	0.0237402	0.190346	Q9NYU2	UGGT1	UDP-glucose:glycoprotein glucosyltransferase 1
13.4382	14.94	15.0591	15.0681	15.0498	14.6427	14.9183	14.4644	13.3612	14.7073	15.3824	15.8957	14.9289	15.3809	14.9551	15.3323	14.6796	14.8776	14.8837	15.0147	15.2973		0.562318	0.384481	0.190304	O94832	MYO1D	Unconventional myosin-Id
15.4795	15.0177	15.265	15.381	15.5619	14.2665	14.4095	13.8202	14.4571	14.3187	14.4462	17.4981	14.7686	15.2907	14.9762	14.9136	15.4048	15.5209	15.3661	15.5971	15.9757		0.27907	0.627315	0.190246	P16989	YBX3	Y-box-binding protein 3
17.2592	16.6459	16.435	16.3478	16.5595	16.5782	16.4271	17.7003	16.0901	16.2429	17.2173	15.5528	17.3904	18.3884	17.1502	20.6241	17.9964	17.3548	18.4504	20.4966	16.9991		0.247272	0.662501	0.190044	Q9H9L3	ISG20L2	Interferon-stimulated 20 kDa exonuclease-like 2
18.6784	18.6867	18.4434	18.625	18.3134	18.3248	18.5039	17.2603	18.3633	18.5145	18.5798	17.0846	17.8999	18.3712	18.4964	18.7232	16.359	17.32	18.7481	18.2204	18.7708		1.49629	0.0728566	0.189864	Q6DKK2	TTC19	Tetratricopeptide repeat protein 19, mitochondrial
18.9972	18.8449	18.3357	18.3945	18.4401	18.5362	18.2394	18.3382	18.3923	18.5955	19.0256	19.3541	19.05	19.013	18.9721	19.0069	18.8441	18.5537	18.7286	18.8504	18.9624		1.81753	0.0410209	0.189784	Q9NUQ9	FAM49B	Protein FAM49B
16.6522	16.955	16.6529	16.483	16.4089	16.5765	16.5072	16.3621	16.2687	16.3942	16.5663	16.6179	16.7317	16.2568	16.556	16.5479	16.3887	16.3143	16.4748	16.3031	16.4187		1.9641	0.0317614	0.189647	O15400	STX7	Syntaxin-7
16.9341	16.9393	16.9127	16.9795	16.8803	16.5609	16.6697	16.7166	16.7459	16.645	17.0421	16.8122	16.8246	16.8621	16.8974	17.1879	16.8067	16.6935	16.8948	16.8432	16.8538	+	2.96718	0.00564479	0.189541	Q96MU7	YTHDC1	YTH domain-containing protein 1
15.1397	15.3663	15.1254	15.4366	15.3997	15.0864	14.9448	14.9618	15.1186	15.1636	15.5675	15.0642	15.6905	15.6141	15.6654	15.5012	15.3674	15.5583	15.5572	15.2897	15.4359	+	3.3038	0.00331893	0.189522	Q9Y2X9	ZNF281	Zinc finger protein 281
16.1102	16.0578	16.2105	16.3593	16.2377	15.8534	16.0056	16.075	16.1218	16.0315	16.2592	16.346	16.3447	16.1758	16.2372	16.2087	15.9351	16.0299	16.099	16.0267	16.1788	+	3.91909	0.00125655	0.189427	Q53F19	NCBP3	Nuclear cap-binding protein subunit 3
20.9663	21.0913	21.1047	21.0469	20.8858	20.6227	20.7224	20.5733	20.6745	20.6156	20.7036	20.7311	20.7201	20.6621	20.7734	20.7967	20.7449	20.6731	20.7487	20.8499	20.8244		1.54912	0.065761	0.189376	Q86V81	ALYREF	THO complex subunit 4
18.537	18.317	18.4407	18.4613	18.5645	18.3649	18.0973	18.2874	18.2329	18.2753	18.9934	18.7416	18.7449	18.7148	18.8334	18.9025	18.648	18.7191	18.7157	18.3751	18.6132	+	3.68956	0.00177201	0.18927	P63167	DYNLL1	Dynein light chain 1, cytoplasmic
19.1793	19.6433	19.3652	19.0685	19.1808	18.9388	18.9798	19.1104	19.0942	18.9851	19.8501	19.1861	19.7977	19.757	19.6183	19.6754	19.6992	19.6635	19.6074	19.49	19.6638		1.80176	0.042087	0.189261	A0A5B9;P01850	TRBC2;TRBC1	T cell receptor beta constant 2;T cell receptor beta constant 1
15.5193	15.4604	15.7603	15.5126	15.4883	15.8421	15.8067	15.5773	15.5712	15.7195	15.6154	14.382	16.4356	15.5639	15.7284	15.2886	15.4947	15.6644	15.1342	15.177	14.6218		0.60878	0.355352	0.189047	P12277	CKB	Creatine kinase B-type
16.4202	16.055	16.3502	16.1839	16.648	15.957	15.9408	16.3046	16.3464	16.4264	17.4066	16.8871	17.5013	17.0843	17.2734	17.2948	16.7705	16.9613	17.0176	16.9131	16.9745		1.38393	0.0888575	0.188845	Q14155	ARHGEF7	Rho guanine nucleotide exchange factor 7
17.8299	17.8063	17.2838	17.3983	17.1162	17.2995	17.6137	17.0988	17.843	17.351	17.7513	18.1285	17.8483	18.2714	18.2994	18.3412	17.6494	17.4589	18.0439	17.9142	17.8617		1.16374	0.132198	0.188241	P17612	PRKACA	cAMP-dependent protein kinase catalytic subunit alpha
17.0406	17.2977	17.1617	17.0713	17.2237	16.3233	16.9625	17.049	16.9163	17.015	16.71	17.0034	16.5612	16.5464	16.7434	16.5018	16.4326	16.6771	16.5242	16.2402	16.1909	+	3.63797	0.00192532	0.188225	Q16134	ETFDH	Electron transfer flavoprotein-ubiquinone oxidoreductase, mitochondrial
19.1572	19.2817	19.4135	19.3864	19.244	19.0519	19.1188	18.8624	18.878	19.0281	19.1357	18.9223	19.1053	19.2312	19.2565	19.1421	19.1524	19.0333	19.0663	19.1672	19.0152	+	3.14876	0.00417952	0.188118	Q9Y4L1	HYOU1	Hypoxia up-regulated protein 1
17.6723	17.9054	17.839	17.9076	17.9147	16.9195	17.741	17.7937	17.9219	17.7079	17.7186	16.7447	17.5863	17.2613	17.7795	17.6433	17.7031	17.3289	17.161	17.6702	17.1024		2.11949	0.0240573	0.187822	Q9HAF1	MEAF6	Chromatin modification-related protein MEAF6
15.01	14.8596	15.1588	15.3123	15.1174	14.9656	14.9055	14.753	14.8787	14.8825	15.2688	15.1556	15.6421	15.1295	15.1995	15.1862	15.1267	15.3377	14.8782	15.1188	14.7037		2.04853	0.0273064	0.187791	Q8NDX6	ZNF740	Zinc finger protein 740
16.5977	16.5836	16.6835	16.758	16.7077	16.4068	16.4803	16.3887	16.3986	16.4321	16.7745	16.4334	16.794	16.7485	16.825	16.8049	16.6506	16.5757	16.6849	16.6981	16.6737	+	3.90765	0.00127379	0.187496	Q9H553	ALG2	Alpha-1,3/1,6-mannosyltransferase ALG2
15.8017	15.5741	15.7402	15.8662	15.564	15.9592	15.3219	15.265	15.4366	15.3824	15.3772	15.8015	15.3529	15.7161	15.8647	15.6578	15.9593	15.5457	15.6359	15.3867	15.4503		1.54632	0.0661324	0.187418	O14647	CHD2	Chromodomain-helicase-DNA-binding protein 2
20.4387	20.6049	20.2837	20.2589	20.3151	20.2586	20.1215	20.1271	20.267	20.1442	20.462	20.4423	20.6689	20.4424	20.5854	20.5783	20.4088	20.2708	20.3533	20.4656	20.5604	+	2.96657	0.00564521	0.187329	Q9UKM9	RALY	RNA-binding protein Raly
15.7614	15.8056	15.8173	15.8191	15.7083	15.3593	15.3289	15.483	15.6934	15.8002	14.7343	NaN	14.8289	15.0885	15.0995	14.9586	15.4218	14.867	15.1753	14.7972	12.7395		2.27051	0.0185915	0.187177	Q9NRB3	CHST12	Carbohydrate sulfotransferase 12
17.4873	17.5354	17.4965	17.4628	17.4354	17.1116	17.1764	17.1489	17.1036	17.1931	17.285	17.2967	17.3377	17.3901	17.1636	17.2073	17.2376	17.2065	16.9777	17.3637	17.5336		2.16474	0.0222199	0.186822	Q16774	GUK1	Guanylate kinase
17.0006	17.0931	16.7639	16.7022	16.9454	16.4	16.4776	16.3697	16.4473	16.3316	16.1836	15.6151	15.573	16.1301	16.069	16.1246	15.8456	16.1435	16.2459	15.9398	16.2661		0.79285	0.256568	0.186777	Q9NUQ2	AGPAT5	1-acyl-sn-glycerol-3-phosphate acyltransferase epsilon
17.0433	16.9793	16.8628	16.7811	16.9279	16.6347	16.4301	16.7219	16.5699	16.6454	17.1856	16.9391	17.2321	17.1078	17.1918	17.1706	17.2424	16.9142	17.0456	17.12	17.0889	+	2.91686	0.00619614	0.186467	Q99081	TCF12	Transcription factor 12
15.8648	15.9353	15.6101	15.5681	15.5834	14.4541	15.9284	15.6242	15.5991	15.5526	15.8389	16.9827	16.1541	16.5612	16.3031	16.6346	15.9702	15.9202	16.7464	16.0391	16.2432		1.33098	0.0974533	0.186299	Q96BY6	DOCK10	Dedicator of cytokinesis protein 10
14.2842	14.1482	14.4547	14.4541	14.4649	14.0201	14.4115	14.3013	14.6146	14.3329	13.9874	13.3286	14.5556	14.3648	14.398	14.3506	13.3875	14.1126	13.987	13.7805	14.1976		1.46355	0.0769429	0.186281	Q9NPG3	UBN1	Ubinuclein-1
18.0466	18.3182	18.166	18.11	18.1862	17.8945	17.7879	17.6417	17.7164	17.9294	14.92	14.2993	14.7323	15.0323	14.9007	14.617	15.0371	14.9149	14.8389	14.8459	14.778		1.43917	0.0804077	0.185988	Q03519	TAP2	Antigen peptide transporter 2
16.2298	16.7546	16.5629	16.3174	16.1778	15.9713	16.2487	16.2345	16.0964	15.863	16.6131	16.2683	16.5462	16.6491	16.4865	16.4777	16.4483	16.5954	16.1742	16.4955	16.7437		1.62378	0.0577801	0.185566	P22830	FECH	Ferrochelatase, mitochondrial
20.3343	20.4856	20.2883	20.2081	20.2997	20.0992	20.1074	20.0046	19.8642	20.008	19.9044	21.0027	19.9483	19.9407	19.8014	19.8186	19.9238	19.7626	19.7237	19.8273	19.9916		2.29016	0.0180766	0.185311	Q99798	ACO2	Aconitate hydratase, mitochondrial
17.0538	17.353	17.3062	17.1819	17.1947	16.9708	16.8721	16.7945	16.7095	16.9582	17.0004	17.4676	17.1077	17.0524	17.0096	16.933	17.1565	16.9963	16.9674	17.0944	16.7285		1.86485	0.0377542	0.185047	Q15006	EMC2	ER membrane protein complex subunit 2
20.0652	20.4016	20.1485	20.1808	20.1672	20.0563	19.985	20.0015	20.45	19.9714	19.8495	20.3347	21.0127	19.854	20.2544	20.2721	20.0703	20.251	19.8966	19.8226	21.3321		0.96754	0.187947	0.184686	Q9BVC6	TMEM109	Transmembrane protein 109
16.4991	16.5276	16.4496	16.2623	16.4641	16.1975	16.1443	16.1574	16.121	16.1322	16.4757	16.43	16.3825	16.3957	16.3492	16.4588	16.3661	16.3037	16.308	16.3394	16.5665		2.59472	0.0109065	0.184591	Q9NRL3	STRN4	Striatin-4
19.4241	19.4751	19.2603	19.3088	19.2468	19.1927	19.1572	19.1784	19.1364	19.1238	19.0438	18.4087	19.2347	19.1029	19.0742	19.0806	18.9987	18.855	18.8266	19.0056	18.9243	+	4.1727	0.000826105	0.18435	O95831	AIFM1	Apoptosis-inducing factor 1, mitochondrial
15.9657	15.9685	15.994	15.8422	16.1394	15.8987	15.8568	16.1354	16.3171	16.2696	16.7522	16.5112	17.2145	16.9533	17.0741	17.0409	16.4854	16.5306	16.3135	16.7433	16.4078		0.795355	0.255637	0.184024	O94900	TOX	Thymocyte selection-associated high mobility group box protein TOX
14.4915	14.1102	15.4519	15.4977	15.309	14.6737	14.7596	14.6647	14.911	14.7803	14.7857	NaN	14.6238	15.1384	15.2493	14.9195	14.7437	14.844	14.7886	14.8886	14.5368		0.631408	0.340325	0.183595	Q9NQC1	JADE2	E3 ubiquitin-protein ligase Jade-2
20.2381	20.4136	20.1665	19.9856	20.253	19.7276	19.7693	19.8792	19.5065	19.7763	20.0355	20.2424	20.0253	19.942	20.0193	20.1462	20.1348	20.0627	20.1865	20.1091	19.9677		1.0879	0.151139	0.183306	Q15813	TBCE	Tubulin-specific chaperone E
16.4825	16.4438	16.5362	16.4645	16.363	16.2517	16.3404	16.2979	16.3548	16.3419	15.9601	15.5908	16.3366	16.1569	16.1609	16.0793	15.8358	15.8899	15.9719	15.9022	15.679	+	2.97531	0.00558626	0.183226	Q8IY18	SMC5	Structural maintenance of chromosomes protein 5
15.535	15.5642	15.695	15.7199	15.685	15.2715	15.7588	15.2918	15.5839	15.1822	14.9341	15.6661	15.2682	15.0665	15.251	14.8729	14.8867	14.9149	15.1535	15.2562	15.0602		1.57925	0.0622691	0.183151	Q9BYI3	FAM126A	Hyccin
21.2488	21.5225	21.1307	21.0773	21.0712	21.0311	20.8363	20.9684	21.0491	20.933	21.0317	21.1122	21.1906	20.9673	20.9487	21.1061	21.1106	20.7974	20.8706	20.925	21.1539		2.32129	0.0171021	0.182805	P38159	RBMX	RNA-binding motif protein, X chromosome
15.4246	15.1442	15.1378	14.9864	15.0222	14.8949	14.8709	15.0443	15.2767	15.028	16.0854	15.6945	15.8026	15.9096	15.925	15.9451	16.0559	15.6352	15.6478	15.6845	16.0534		2.38866	0.0152166	0.182014	Q8WUI4	HDAC7	Histone deacetylase 7
19.9093	19.8354	19.8746	19.9365	19.7282	19.5361	19.5115	19.5733	19.5807	19.371	19.7553	19.8182	19.9109	19.795	19.7395	19.8946	19.8524	19.7073	19.8058	19.7765	19.4073		2.16047	0.0223629	0.181627	Q12874	SF3A3	Splicing factor 3A subunit 3
17.8101	18.0759	17.7046	17.7529	17.7749	17.6161	17.5726	17.7386	17.4481	17.7432	18.2472	18.2015	18.0838	18.193	17.9994	18.194	17.9593	17.999	18.0753	17.8668	17.9878	+	2.9746	0.00559017	0.181617	O15260	SURF4	Surfeit locus protein 4
18.2344	18.0785	18.1127	18.1375	18.0002	17.8078	17.9618	17.9362	18.017	17.8647	17.8391	17.5966	17.9625	17.8627	17.8565	17.8615	17.5588	17.7231	17.8513	17.6213	17.6899	+	4.95022	0.0002542	0.181497	Q9HCD5	NCOA5	Nuclear receptor coactivator 5
19.0041	19.2866	19.2237	19.0822	19.2693	18.8968	18.9296	18.9605	18.7588	18.826	19.1757	19.0536	19.2853	19.2768	19.3182	19.2183	19.2863	19.2961	19.1683	19.0918	19.07	+	2.6658	0.00962904	0.181495	Q15005	SPCS2	Signal peptidase complex subunit 2
14.3957	14.3679	14.3644	14.7184	14.2538	13.9837	14.6188	14.3285	14.4751	14.2875	15.3081	14.2085	15.6603	15.5227	15.5985	15.2784	15.0163	15.2476	15.203	15.0379	15.3601		1.84546	0.0391315	0.181067	H3BTX0;Q9BTK6	;PAGR1	Uncharacterized protein (Fragment);PAXIP1-associated glutamate-rich protein 1
14.5227	14.599	15.3585	15.3065	15.4818	14.6237	15.156	13.7769	14.8381	14.7419	15.2829	15.0082	14.4853	15.394	15.3467	15.1126	15.0179	14.9148	15.1826	15.5372	15.0742		0.694735	0.305133	0.180977	P08648	ITGA5	Integrin alpha-5
15.3885	14.9177	15.633	15.5603	15.4207	15.2356	15.295	15.0796	15.2734	15.4616	15.762	15.1681	15.4439	15.6244	15.8966	15.6957	15.1001	15.6213	15.671	15.4333	15.3823		1.46552	0.076685	0.180916	Q86TN4	TRPT1	tRNA 2'-phosphotransferase 1
17.6106	17.5272	17.5539	17.5316	17.2963	17.4305	17.269	17.1557	17.0549	17.2408	17.9441	18.8605	18.1282	17.969	17.9581	17.986	18.1137	17.8044	17.9353	17.899	17.6434	+	2.79046	0.00777105	0.180614	P12814	ACTN1	Alpha-actinin-1
17.3927	17.4981	17.1045	17.0258	17.093	17.2218	17.0379	17.0282	17.1546	17.0024	17.4803	18.024	17.578	17.5502	17.44	17.5244	17.3559	17.2699	17.325	17.3386	17.369		2.48335	0.0129999	0.180483	Q9NVJ2	ARL8B	ADP-ribosylation factor-like protein 8B
17.0573	16.7837	16.8739	16.9375	16.7604	16.9473	16.8803	16.9026	17.08	16.8896	17.1949	16.2425	17.2278	17.2113	17.3668	17.41	16.8845	16.7733	17.098	16.9012	17.0811		1.41481	0.0840374	0.180463	Q14161	GIT2	ARF GTPase-activating protein GIT2
17.2854	17.2243	17.3033	17.2605	17.3831	17.0596	16.8189	17.1417	17.1542	17.1982	16.7415	16.9901	17.1126	16.6997	17.319	16.7448	16.7128	16.6604	17.2002	16.9942	16.4644		1.8062	0.0417702	0.180201	Q13505	MTX1	Metaxin-1
NaN	13.9194	13.8239	14.3478	NaN	NaN	NaN	NaN	NaN	NaN	14.5806	14.7789	14.936	14.602	NaN	13.9796	NaN	NaN	NaN	14.3684	14.3203		0.364477	0.544102	0.180192	Q6PK18	OGFOD3	2-oxoglutarate and iron-dependent oxygenase domain-containing protein 3
15.8831	15.766	15.9501	15.4498	15.656	15.4435	15.5595	15.3465	15.9449	15.7553	16.3694	15.8966	16.4686	16.4451	16.4871	16.3104	16.0381	16.2717	16.4525	16.2377	15.6543		2.5333	0.0120123	0.179956	Q15545	TAF7	Transcription initiation factor TFIID subunit 7
19.0427	19.0029	19.0473	19.1511	19.1566	18.8608	18.8077	18.7883	18.9118	18.922	18.7609	18.3424	18.8792	18.8467	18.8289	18.7962	18.8399	18.6818	18.6762	18.699	18.6054	+	4.74751	0.000347057	0.179935	Q9NYF8	BCLAF1	Bcl-2-associated transcription factor 1
19.5525	19.1802	19.2167	19.2599	19.2222	19.5709	19.4349	19.3112	19.4363	19.4556	20.2643	19.5553	19.9006	20.015	20.1374	20.1033	19.5379	19.5399	19.7415	19.5744	19.7709		0.790679	0.257469	0.179851	P0DPH7;P0DPH8	TUBA3C;TUBA3D	Tubulin alpha-3C chain;Tubulin alpha-3D chain
19.2076	18.7735	18.6288	19.2372	19.0242	19.0257	19.0544	18.7866	18.6928	18.8297	19.6831	19.3926	19.6322	19.5669	19.5712	19.7009	19.4305	19.3148	19.2484	19.4164	19.4725		1.85503	0.0384264	0.17949	P30679	GNA15	Guanine nucleotide-binding protein subunit alpha-15
15.6674	15.6017	15.8918	15.6425	15.8439	15.4836	15.5238	15.7324	15.6912	15.5657	16.0551	15.5362	16.2487	15.9931	15.9152	15.9059	15.6482	15.8585	15.8936	15.4489	15.8285	+	2.78159	0.00787415	0.179457	Q4LE39	ARID4B	AT-rich interactive domain-containing protein 4B
19.0251	18.681	18.6564	18.8905	18.7654	18.8572	18.6541	18.6893	18.8123	18.7055	19.2134	18.9154	19.3956	19.3024	19.3626	19.3788	19.1605	18.9544	19.0713	19.1441	19.0186		2.49223	0.0127811	0.178738	Q07812	BAX	Apoptosis regulator BAX
17.3285	17.4609	17.3777	17.3738	17.4197	17.0592	17.1139	17.0526	17.1165	17.0741	16.8444	16.6862	17.2453	16.9504	16.8537	16.873	16.9143	16.8317	16.8413	16.9145	16.9523		1.82702	0.0403218	0.178504	Q9BTC0	DIDO1	Death-inducer obliterator 1
15.5227	15.7281	16.0755	15.9102	15.9389	15.4559	15.5071	15.8209	15.7003	15.6992	15.7219	15.2762	15.8726	15.6799	15.844	15.7709	15.4187	15.5575	15.6569	15.3906	15.5582		2.2028	0.0208418	0.178115	Q7Z7N9	TMEM179B	Transmembrane protein 179B
20.2539	19.7923	19.742	19.7205	20.0018	19.714	19.5565	19.7584	19.8124	19.6635	20.0056	19.8574	20.1246	19.9918	20.0719	20.0184	19.9727	19.7792	19.7715	19.8745	19.8995		2.25494	0.019039	0.178026	P49006	MARCKSL1	MARCKS-related protein
16.5639	16.9645	17.2274	16.9856	16.925	16.524	16.6634	16.5923	16.3914	16.5164	16.5613	17.4005	16.3637	16.8888	16.7409	16.6805	16.7003	16.8633	16.8885	16.6196	16.4736		0.951965	0.193156	0.178022	P00167	CYB5A	Cytochrome b5
19.7402	19.9084	19.8742	19.8591	19.7132	19.5925	19.6112	19.4548	19.4482	19.6768	19.5054	18.9596	19.3238	19.3684	19.3976	19.5001	19.231	19.3218	19.2897	19.3575	19.1152	+	3.68172	0.00179884	0.177962	Q02978	SLC25A11	Mitochondrial 2-oxoglutarate/malate carrier protein
17.7602	18.1418	17.8704	17.9253	18.0198	17.575	17.5148	17.5267	17.4603	17.5965	17.628	17.4046	17.7133	17.6902	17.5241	17.897	17.6486	17.6715	17.7515	17.7624	18.0645		1.09888	0.147943	0.177896	O75396	SEC22B	Vesicle-trafficking protein SEC22b
16.4263	16.1222	16.5771	16.5416	16.5989	16.1829	16.3058	16.2136	16.2197	16.3877	16.7285	16.4276	16.7076	16.6191	16.6656	16.6865	16.5068	16.5907	16.632	16.5598	16.4547		2.39822	0.0150036	0.177582	Q8IUI8	CRLF3	Cytokine receptor-like factor 3
14.1367	13.7046	13.8257	14.3133	14.0956	14.0383	13.8512	13.8832	13.5087	14.0687	13.7623	NaN	NaN	14.0735	13.149	NaN	NaN	NaN	13.6952	13.1208	NaN		0.797169	0.254918	0.177577	Q9C0H2	TTYH3	Protein tweety homolog 3
16.2382	16.7014	16.8144	16.4522	16.9942	NaN	16.1663	16.4627	NaN	16.8158	NaN	NaN	NaN	NaN	NaN	NaN	NaN	14.987	NaN	NaN	NaN		0.593886	0.364613	0.177326	Q6ZS81	WDFY4	WD repeat- and FYVE domain-containing protein 4
18.5218	18.8215	18.5251	18.3556	18.6123	18.2591	18.3246	18.2872	18.2441	18.169	18.1051	18.3965	17.8835	18.1341	18.1568	18.0207	18.0136	18.0392	17.9946	18.0847	17.9826		1.7556	0.0457938	0.177295	Q9H9H4	VPS37B	Vacuolar protein sorting-associated protein 37B
18.6647	18.6145	18.6008	18.5762	18.4047	18.3692	18.3404	18.4056	18.5838	18.5884	18.3059	17.7711	18.2039	18.248	18.0345	18.374	18.2395	17.9823	18.046	18.2119	18.0401	+	3.22304	0.00374874	0.176918	Q15125	EBP	3-beta-hydroxysteroid-Delta(8),Delta(7)-isomerase
16.6809	16.9887	16.932	17.0158	17.0187	16.8051	16.9736	16.8065	16.8254	16.7377	16.663	16.0178	16.7499	16.6642	16.7471	16.8023	16.1337	16.5147	16.142	16.493	16.6468	+	2.95619	0.00573684	0.17649	Q8NCN5	PDPR	Pyruvate dehydrogenase phosphatase regulatory subunit, mitochondrial
14.9869	14.4349	15.2132	15.6548	15.2603	15.0536	15.0979	14.8166	15.1067	15.0196	15.4207	15.0309	15.5769	15.312	15.5204	15.3166	14.6387	15.4916	15.2045	15.1333	15.0565		0.889262	0.21602	0.176237	Q8N4P3	HDDC3	Guanosine-3',5'-bis(diphosphate) 3'-pyrophosphohydrolase MESH1
19.0895	19.4129	18.8085	18.7809	18.9191	18.62	18.4701	18.7521	18.6357	18.5505	18.326	17.8083	18.8378	18.3928	18.5513	18.6419	18.611	18.4638	18.6836	18.58	18.5183		0.977787	0.184814	0.176106	Q9UNZ5	C19orf53	Leydig cell tumor 10 kDa protein homolog
14.5264	13.6949	14.9102	14.8035	14.7637	14.6051	14.9731	14.9282	15.0616	14.8785	15.7051	13.7202	15.6514	15.4275	15.1827	14.9272	14.6489	14.9928	14.4738	14.3263	14.6388		0.341154	0.565016	0.17576	Q9Y2D4	EXOC6B	Exocyst complex component 6B
14.7073	14.6751	15.69	16.913	15.35	15.466	15.3551	15.0535	15.493	15.5473	14.9848	14.724	14.7023	14.5759	15.7544	14.6344	14.2746	15.6141	14.59	14.1082	14.5801		0.339489	0.566448	0.175651	P0DJD0;P0DJD1	RGPD1;RGPD2	RANBP2-like and GRIP domain-containing protein 1;RANBP2-like and GRIP domain-containing protein 2
16.5598	16.406	16.5019	16.3753	16.314	16.7328	16.3029	16.0929	16.537	16.1807	16.1108	16.9932	17.2822	16.2866	16.4384	16.652	16.3154	16.6114	16.3313	16.4834	15.9528		0.958961	0.190763	0.175605	P0DI81;P0DI82	TRAPPC2;TRAPPC2B	Trafficking protein particle complex subunit 2;Trafficking protein particle complex subunit 2B
16.232	16.3053	16.2076	16.3094	16.1428	15.9953	16.0887	16.1933	16.2168	16.0846	16.5807	16.4841	16.3804	16.5089	16.6834	16.4539	16.232	16.241	16.4393	16.3214	16.4426	+	3.62967	0.00195101	0.175416	O60244	MED14	Mediator of RNA polymerase II transcription subunit 14
15.6289	15.3795	15.5593	15.5087	15.7037	15.316	15.7183	15.3582	15.4914	15.4385	16.678	15.6649	16.0376	16.2581	16.1259	16.1076	15.8535	16.0966	17.1844	16.0085	15.783		1.66988	0.0533702	0.175242	P35221	CTNNA1	Catenin alpha-1
12.9864	12.1993	13.2206	13.4135	13.3237	12.8735	13.3278	12.4125	12.9861	12.7638	13.5143	12.4904	13.4406	13.4823	13.7809	13.5802	12.1734	13.431	13.5315	13.3647	12.7626		0.862183	0.226971	0.175072	Q7Z6L1	TECPR1	Tectonin beta-propeller repeat-containing protein 1
15.3275	15.2454	15.3776	15.5193	15.4901	14.981	15.2525	15.0085	15.2078	15.1863	15.4894	14.8292	15.1363	15.1565	15.3607	14.9142	15.0113	15.0674	15.249	14.995	15.1334		2.01215	0.0290886	0.174849	Q6ZNB6	NFXL1	NF-X1-type zinc finger protein NFXL1
17.8716	17.8002	17.5931	17.6543	17.8015	17.5383	17.4189	17.5597	17.545	17.5018	18.9963	18.6829	19.1633	18.966	19.0212	19.0479	18.9293	18.8128	18.8155	18.8954	18.979	+	3.49991	0.0024156	0.1747	P60981	DSTN	Destrin
20.5242	20.7357	20.5019	20.2818	20.2163	20.4961	20.1418	20.157	20.1173	20.4572	20.4636	20.7602	20.5925	20.5249	20.4621	20.4539	20.6167	20.3227	20.3869	20.445	20.5603		1.73916	0.0472793	0.174687	P21333	FLNA	Filamin-A
15.212	15.1236	15.2873	15.0127	15.0988	14.9515	14.9415	14.788	15.1961	15.0234	15.3342	15.1049	15.2495	15.5497	15.4378	15.3204	15.1587	15.4039	15.2245	15.2995	15.1366	+	3.21319	0.00379981	0.174647	Q9C0F1	CEP44	Centrosomal protein of 44 kDa
17.7264	17.7742	17.5575	17.5565	17.6962	17.4327	17.4256	17.3765	17.4084	17.2409	17.3932	17.1091	17.603	17.3103	17.304	17.3932	17.3061	17.34	17.1153	17.1871	17.369		2.57881	0.0111872	0.174239	Q7Z434	MAVS	Mitochondrial antiviral-signaling protein
16.1792	16.0475	16.3252	16.1671	16.2231	16.0961	16.4112	16.0515	16.2469	15.8861	16.2571	16.4043	16.456	16.1553	16.2692	16.1934	16.0151	16.1873	15.9092	16.0112	15.9647		2.58298	0.0111227	0.173672	P82909	MRPS36	28S ribosomal protein S36, mitochondrial
17.0727	16.7659	16.8367	17.0154	16.494	16.8201	17.1583	16.6862	16.4591	16.2479	16.7144	16.537	17.1742	16.4817	16.9113	17.3301	17.2117	16.3812	16.7258	16.9152	16.658		1.11166	0.14473	0.173625	O75935	DCTN3	Dynactin subunit 3
17.0217	17.1277	17.1778	17.1577	17.2406	17.1284	16.6562	16.7896	16.8023	17.0459	16.7723	17.4879	16.9249	17.2892	17.054	17.2763	17.0532	17.1106	16.9806	17.0592	17.4059		1.32618	0.0983925	0.173465	Q99496	RNF2	E3 ubiquitin-protein ligase RING2
13.2859	13.318	13.0842	13.173	13.3183	13.1163	13.0848	13.0936	13.1207	13.2552	13.2996	12.5725	13.4986	13.3399	13.4214	13.2414	13.222	13.1329	13.2627	12.5659	13.0734	+	3.06665	0.00478337	0.173418	O43493	TGOLN2	Trans-Golgi network integral membrane protein 2
18.3256	19.0748	18.5599	18.3968	18.4803	18.1574	18.2115	18.1378	17.6547	17.9161	18.4536	18.1357	18.4888	18.451	18.5162	18.6373	18.5925	18.7221	18.6023	17.819	18.049		0.853077	0.230462	0.173315	Q7Z7H5	TMED4	Transmembrane emp24 domain-containing protein 4
17.5521	NaN	17.1994	15.7498	15.6512	NaN	15.1183	NaN	NaN	NaN	NaN	NaN	NaN	16.2654	NaN	NaN	16.2745	15.9101	16.3472	NaN	15.1371		0	1	0.173096	Q8IZY2	ABCA7	ATP-binding cassette sub-family A member 7
16.7234	16.9651	16.8425	16.9174	16.847	16.2743	16.4403	16.4355	16.3917	16.2412	16.6335	17.2464	16.4902	16.4181	16.5282	16.5443	16.6578	16.9008	16.5806	16.645	16.6037		0.90955	0.208177	0.172614	O43181	NDUFS4	NADH dehydrogenase [ubiquinone] iron-sulfur protein 4, mitochondrial
18.1797	17.7505	17.7293	17.7174	17.9379	17.9156	17.9275	17.699	17.8475	17.8964	17.8706	17.3645	18.1527	17.8348	17.8242	17.7379	17.4701	17.2509	17.5056	17.5465	17.5559		1.10386	0.146783	0.172503	Q14240	EIF4A2	Eukaryotic initiation factor 4A-II
18.9009	18.8153	18.7172	18.7041	18.8177	18.4719	18.4757	18.5145	18.5642	18.5625	18.4752	18.3522	18.6667	18.5022	18.5928	18.4897	18.5973	18.4265	18.4355	18.4774	18.5611		2.54665	0.0117928	0.172254	Q8WXI9	GATAD2B	Transcriptional repressor p66-beta
16.9028	17.1037	16.8314	16.8722	16.9915	16.6824	16.6577	16.7374	16.8195	16.5243	16.8099	16.5365	16.6514	16.631	16.7839	16.6661	16.5793	16.6373	16.6223	16.567	16.6354	+	2.66398	0.00964689	0.172045	Q8NDT2	RBM15B	Putative RNA-binding protein 15B
18.674	18.7525	17.9912	17.9433	18.1313	18.0076	17.8787	18.0273	17.7534	18.1489	19.1714	18.8864	19.0673	19.0634	18.7116	19.1426	19.2046	18.84	19.0366	18.9788	18.9238		0.937195	0.198156	0.171664	Q8TCJ2	STT3B	Dolichyl-diphosphooligosaccharide--protein glycosyltransferase subunit STT3B
12.589	12.5437	12.4998	12.4557	12.4157	12.1894	12.3674	12.3536	12.4803	12.3586	12.7064	12.0338	12.8483	12.802	12.497	12.9695	12.5047	12.6623	12.6513	12.5636	12.5468		2.61343	0.0105818	0.17162	Q8WV44	TRIM41	E3 ubiquitin-protein ligase TRIM41
20.9873	21.1031	21.2374	21.2291	21.2916	20.847	20.7471	20.9613	20.8699	20.8078	21.0698	21.05	21.1594	21.0699	21.1565	21.1353	21.2643	21.1473	21.0467	21.0993	21.0729		1.79735	0.0423734	0.170802	Q09028	RBBP4	Histone-binding protein RBBP4
NaN	NaN	15.1284	15.0012	15.1656	14.0143	14.5081	14.7718	14.9422	15.1083	14.9787	NaN	14.7788	15.4548	15.3606	15.4437	12.3029	15.5187	15.2074	14.7119	15.1264		0.933867	0.199145	0.170601	Q9H598	SLC32A1	Vesicular inhibitory amino acid transporter
15.6327	15.4971	16.0686	16.7244	15.9494	15.7087	15.5748	15.991	15.7403	15.4828	16.1543	15.8379	15.6126	16.2706	16.053	15.6957	15.9075	15.6927	16.0182	15.6804	15.8821		0.70768	0.298999	0.170458	O95562	SFT2D2	Vesicle transport protein SFT2B
17.2017	16.7696	17.6028	17.5733	17.4637	16.7699	16.9821	16.983	16.8701	17.4014	17.8034	17.7674	17.825	17.6023	17.1989	18.1012	17.7796	17.5286	17.7056	17.8344	17.5958		0.751874	0.276675	0.17035	P52655	GTF2A1	Transcription initiation factor IIA subunit 1
16.2802	16.7411	16.606	16.4488	16.4911	16.5763	16.6446	16.2405	16.3546	16.5229	16.9991	16.6724	16.9207	19.12	16.7719	17.1271	16.625	17.1898	17.0379	17.0571	16.6914		0.342934	0.563194	0.170229	Q9BSM1	PCGF1	Polycomb group RING finger protein 1
17.0745	16.674	16.8201	16.9198	16.8666	16.7308	16.7234	16.7538	16.8563	16.704	17.0914	16.734	17.347	17.1217	17.2036	17.2698	17.0849	16.9638	17.0073	17.1488	16.963	+	2.72213	0.00865818	0.169791	P10155	TROVE2	60 kDa SS-A/Ro ribonucleoprotein
20.1233	20.1278	20.1953	20.2705	20.1513	19.8526	20.0534	19.7995	19.7913	19.852	20.2353	19.7016	19.9165	20.1408	20.1547	20.2866	19.9984	19.9551	20.1733	20.142	20.1297		1.68976	0.0514546	0.169381	Q14697	GANAB	Neutral alpha-glucosidase AB
16.472	16.1444	16.7885	16.6324	16.2386	16.4247	16.3752	16.4232	16.173	16.5841	16.351	17.0597	16.7723	16.5758	16.802	16.7058	16.2572	16.8032	16.3348	16.6848	16.252		1.15471	0.134386	0.16927	P61018	RAB4B	Ras-related protein Rab-4B
17.8709	17.8375	17.8835	17.5115	17.874	17.7073	17.5142	17.9103	17.7354	17.8676	17.8792	17.7724	17.7048	17.6556	17.5697	18.0342	18.0676	18.1692	17.4903	17.4823	17.0853		1.59425	0.0608098	0.169212	P78362	SRPK2	SRSF protein kinase 2
18.3136	18.4075	18.3284	18.3544	18.2275	18.0434	18.0319	18.0441	17.9918	17.9692	18.0556	18.2191	18.1286	18.1644	18.074	18.1163	18.0801	18.0643	18.0401	18.0652	18.0352		2.34479	0.0163959	0.168927	Q92925	SMARCD2	SWI/SNF-related matrix-associated actin-dependent regulator of chromatin subfamily D member 2
16.8404	16.5439	16.3746	16.5748	16.5712	16.5835	16.5212	16.8463	16.5813	16.8608	17.5876	17.3142	17.4576	17.5835	17.6499	17.7104	17.1351	17.2577	17.2196	17.3218	17.3243		1.40828	0.0849858	0.168753	Q9NX05	FAM120C	Constitutive coactivator of PPAR-gamma-like protein 2
18.4615	18.5234	18.51	18.5535	18.4988	18.3469	18.358	18.2939	18.4143	18.3499	18.5748	18.503	18.6804	18.5938	18.6306	18.6091	18.4327	18.4604	18.4416	18.3879	18.4411	+	6.8551	1.65761e-05	0.168094	Q969G3	SMARCE1	SWI/SNF-related matrix-associated actin-dependent regulator of chromatin subfamily E member 1
16.8739	16.7209	16.6828	16.8606	16.8553	16.3699	16.5563	16.4959	16.5625	16.4418	17.2743	16.6533	17.42	17.1677	17.2203	17.2855	17.3016	17.226	17.1355	17.2412	17.3444		1.94892	0.0326331	0.167589	O60645	EXOC3	Exocyst complex component 3
18.9207	19.0978	19.306	19.4765	19.6537	18.9185	19.0185	18.77	18.9913	18.809	19.3589	19.7129	19.5097	19.4845	19.133	19.6517	19.465	18.9881	19.3995	19.5815	19.7253		0.884227	0.218042	0.167487	Q86WJ1	CHD1L	Chromodomain-helicase-DNA-binding protein 1-like
16.0346	16.4382	15.9686	15.3658	15.8317	15.8066	15.5168	15.7292	15.7795	15.6051	15.8142	16.5352	15.6998	15.3654	16.0287	15.6016	15.5679	15.3969	15.1571	15.9677	15.6859		0.915763	0.205646	0.16636	A4D1P6	WDR91	WD repeat-containing protein 91
16.4878	16.7428	16.6728	16.6619	16.501	16.4974	16.3726	16.5238	16.4703	16.3777	16.6959	16.6331	16.7242	16.8321	16.6634	16.758	16.5191	16.5055	16.6982	16.5453	16.5709	+	3.60166	0.00204232	0.166167	Q86U28	ISCA2	Iron-sulfur cluster assembly 2 homolog, mitochondrial
17.7275	17.9001	17.6337	17.7774	17.8877	17.7349	17.6736	17.5907	17.6167	17.6848	18.1214	18.1227	18.1814	17.868	18.0207	18.4285	18.0363	17.9617	17.5617	17.9037	17.8801		1.92179	0.0342735	0.165968	Q7Z4H8	KDELC2	Protein O-glucosyltransferase 3
16.3786	16.3252	16.5473	16.7999	16.4375	16.3163	16.3305	16.215	16.4693	16.352	16.7626	16.7129	16.624	17.0551	16.7578	16.6659	16.362	16.8459	16.6085	16.7857	16.5162		1.90697	0.0351499	0.165883	Q9NXR7	BABAM2	BRISC and BRCA1-A complex member 2
14.1107	14.5373	13.5381	14.1763	14.4839	13.8682	14.1287	13.9228	14.2547	13.845	14.6546	14.2754	14.4486	14.5622	14.7004	14.9476	14.4066	14.931	14.6237	14.5776	14.3633		0.919961	0.203907	0.165803	Q8N1G0	ZNF687	Zinc finger protein 687
16.8521	16.9401	16.8879	16.9614	16.7198	16.5064	16.6367	16.7111	16.7628	16.5262	15.1452	NaN	14.8701	14.9355	15.0088	14.6343	15.1469	14.1431	14.8297	NaN	14.8168		2.02522	0.0284519	0.165562	P01732	CD8A	T-cell surface glycoprotein CD8 alpha chain
18.5542	18.8235	18.7308	18.5886	18.5325	18.5378	18.5398	18.4633	18.4684	18.5366	18.8262	18.523	18.9591	18.8039	18.7686	18.6616	18.5471	18.6732	18.5822	18.6576	18.4976		2.62525	0.0103529	0.165477	Q9NZ01	TECR	Very-long-chain enoyl-CoA reductase
18.1888	17.8738	17.8149	18.1081	17.7232	16.8724	17.8008	17.9035	17.8426	17.2227	18.496	17.9659	18.7001	18.17	17.4252	18.2561	17.6608	18.0198	18.1279	18.1314	17.8264		0.770187	0.267967	0.165365	Q9UKY1	ZHX1	Zinc fingers and homeoboxes protein 1
17.7343	18.2314	17.9171	17.8942	17.7281	17.7541	17.6952	17.8154	17.5223	17.671	17.825	18.2651	17.8821	17.8748	17.7722	17.8518	17.8125	17.7365	17.7169	17.6697	17.6411		2.22473	0.020061	0.165072	Q9BUN8	DERL1	Derlin-1
15.9	16.0333	16.027	16.0446	16.0027	15.7293	15.4025	15.7548	15.7689	15.7009	16.0515	16.3966	16.4121	16.1012	16.1845	16.3389	16.4151	16.1601	16.0669	16.1271	16.171		2.0394	0.0277875	0.164898	Q9ULR0	ISY1	Pre-mRNA-splicing factor ISY1 homolog
17.1503	17.4086	17.1831	17.1431	17.0772	16.875	16.9936	16.8487	16.7689	16.8139	16.7724	17.313	16.8861	16.8892	16.8896	16.8018	16.8068	17.0014	16.9103	16.7845	16.8625		1.45144	0.078748	0.164536	Q9P0I2	EMC3	ER membrane protein complex subunit 3
17.4645	17.4562	17.6468	17.6897	17.5949	17.2632	17.4268	17.3147	17.3481	17.3542	17.5187	17.0783	17.4874	17.5209	17.5192	17.4727	17.4248	17.3002	17.4127	17.3769	17.3972	+	3.42145	0.00273636	0.164479	Q13330	MTA1	Metastasis-associated protein MTA1
18.6107	18.6562	18.5545	18.5922	18.6657	18.5211	18.431	18.5466	18.6519	18.694	19.1383	19.0327	19.4542	19.1866	19.4099	19.2011	19.0183	19.0166	19.0231	19.0962	19		2.28311	0.0182648	0.164467	Q7Z4V5	HDGFL2	Hepatoma-derived growth factor-related protein 2
20.0988	20.1185	20.0208	20.0187	19.9907	19.8048	19.8609	19.8322	19.6989	19.8307	19.8993	20.0307	19.914	19.9161	19.9948	19.8452	19.8593	19.764	19.7676	19.8426	19.8044	+	4.06042	0.000997992	0.16414	P61224	RAP1B	Ras-related protein Rap-1b
19.0403	19.173	19.0697	19.0265	19.0341	18.8607	18.834	18.9509	18.7699	18.8909	19.0454	19.4743	19.1673	19.0621	19.1371	19.2471	18.966	19.0849	19.0322	19.0117	18.8632	+	3.85499	0.00135716	0.164071	P36402	TCF7	Transcription factor 7
17.3768	17.5862	17.3963	17.334	17.3576	17.0385	17.038	17.0719	17.0617	16.9904	17.2319	17.3555	17.127	17.1949	17.2692	17.1656	17.2465	17.0879	17.2415	17.1171	17.2501		1.28146	0.106647	0.163967	Q9Y4A5	TRRAP	Transformation/transcription domain-associated protein
16.1385	16.1539	16.7904	16.7441	16.594	16.0925	16.26	15.9288	16.116	16.1449	18.0986	18.5112	17.4016	17.5736	17.8675	18.0969	17.8023	17.8488	17.8509	18.7711	17.4982		0.715659	0.295078	0.163533	P48960	CD97	CD97 antigen
14.1281	13.8462	14.2108	14.7714	14.4162	13.9267	14.3714	14.2211	14.2199	14.2368	14.6586	14.8532	13.747	15.1057	14.604	14.4567	14.2128	14.3779	14.6474	14.2409	13.9751		0.607538	0.35601	0.163453	Q96RD7	PANX1	Pannexin-1
13.1341	12.8021	13.3759	13.4564	13.3031	13.169	13.3572	13.5287	13.6491	13.4162	14.1363	NaN	14.1985	13.8526	13.9258	13.7959	13.0533	14.0806	13.5371	13.2615	13.4531		0.570841	0.379626	0.163391	A0A286YET3;Q6ZNW5	;GDPGP1	Uncharacterized protein;GDP-D-glucose phosphorylase 1
16.7823	16.8202	16.7002	16.6704	16.7433	16.1197	16.3716	16.41	16.3764	16.2134	16.2695	16.242	16.803	16.4285	16.744	16.7862	16.7794	16.8732	16.6511	16.5731	16.4475		1.02891	0.168539	0.16338	Q9NPI1	BRD7	Bromodomain-containing protein 7
17.3618	17.7469	17.6883	17.5566	17.7453	17.3132	17.445	17.193	17.3486	17.391	17.4696	17.304	17.6623	17.4347	17.3697	17.4617	17.4241	17.717	17.3318	17.7541	17.3916		1.80745	0.0416892	0.163348	Q86SX6	GLRX5	Glutaredoxin-related protein 5, mitochondrial
17.9124	17.6308	17.6173	17.6679	17.6445	17.5654	17.4991	17.5719	17.631	17.4979	17.5831	17.8351	17.751	17.6495	17.615	17.6697	17.5637	17.2601	17.3197	17.4563	17.5413	+	3.2506	0.00359569	0.163248	Q13094	LCP2	Lymphocyte cytosolic protein 2
14.4253	14.9694	16.0005	14.3723	14.6787	14.5707	20.5363	14.1458	15.5904	14.1984	14.9008	14.15	14.9945	14.9143	16.4786	15.0401	15.2663	15.2579	17.2299	15.1193	15.1128		0.345612	0.560475	0.163126	Q9Y3Q3	TMED3	Transmembrane emp24 domain-containing protein 3
16.317	16.6558	16.7071	16.7341	16.8457	16.0972	16.2771	16.39	15.5907	16.6395	NaN	NaN	16.1691	16.7957	16.7845	16.7544	16.8988	NaN	15.2626	16.9473	16.557		0.71548	0.295121	0.162935	Q13049	TRIM32	E3 ubiquitin-protein ligase TRIM32
18.5009	18.3719	18.4123	18.4553	18.3681	18.2483	18.2215	18.2277	18.3848	18.4919	18.6233	18.77	19.1307	18.6831	18.7328	18.6664	18.6148	18.4975	18.5602	18.7137	18.7465		2.23435	0.0197561	0.162896	P62140	PPP1CB	Serine/threonine-protein phosphatase PP1-beta catalytic subunit
18.2455	18.3667	18.2213	18.3547	18.31	17.9351	18.0342	18.0599	18.0615	17.9377	18.3784	17.9823	18.4229	18.5078	18.5506	18.4809	18.4078	18.427	18.4514	18.3836	18.3803		2.5867	0.0110682	0.162876	Q96JM3	CHAMP1	Chromosome alignment-maintaining phosphoprotein 1
17.8928	18.0963	17.8484	17.8568	17.8501	17.7174	17.6773	17.644	17.5937	17.6723	17.8013	18.1234	18.1284	17.9221	17.8707	17.9496	18.1118	17.7259	17.7641	17.8454	18.5293		2.42022	0.0144429	0.162787	O14497	ARID1A	AT-rich interactive domain-containing protein 1A
15.1862	14.4694	15.0159	15.2937	15.6712	15.2955	14.9619	15.051	15.2641	14.997	16.0589	15.4692	15.8415	15.9867	16.3303	16.2046	15.7104	16.0744	16.0182	15.8351	15.5013		0.808608	0.249982	0.162743	P46108	CRK	Adapter molecule crk
15.222	15.4552	15.8137	15.1233	15.6056	14.8103	14.9117	15.3408	15.1	15.1554	15.8161	15.4299	15.5866	15.7328	15.9868	15.7951	15.8506	15.6044	15.8646	15.6034	15.8023		0.982523	0.183481	0.162573	Q9P0W2	HMG20B	SWI/SNF-related matrix-associated actin-dependent regulator of chromatin subfamily E member 1-related
19.4597	19.5686	19.4935	19.5347	19.4226	19.1731	19.2251	19.2139	19.3416	19.1622	19.3008	19.5807	19.3782	19.2933	19.2832	19.3694	19.3021	19.2011	19.2561	19.2822	19.3115		2.37312	0.0156162	0.162378	Q9UKV3	ACIN1	Apoptotic chromatin condensation inducer in the nucleus
18.7342	18.6624	18.7653	18.6975	18.6748	18.4811	18.6072	18.4021	18.3973	18.4173	18.6711	17.9532	18.612	18.6164	18.6738	18.595	18.636	18.4014	18.5908	18.5984	18.6672		2.30154	0.0177407	0.162367	P80303	NUCB2	Nucleobindin-2
16.5839	16.6079	16.6784	16.6637	16.4562	16.4498	16.1017	16.491	16.4562	16.212	17.9105	17.5915	17.989	17.7889	17.8266	17.801	17.6512	17.6868	17.6375	17.8783	17.8378	+	3.79077	0.00148976	0.162268	Q9Y624	F11R	Junctional adhesion molecule A
14.6865	16.4183	16.3497	15.7192	16.0861	15.9716	15.0062	15.6532	17.0567	15.8032	15.2479	14.7145	14.7149	15.1974	15.4494	15.3766	14.4681	15.212	15.3636	14.8683	14.9222		0.45231	0.465865	0.161875	Q9Y2I1	NISCH	Nischarin
20.0021	19.8477	19.9546	19.9319	20.0661	19.7496	19.5952	19.8439	19.7413	19.641	20.3633	19.8929	20.5101	20.3076	20.4487	20.5655	20.4827	20.279	20.2895	20.3346	20.4139	+	2.99293	0.00541847	0.1618	P49458	SRP9	Signal recognition particle 9 kDa protein
21.0873	21.0666	21.4359	21.4323	21.425	20.8659	21.0664	21.0547	21.1089	21.0442	21.2953	22.0095	21.1857	21.3309	21.4492	21.4089	21.2129	21.3313	21.2124	21.2885	21.2452		1.88959	0.0362562	0.16175	P51991	HNRNPA3	Heterogeneous nuclear ribonucleoprotein A3
14.4969	14.0273	14.7247	14.5103	14.4294	14.2588	14.2498	13.9232	14.2783	14.2762	14.9522	14.7009	15.1272	14.9052	15.0398	14.968	14.4525	14.8264	14.9133	14.8542	14.9986		1.70766	0.0500172	0.161605	Q03060	CREM	cAMP-responsive element modulator
17.5529	17.3834	17.5319	17.6131	17.453	17.2072	17.28	17.1365	17.3049	17.3154	17.97	17.8414	18.1312	17.9893	18.08	18.0668	17.8765	17.8733	17.9854	17.976	17.9517	+	3.14331	0.00421539	0.161349	Q92556	ELMO1	Engulfment and cell motility protein 1
15.9215	15.7692	15.9555	16.0805	16.1328	15.3622	16.0015	15.712	15.253	15.6232	16.012	15.6042	15.9375	16.1763	16.3796	16.2751	15.8934	16.0281	16.1832	16.3301	16.2726		1.13319	0.139571	0.1608	Q01831	XPC	DNA repair protein complementing XP-C cells
18.578	18.8228	18.7403	18.7392	18.3884	18.2854	18.0364	18.3069	17.9662	18.2605	18.2601	18.1604	18.3122	18.3755	18.4237	18.4325	18.4328	18.4797	18.4461	18.3106	18.3749		1.0076	0.175189	0.160581	O95400	CD2BP2	CD2 antigen cytoplasmic tail-binding protein 2
17.1868	17.4463	17.2096	17.0975	17.1309	17.0609	17.051	17.0718	17.0798	17.0711	18.6421	18.2484	18.8841	18.6026	18.6683	18.7231	18.5436	18.3638	18.4415	18.5277	18.5417	+	2.67967	0.00937781	0.159751	Q92820	GGH	Gamma-glutamyl hydrolase
15.4845	15.3975	15.4633	15.325	15.4201	15.3897	15.2974	15.5615	15.3475	15.2791	15.5694	15.1496	15.7354	15.6041	15.6186	15.6637	15.3898	15.3205	15.4895	15.3527	15.442	+	2.85339	0.00694382	0.159539	O14519	CDK2AP1	Cyclin-dependent kinase 2-associated protein 1
16.3862	16.0067	16.201	16.4549	16.3935	16.3124	16.4225	16.2937	16.4559	16.3093	16.4536	16.1063	16.4361	16.6508	16.6589	16.615	16.415	15.9887	16.2438	16.0248	16.2199		1.18583	0.126882	0.159523	Q92995	USP13	Ubiquitin carboxyl-terminal hydrolase 13
18.2116	18.1953	18.1492	18.0934	17.9578	17.6749	17.7721	17.5772	17.766	17.8204	18.1581	18.3057	18.2038	18.2169	18.1486	18.3358	18.2494	18.0972	18.2273	18.2841	18.386		1.29669	0.103788	0.159343	Q15149	PLEC	Plectin
16.4475	16.2966	16.4604	16.282	16.4281	16.2915	16.0576	16.1265	15.942	16.1206	16.0978	15.0836	16.3711	16.055	15.8347	16.1682	16.0492	16.1767	15.9766	15.8615	16.1984		1.69947	0.0506527	0.159266	Q9BQ69	MACROD1	ADP-ribose glycohydrolase MACROD1
15.5758	16.2713	16.345	16.0784	14.745	15.4892	15.1647	15.5961	NaN	15.2242	16.4268	18.3344	16.2482	16.7389	16.5854	16.2589	16.635	16.5367	16.3316	16.6654	16.5797		0.411755	0.500193	0.159165	P68366	TUBA4A	Tubulin alpha-4A chain
17.4978	17.4542	17.5131	17.5443	17.5463	17.3705	17.411	17.2757	17.2498	17.3623	18.0949	17.2692	17.8038	18.0806	18.0023	18.0223	17.7067	17.8151	17.8421	17.8314	17.8998	+	3.74547	0.00161969	0.159135	Q6PI48	DARS2	Aspartate--tRNA ligase, mitochondrial
17.9402	18.0132	17.6725	17.773	17.8139	17.8275	17.7966	17.6811	17.7458	17.7736	17.3938	16.9664	17.5823	17.4363	17.3819	17.5319	17.4671	17.1939	17.3366	17.207	17.2163		2.17393	0.0218666	0.158937	Q8TC12	RDH11	Retinol dehydrogenase 11
17.225	17.6276	17.3235	17.1257	17.1681	17.1628	17.0215	17.0261	16.9903	17.0996	17.5806	17.4668	17.826	17.6455	17.5513	17.6238	17.7725	17.5956	17.6606	17.5384	17.5051		1.56902	0.0634633	0.158842	O94905	ERLIN2	Erlin-2
17.4349	17.6958	18.0132	18.0927	17.5417	17.3934	17.9773	17.7404	18.0278	17.5871	17.9948	18.4466	18.5642	18.1641	17.7134	17.974	17.7309	18.3735	17.5611	17.8612	17.78		0.814196	0.247694	0.158677	Q5VWZ2	LYPLAL1	Lysophospholipase-like protein 1
19.5283	19.6228	19.5674	19.5822	19.5866	19.402	19.5461	19.4201	19.4251	19.4197	19.3648	19.2946	19.4098	19.3723	19.3981	19.331	19.1705	19.2676	19.1499	19.2159	19.2196	+	7.26283	1.00477e-05	0.158363	P40939	HADHA	Trifunctional enzyme subunit alpha, mitochondrial
16.5434	16.46	16.526	16.5964	16.6016	16.3906	16.5935	16.1957	16.4809	16.6363	16.5557	15.0093	16.104	16.2973	16.3116	16.33	15.7805	16.1632	16.0684	16.0238	16.1636		2.04939	0.0272869	0.157937	Q9NX76	CMTM6	CKLF-like MARVEL transmembrane domain-containing protein 6
17.0662	16.7896	16.6851	16.8574	16.9036	16.5981	16.6669	16.6644	16.7434	16.7022	17.0967	16.9142	17.2466	17.1255	17.2399	17.2666	17.0728	17.1249	17.0428	17.0722	17.1063	+	2.75118	0.00825921	0.157867	Q04759	PRKCQ	Protein kinase C theta type
15.7329	15.689	15.8078	15.9646	15.7368	15.5702	15.4696	15.5482	15.6936	15.2018	16.246	16.8391	16.6905	16.1356	15.8967	16.2164	16.2944	16.218	16.1163	15.9935	16.1593		1.29138	0.104802	0.157855	Q15208	STK38	Serine/threonine-protein kinase 38
15.3873	14.7732	16.5597	14.8099	15.1994	14.715	15.3988	14.6328	15.8142	14.997	16.1614	15.2457	NaN	15.6754	16.1426	15.3647	15.7133	16.2913	15.8247	16.0114	NaN		0.33635	0.569939	0.157354	Q9BX63	BRIP1	Fanconi anemia group J protein
16.8193	17.053	16.7783	16.7498	16.893	16.8174	16.8878	16.6107	16.6132	16.6705	16.6334	16.2412	16.8214	16.6488	16.5578	16.6	16.5338	16.4953	16.5265	16.3071	16.5524	+	2.83274	0.0071977	0.157024	Q9HCU5	PREB	Prolactin regulatory element-binding protein
19.3811	19.5225	19.3461	19.2864	19.284	19.2825	19.2222	19.2084	19.2692	19.1931	19.2277	19.1277	19.3723	19.248	19.3185	19.3792	19.2829	19.1158	19.137	19.151	19.1159	+	3.74138	0.0016297	0.157003	Q14151	SAFB2	Scaffold attachment factor B2
15.27	15.336	15.1242	15.1469	15.3684	14.9806	15.0782	14.7977	14.6148	14.9861	14.864	NaN	14.3505	14.477	14.6396	15.0359	14.5119	14.2438	15.0957	14.6282	14.9615		1.21284	0.120883	0.156854	Q68D91	MBLAC2	Metallo-beta-lactamase domain-containing protein 2
16.8028	16.9783	16.9278	16.8977	16.7982	16.6887	16.6846	16.7042	16.4748	16.5215	16.6196	16.7981	16.7094	16.7767	16.7224	16.7119	16.4629	16.5928	16.5757	16.5961	16.5943	+	3.87709	0.00131608	0.155784	P08236	GUSB	Beta-glucuronidase
15.9857	16.0385	16.0446	16.0213	16.0375	15.6345	15.7354	15.8678	15.7038	15.8066	16.0971	15.6734	15.7307	15.9538	16.0054	15.9761	16.0361	15.9316	15.9808	15.7756	15.4996		1.76357	0.0451529	0.15556	Q06587	RING1	E3 ubiquitin-protein ligase RING1
19.2682	19.2654	19.1331	19.0928	19.0916	19.1052	19.1073	19.0703	19.1661	19.0982	19.3741	19.467	19.7328	19.3524	19.4167	19.4122	19.2117	19.1323	19.1858	19.3815	19.3237		1.96979	0.0314767	0.155466	P51610	HCFC1	Host cell factor 1
16.2518	16.3294	16.2313	16.2842	16.1835	16.0703	16.2498	16.1479	16.0942	16.0941	15.814	15.9211	16.1015	15.9442	15.8679	15.9993	15.7992	15.7799	16.1957	15.7966	15.7267	+	3.62365	0.00197201	0.155341	O15047	SETD1A	Histone-lysine N-methyltransferase SETD1A
17.4489	17.509	17.2643	17.4568	17.3909	17.0877	16.7719	16.9031	17.092	17.1577	17.6255	17.5423	17.7555	17.6596	17.629	17.6328	17.7591	17.6105	17.636	17.6846	17.6764		1.48797	0.0738648	0.155149	P43304	GPD2	Glycerol-3-phosphate dehydrogenase, mitochondrial
16.579	16.2002	16.5793	16.5596	16.4381	16.4183	16.3608	16.367	16.1745	16.3344	16.6656	16.3469	16.8911	16.7699	16.7899	16.9562	16.5821	16.461	16.6319	16.7887	16.6148		2.1753	0.0218102	0.155087	Q86X76	NIT1	Deaminated glutathione amidase
16.801	17.5604	16.7536	17.831	17.0684	17.2943	16.9734	17.0018	16.8343	16.9095	17.0642	16.4797	17.2042	17.1278	17.2386	17.0361	17.0537	17.006	17.1625	16.9118	17.2692		0.76048	0.272665	0.154964	Q96BX8	MOB3A	MOB kinase activator 3A
15.0893	14.222	15.2309	15.6045	15.0983	14.7592	15.1218	14.8682	15.1241	14.9567	14.6665	14.0744	13.7103	14.2435	14.3345	14.2425	13.6786	14.0221	14.0762	14.1176	13.8203		0.573747	0.377843	0.154847	P13861	PRKAR2A	cAMP-dependent protein kinase type II-alpha regulatory subunit
17.9482	17.9362	17.838	17.7592	17.8094	17.4759	17.5345	17.585	17.6688	17.5402	17.5346	17.2036	17.7272	17.4508	17.5521	17.6202	17.6161	17.5104	17.4329	17.5855	17.5991		1.49341	0.073149	0.154744	O75152	ZC3H11A	Zinc finger CCCH domain-containing protein 11A
13.5703	13.6359	14.1488	13.6898	13.4433	13.7105	13.4136	13.5396	13.6846	13.5429	13.8919	NaN	13.9673	13.812	13.1686	13.7958	NaN	NaN	NaN	NaN	13.7639		0.573458	0.377904	0.154723	Q9H9G7	AGO3	Protein argonaute-3
16.2338	15.6935	16.4213	16.8245	16.4627	16.0918	16.0098	16.2964	16.2398	16.0677	16.7546	16.3005	16.7286	16.7926	17.0897	16.9425	16.625	16.8336	16.7876	16.8513	16.6957		0.840663	0.236022	0.154683	Q96GX9	APIP	Methylthioribulose-1-phosphate dehydratase
16.1392	16.0257	15.9346	16.2028	16.2761	15.7759	15.9875	15.9521	15.71	16.1656	16.3368	16.2345	16.5998	16.0822	16.0098	16.1378	16.0877	16.1617	16.1831	16.0239	15.8339		1.58894	0.0614146	0.154599	Q8WYH8	ING5	Inhibitor of growth protein 5
15.8964	16.1577	16.2396	16.1751	16.2717	15.8297	15.8893	15.7733	15.3703	16.1834	16.1223	15.6888	16.3243	16.0408	15.9395	15.816	16.0579	16.0676	16.2004	15.9041	15.6147		1.16199	0.132597	0.154531	P20226	TBP	TATA-box-binding protein
17.3667	17.6225	17.3434	17.4554	17.3641	17.1086	17.2114	17.1227	17.0334	17.1012	17.4013	17.293	17.4442	17.4126	17.4436	17.409	17.5279	17.417	17.4354	17.3652	17.5187		1.48856	0.073794	0.154303	Q96CS3	FAF2	FAS-associated factor 2
17.8005	17.8376	17.9271	17.7989	17.8131	17.8263	17.9988	17.5987	17.8311	17.6424	18.0412	17.4616	18.1923	18.0547	18.0427	18.0439	18.046	17.7668	17.5617	17.7757	17.7861		1.8186	0.040961	0.154192	Q14344	GNA13	Guanine nucleotide-binding protein subunit alpha-13
13.9627	13.2025	13.5423	13.8036	14.1174	13.8	14.1837	13.7489	13.8663	14.2778	15.077	15.4143	15.4055	15.0119	15.0829	14.9412	14.3079	14.6551	14.6905	14.6696	14.3762		0.57507	0.377085	0.154003	G3V3Y1;Q8N8N7	;PTGR2	Uncharacterized protein;Prostaglandin reductase 2
17.2334	17.335	17.4005	17.4603	17.3873	17.1145	17.1588	17.0319	16.9615	17.0997	17.0941	16.7385	16.9932	17.1227	17.1388	17.218	17.069	17.1083	17.0987	17.0374	16.9467		2.1617	0.0223253	0.153979	O75844	ZMPSTE24	CAAX prenyl protease 1 homolog
17.3949	17.4212	17.5887	17.5961	17.5663	17.0933	17.406	17.3199	17.378	17.1923	17.2553	17.1814	17.4262	17.2008	17.2388	17.2976	17.14	17.1895	17.3084	17.145	17.1697	+	3.15414	0.00414892	0.153803	Q96T37	RBM15	RNA-binding protein 15
15.0063	15.8472	16.811	16.3505	15.8829	15.5442	15.343	15.7234	16.8135	15.95	16.8513	15.3528	16.1367	16.3235	16.2175	16.0531	15.8367	16.9005	16.265	16.7218	15.9932		0.441677	0.474667	0.153792	O94761	RECQL4	ATP-dependent DNA helicase Q4
16.1032	16.1412	16.1365	16.2107	16.1886	15.8278	15.89	15.8404	15.8454	15.8696	16.4672	16.3347	16.3725	16.4812	16.3264	16.4302	16.4783	16.3677	16.5116	16.2633	16.4191		1.68099	0.0523193	0.153502	Q9Y483	MTF2	Metal-response element-binding transcription factor 2
18.2331	18.244	18.478	18.5092	18.5081	18.0057	18.2431	18.2093	18.0299	17.9994	18.0937	17.4096	17.9674	18.1012	18.1302	17.9695	18.11	18.2557	18.0787	18.1644	18.0797		1.08878	0.150932	0.153491	Q16718	NDUFA5	NADH dehydrogenase [ubiquinone] 1 alpha subcomplex subunit 5
15.7155	15.4112	15.656	15.688	15.6689	15.2902	15.4047	15.3874	15.5459	15.3938	15.8144	15.1229	15.6111	15.7652	16.0357	15.8771	15.4911	15.8553	15.7879	15.6935	15.7482		1.88327	0.0366612	0.153295	Q14687	GSE1	Genetic suppressor element 1
20.0811	20.1868	20.2339	20.0596	20.1865	19.8774	19.8426	19.9286	19.7915	19.9143	20.1155	20.3019	20.2744	20.2573	20.2555	20.1743	20.2236	20.1746	20.1814	20.1532	20.3181		2.1012	0.0248441	0.153138	Q13547	HDAC1	Histone deacetylase 1
15.8939	15.9696	16.0991	16.1562	15.8925	15.9407	16.016	15.9854	16.0555	16.0498	15.6672	15.9421	15.6442	15.7808	15.8671	15.7478	15.2117	15.6064	15.6839	15.3671	15.4215		1.39334	0.0872268	0.15309	Q9Y5B6	PAXBP1	PAX3- and PAX7-binding protein 1
12.6033	13.0497	11.6685	11.8058	12.6095	12.0393	11.5572	12.3211	11.6909	11.4501	11.8127	10.7114	12.2568	12.0407	11.614	12.1729	12.33	11.98	11.7019	12.5332	12.3696		0.303995	0.601123	0.152976	P00414	MT-CO3	Cytochrome c oxidase subunit 3
17.8691	18.0826	17.8306	17.6459	17.5594	17.5941	17.3739	17.6837	17.566	17.5046	17.9434	18.048	18.179	17.837	17.8054	17.9883	18.189	17.7276	17.8132	18.03	17.8762		1.52656	0.0686567	0.152948	Q96ST3	SIN3A	Paired amphipathic helix protein Sin3a
NaN	NaN	NaN	NaN	NaN	NaN	NaN	NaN	8.789	9.56724	11.5885	12.5269	12.4783	11.5963	NaN	11.9987	12.0018	NaN	11.3003	11.6523	11.8728		0.283578	0.622398	0.152869	P55347	PKNOX1	Homeobox protein PKNOX1
16.0378	16.1086	15.8037	15.9002	16.0716	15.8767	15.7975	15.8384	15.7169	15.6079	15.8155	15.5131	16.0817	15.7726	15.9415	16.4685	16.0895	15.8975	15.9201	15.7864	15.8581		1.3392	0.0959063	0.152718	Q8WVC6	DCAKD	Dephospho-CoA kinase domain-containing protein
16.9123	16.8228	16.8118	16.9052	16.8259	16.904	16.8129	16.8348	16.9031	16.8176	17.084	17.0059	17.3331	17.1714	17.2925	17.3098	16.9539	17.0354	16.9512	17.0603	16.9239		1.84523	0.039133	0.152534	Q15020	SART3	Squamous cell carcinoma antigen recognized by T-cells 3
15.3252	15.1063	15.239	15.2209	15.151	15.0326	15.2305	15.0782	15.0808	15.115	15.2479	15.3255	15.3592	15.1715	15.391	15.2481	14.9318	15.1062	15.1575	15.1034	15.1802	+	3.47082	0.00250903	0.15248	P48380	RFX3	Transcription factor RFX3
15.7686	15.8164	15.8372	15.9774	15.8811	15.7067	15.7099	15.8837	15.7009	15.7995	15.5952	14.2438	15.2681	15.9296	15.9555	15.8142	15.4047	15.6431	15.5539	15.5434	15.6689		1.42298	0.0828831	0.152439	Q99766	DMAC2L	ATP synthase subunit s, mitochondrial
15.3415	15.5152	15.3828	15.2031	15.1787	14.6364	15.2648	15.1793	15.0571	14.3559	14.7181	15.1002	15.6025	15.557	15.493	15.353	15.4064	15.3078	15.3077	15.3693	15.2407		0.897521	0.212763	0.152092	Q12846	STX4	Syntaxin-4
15.6463	15.393	15.6452	15.7163	15.817	15.8904	15.6581	15.3713	15.5371	15.7983	15.9744	15.1706	15.8613	15.8128	16.2579	16.0755	15.678	15.9647	15.6765	15.5797	15.8948		1.13943	0.138359	0.151911	Q9H944	MED20	Mediator of RNA polymerase II transcription subunit 20
17.5063	17.6987	17.6745	17.6627	17.6398	17.3874	17.495	17.3915	17.4062	17.5371	17.4762	17.0265	17.4639	17.3535	17.419	17.2031	17.3097	17.5142	17.3749	17.1653	17.1817		2.46259	0.0134511	0.151816	Q92575	UBXN4	UBX domain-containing protein 4
15.3632	15.4578	15.383	15.5058	15.3331	15.2891	15.489	15.2549	15.2124	15.3111	15.3763	14.8465	15.4037	15.3873	15.2537	15.275	15.2052	15.2139	15.1026	15.1554	15.1434	+	3.92246	0.00124913	0.151661	Q9NUQ7	UFSP2	Ufm1-specific protease 2
19.631	19.8683	19.5867	19.404	19.53	19.5457	19.4459	19.4822	19.5535	19.4648	19.3683	19.3238	19.6323	19.3446	19.3605	19.5107	19.2991	19.2175	19.2122	19.2692	19.2638		2.03659	0.0278938	0.150602	Q15424	SAFB	Scaffold attachment factor B1
17.2854	17.3996	17.3391	17.2681	17.3262	17.0787	17.3231	17.2813	17.0732	17.0208	17.491	17.4734	17.3192	17.2046	17.3399	17.0633	17.3752	17.2617	17.1538	17.2275	17.1565		1.94965	0.0326183	0.150527	Q9GZY8	MFF	Mitochondrial fission factor
16.2213	15.9958	15.8922	16.0305	15.9411	15.7694	15.8788	15.932	16.0222	15.9755	16.1726	15.3093	16.1572	16.155	16.1172	16.2856	15.8303	15.9102	15.9611	15.9974	16.039		2.54173	0.0118496	0.150286	Q96EV2	RBM33	RNA-binding protein 33
14.0863	13.7627	13.348	13.3687	13.9021	13.8549	13.4369	13.5582	13.1074	13.0942	14.2041	12.2363	14.1004	13.968	13.7796	14.2329	14.0542	13.7939	13.687	14.0132	14.2101		0.92783	0.201326	0.150207	Q96IU2	ZBED3	Zinc finger BED domain-containing protein 3
18.2872	18.3366	18.1595	18.098	18.2885	18.0279	18.0275	17.9281	18.1281	17.9645	18.0688	17.6716	18.1499	18.0716	18.1001	18.0953	18.0316	17.929	17.944	18.0033	18.2996	+	3.22285	0.00374874	0.150146	P49750	YLPM1	YLP motif-containing protein 1
16.5617	16.8705	16.6901	16.6239	16.6225	16.5149	16.4737	16.57	16.463	16.5425	16.3497	15.8393	16.5046	16.3895	16.1896	16.1676	16.3836	16.1515	16.3889	16.1514	16.1793		2.39756	0.0150153	0.149855	E7EQ34;O14653	;GOSR2	Uncharacterized protein;Golgi SNAP receptor complex member 2
17.2196	17.3379	17.2678	17.3124	17.3959	16.9745	17.0056	16.95	16.9119	16.8106	16.727	16.8374	16.8381	17.2884	17.2696	17.2333	17.5775	17.1146	16.9351	17.3325	17.1283		0.883279	0.218376	0.14985	Q96A57	TMEM230	Transmembrane protein 230
17.7188	17.7085	17.8262	17.6819	17.7673	17.2911	17.7823	17.4943	17.1731	17.1956	17.3084	17.2117	17.5372	17.5771	17.3272	17.4286	17.5458	17.697	17.5863	17.559	17.6112		0.734482	0.285091	0.149401	O95169	NDUFB8	NADH dehydrogenase [ubiquinone] 1 beta subcomplex subunit 8, mitochondrial
15.9683	15.1046	15.1388	15.3202	15.0762	15.2528	15.3309	15.2384	15.3905	15.4277	15.6919	15.22	15.8758	15.5849	15.6075	15.6667	15.0533	15.3776	15.3831	15.237	15.4088		0.790901	0.257409	0.149244	O14976	GAK	Cyclin-G-associated kinase
14.0277	13.6533	14.1324	13.8583	13.7703	13.4367	13.6941	13.3149	13.8653	13.649	12.8127	13.0012	13.2851	13.5913	13.1533	14.0931	13.3709	13.3282	12.7494	13.3382	12.8634		0.652939	0.328476	0.149181	Q9P107	GMIP	GEM-interacting protein
18.1536	18.4266	17.4534	17.3917	17.4545	17.759	17.5626	17.1082	17.7154	17.6998	19.5317	19.4595	20.0496	19.6065	19.6175	19.809	19.8347	19.3196	19.2781	19.6489	19.5016		0.65627	0.327068	0.148705	P20962	PTMS	Parathymosin
16.7677	16.9416	16.7442	16.716	16.8339	16.5283	16.4922	16.5659	16.5821	16.5979	16.5789	17.0174	16.733	16.708	16.6169	16.557	16.6662	16.5764	16.4473	16.5886	16.3775		2.43652	0.0140135	0.148573	Q6KC79	NIPBL	Nipped-B-like protein
16.7188	16.45	16.3925	16.5527	16.7882	16.4934	16.4471	16.5706	16.4198	16.4373	16.7634	16.8948	17.0753	16.7308	16.833	16.9369	16.9289	16.6301	16.7043	16.3737	16.8905		1.95001	0.0326083	0.148462	Q9Y4X5	ARIH1	E3 ubiquitin-protein ligase ARIH1
15.8864	16.1097	16.1162	16.3155	15.9081	15.4615	16.2748	15.9428	15.5081	15.8964	15.9257	16.5372	15.905	15.9019	15.8819	16.1685	15.9295	15.6194	15.9289	15.8306	15.4589		2.00989	0.0291564	0.148369	P62834	RAP1A	Ras-related protein Rap-1A
16.6884	16.8587	16.6382	16.8241	16.7768	16.4814	16.4768	16.3858	16.3769	16.5798	17.0338	17.0682	17.05	17.0169	17.0456	17.0416	17.0213	17.1041	17.0343	16.9268	16.8822		1.87961	0.0369174	0.148334	O00255	MEN1	Menin
14.42	14.8957	14.0956	14.7717	14.6977	14.5685	14.671	14.616	14.6876	14.7899	14.6976	14.6722	14.7202	14.2854	14.841	15.049	14.6951	15.1951	14.1243	14.3271	13.3591		0.60071	0.360194	0.148331	O94901	SUN1	SUN domain-containing protein 1
19.7252	19.9274	19.8069	19.8049	19.7648	19.59	19.6734	19.6048	19.5321	19.4389	19.7595	19.943	19.8318	19.7849	19.6768	19.7758	19.8332	19.5589	19.6124	19.6851	19.7731	+	3.08918	0.00460907	0.148256	P55084	HADHB	Trifunctional enzyme subunit beta, mitochondrial
11.8056	13.5172	12.9082	13.8455	13.0644	12.88	13.5695	13.0857	12.5646	12.7611	13.2235	14.2489	NaN	12.904	13.2896	NaN	NaN	NaN	NaN	NaN	13.5776		0.159995	0.770114	0.148208	Q15165	PON2	Serum paraoxonase/arylesterase 2
16.2855	16.2222	17.0688	16.8685	16.8035	16.6164	16.5003	16.2015	16.1543	16.6051	16.2318	16.5333	16.3492	16.4755	16.5357	16.6441	15.853	16.2003	16.3002	16.5287	16.4278		0.924441	0.202299	0.148203	Q5VSL9	STRIP1	Striatin-interacting protein 1
17.715	17.2405	17.4754	17.5148	17.5919	17.4643	17.2873	17.2838	17.3669	17.3233	17.9257	17.5218	18.0222	17.9875	18.1004	18.1727	17.9306	17.8783	17.9188	18.0562	17.9628		2.079	0.0258041	0.14763	P48637	GSS	Glutathione synthetase
18.0218	18.2679	18.1937	17.9636	18.1108	17.8924	17.7712	17.8635	17.7237	17.8473	17.847	18.1471	18.0234	17.8373	17.7691	17.8525	18.0005	17.8279	17.8352	17.8072	17.9269		1.75283	0.0460236	0.147464	Q9NP72	RAB18	Ras-related protein Rab-18
14.5371	14.6967	15.5639	15.2988	14.7631	14.5428	15.364	14.881	14.9499	15.0413	15.156	15.3495	15.6169	15.306	15.6255	15.4068	14.7697	15.1498	15.4841	15.1733	14.8752		0.671386	0.317695	0.147207	Q96BN8	OTULIN	Ubiquitin thioesterase otulin
20.1459	19.8981	19.9667	20.1478	19.9558	20.0241	19.9668	19.9309	20.1216	19.9989	20.1964	20.3552	20.3066	20.145	20.1691	20.1552	19.9244	19.8942	19.928	19.8542	19.9522		1.79371	0.0425893	0.146985	Q13838	DDX39B	Spliceosome RNA helicase DDX39B
14.1404	14.6327	NaN	NaN	14.8633	14.0583	14.024	14.2437	14.1704	NaN	14.7713	14.5674	14.4262	15.2842	NaN	14.7229	14.8118	14.4464	14.8682	15.0092	15.0676		0.402246	0.509008	0.146479	Q86TW2	ADCK1	Uncharacterized aarF domain-containing protein kinase 1
17.5713	17.6622	17.7548	17.3291	17.9214	17.4631	17.1856	17.2282	17.2771	17.4075	16.5798	15.6173	16.6734	16.1423	16.0341	16.3282	16.4303	17.0013	16.2258	16.6764	16.309		0.700475	0.302006	0.146012	Q16706	MAN2A1	Alpha-mannosidase 2
15.1702	15.3795	15.1394	15.1796	15.0551	15.168	15.6514	15.393	15.1582	15.2572	14.7783	15.4623	15.4871	15.4865	15.9993	15.57	15.1005	15.1286	15.308	13.6839	13.8329		0.59045	0.367049	0.145639	Q9UG56	PISD	Phosphatidylserine decarboxylase proenzyme, mitochondrial
NaN	NaN	14.2487	NaN	NaN	NaN	14.2259	14.6857	14.671	14.6896	NaN	NaN	15.0597	14.7647	14.9627	14.43	14.1996	15.0845	14.2666	15.0676	14.5149		0.334179	0.571927	0.145565	P03923	MT-ND6	NADH-ubiquinone oxidoreductase chain 6
16.7613	16.7574	16.811	16.6975	16.7617	16.6252	16.7984	16.6467	16.5521	16.6176	16.2561	15.5804	16.478	16.2727	16.2583	16.2177	16.1604	16.1565	16.1383	15.9895	16.1045	+	3.75145	0.00161007	0.145391	P31937	HIBADH	3-hydroxyisobutyrate dehydrogenase, mitochondrial
16.6891	16.9379	16.5802	16.5348	16.6283	16.4579	16.442	16.425	16.4601	16.2894	16.4011	16.1713	16.2556	16.3693	16.2879	16.4162	16.412	16.2876	16.2457	16.2412	16.4694		1.90692	0.0351499	0.145251	Q9HD20	ATP13A1	Manganese-transporting ATPase 13A1
16.0658	15.7513	16.2963	16.0868	16.1005	16.0216	16.0178	15.7985	16.2468	16.2745	16.6353	16.2842	16.0894	16.6228	16.4301	16.7311	16.0831	16.5669	16.5303	16.1394	16.2497		1.04411	0.163725	0.145247	Q5JPI3	C3orf38	Uncharacterized protein C3orf38
15.8214	15.7903	16.0911	16.1812	15.9799	15.8924	15.8952	15.8722	15.7887	16.0826	16.4824	16.6141	16.6962	16.2958	16.464	16.5053	16.1875	16.3322	16.3838	16.2789	16.0234		1.70398	0.0503307	0.145098	O00629	KPNA4	Importin subunit alpha-3
13.2794	12.8521	14.3861	13.6029	14.0727	12.9581	13.4987	13.4936	13.5062	12.7384	13.3487	14.4927	13.7625	14.9425	14.6579	14.0235	NaN	NaN	13.5073	NaN	NaN		0.204904	0.71127	0.145082	P01859	IGHG2	Immunoglobulin heavy constant gamma 2
17.1693	17.1143	16.8883	16.7946	16.7901	16.8995	16.916	16.9957	17.2166	16.9135	15.2915	16.2216	15.3033	15.2933	15.2143	15.3276	14.4667	15.0313	15.1502	14.4597	15.0612		1.62483	0.0576897	0.144971	Q86YV0	RASAL3	RAS protein activator like-3
18.6198	18.2701	18.2679	18.3987	18.4192	18.341	18.1369	18.3763	18.3821	18.3229	18.753	18.4647	19.1312	18.7547	18.9202	18.978	18.8883	18.6114	18.6717	18.7877	18.5793		1.58241	0.0620952	0.144934	Q9BUT1	BDH2	3-hydroxybutyrate dehydrogenase type 2
15.7093	15.8261	15.6267	15.4547	15.7199	15.6658	15.6135	15.6115	15.7846	15.5798	15.4294	15.0715	15.5546	15.7711	16.0395	16.0361	15.5304	15.1255	15.7482	15.7036	15.5244		1.12591	0.141269	0.144786	Q9NWS8	RMND1	Required for meiotic nuclear division protein 1 homolog
14.5512	15.6278	15.4674	15.0564	15.36	15.0776	14.4786	14.7343	14.9116	14.3534	15.4127	15.571	15.6994	15.0835	14.9939	15.1591	15.5567	15.7984	15.4586	15.3497	15.2874		0.426158	0.488117	0.144687	Q9H875	PRKRIP1	PRKR-interacting protein 1
16.3996	16.5849	16.4687	16.5342	16.4	16.2475	16.276	16.2237	16.1448	16.1878	16.1725	16.1553	16.0027	16.1348	16.1408	16.1233	16.2169	16.0203	16.43	15.9131	16.0797		2.09676	0.0250034	0.144479	Q969N2	PIGT	GPI transamidase component PIG-T
17.867	18.1242	17.858	17.8001	17.883	17.5731	17.5715	17.6119	17.4074	17.5519	17.8454	17.598	17.9613	17.8666	17.7865	17.9375	17.9691	17.9627	17.926	17.9259	17.6625		1.14852	0.136086	0.144216	P17026	ZNF22	Zinc finger protein 22
16.6899	16.7187	16.6201	16.7111	16.6736	16.6136	16.6426	16.3543	16.4594	16.5005	16.0644	15.9686	16.0975	15.9606	16.0575	15.8784	15.9053	15.9055	15.8799	15.9519	15.9788	+	3.65641	0.00187553	0.144192	P11233	RALA	Ras-related protein Ral-A
15.6345	15.3124	15.4848	15.5014	15.3378	15.4205	15.3145	15.3795	15.4173	15.3044	15.2058	15.2809	15.656	15.1893	15.4438	15.5113	15.2577	15.2772	15.1876	15.1741	15.1321		1.53198	0.0680194	0.144144	Q9NWU1	OXSM	3-oxoacyl-[acyl-carrier-protein] synthase, mitochondrial
15.5295	15.543	15.5874	15.734	15.5548	15.3744	15.3071	15.346	15.3659	15.5072	15.7022	14.739	15.3165	15.9222	15.7838	15.8591	15.5763	15.6353	15.8637	15.6525	15.7433		1.41334	0.0842584	0.144069	Q9BT40	INPP5K	Inositol polyphosphate 5-phosphatase K
18.9752	18.6254	18.6732	18.7714	18.8061	18.6945	18.5372	18.5868	18.6881	18.6334	19.0974	19.0812	19.2853	19.0929	19.1588	19.1655	19.0096	18.9461	18.9534	19.0092	19.0604	+	2.73379	0.00851753	0.143835	Q86UX7	FERMT3	Fermitin family homolog 3
18.1723	18.411	18.2917	18.248	18.3407	18.0317	18.0773	17.9238	17.9137	17.9667	17.8643	17.3976	17.7115	17.9306	17.78	18.0002	17.9047	17.6963	17.8962	17.6899	17.9052		1.18981	0.126207	0.143596	Q8N766	EMC1	ER membrane protein complex subunit 1
14.0757	14.6242	14.303	14.5647	14.4669	14.2117	14.0458	14.396	14.4753	14.3774	14.3957	14.7328	14.0628	14.2843	14.0475	14.5056	14.6526	14.0003	14.0027	NaN	13.223		1.07859	0.153817	0.143581	Q5SWX8	ODR4	Protein odr-4 homolog
19.528	19.633	19.5069	19.4524	19.402	19.4398	19.3383	19.369	19.3971	19.455	19.5251	19.4759	19.6129	19.4616	19.5216	19.4848	19.4241	19.4169	19.3419	19.3201	19.3108	+	3.54136	0.00226858	0.143342	P51148	RAB5C	Ras-related protein Rab-5C
14.9806	15.0198	15.2376	15.3124	15.1633	15.1412	15.0511	14.8839	15.0614	15.1158	15.0646	14.7242	14.7437	15.3877	14.7325	14.8985	14.766	14.7595	15.071	14.7607	14.7593		1.19324	0.125467	0.143044	A8MW92	PHF20L1	PHD finger protein 20-like protein 1
17.3682	17.5323	17.6071	17.5695	17.436	17.0798	17.2165	17.2171	17.2353	17.3751	17.5757	18.1126	17.5136	17.4071	17.207	17.5078	17.4879	17.3401	17.45	17.4418	17.2729		1.38258	0.0890788	0.142964	Q9Y3A6	TMED5	Transmembrane emp24 domain-containing protein 5
14.5401	14.6065	14.5434	14.174	14.0922	13.6828	13.4698	13.4218	13.5097	13.6451	15.7145	15.6763	15.0085	15.7733	15.8322	15.7921	15.9026	16.4855	16.0251	16.5252	16.2198		0.223113	0.690341	0.142937	Q96AZ6	ISG20	Interferon-stimulated gene 20 kDa protein
16.5477	16.1551	16.5819	16.581	16.6502	16.4035	16.1843	16.484	16.3795	16.3756	16.845	16.7306	16.772	16.649	16.7135	16.8801	16.6099	16.6314	16.5929	16.6152	16.5349		1.86668	0.0376999	0.142848	Q9NP77	SSU72	RNA polymerase II subunit A C-terminal domain phosphatase SSU72
14.7099	NaN	17.7	13.607	17.7965	15.9013	14.562	15.4556	18.5299	16.7061	17.1906	16.8486	16.8785	16.9759	16.9068	17.1402	16.8563	16.7742	16.768	16.9327	16.8042		0.12359	0.820191	0.142144	Q16352	INA	Alpha-internexin
18.747	19.0235	18.5874	18.6093	18.6776	18.6482	18.4279	18.5001	18.5254	18.5009	18.0679	18.1406	18.2712	17.9838	17.8406	17.9769	18.125	17.9722	17.8834	17.9348	18.0273		1.44512	0.0795295	0.141961	P55809	OXCT1	Succinyl-CoA:3-ketoacid coenzyme A transferase 1, mitochondrial
14.4033	14.6415	14.9204	14.6035	14.7809	14.6884	14.7199	14.645	14.5041	14.6253	14.6803	15.3226	15.0424	14.9944	14.9627	14.6654	14.2829	14.5295	14.9749	14.6103	14.7767		1.17029	0.130395	0.141836	Q8NI37	PPTC7	Protein phosphatase PTC7 homolog
16.2763	15.7721	15.6233	15.8025	16.2709	15.517	15.7358	15.4942	16.0889	15.5961	16.0023	15.7933	15.6558	16.5104	16.4965	16.0186	16.2066	16.4312	16.4305	16.1075	16.0364		0.556904	0.388065	0.141538	Q8NBT0	POC1A	POC1 centriolar protein homolog A
20.2364	20.2223	20.3719	20.3936	20.2897	19.9721	20.0667	20.1886	20.084	20.1344	20.4829	20.5639	20.6138	20.4707	20.5556	20.5402	20.3431	20.4685	20.4918	20.4954	20.4078	+	2.70145	0.00900394	0.141419	P62995	TRA2B	Transformer-2 protein homolog beta
17.0531	17.0882	16.972	17.0622	16.9063	16.851	16.7811	16.9214	17.1457	16.9952	16.8203	17.2926	16.6981	16.7228	17.5933	16.9401	16.5175	16.7748	16.6538	16.767	16.9562		0.940634	0.197305	0.141418	Q6NZY4	ZCCHC8	Zinc finger CCHC domain-containing protein 8
16.3195	15.9252	18.0278	17.9951	17.9234	15.4828	17.199	16.964	17.011	16.9853	17.4254	16.9285	17.0441	17.6826	18.1506	17.4159	16.6865	18.1134	17.6214	17.5138	16.7139		0.248381	0.661355	0.141366	Q9Y4G6	TLN2	Talin-2
17.1564	16.8912	17.0384	17.1955	17.2446	16.7782	16.8609	16.7576	16.7328	16.6552	16.4794	16.2253	16.5539	16.526	16.6218	16.5552	16.594	16.8668	16.6762	16.6121	16.5896		1.02272	0.170312	0.141348	O43795	MYO1B	Unconventional myosin-Ib
17.2232	17.3543	17.1592	17.0516	17.17	16.8536	16.8602	16.853	16.802	16.9245	16.9103	16.6629	16.9346	16.5982	16.5819	16.5319	16.6171	16.4488	16.7675	16.8752	16.8119		0.938919	0.197668	0.14099	P30260	CDC27	Cell division cycle protein 27 homolog
16.6146	16.2364	16.2119	16.398	16.4366	16.1899	16.3066	16.1503	16.3078	16.2026	16.7003	16.388	16.5882	16.6265	16.7933	16.6687	16.5706	16.5089	16.4986	16.6605	16.6373		2.17854	0.0217231	0.140853	Q9UPT5	EXOC7	Exocyst complex component 7
19.1407	19.2249	19.1057	19.1696	19.103	18.8246	18.8914	18.9532	18.9415	18.8379	19.0753	19.2037	19.1373	19.0342	19.131	19.1142	19.154	19.088	19.0741	19.0056	19.022		2.1099	0.0244051	0.140812	P51532	SMARCA4	Transcription activator BRG1
16.0059	16.7988	16.6605	16.4608	16.3882	16.673	16.0832	16.2894	16.1592	16.9814	16.0255	17.4526	17.0076	17.1779	16.2046	16.2288	17.6486	16.2471	16.5779	15.9153	16.4215		0.520816	0.413576	0.140403	Q8TBA6	GOLGA5	Golgin subfamily A member 5
14.7677	14.3857	14.6356	14.7403	14.7055	14.4097	14.8799	14.5383	14.9141	14.7802	14.8248	14.7035	14.7819	15.0947	15.0964	14.7959	14.506	15.0129	14.8713	14.3381	14.3146		0.686344	0.309039	0.139753	O75925	PIAS1	E3 SUMO-protein ligase PIAS1
17.2365	16.9481	17.4714	17.566	17.3943	17.0308	17.0296	17.0736	17.2724	17.1398	17.4871	17.9329	17.1809	17.5496	17.5121	17.2423	17.0773	17.7335	17.5323	17.3646	17.2043		1.06892	0.156471	0.139697	P01008	SERPINC1	Antithrombin-III
19.4557	20.1528	19.7915	19.5693	19.7055	19.2344	19.2385	19.384	19.1223	19.1833	19.7354	20.1851	19.9786	19.7738	19.8381	20.0266	20.2566	20.0917	19.8952	20.1523	19.7038		0.48224	0.443252	0.139648	O75347	TBCA	Tubulin-specific chaperone A
15.5652	15.6467	15.4652	15.0936	15.5115	15.5291	15.4512	15.5631	15.639	15.617	16.1415	16.3864	15.9792	16.1832	15.9703	16.2458	15.7184	15.9994	16.1338	15.3993	15.4445		0.732812	0.285724	0.139472	Q9NWV8	BABAM1	BRISC and BRCA1-A complex member 1
13.8417	13.5308	14.5747	14.4443	14.6267	14.0523	14.3005	14.2874	13.843	13.8687	14.2002	NaN	14.701	14.881	15.0252	14.7708	14.4827	15.1082	14.6935	14.4789	NaN		0.545666	0.395908	0.139418	Q5EBL8	PDZD11	PDZ domain-containing protein 11
17.5186	17.6543	18.3337	18.3018	18.447	17.7301	17.8632	17.6123	17.6353	17.5713	16.9603	16.7207	17.1227	17.1273	17.5351	17.084	17.3035	17.4512	17.3155	17.1532	17.0753		0.471977	0.450134	0.139065	Q9BT09	CNPY3	Protein canopy homolog 3
18.2367	18.1612	18.3786	18.3976	18.5846	17.8574	18.1435	18.0249	17.6593	17.9554	17.7162	19.0834	18.3595	18.1932	17.8952	17.9578	18.2376	18.3068	17.9089	18.143	17.6714		0.646149	0.332963	0.138851	O43402	EMC8	ER membrane protein complex subunit 8
16.3286	16.4114	16.378	16.4505	16.4504	16.146	16.2204	16.2894	16.3036	16.0889	16.453	16.7288	16.6522	16.5044	16.4267	16.5492	16.4011	16.4228	16.5022	16.3847	16.5174	+	3.2933	0.00338431	0.138843	P52756	RBM5	RNA-binding protein 5
16.4006	16.4789	16.3097	16.2312	16.2732	15.9888	16.1998	16.0954	15.9929	16.0621	16.0807	15.6355	16.0242	16.0431	16.0539	15.9479	16.041	16.0268	16.0298	15.1647	16.0603		1.59267	0.0609796	0.138387	A2RRP1	NBAS	Neuroblastoma-amplified sequence
14.4111	14.4571	14.2052	14.2817	14.3542	14.5905	14.3089	14.2936	14.223	14.156	14.4669	14.3175	14.1768	14.1117	14.2787	13.9191	13.8003	13.9622	13.7466	14.0669	14.4197		1.43748	0.0806591	0.138328	Q8N2M8	CLASRP	CLK4-associating serine/arginine rich protein
15.0609	15.248	14.8977	14.9991	15.093	15.1755	14.5529	15.4685	14.3149	15.012	15.2812	NaN	14.7802	15.3733	15.3132	15.6777	15.3122	14.9769	15.0043	15.2545	15.0568		0.93706	0.198158	0.138054	Q96CG3	TIFA	TRAF-interacting protein with FHA domain-containing protein A
16.9608	16.939	16.8354	16.8978	16.8519	16.6576	16.7709	16.7115	16.7203	16.7935	17.0896	16.7753	17.2261	17.1409	17.0699	17.2824	17.2254	17.0547	17.0624	16.9795	17.0819	+	3.34878	0.00310133	0.138046	Q9H081	MIS12	Protein MIS12 homolog
17.0081	16.8531	16.5714	16.6478	17.4757	17.2079	17.1827	17.1826	17.1689	17.2431	16.2364	16.7535	16.9613	16.8994	17.6656	16.9965	16.9826	16.2339	16.3332	16.4044	17.0619		0.315007	0.589324	0.137998	Q9Y6K5	OAS3	2'-5'-oligoadenylate synthase 3
17.3589	17.1171	17.5369	17.4025	17.2838	17.1562	17.439	17.3242	17.0937	16.9969	16.2007	17.1568	16.3159	17.0162	17.0133	16.7416	16.2795	16.5654	17.3318	16.1357	17.0398		0.814051	0.247707	0.137921	Q8WTW3	COG1	Conserved oligomeric Golgi complex subunit 1
NaN	18.1819	16.7892	16.4333	15.7791	17.7288	17.6707	16.9298	13.397	17.0698	19.5672	19.0048	18.8309	19.2357	18.7876	18.6581	19.2885	17.6997	18.5485	19.0441	17.312		0.214299	0.700247	0.137893	P02776;P10720	PF4;PF4V1	Platelet factor 4;Platelet factor 4 variant
16.8614	17.0333	16.9841	16.8095	16.8508	16.9037	16.4306	16.6805	16.5065	16.789	16.5975	16.5588	16.7797	16.6458	16.6725	16.7461	16.674	16.6402	16.8986	16.2066	16.3785		2.17608	0.0218085	0.137744	Q8WUB8	PHF10	PHD finger protein 10
18.4143	18.7397	18.3628	18.291	18.4098	18.2898	18.1215	18.2576	18.2172	18.2408	18.8958	19.2288	19.0696	18.8058	18.77	19.0017	19.1379	18.7424	18.6925	18.8359	18.863		1.64547	0.0556914	0.1377	O96019	ACTL6A	Actin-like protein 6A
15.1277	15.2298	15.3277	14.9056	14.8749	15.0149	15.2988	14.706	14.4594	14.9651	15.1935	15.2005	15.5475	15.1387	15.0238	15.1753	14.5157	15.0691	15.2657	15.4209	14.4262		1.34714	0.0946197	0.137341	Q15543	TAF13	Transcription initiation factor TFIID subunit 13
17.4574	17.945	17.3565	17.3442	17.3434	17.1403	17.1223	17.1541	17.1441	17.2097	17.5629	17.8645	17.7314	17.583	17.5869	17.5953	17.8061	17.6826	17.6303	17.6136	17.7617		0.798198	0.254539	0.13723	Q16656	NRF1	Nuclear respiratory factor 1
20.4376	20.4456	20.3369	20.264	20.2951	20.3304	20.2167	20.276	20.2914	20.418	20.4288	20.5619	20.7326	20.3814	20.5153	20.5641	20.3803	20.1757	20.224	20.388	20.3147		2.04052	0.0277313	0.137112	Q92841	DDX17	Probable ATP-dependent RNA helicase DDX17
17.0759	17.1328	17.0154	16.8269	16.9653	16.8773	16.7509	16.7718	16.6569	16.7574	17.0362	17.2176	17.2529	17.0773	17.1121	17.2386	17.1156	17.0484	17.1048	17.1464	17.27		1.69966	0.0506527	0.136839	Q9UBL3	ASH2L	Set1/Ash2 histone methyltransferase complex subunit ASH2
24.9264	24.8801	24.9276	25.0302	24.8968	24.8381	24.6737	24.6394	24.7764	24.8945	24.8614	25.0381	25.0388	24.9024	24.8492	24.7941	24.7714	24.7704	24.8015	24.8329	24.6695	+	3.5498	0.00222802	0.136775	P62979	RPS27A	Ubiquitin-40S ribosomal protein S27a
16.1941	16.5201	16.1926	16.1662	16.1884	15.932	16.02	15.9948	15.8967	15.9755	16.2401	15.4547	16.1097	16.2154	16.1085	15.9282	16.1238	16.1951	16.1348	15.9638	16.0076		1.25828	0.110998	0.136716	Q9UK61	FAM208A	Protein TASOR
15.5031	14.6962	14.8752	15.4939	14.7319	15.1061	14.9485	15.5124	15.3963	15.1501	15.9472	15.2108	15.4623	15.4498	15.4264	15.4248	14.9934	15.3728	15.1755	15.6868	15.179		0.525291	0.41062	0.136588	Q9H3S7	PTPN23	Tyrosine-protein phosphatase non-receptor type 23
18.0286	18.2853	18.0424	18.0193	18.1261	17.8224	17.8785	17.9175	17.6733	17.847	17.972	17.9471	18.0205	18.0684	17.8395	18.1258	18.1451	17.9855	18.0425	17.9812	17.9728		1.59803	0.0603842	0.136548	Q8N5M9	JAGN1	Protein jagunal homolog 1
17.8334	17.8587	18.1753	18.0817	18.116	17.6738	17.9264	17.826	17.8203	17.9183	17.8798	17.7589	17.5162	17.6454	17.8077	17.7656	17.4489	17.5858	17.637	17.708	17.7449		1.72206	0.0487794	0.136437	O00422	SAP18	Histone deacetylase complex subunit SAP18
19.3258	19.4524	19.4657	19.3692	19.2993	19.1455	19.1869	19.1389	19.1552	19.1571	19.3763	19.6103	19.5354	19.359	19.3934	19.4844	19.4569	19.3453	19.2839	19.3844	19.3999		2.24681	0.019362	0.136273	Q92922	SMARCC1	SWI/SNF complex subunit SMARCC1
15.612	15.5395	15.5386	15.5486	15.3645	15.4354	15.6229	15.5809	15.1011	15.2379	16.3111	NaN	NaN	14.1047	15.2369	15.2465	15.1176	15.4362	14.9329	14.5566	NaN		0.313336	0.59109	0.136042	Q9HD34	LYRM4	LYR motif-containing protein 4
20.397	20.6024	20.2666	20.3223	20.3967	20.0951	20.1232	20.1085	20.0024	19.9518	20.012	20.0205	20.1635	19.9722	19.9811	20.004	20.2079	20.0569	20.0482	20.0425	20.1324		1.20841	0.121912	0.135788	Q96PK6	RBM14	RNA-binding protein 14
13.806	13.4152	14.0759	14.079	13.9881	14.1406	14.2484	14.0672	14.1523	14.0759	13.4373	14.7148	13.497	14.1802	14.3849	13.995	12.7677	13.5248	13.6821	13.3598	12.9563		0.348277	0.558007	0.135675	Q12792	TWF1	Twinfilin-1
17.3666	17.5566	17.155	17.3136	17.3768	17.3704	17.0773	17.3508	17.1144	17.2463	17.2041	16.8852	17.4119	17.1833	17.2398	17.3104	17.1313	17.1069	16.9551	17.2322	17.0918		2.25806	0.0189707	0.135253	Q9BPW8	NIPSNAP1	Protein NipSnap homolog 1
17.495	17.7613	17.6847	17.6572	17.4614	17.4274	17.4235	17.3612	17.3344	17.4164	16.4267	15.3117	16.2074	16.4035	16.3955	16.2416	16.304	16.2342	16.2724	16.2603	16.247		2.08563	0.0254984	0.135064	Q96HY6	DDRGK1	DDRGK domain-containing protein 1
17.2803	17.5066	17.1655	17.2002	17.3195	17.4352	17.0285	17.2545	16.6936	17.0969	15.5336	11.507	15.6193	14.9419	16.4082	16.0298	12.0389	16.3252	16.1629	15.6342	13.4353		0.529099	0.40802	0.134919	Q6ZMG9	CERS6	Ceramide synthase 6
19.4644	19.5744	19.3791	19.3678	19.4321	19.2834	19.1695	19.2145	19.2494	19.3145	18.9186	19.3239	19.0829	18.9326	18.9988	18.9914	19.1145	18.9098	18.8969	18.9167	18.8948	+	2.83745	0.00714459	0.134646	Q14683	SMC1A	Structural maintenance of chromosomes protein 1A
16.0872	16.1103	16.1749	16.2593	16.2103	16.0064	15.9377	15.9748	16.0552	15.9866	16.1192	15.3318	16.1488	16.0999	15.8662	16.0856	16.063	16.0684	15.9767	15.9473	15.7311		2.62061	0.0104419	0.134544	Q9P2W9	STX18	Syntaxin-18
16.0623	15.4711	16.3144	16.2749	16.1804	16.1332	16.1862	15.9633	16.2386	16.2279	16.8287	16.4053	16.8872	16.14	16.4868	16.4534	16.0035	16.1645	16.3532	16.3968	15.8783		0.484365	0.441862	0.134522	Q9Y608	LRRFIP2	Leucine-rich repeat flightless-interacting protein 2
17.1836	16.9941	16.8387	16.9241	16.8363	16.2868	16.6928	16.5864	16.6831	16.5679	17.2885	16.6561	17.3281	17.2385	17.3051	17.2728	17.5027	17.4631	17.3862	17.387	17.2167		0.838196	0.237016	0.134266	Q9UI95	MAD2L2	Mitotic spindle assembly checkpoint protein MAD2B
16.0265	15.9804	16.1216	16.2739	16.1562	15.718	16.0894	15.5206	15.899	15.7426	16.2616	15.5425	16.22	16.2635	15.9779	16.1764	16.2912	16.1137	16.2808	16.3569	16.2606		0.817806	0.246131	0.134116	O15126	SCAMP1	Secretory carrier-associated membrane protein 1
16.5947	16.4757	16.5154	16.497	16.5915	16.3479	16.441	16.4322	16.5714	16.5291	16.4946	16.4482	16.5359	16.6783	16.6065	16.5697	16.4027	16.439	16.426	16.2329	16.3972	+	3.59205	0.00207513	0.134089	Q5T200	ZC3H13	Zinc finger CCCH domain-containing protein 13
16.5377	16.5121	16.6903	16.7438	16.5951	16.3542	16.5718	16.3095	16.4048	16.4451	16.8557	16.9351	16.7709	16.9037	16.8027	16.8941	16.6906	16.9587	16.8293	16.7753	16.7883		2.37887	0.0154732	0.134045	Q15910	EZH2	Histone-lysine N-methyltransferase EZH2
19.538	19.6333	19.5506	19.7194	19.5481	19.2334	19.2389	19.2883	19.369	19.3167	19.0361	19.3408	19.1913	19.1584	19.177	19.213	19.2427	19.1717	19.1658	19.1967	19.2962		1.21702	0.120017	0.134025	Q9Y2W1	THRAP3	Thyroid hormone receptor-associated protein 3
18.2176	18.2636	18.1945	18.0976	18.2883	18.0915	18.1768	17.953	18.0136	18.0862	17.6808	17.276	17.4414	17.7534	17.5671	17.839	17.5144	17.7885	17.5121	17.2254	17.6969		2.28719	0.0181671	0.13402	O75352	MPDU1	Mannose-P-dolichol utilization defect 1 protein
21.0015	20.7712	21.0775	21.1833	20.9731	20.8379	20.8963	20.8489	20.9984	20.8879	20.998	20.7751	21.0064	21.0325	21.1237	21.0512	20.7619	20.9715	20.8984	20.8882	20.6743		2.42899	0.0142016	0.133756	P43243	MATR3	Matrin-3
18.3552	18.6441	18.3665	18.3985	18.3736	18.1678	18.1757	18.2221	18.2167	18.3376	18.3499	18.6296	18.3562	18.3177	18.3329	18.367	18.3777	18.2892	18.3288	18.074	18.0409		2.25731	0.0189755	0.133166	Q13422	IKZF1	DNA-binding protein Ikaros
17.6773	17.7669	17.675	17.5331	17.7191	17.531	17.5499	17.3585	17.432	17.4018	17.7883	18.0206	17.8078	17.7998	17.6327	17.8267	17.6425	17.747	17.632	17.797	17.7631		1.84403	0.0391658	0.133162	Q9NPF5	DMAP1	DNA methyltransferase 1-associated protein 1
16.7493	17.3766	16.7746	16.9105	NaN	17.0512	16.8043	16.7285	NaN	16.8354	NaN	NaN	NaN	NaN	NaN	NaN	NaN	NaN	NaN	NaN	NaN		0.367691	0.540926	0.132893	K7ER74;P02655	APOC4-APOC2;APOC2	APOC4-APOC2 readthrough (NMD candidate);Apolipoprotein C-II
16.9863	16.751	16.772	16.9137	16.9722	16.7664	16.7498	16.7872	16.9285	16.8591	17.2783	17.1424	17.3294	17.1796	17.2152	17.2843	17.0859	17.0542	17.0897	17.0551	17.0842	+	2.79213	0.00775022	0.132464	Q96KR1	ZFR	Zinc finger RNA-binding protein
17.6755	17.6678	17.6142	17.5754	17.5805	17.3331	17.4752	17.2449	17.3196	17.5108	17.7577	18.0163	17.6111	17.7405	17.6684	17.692	17.6591	17.6547	17.8922	17.7264	17.7188		1.41103	0.0846102	0.132357	O75530	EED	Polycomb protein EED
17.7212	17.8809	17.6205	17.5362	17.5893	17.4082	17.4113	17.3686	17.2956	17.3266	17.5764	17.5152	17.2621	17.1803	17.2331	17.0854	17.071	17.4906	17.3039	17.2938	17.3928		0.964582	0.188842	0.132271	O75306	NDUFS2	NADH dehydrogenase [ubiquinone] iron-sulfur protein 2, mitochondrial
19.043	19.0987	19.3276	19.2711	19.2265	18.9208	18.7768	18.9979	18.9668	19.1249	19.3875	19.5678	19.4658	19.4697	19.5927	19.5338	19.4024	19.6472	19.3233	19.6944	19.4523		1.85249	0.0386327	0.132057	O15145	ARPC3	Actin-related protein 2/3 complex subunit 3
18.0652	18.0748	18.1572	18.1092	18.1924	17.9385	17.9328	18.0414	17.7541	17.9117	17.8723	17.7523	18.0975	17.8796	17.8619	17.7925	17.8241	17.8016	17.8294	17.8582	17.5075		2.53852	0.0119201	0.131817	O75323	NIPSNAP2	Protein NipSnap homolog 2
15.8613	14.5843	15.3173	14.6169	14.2199	15.8627	15.0121	15.1381	14.1978	14.7407	15.2522	15.4506	12.2889	15.8179	16.0916	15.3296	13.4402	15.6876	16.4306	8.15578	14.6003		0.141352	0.795072	0.131788	Q8TDW0	LRRC8C	Volume-regulated anion channel subunit LRRC8C
16.5574	16.7349	16.7507	16.7774	16.8112	16.5781	16.5556	16.4831	16.5208	16.4742	17.0538	17.0605	16.7352	16.9054	16.9409	17.0926	16.8842	16.9953	16.9824	16.7654	16.8879		1.82664	0.0403218	0.13158	P78406	RAE1	mRNA export factor
15.8878	16.202	16.1992	15.866	16.0079	15.748	15.8977	15.8062	15.8942	15.9	15.6256	15.5403	15.7234	15.7044	15.8387	15.7982	15.4711	15.6139	15.7288	15.5695	15.687		2.10502	0.0246536	0.131259	Q9H7N4	SCAF1	Splicing factor, arginine/serine-rich 19
19.3811	19.2239	19.1727	19.3276	19.2726	19.0508	19.099	19.1322	19.3318	19.1803	19.2886	20.2116	19.3546	19.2281	19.3868	19.3928	19.2036	19.2114	19.1911	19.317	19.4118	+	3.50166	0.00241234	0.131065	Q9BTT0	ANP32E	Acidic leucine-rich nuclear phosphoprotein 32 family member E
17.0281	17.0558	17.0462	16.9048	16.8981	16.8867	16.9678	16.9259	16.8863	16.9347	16.9798	17.203	17.0311	16.9532	16.9028	16.9847	16.6363	16.7586	16.8408	16.7801	16.7691	+	2.71249	0.00880216	0.13099	Q9HB90	RRAGC	Ras-related GTP-binding protein C
16.6181	16.509	16.8541	16.9754	16.9374	16.3602	16.5034	16.5646	16.5679	16.4858	16.7896	16.4738	16.8125	16.956	17.0686	16.9603	16.9037	17.0597	16.9311	16.9371	16.8438		1.04025	0.164977	0.130808	Q9H0L4	CSTF2T	Cleavage stimulation factor subunit 2 tau variant
17.6705	17.6689	17.8602	17.9312	17.7938	17.3476	17.7457	17.4516	17.5163	17.3978	17.5607	17.6099	17.5024	17.4684	17.4559	17.4073	17.44	17.7584	17.5515	17.4128	17.7529		0.968813	0.187511	0.130368	Q9UI09	NDUFA12	NADH dehydrogenase [ubiquinone] 1 alpha subcomplex subunit 12
13.431	13.3481	13.6568	14.1015	13.6605	13.4241	14.2839	14.0236	13.9952	13.6698	14.0295	13.5248	14.3178	13.8499	14.1248	14.1932	13.487	13.7748	14.1486	13.4557	13.4435		0.317716	0.586786	0.130242	P49069	CAMLG	Calcium signal-modulating cyclophilin ligand
16.6007	16.472	16.6972	16.6296	16.6197	16.0618	16.2976	16.4018	16.3281	16.3114	16.8749	16.916	16.7666	16.9428	17.1581	17.1005	16.8426	17.0592	16.9464	17.0007	17.0045		1.0932	0.149597	0.13014	Q9Y618	NCOR2	Nuclear receptor corepressor 2
15.7074	15.9396	15.5718	15.4518	15.7215	15.6894	15.6685	15.5501	15.4809	15.4538	15.6239	15.0443	15.8684	15.6277	15.6385	15.8365	15.6391	15.4077	15.3801	15.6144	15.5874		1.68571	0.0518451	0.130004	Q9Y4P3	TBL2	Transducin beta-like protein 2
16.379	16.3943	16.2184	16.2602	16.3766	16.2721	15.8923	16.2761	16.2664	16.1971	16.6075	16.4159	16.5376	16.9024	17.0406	16.946	16.5929	16.6152	16.6071	16.5884	16.9443		1.37174	0.0907142	0.129496	Q9NRR5	UBQLN4	Ubiquilin-4
17.1677	17.5458	17.2289	17.0334	17.0608	16.997	16.8269	16.7618	16.717	16.8666	16.347	16.0997	16.9588	16.606	16.7505	16.7416	16.8967	16.589	16.5293	16.8029	16.8328		0.598355	0.361606	0.129141	P26440	IVD	Isovaleryl-CoA dehydrogenase, mitochondrial
15.8619	16.0294	16.0452	16.1338	15.9579	15.768	15.8097	15.9034	15.5989	15.767	16.5021	17.0703	16.7318	16.4907	16.6554	16.3389	16.2186	16.5986	16.577	16.5226	16.5237		1.41644	0.083818	0.128826	Q9UKK6	NXT1	NTF2-related export protein 1
17.7344	17.5888	17.6507	17.5685	17.7918	17.6968	17.5506	17.6194	17.934	17.7183	17.7347	17.892	18.1433	17.7855	17.4897	18.0993	18.0377	17.1146	17.8714	17.5629	17.5594		0.840952	0.235967	0.1288	Q9BZL1	UBL5	Ubiquitin-like protein 5
17.4918	16.8594	17.2819	17.8282	17.5847	17.5075	17.2987	17.5652	17.4999	17.5138	18.6629	17.8715	18.6007	18.5407	18.6684	18.7589	18.3148	18.3161	18.2908	18.157	18.1553		0.570266	0.379994	0.128639	Q96B54	ZNF428	Zinc finger protein 428
16.0734	16.6364	16.6752	16.4889	16.4256	16.2836	16.0616	16.6654	16.529	16.082	16.3942	16.8646	15.705	16.4331	15.9846	16.0403	15.8823	16.0311	16.2578	16.394	15.8663		0.804066	0.251688	0.128314	Q6NXT6	TAPT1	Transmembrane anterior posterior transformation protein 1 homolog
16.7112	16.9097	16.6881	16.411	16.822	16.4464	16.4981	16.5401	16.3379	16.3915	16.5595	16.3585	16.3811	16.617	16.5399	16.5487	16.6207	16.3534	16.5347	16.4881	16.7106		1.1518	0.135242	0.128297	Q13445	TMED1	Transmembrane emp24 domain-containing protein 1
20.7725	20.6633	20.615	20.6425	20.5183	20.516	20.5114	20.3859	20.4865	20.5001	20.5058	20.6245	20.5857	20.5917	20.6643	20.7014	20.4957	20.2627	20.412	20.5723	20.5244	+	3.14486	0.00420461	0.128139	P08133	ANXA6	Annexin A6
17	17.2584	16.9773	16.9892	16.9937	16.8522	16.8955	16.794	16.6408	16.7833	16.8591	17.1223	17.0018	16.9578	16.937	16.867	16.9333	16.6892	16.7695	16.9183	16.9431		1.5295	0.0682982	0.127979	Q8IXI2	RHOT1	Mitochondrial Rho GTPase 1
17.9055	17.808	17.6994	17.8317	17.6489	17.8059	17.7786	17.7025	17.7294	17.6553	17.6413	18.8031	17.9474	17.7384	17.7287	17.7487	17.578	17.6243	17.4399	17.5451	17.5543		1.87919	0.0369351	0.12791	Q13043	STK4	Serine/threonine-protein kinase 4
16.205	16.1544	16.1436	16.227	16.1106	15.7606	15.9831	15.8653	15.8966	15.7637	15.0067	15.178	15.318	15.662	15.6366	15.4887	15.4696	15.5942	15.2288	15.6611	15.3785		0.812718	0.248004	0.127819	O43913	ORC5	Origin recognition complex subunit 5
18.3512	18.5176	18.4445	18.3168	18.3592	18.181	18.2207	18.2825	18.1421	18.2711	18.2032	18.2792	18.1431	18.1736	18.0648	18.0878	18.0562	18.1122	18.1778	17.9801	17.9787	+	2.99302	0.00541847	0.127739	O60216	RAD21	Double-strand-break repair protein rad21 homolog
17.9421	17.5517	17.7295	17.4126	17.3143	17.1826	16.8795	17.1477	16.9967	17.1748	17.2058	17.0467	17.4492	17.4042	17.6794	18.1588	17.7871	17.9262	17.7665	17.5065	17.6209		0.412383	0.499968	0.127712	Q15528	MED22	Mediator of RNA polymerase II transcription subunit 22
17.0284	17.2429	16.9008	16.9763	16.9495	16.8484	16.7733	16.6892	16.6933	16.83	16.7366	16.7664	16.8998	16.6617	16.3572	16.8616	16.8731	16.6945	16.7306	16.6176	16.6615		1.05947	0.159249	0.127595	Q9ULI0	ATAD2B	ATPase family AAA domain-containing protein 2B
15.4005	15.3728	15.3852	15.3985	15.5184	15.256	15.2708	15.3273	15.1049	15.2196	14.6096	14.0666	14.8141	14.7482	14.901	14.6986	14.6284	14.6591	14.7488	14.9407	14.6009	+	2.80047	0.00765422	0.127149	Q8IYQ7	THNSL1	Threonine synthase-like 1
15.5018	14.8253	15.5048	15.1478	15.5449	15.186	14.9346	15.2849	15.5869	15.5363	15.4102	15.3085	15.3862	15.4751	15.5659	15.4845	15.1896	15.2301	15.3438	15.2146	15.4042		0.88436	0.218042	0.127147	Q9H1P3	OSBPL2	Oxysterol-binding protein-related protein 2
15.028	14.8124	15.3619	15.5775	15.5474	14.5678	15.0033	14.9621	15.0228	14.9872	15.3588	15.4679	14.7111	15.4517	15.4283	15.401	14.7895	15.4821	15.2942	15.3036	15.0681		0.562091	0.384495	0.127099	P31749	AKT1	RAC-alpha serine/threonine-protein kinase
17.2589	17.2672	17.1541	17.2915	17.1775	17.2266	17.0197	17.0363	17.1732	17.0877	17.1282	17.2398	17.1614	17.1128	17.1127	17.1926	17.0102	17.0295	17.0665	16.9424	17.0996	+	4.74097	0.000349682	0.127081	O43660	PLRG1	Pleiotropic regulator 1
16.0895	15.4663	16.2273	15.6894	16.008	15.6702	15.8561	16.0954	16.0181	16.0774	16.0219	NaN	15.5824	15.5602	15.0336	15.8424	NaN	15.0164	15.1522	15.3117	15.5922		0.44296	0.473812	0.127072	Q8NDD1	C1orf131	Uncharacterized protein C1orf131
17.6583	17.5316	17.5682	17.6493	17.6555	17.5039	17.5186	17.4919	17.586	17.4588	17.6849	17.8324	17.9702	17.6699	17.6778	17.8722	17.8012	17.5761	17.5975	17.6898	17.6298		2.46963	0.0133432	0.126966	Q9Y6W5	WASF2	Wiskott-Aldrich syndrome protein family member 2
17.8215	18.1146	18.2213	17.2396	17.7716	16.7125	16.904	17.8106	17.4791	17.8063	18.2816	18.8172	18.7891	18.788	18.7344	18.3145	18.6825	19.3639	18.7495	18.2559	17.238		0.479047	0.445262	0.126787	Q9H7L9	SUDS3	Sin3 histone deacetylase corepressor complex component SDS3
15.3344	15.6675	15.4431	15.4925	15.6377	15.3314	15.2055	14.8268	15.2481	15.198	15.651	15.6517	16.4836	15.9604	16.1187	16.0725	15.9375	16.1812	16.2837	16.1132	16.0323		0.690595	0.307242	0.126779	Q8WVQ1	CANT1	Soluble calcium-activated nucleotidase 1
19.4057	19.4849	19.4705	19.3522	19.3291	19.1713	19.1605	19.1911	19.4731	19.1579	19.5938	19.6769	19.6834	19.5674	19.5345	19.6862	19.6569	19.7924	19.5969	19.5205	19.586		1.8267	0.0403218	0.126669	O94805	ACTL6B	Actin-like protein 6B
17.4364	17.3855	17.0777	17.1568	17.4084	17.1562	16.65	17.0649	17.1436	17.2422	17.0443	16.0541	17.0396	16.76	15.5935	16.6174	16.5071	16.7188	15.619	16.6295	15.2818		0.445442	0.471981	0.126629	Q15836	VAMP3	Vesicle-associated membrane protein 3
16.7986	16.3993	16.8817	16.5366	16.9394	16.8294	16.2896	16.1169	16.1438	16.4975	15.542	NaN	16.975	16.4616	16.2361	15.8347	15.7223	17.8178	16.379	14.9433	17.1909		0.344359	0.561838	0.126199	Q00765	REEP5	Receptor expression-enhancing protein 5
15.5342	15.195	15.5547	15.5622	15.5415	15.3297	15.717	15.4772	15.6213	15.3654	15.1115	14.6699	15.5152	15.54	15.5493	15.3036	15.0141	15.4995	15.594	15.1521	14.5755		1.03065	0.167917	0.126087	A0A3B3ITX9;O00258	WRB-SH3BGR;WRB	Uncharacterized protein;Tail-anchored protein insertion receptor WRB
16.0293	15.7196	16.2542	16.405	16.127	16.0555	16.1261	16.3063	16.4239	16.0691	16.3768	15.9918	16.4725	16.3923	16.8943	16.5831	16.1512	16.5911	16.4708	16.155	16.2728		0.757592	0.274031	0.125963	Q12800	TFCP2	Alpha-globin transcription factor CP2
14.9705	14.88	15.5394	15.8494	15.2068	14.9654	15.8048	15.0991	15.2417	15.1347	15.2522	15.5097	15.1294	14.8688	15.1907	14.6028	15.06	14.9118	14.9118	14.7151	14.7392		0.597949	0.361763	0.125774	O95365	ZBTB7A	Zinc finger and BTB domain-containing protein 7A
19.1283	19.3594	19.0747	18.9707	19.1136	19.0549	18.9852	18.9396	18.8545	18.8847	18.9118	18.5646	19.1195	19.0003	18.9245	19.002	19.0352	18.9303	18.8229	18.8304	18.9698		1.87754	0.0370393	0.125506	A0A096LPI6		Uncharacterized protein (Fragment)
18.6101	18.707	18.9702	19.0796	19.0194	18.4823	18.7398	18.5542	18.5195	18.6414	18.3329	17.6607	18.3294	18.4347	18.3645	18.3193	18.4283	18.4993	18.5439	18.4152	18.3212		0.826344	0.242026	0.125485	P51571	SSR4	Translocon-associated protein subunit delta
18.2001	18.4179	18.2509	18.1563	18.1207	17.498	17.9157	18.1627	18.072	18.134	18.3662	18.3715	18.7582	18.4284	18.3369	18.3349	18.6129	18.3516	18.0527	17.7249	18.4647		1.61849	0.0582398	0.125259	P61006	RAB8A	Ras-related protein Rab-8A
15.561	15.7777	15.5253	15.7045	15.6465	15.3917	15.4573	15.422	15.4699	15.437	15.5929	15.2759	15.6174	15.6586	15.504	15.4809	15.488	15.5896	15.6609	15.5265	15.4823		2.02329	0.0285489	0.12515	Q9BZ95	NSD3	Histone-lysine N-methyltransferase NSD3
16.6303	17.3127	16.841	16.5898	16.3316	16.6158	16.223	16.3194	16.4289	16.7327	15.8212	16.7071	15.795	15.8077	15.6279	15.3666	15.7134	15.8555	15.5818	15.746	16.1791		0.560369	0.385738	0.12492	Q9Y3Z3	SAMHD1	Deoxynucleoside triphosphate triphosphohydrolase SAMHD1
17.5225	17.7208	17.91	17.774	17.7543	17.5413	17.5222	17.4375	17.3751	17.5538	17.3421	17.5071	17.3829	17.414	17.2878	17.0777	17.1128	17.2653	17.2862	17.0568	17.3478		1.45324	0.0784832	0.124848	Q9UBS4	DNAJB11	DnaJ homolog subfamily B member 11
18.1773	18.3826	18.0769	18.0445	18.1426	17.9744	17.8608	18.0335	17.9121	17.9893	18.3088	18.3607	18.3559	18.2931	18.2225	18.2595	18.3746	18.1852	18.1465	18.2291	18.3183		2.07722	0.0258705	0.124617	P20340	RAB6A	Ras-related protein Rab-6A
18.4156	18.1824	18.307	18.2757	18.2614	18.1017	18.0724	18.1913	18.026	18.1849	17.8829	17.6908	17.6831	17.6624	17.6082	17.7076	17.9435	17.1539	17.5512	17.6464	17.8619		2.20917	0.0205986	0.124539	Q6ZTQ3	RASSF6	Ras association domain-containing protein 6
15.5878	15.5265	15.519	15.5761	15.5716	15.414	15.3252	15.3622	15.4018	15.1833	15.9215	15.0391	15.8836	15.8353	15.9343	15.8927	15.641	15.8395	15.8465	15.5974	15.8399	+	3.04252	0.00497396	0.124007	Q6P1K2;U3KQ54	PMF1;PMF1-BGLAP	Polyamine-modulated factor 1;HCG2044777
17.9483	17.5705	17.7523	17.8536	17.7875	17.7562	17.7178	17.9004	17.853	17.7106	18.1596	17.6246	18.2475	18.1976	18.1712	18.2337	17.9557	17.9805	17.9772	18.0029	18.045		1.66447	0.0538553	0.123826	P57737	CORO7	Coronin-7
15.9857	15.9096	15.7869	15.599	15.509	15.6878	15.6378	15.7059	15.5473	15.6864	16.173	15.6543	15.7144	16.2261	16.2453	16.104	15.4873	16.0448	16.09	15.7945	15.9168		1.04769	0.162636	0.12372	Q9NZC9	SMARCAL1	SWI/SNF-related matrix-associated actin-dependent regulator of chromatin subfamily A-like protein 1
17.9986	18.2587	18.0888	18.1789	18.14	17.8876	17.9979	17.8552	17.8409	17.9585	17.9852	17.8115	18.0749	18.0378	18.0908	17.9195	18.1442	18.1084	18.009	17.9689	18.0199		1.52893	0.0683605	0.123573	P49755	TMED10	Transmembrane emp24 domain-containing protein 10
16.883	16.8893	16.9821	17.011	16.8581	16.4648	16.817	16.6728	16.9542	16.8171	16.8168	16.1504	16.901	16.7213	16.8709	16.552	16.6345	16.3093	16.6344	16.8576	16.8398		2.29909	0.0177968	0.122816	Q9P2N5	RBM27	RNA-binding protein 27
13.5153	12.6058	NaN	13.8774	13.6218	NaN	13.7502	13.1724	13.4282	13.2811	15.2156	15.9853	15.1313	15.1513	15.7037	15.1166	14.5462	14.9948	15.2036	15.1484	15.0833		0.43039	0.484379	0.122623	Q86X27	RALGPS2	Ras-specific guanine nucleotide-releasing factor RalGPS2
17.1592	17.3468	16.8534	16.4919	16.6653	16.8844	17.0768	16.9774	16.6547	16.8783	16.9929	17.5676	17.3008	17.0894	17.1452	17.5435	17.5186	17.0902	16.9882	16.2577	16.7828		0.654833	0.327545	0.122553	P50749	RASSF2	Ras association domain-containing protein 2
16.6939	16.6964	16.8401	16.7902	16.713	16.6057	16.7217	16.6251	16.6502	16.6602	16.6755	16.8305	16.8511	16.696	16.8204	16.745	16.6091	16.7266	16.5876	16.7645	16.5831	+	3.33557	0.0031766	0.122544	Q6PD62	CTR9	RNA polymerase-associated protein CTR9 homolog
16.6127	16.6573	16.6741	16.7452	16.6713	16.3814	16.451	16.5152	16.5186	16.4403	16.5072	17.0346	17.0753	16.4772	16.4143	16.4608	16.5634	16.5679	16.5962	16.4982	16.3931		0.986859	0.182118	0.12232	O43929	ORC4	Origin recognition complex subunit 4
17.6844	18.0173	17.8179	17.7907	17.7398	17.6135	17.5585	17.6423	17.5054	17.5027	16.9015	16.9842	16.9598	17.0011	16.8399	16.9203	16.9317	17.0061	16.8831	17.012	16.9112		1.35269	0.0937123	0.122133	P22033	MMUT	Methylmalonyl-CoA mutase, mitochondrial
16.979	17.1151	16.9638	16.922	16.9203	16.7105	16.7804	16.764	16.7812	16.7464	16.6235	16.8522	16.785	16.7445	16.7406	16.6926	16.6465	16.6032	16.6892	16.7102	16.8107		1.98157	0.030727	0.122046	Q96EK4	THAP11	THAP domain-containing protein 11
16.0262	15.8201	16.0143	16.157	16.0899	15.9259	16.1835	15.9854	16.2322	16.1214	16.0335	15.0538	16.1314	16.0489	15.9631	15.9826	15.6686	16.0625	15.8685	15.688	15.6767		0.794185	0.256041	0.122036	Q8IW35	CEP97	Centrosomal protein of 97 kDa
16.9332	16.9689	16.9237	16.8533	16.9475	16.726	16.7329	16.7802	16.7633	16.729	16.5666	16.6039	16.7771	16.5736	16.4391	16.5124	16.6321	16.5249	16.4525	16.6649	16.4267		2.01391	0.0290398	0.120617	O00161	SNAP23	Synaptosomal-associated protein 23
15.8631	15.9714	16.0614	16.0975	15.7391	15.7312	16.1442	15.7974	15.9096	16.0389	15.8435	16.0534	16.0165	16.0695	15.7091	15.3527	13.9059	15.9934	15.9473	15.594	15.5242		0.868882	0.224097	0.120615	P49759;Q9HAZ1	CLK1;CLK4	Dual specificity protein kinase CLK1;Dual specificity protein kinase CLK4
18.3558	18.3771	18.4919	18.5114	18.4507	18.168	18.3003	18.2721	18.2243	18.2783	18.1532	18.0828	18.1827	18.1886	18.2705	18.1775	18.1187	18.1001	18.1719	18.1214	18.0439	+	3.29639	0.00336626	0.120592	Q86W42	THOC6	THO complex subunit 6 homolog
16.0341	15.8817	16.1028	16.3946	16.2494	16.0987	16.4013	16.0937	16.142	15.9355	15.3813	NaN	15.8173	15.5923	15.7056	15.51	15.3944	15.5266	15.4334	15.3338	15.2713		1.07662	0.154166	0.120353	Q96IW7	SEC22A	Vesicle-trafficking protein SEC22a
20.0423	20.0622	19.9283	19.9993	19.9547	19.8304	19.773	19.9928	19.9184	19.8277	20.3069	20.2517	20.4142	20.3744	20.4551	20.4435	20.3569	20.2299	20.1916	20.3888	20.3254	+	3.21621	0.00378574	0.120212	O43390	HNRNPR	Heterogeneous nuclear ribonucleoprotein R
18.8246	18.711	18.5369	18.526	18.7041	18.6114	18.3086	18.4102	18.5342	18.5728	19.3535	19.1814	19.6113	19.3153	19.3465	19.5094	19.5629	19.3971	19.1564	19.3135	19.1114		1.93349	0.0336328	0.120005	O60610	DIAPH1	Protein diaphanous homolog 1
19.2297	19.0089	19.5007	20.038	19.6762	19.3167	19.3658	19.2904	19.797	19.383	20.2173	20.4129	20.2038	20.2669	20.312	20.0629	20.1075	20.0981	19.7551	20.2388	19.97		0.701576	0.301562	0.119665	Q05586	GRIN1	Glutamate receptor ionotropic, NMDA 1
19.1457	19.3258	19.2186	19.1825	19.2933	18.9053	19.0555	19.0895	18.9755	18.9615	18.9165	19.3646	19.0872	19.0211	19.0521	19.0565	19.231	19.1035	19.0181	18.965	19.0451		1.37266	0.0905907	0.119615	P17480	UBTF	Nucleolar transcription factor 1
19.3824	19.1774	19.1086	19.1576	19.1016	19.0599	19.0088	19.0336	19.1515	19.1116	19.322	19.2856	19.5193	19.2098	19.3199	19.3098	19.2229	19.1603	19.1445	19.2232	19.4622		2.18603	0.0214502	0.119436	Q8N163	CCAR2	Cell cycle and apoptosis regulator protein 2
17.999	18.4058	17.9462	18.3534	18.3369	17.8961	17.9879	18.0269	17.0498	17.437	17.5099	18.2445	18.2625	17.3886	18.2507	17.5226	17.8603	17.9969	17.0874	18.3256	17.3522		0.458516	0.461391	0.119353	Q9UNL2	SSR3	Translocon-associated protein subunit gamma
17.2621	17.3926	17.4402	17.3191	17.2417	17.136	17.0195	17.3247	17.0732	17.0922	17.0996	16.751	17.1838	17.0757	17.2807	17.0968	17.1663	17.2593	17.1478	16.9962	17.107		1.48651	0.0739667	0.11922	Q14257	RCN2	Reticulocalbin-2
14.3334	14.3898	14.1085	14.0793	14.3141	14.1306	13.9149	14.2858	14.1756	14.2848	14.4376	13.6557	14.6367	14.3389	14.49	14.4653	14.3541	14.2082	14.3049	14.371	14.091		1.76158	0.0452922	0.119084	Q9P0U4	CXXC1	CXXC-type zinc finger protein 1
15.7157	15.3142	15.8675	15.9128	15.976	15.5828	15.7487	15.4032	15.691	15.6282	15.8786	15.8574	15.8405	16.0171	16.1662	15.9433	15.5677	15.9818	15.9629	15.8602	15.8023		1.05234	0.161368	0.118993	P78356	PIP4K2B	Phosphatidylinositol 5-phosphate 4-kinase type-2 beta
17.1061	16.8218	16.8757	16.7872	16.9374	16.8387	16.2445	16.6388	16.8027	16.7597	17.0606	17.3869	17.2736	17.0715	17.1304	17.0326	17.0217	16.8443	17.0312	16.6474	17.0976		2.13418	0.0234394	0.118985	H7BYZ3;P63098	;PPP3R1	Uncharacterized protein;Calcineurin subunit B type 1
16.7693	16.0052	15.9871	17.1661	18.1158	16.7149	16.9101	16.2466	16.4656	15.9036	16.3413	16.5601	17.401	16.9849	17.1578	17.1564	17.1121	17.1137	16.93	17.3686	17.4298		0.221922	0.691678	0.118899	Q96DX5	ASB9	Ankyrin repeat and SOCS box protein 9
16.9111	16.6907	16.8467	17.0218	16.3825	17.0406	17.1066	16.3611	16.5006	16.4271	17.3003	17.1293	17.3891	17.1723	17.1921	17.256	17.3629	17.4357	17.2948	17.2778	16.7543		0.829631	0.240612	0.118578	Q9P003	CNIH4	Protein cornichon homolog 4
19.2944	19.419	19.3682	19.3312	19.3861	19.1749	19.1828	19.2218	19.2696	19.2979	19.1958	19.1369	19.4778	19.318	19.1893	19.2599	19.2849	19.1773	19.1359	19.2119	19.1893	+	2.6825	0.00933142	0.118405	Q14839	CHD4	Chromodomain-helicase-DNA-binding protein 4
18.2412	18.1742	18.4561	18.7324	18.3509	18.4843	18.3152	18.1839	18.4787	18.351	18.9046	18.9438	18.6674	18.575	18.7182	18.816	18.5731	18.5716	18.5329	18.5395	18.4767		1.10744	0.145865	0.118339	P60953	CDC42	Cell division control protein 42 homolog
16.3148	15.9671	16.3129	16.2959	16.2198	15.9806	16.2062	15.9525	16.1166	16.2243	16.3715	16.1109	16.2284	16.2446	16.4103	16.2624	15.9438	16.3267	16.3507	16.1723	16.1157		2.0329	0.0280574	0.118287	Q9NXV6	CDKN2AIP	CDKN2A-interacting protein
20.3266	20.2642	20.3621	20.408	20.3953	20.2695	20.1036	20.1952	20.2402	20.2975	20.7362	21.4064	20.9941	20.8532	20.9882	20.8047	20.7839	20.75	20.6811	20.8225	20.708	+	2.74994	0.00826931	0.118205	P52597	HNRNPF	Heterogeneous nuclear ribonucleoprotein F
15.3946	15.0692	15.7501	15.5781	15.4325	15.4459	15.6684	15.5037	15.5743	15.5172	15.4113	14.6657	15.2805	15.3547	15.4173	15.5296	14.7413	15.1339	15.0903	15.1089	15.0649		0.702017	0.301336	0.117998	Q96JJ3	ELMO2	Engulfment and cell motility protein 2
14.3969	14.4777	14.8078	14.8713	14.5549	14.5401	14.9617	14.6432	14.587	14.8617	14.6165	14.0156	14.3748	14.4691	14.5291	14.3219	13.8054	14.4699	14.2561	14.205	13.5529		0.923165	0.202652	0.117917	Q96BW9	TAMM41	Phosphatidate cytidylyltransferase, mitochondrial
18.1775	18.1596	17.9942	18.0249	17.9876	17.868	17.9302	17.9114	17.9321	17.8318	18.1079	18.345	18.0833	18.1042	18.1456	18.2148	18.1351	17.971	18.0309	18.0533	18.1806	+	2.84392	0.00706228	0.117606	Q6UN15	FIP1L1	Pre-mRNA 3'-end-processing factor FIP1
17.266	16.9203	17.0461	17.0303	17.2336	17.1839	17.0997	17.1465	17.0064	16.9162	17.3942	17.2982	17.6926	17.1561	16.7607	17.1127	17.5024	17.0872	16.6017	16.9134	16.9876		0.664162	0.32168	0.117596	Q8N5G2	MACO1	Macoilin
15.8872	15.831	15.9645	16.1917	16.0583	16.1163	15.8367	15.8406	16.0643	15.9409	16.4603	15.9782	16.3874	16.3728	16.4832	16.5364	16.1801	16.2897	16.3209	16.2584	16.1487		1.7261	0.0484674	0.117584	Q8IX01	SUGP2	SURP and G-patch domain-containing protein 2
17.5002	17.5568	17.4249	17.3975	17.3517	17.1829	17.2823	17.2366	17.1428	17.1888	17.0233	17.2919	17.2442	17.1994	17.1759	17.1913	17.272	17.173	17.1074	17.1891	17.3307		1.27573	0.107564	0.117566	Q9NSE4	IARS2	Isoleucine--tRNA ligase, mitochondrial
18.1352	18.3579	18.1593	18.1879	18.0051	18.0484	18.0917	18.0232	17.9472	18.0095	17.4793	17.7376	17.545	17.7484	17.6451	17.587	17.6554	17.5733	17.512	17.4515	17.2817		2.03423	0.0280085	0.117438	P18031	PTPN1	Tyrosine-protein phosphatase non-receptor type 1
14.7996	15.8689	15.394	15.2298	15.5563	15.286	15.7398	16.0623	14.7327	14.7586	16.2582	16.112	16.0802	16.6168	16.4108	16.0693	16.0366	16.3906	16.1402	15.9386	16.1364		0.584866	0.370748	0.117174	O95716	RAB3D	Ras-related protein Rab-3D
19.5517	19.6069	19.5125	19.6173	19.582	19.2987	19.3204	19.3769	19.2828	19.3233	19.715	19.9156	19.7029	19.7157	19.651	19.6734	19.7548	19.7116	19.7642	19.7044	19.6635		1.46459	0.0767889	0.11685	O75475	PSIP1	PC4 and SFRS1-interacting protein
16.2448	16.5711	16.2135	16.0858	16.0145	16.6857	15.8475	17.0652	16.1272	16.4935	16.6098	NaN	NaN	15.8372	15.6334	16.8661	NaN	15.2426	NaN	15.6402	16.3662		0.238199	0.673037	0.11645	O96009	NAPSA	Napsin-A
16.8884	16.9154	16.7399	16.7602	16.7505	16.5916	16.4617	16.5601	16.6226	16.2745	17.0181	15.9531	16.6358	16.7028	16.4672	16.847	16.5424	16.765	16.7522	16.4756	16.8728		0.964675	0.188842	0.116403	P03897	MT-ND3	NADH-ubiquinone oxidoreductase chain 3
16.5834	16.6816	16.589	16.6269	16.5334	16.3378	16.0099	16.319	16.2322	16.3192	16.4011	16.1389	15.8529	16.5595	16.4158	16.4686	16.4272	16.3908	16.4435	16.2544	16.3647		0.722359	0.291344	0.116306	P55201	BRPF1	Peregrin
15.4905	14.7934	15.7303	15.8263	15.3323	15.7254	15.1533	15.1764	15.4985	15.5707	15.0491	14.9393	15.6604	15.6397	15.496	15.0485	15.2999	15.3916	15.0828	14.7686	14.9042		0.430267	0.484406	0.116017	Q8WV19	SFT2D1	Vesicle transport protein SFT2A
16.6518	17.0427	16.6134	16.524	16.7845	16.7491	16.3945	16.7193	16.7973	16.6466	16.0386	16.9499	16.6895	16.2198	16.3867	15.8548	15.8251	16.3192	16.3047	15.8718	16.0104		0.653433	0.328358	0.115707	Q92506	HSD17B8	Estradiol 17-beta-dehydrogenase 8
14.7399	14.8033	14.9096	14.7782	14.8248	14.8132	14.7133	14.758	14.9404	14.8786	14.9678	15.4379	16.0269	14.9029	14.3657	14.9577	14.6061	14.3248	15.0066	14.8217	14.8108		0.387092	0.523193	0.115685	Q96N11	C7orf26	Uncharacterized protein C7orf26
17.5093	17.2724	17.0697	17.7371	16.2464	17.2686	17.0339	16.9208	16.056	16.1242	17.4325	18.7321	17.6299	18.2617	17.4459	16.5244	17.6489	16.5371	17.4739	17.4057	17.8774		0.26414	0.643396	0.115579	Q9P2A4	ABI3	ABI gene family member 3
13.5848	13.8355	13.6021	13.5629	13.8699	13.7863	13.2446	13.5992	13.6647	13.8487	14.1029	14.663	14.4926	14.1412	14.1731	14.3329	13.9047	14.0442	14.4525	14.1152	13.8756		1.18254	0.127631	0.11533	Q5VW38	GPR107	Protein GPR107
17.4863	17.6519	17.3504	17.3592	17.2716	17.5248	17.1497	17.4829	17.0124	17.5264	17.4404	18.1999	17.8431	17.6502	17.2791	17.7445	17.5383	17.302	17.2669	17.2786	17.7378		0.715112	0.295291	0.115241	P25208	NFYB	Nuclear transcription factor Y subunit beta
17.5542	17.3442	17.3044	17.2119	17.273	17.4577	17.3381	17.5097	17.4319	17.542	18.1013	18.2472	18.1612	18.0605	18.0245	18.2193	17.763	17.6907	17.8052	17.8423	17.7622		0.683677	0.310616	0.115127	O94842	TOX4	TOX high mobility group box family member 4
19.2954	19.3032	19.2063	19.238	19.2141	19.0525	19.1093	19.138	19.1624	19.1055	18.798	18.6871	19.0293	18.8015	18.8523	18.7608	18.8066	18.6601	18.7603	18.7706	18.7491	+	2.78506	0.00782456	0.115109	Q9BY77	POLDIP3	Polymerase delta-interacting protein 3
15.7369	16.1501	15.8891	15.8291	15.6365	15.2761	15.6056	15.0296	14.9882	15.2028	14.8353	15.9373	15.2085	14.6521	14.1433	14.7853	15.2565	15.3022	14.3792	15.1408	13.8539		0.238198	0.673037	0.114841	Q14643	ITPR1	Inositol 1,4,5-trisphosphate receptor type 1
17.0337	17.1535	17.0094	16.856	16.9469	16.7999	16.7492	16.8924	16.9642	16.9048	17.1136	16.6926	17.18	16.8943	16.9531	16.9711	17.1797	16.8638	16.8703	16.9721	16.9003		2.06744	0.0263301	0.114826	Q8N9T8	KRI1	Protein KRI1 homolog
15.0231	15.0775	15.584	14.7781	15.1923	14.2251	14.7995	14.7626	14.9862	15.1069	14.8004	15.157	15.2844	14.6179	15.6817	14.9752	14.8757	15.6736	14.8298	15.1739	15.2053		0.397032	0.514114	0.114744	Q9NZR1	TMOD2	Tropomodulin-2
20.2938	20.3064	20.1503	20.1247	20.1415	20.0892	20.0443	20.166	20.0002	20.0444	20.2278	19.9782	20.348	20.2275	20.222	20.3607	20.2401	20.039	20.1329	20.2068	20.3214		2.55797	0.0115747	0.114689	Q13242	SRSF9	Serine/arginine-rich splicing factor 9
15.5156	15.7458	16.0789	15.4667	15.7621	15.482	15.9009	15.6008	15.4686	15.3085	15.4152	NaN	14.7691	14.8753	14.9242	15.402	15.3562	15.0801	15.2695	14.7472	14.8131		0.615173	0.350603	0.114449	Q6NXT4	SLC30A6	Zinc transporter 6
14.7035	14.2475	14.6747	14.8223	16.7052	14.8007	14.8499	14.6892	14.8146	14.9414	15.1132	14.965	15.4153	15.2313	15.307	15.1175	15.1778	15.2942	15.4507	15.0789	15.224		0.226095	0.686729	0.114448	Q9H2M9	RAB3GAP2	Rab3 GTPase-activating protein non-catalytic subunit
16.2254	16.3249	16.0548	16.0741	16.0722	16.0541	16.1119	15.9838	16.0956	15.9514	16.2504	15.8273	16.1613	16.0534	16.19	16.1905	16.1738	16.0366	16.0182	15.9866	16.1044		2.37551	0.0155633	0.114311	Q96T23	RSF1	Remodeling and spacing factor 1
18.4498	18.3145	18.533	18.6483	18.4539	18.3511	18.3444	18.3315	18.41	18.3436	18.6708	18.5164	18.8024	18.5906	18.4919	18.4872	18.5183	18.4507	18.4941	18.6659	18.5157		1.79086	0.04279	0.114198	P21281	ATP6V1B2	V-type proton ATPase subunit B, brain isoform
16.2822	16.0627	15.9608	16.1587	16.0487	15.9114	15.7892	15.9107	16.0439	15.8614	16.2538	16.3461	16.585	16.4411	16.4626	16.7194	16.4994	16.4561	16.3706	16.4669	16.4141		1.2598	0.110794	0.114089	O00471	EXOC5	Exocyst complex component 5
15.4255	15.5081	15.5197	15.643	15.3979	15.3359	15.353	15.2853	15.5845	15.4996	14.6787	17.2866	15.7041	14.9355	14.9318	15.0814	15.9088	15.0005	14.708	14.8571	14.9844		0.678259	0.313856	0.11386	Q9BV73	CEP250	Centrosome-associated protein CEP250
14.4205	14.1053	14.5866	14.3297	14.426	14.1724	14.3493	14.1028	14.296	14.5851	14.1426	12.8449	14.5255	14.1916	14.1977	14.1535	13.2091	13.9638	14.0924	14.2646	14.0978		1.25867	0.110965	0.113694	Q96GS4	BORCS6	BLOC-1-related complex subunit 6
13.8841	13.2521	13.6037	13.7894	13.5648	13.5171	13.7192	13.617	13.8024	13.6304	14.8293	14.157	14.4565	14.8209	15.0177	14.688	14.4246	14.3867	14.5961	14.5962	14.5237		0.730727	0.286633	0.113578	Q9UPW5	AGTPBP1	Cytosolic carboxypeptidase 1
17.4629	17.2167	17.1994	17.3656	17.2727	17.329	17.1294	17.1145	17.2819	17.3837	17.3596	17.4707	17.5746	17.4562	17.3981	17.4044	17.1556	17.2331	17.1431	17.2537	17.2625		1.60089	0.0601384	0.113527	Q86U70	LDB1	LIM domain-binding protein 1
19.8041	19.989	19.7913	19.7246	19.6851	19.6151	19.6999	19.6327	19.5398	19.5783	19.6544	19.7316	19.6252	19.6696	19.5667	19.6326	19.6766	19.5811	19.5833	19.6113	19.5868		1.98936	0.0302967	0.113319	P16615	ATP2A2	Sarcoplasmic/endoplasmic reticulum calcium ATPase 2
16.2348	16.062	15.9859	16.1678	16.0994	16.1255	16.1179	15.9854	15.929	16.0019	16.0967	16.1639	16.4846	16.288	16.2591	16.3058	16.1388	16.3048	16.1685	16.0783	16.3779		1.9585	0.0321076	0.113241	Q75N03	CBLL1	E3 ubiquitin-protein ligase Hakai
20.2428	20.0444	19.9622	19.9941	19.9925	19.9888	19.9495	19.8335	19.9039	19.9021	20.2004	20.2747	20.3297	20.2091	20.2327	20.2805	20.3174	20.1213	20.1676	20.1556	20.3823		2.50439	0.0125328	0.113137	P47756	CAPZB	F-actin-capping protein subunit beta
14.2505	14.4242	14.1853	14.3345	14.4626	14.0482	14.4743	13.5414	16.9682	13.8829	15.3435	NaN	15.8229	15.5593	15.4983	15.812	15.7646	15.7191	15.6642	15.2043	14.877		0.77173	0.267164	0.113108	P16083	NQO2	Ribosyldihydronicotinamide dehydrogenase [quinone]
15.5192	15.3951	16.1146	16.1067	15.9165	15.6847	15.8307	15.6028	15.7252	16.0311	16.1757	15.3698	15.6933	15.9002	16.3053	15.9705	15.6591	16.0703	15.8991	15.8684	15.6411		0.642185	0.33461	0.112883	Q8N108	MIER1	Mesoderm induction early response protein 1
16.0414	16.1837	16.2495	16.3981	16.1095	15.7008	16.0657	16.2094	16.1465	15.9478	16.495	16.3744	16.3306	16.2735	16.4096	16.4433	16.2663	16.4103	16.5533	16.2264	16.2956		1.98535	0.0305103	0.112779	O95926	SYF2	Pre-mRNA-splicing factor SYF2
15.5338	15.3024	16.086	16.3773	16.0219	15.5199	15.9675	15.6414	15.7115	15.7709	15.8148	15.5489	15.517	15.665	15.7876	15.6866	15.6215	15.885	15.9123	15.4886	15.4089		0.565842	0.382978	0.112687	Q99549	MPHOSPH8	M-phase phosphoprotein 8
17.8248	17.585	17.3435	17.4587	17.6047	17.52	17.5913	17.4447	17.6119	17.497	17.7115	17.6377	18.2997	17.8348	17.8529	17.8394	17.6851	17.583	17.7854	17.7261	17.8539		0.925634	0.201995	0.112467	Q9H0W9	C11orf54	Ester hydrolase C11orf54
15.37	15.0992	15.3192	15.3581	15.0411	14.8074	15.4528	15.2321	15.3821	15.5716	16.0285	15.732	15.4519	15.7024	15.7378	16.1215	15.4083	15.4428	15.3727	15.4393	15.7701		0.488471	0.4388	0.112303	Q14289	PTK2B	Protein-tyrosine kinase 2-beta
18.0767	18.2249	18.0185	18.0617	18.1184	17.8492	17.8491	17.8557	17.9066	17.8818	17.9916	17.872	17.9962	17.9694	17.8621	18.1246	18.1358	18.0094	18.0958	17.9494	17.9675		1.24891	0.11293	0.11182	Q05D32	CTDSPL2	CTD small phosphatase-like protein 2
13.9837	13.8778	14.838	14.8258	15.0915	14.6514	14.8166	14.346	14.4937	14.8461	15.3212	14.9473	15.3572	15.0187	14.7447	14.8987	14.7098	15.0501	14.7165	15.0101	14.6901		0.31811	0.586379	0.111815	Q9NW68	BSDC1	BSD domain-containing protein 1
16.121	16.0589	16.0515	16.0222	15.9136	15.9133	16.0194	15.7555	15.7957	16.0352	16.0701	16.2632	16.3331	16.1704	16.0783	16.3232	16.0917	16.2533	16.0611	15.9816	16.1013		2.20634	0.0206999	0.111736	Q9H8M2	BRD9	Bromodomain-containing protein 9
18.8192	18.9872	19.1543	19.1097	19.0027	18.6943	18.8606	18.6447	18.6227	18.7072	18.3204	19.0382	18.1815	18.4297	18.2212	18.2326	18.3233	18.4752	18.3752	18.2906	18.5455		0.728154	0.288181	0.111107	P43307	SSR1	Translocon-associated protein subunit alpha
NaN	14.4688	13.9431	13.9805	13.5826	15.0352	14.5726	16.0214	14.8688	14.3095	16.9977	16.5901	17.215	17.1559	17.0989	17.1079	16.3288	16.2088	16.2151	16.2378	15.7867		0.131722	0.807754	0.111061	Q96AH8	RAB7B	Ras-related protein Rab-7b
17.8275	17.5164	17.7399	17.715	17.6692	17.6486	17.6474	17.6788	17.6451	17.6341	17.3134	16.8289	16.9584	17.2736	17.4415	17.2657	16.8206	17.1282	17.0848	17.0716	17.0746		1.28529	0.105937	0.111029	Q6NYC8	PPP1R18	Phostensin
17.418	17.4699	17.0244	17.2043	17.1013	17.1946	17.0239	17.1341	17.1391	16.8489	18.3465	17.7189	18.4629	17.9934	18.0289	18.2287	18.2446	18.0995	18.0399	18.0733	18.1142		1.03157	0.167616	0.111002	Q13571	LAPTM5	Lysosomal-associated transmembrane protein 5
16.1326	16.3308	16.1713	15.8539	16.0106	15.9642	15.6971	16.068	15.7854	15.9149	15.9637	16.2128	16.392	16.0179	15.863	16.0351	16.042	16.2442	15.969	16.0174	15.6295		0.974859	0.185771	0.110955	P62341	SELENOT	Thioredoxin reductase-like selenoprotein T
17.7883	17.936	17.7885	17.6663	17.7106	17.7485	17.5461	17.7085	17.6017	17.5734	17.8336	18.1352	18.0771	17.8282	17.8851	17.7593	18.0504	17.8315	17.8375	17.8207	17.8294		1.66487	0.0538553	0.110683	P61964	WDR5	WD repeat-containing protein 5
13.1624	13.364	13.2602	13.4184	13.351	13.0593	13.4195	13.2198	12.7579	13.3441	13.2931	12.766	13.6251	13.1932	13.5998	13.3517	12.816	13.4489	13.3203	13.1163	13.2831		1.39952	0.0863532	0.110462	Q15155	NOMO1	Nodal modulator 1
16.1511	15.7788	15.8833	15.9543	15.9394	15.8489	16.0209	15.92	15.9167	15.8963	16.2816	16.1163	16.2874	16.3972	16.4927	16.4115	16.0457	16.2135	16.1629	16.178	16.2834		1.45025	0.0788712	0.110391	Q93034	CUL5	Cullin-5
18.4668	18.6133	18.7534	18.7441	18.5261	18.5565	18.651	18.473	18.4538	18.4876	18.9171	18.884	19.0275	18.9077	19.0555	18.9191	18.8428	18.9094	18.8798	18.7963	18.8778		2.15823	0.0224064	0.110328	P26885	FKBP2	Peptidyl-prolyl cis-trans isomerase FKBP2
14.6936	14.0403	14.6248	14.455	14.5699	14.449	14.7857	14.7104	14.8951	14.6658	14.1326	NaN	14.5216	14.4057	14.7104	14.3854	14.1336	13.6179	14.1919	13.9769	13.6734		0.36278	0.54575	0.11026	Q14693	LPIN1	Phosphatidate phosphatase LPIN1
15.6693	16.074	15.4325	15.4122	15.7097	15.6114	15.4441	15.59	15.5473	15.5537	15.3496	14.4945	15.6065	15.3008	15.1344	15.3361	15.3938	15.231	15.2852	15.0608	15.0656		0.873726	0.222128	0.110162	Q96SK2	TMEM209	Transmembrane protein 209
17.717	17.9318	17.3423	17.4579	17.6324	17.6859	17.1872	17.6458	17.6565	17.3875	17.8695	17.5285	17.9843	17.6891	17.8729	17.8966	17.404	17.4258	17.6131	17.673	17.8798		0.809997	0.249395	0.109902	Q9Y666	SLC12A7	Solute carrier family 12 member 7
17.7488	17.6738	17.6684	17.6878	17.6922	17.6396	17.3885	17.5383	17.5146	17.5467	18.0406	17.8174	18.0834	17.7846	17.9293	17.9101	17.9607	17.7491	17.8859	17.7613	17.9605		2.28502	0.0182357	0.109783	Q8IWS0	PHF6	PHD finger protein 6
17.4226	17.4806	17.4858	17.4655	17.4275	17.2537	17.2203	17.3179	17.2275	17.3755	17.4639	17.7551	17.7249	17.5336	17.3845	17.4799	17.6833	17.4378	17.5007	17.4513	17.5098		1.56996	0.0633779	0.109658	Q16864	ATP6V1F	V-type proton ATPase subunit F
16.8304	16.9132	16.7372	16.7337	16.8918	16.412	16.6364	16.3567	16.621	16.5624	17.7087	17.0987	17.7934	17.5955	17.7066	17.8172	17.8215	17.6138	17.818	17.7641	17.6959		1.08606	0.151683	0.109524	Q9HBL7	PLGRKT	Plasminogen receptor (KT)
17.1935	17.5882	17.2605	17.0368	17.0635	17.3258	17.1239	17.2778	17.1209	17.1427	18.127	18.3328	18.2318	18.0548	18.3038	18.1789	17.9966	18.4788	18.0973	18.0462	17.9467		1.2069	0.122295	0.109422	Q9UIJ7	AK3	GTP:AMP phosphotransferase AK3, mitochondrial
18.1568	18.1997	18.0384	18.0549	18.0815	17.9205	17.9101	17.8787	17.9388	17.8806	18.0464	18.1366	18.1635	17.917	18.1098	18.1872	18.0623	17.9654	17.9238	18.0628	18.0629		1.65287	0.0549258	0.109295	A6NHR9	SMCHD1	Structural maintenance of chromosomes flexible hinge domain-containing protein 1
16.3536	16.3761	16.2795	16.3339	16.2717	16.1179	16.0745	16.1237	16.148	16.0601	16.1474	15.9377	15.8596	16.1787	16.2623	16.258	16.009	16.1279	16.1667	16.0617	16.1884		1.30185	0.102784	0.109178	Q15554	TERF2	Telomeric repeat-binding factor 2
16.2145	16.3297	16.2655	16.0396	16.4008	16.1468	15.9932	16.4074	16.3997	16.1042	16.5599	16.3523	16.1785	16.2613	16.3907	16.5858	15.8941	16.3804	16.4001	16.2804	15.5776		1.32306	0.0990029	0.10906	P14921	ETS1	Protein C-ets-1
15.9652	16.3097	16.1618	15.9632	15.8628	16.133	16.0134	16.0326	15.9449	15.8232	16.1638	15.233	15.2714	15.8096	16.0776	15.9123	15.668	16.8667	15.6493	14.5704	16.6118		0.623851	0.345119	0.109048	Q96DZ1	ERLEC1	Endoplasmic reticulum lectin 1
18.7037	18.6152	18.5529	18.4713	18.4865	18.4976	18.3983	18.4628	18.5712	18.4139	18.7316	18.861	18.8867	18.7245	18.8036	18.903	18.695	18.5046	18.6659	18.6968	18.752		2.53931	0.0119072	0.108984	Q13363	CTBP1	C-terminal-binding protein 1
17.2245	17.32	17.3811	17.3895	17.3007	17.1377	17.2086	17.1133	17.0779	17.1217	17.1702	16.83	17.3781	16.7046	17.0797	17.1736	17.1455	17.1497	17.0847	17.0214	16.4978		0.944863	0.195773	0.108974	Q9Y673	ALG5	Dolichyl-phosphate beta-glucosyltransferase
18.2127	17.9988	17.7838	18.0551	17.9492	18.0524	18.0091	17.9129	18.0756	18.0638	18.8328	18.621	19.1209	18.9	18.862	19.0706	18.6871	18.2792	18.6019	18.7065	18.7316		0.829997	0.240478	0.108832	O75874	IDH1	Isocitrate dehydrogenase [NADP] cytoplasmic
17.8289	18.0425	17.7302	17.6743	17.8199	17.7012	17.7055	17.6855	17.6273	17.5592	17.4413	17.536	17.6661	17.3504	17.3548	17.4414	17.5859	17.1452	17.1951	17.689	17.3671		1.58037	0.0621852	0.108693	Q9NPJ3	ACOT13	Acyl-coenzyme A thioesterase 13
18.4303	18.5989	18.1441	18.239	18.2649	18.6023	18.4848	18.6036	18.4837	18.507	17.6603	17.9024	18.0848	17.7099	18.0659	17.4586	17.8413	17.4074	17.2419	17.2161	17.7635		0.427482	0.486742	0.108498	Q9NZJ7	MTCH1	Mitochondrial carrier homolog 1
14.1257	12.9999	14.9072	14.0738	14.8454	13.4953	13.2901	14.6943	13.9445	13.945	13.3804	NaN	13.566	14.6546	14.272	14.0207	12.9036	13.7511	14.0077	14.017	15.0398		0.2199	0.693784	0.108475	Q7Z3E2	CCDC186	Coiled-coil domain-containing protein 186
15.4206	16.4837	16.2979	15.7674	15.3057	15.446	15.5162	NaN	15.2324	15.6107	16.5346	19.8082	16.3053	16.8496	16.3935	16.2924	16.4863	16.9274	16.6323	16.7314	16.5177		0.312879	0.591587	0.108369	Q96JB3	HIC2	Hypermethylated in cancer 2 protein
19.2304	19.0682	18.9925	19.0579	19.0363	18.979	19.0139	19.0656	19.1735	18.979	18.5499	18.9114	18.8228	18.465	18.5218	18.6549	18.4492	18.3194	18.3697	18.4578	18.478		1.69965	0.0506527	0.108368	P14317	HCLS1	Hematopoietic lineage cell-specific protein
14.333	14.3496	14.6309	14.7885	14.2956	14.5148	14.5832	14.2097	14.3428	14.4637	14.5881	14.803	14.8104	14.6309	14.8608	14.5991	14.369	14.7664	14.756	14.3674	14.4971		0.948277	0.194504	0.108282	Q15418	RPS6KA1	Ribosomal protein S6 kinase alpha-1
17.7275	17.5772	17.5616	17.5281	17.4807	17.4597	17.5692	17.3918	17.2887	17.5216	17.2325	16.7634	16.9869	17.1344	17.1619	17.1558	17.0647	17.01	17.1271	17.033	17.0102		2.47432	0.0132088	0.108281	Q6NVY1	HIBCH	3-hydroxyisobutyryl-CoA hydrolase, mitochondrial
19.7276	19.2282	19.3245	19.4821	19.4789	19.3034	19.21	19.2315	19.3369	19.2579	20.1481	19.7261	20.2735	19.9761	20.1718	20.1504	20.1182	20.0381	20.0439	20.1713	20.2855		1.13073	0.140036	0.108061	P42330	AKR1C3	Aldo-keto reductase family 1 member C3
14.548	14.0914	14.4289	14.6347	14.6725	14.5983	14.583	14.4698	14.7098	14.8369	14.7188	14.2477	14.7123	14.3883	14.8847	14.4236	13.8581	14.378	14.2863	14.381	13.9064		0.499486	0.430359	0.108026	Q5T0F9	CC2D1B	Coiled-coil and C2 domain-containing protein 1B
16.0442	16.4577	16.289	15.8151	16.1758	15.488	15.7204	16.0642	15.9752	15.8149	16.1697	16.1841	16.2726	16.1319	16.2557	15.929	16.2459	16.3433	16.2772	16.2427	16.336		0.526493	0.40988	0.107992	Q99653	CHP1	Calcineurin B homologous protein 1
16.1033	16.3038	15.7783	16.2338	16.0794	16.1772	16.2326	16.0859	15.7839	15.8539	16.5468	16.5676	17.1537	16.3399	16.583	16.4786	16.9081	16.3348	16.4184	16.2831	16.7501		0.63198	0.340138	0.107896	Q96NB3	ZNF830	Zinc finger protein 830
18.5778	18.5778	18.3381	18.4399	18.4678	18.3519	18.2937	18.2404	18.3012	18.2992	18.0941	18.2002	18.3193	18.3449	18.2617	18.2202	18.2836	18.2138	18.2461	18.1302	18.1925		1.67678	0.0527312	0.10767	Q29RF7	PDS5A	Sister chromatid cohesion protein PDS5 homolog A
16.3048	16.3037	15.9766	15.7158	15.7011	15.8981	16.0787	15.9387	16.0926	16.1868	16.3336	15.6092	16.5216	16.2321	16.3836	16.3769	15.6329	16.2982	16.1088	16.0763	15.9922		0.57229	0.378455	0.107457	Q96IZ7	RSRC1	Serine/Arginine-related protein 53
14.8572	14.7721	15.4664	14.7553	15.6396	15.2151	15.052	15.1507	15.0895	15.0869	15.4843	15.6338	15.3978	15.7581	15.1917	15.1108	15.0827	15.5664	15.1172	15.28	15.1825		0.454956	0.463788	0.1073	Q15386	UBE3C	Ubiquitin-protein ligase E3C
15.5857	15.2287	15.8517	15.8611	16.0306	NaN	15.4821	15.6233	15.4407	15.3558	16.701	15.2514	16.158	16.2988	16.3462	16.6859	16.2842	16.4737	16.4964	16.2773	16.8806		0.531382	0.406372	0.107224	Q9BUK0	CHCHD7	Coiled-coil-helix-coiled-coil-helix domain-containing protein 7
16.3909	18.4761	16.6646	16.3422	16.4912	16.2513	16.1447	17.1304	16.0457	14.587	15.2356	15.4564	14.1026	16.0767	16.3407	15.5112	16.059	16.199	15.9676	15.4037	14.2318		0.120524	0.825056	0.107008	Q96DM3	RMC1	Regulator of MON1-CCZ1 complex
17.9303	18.1437	18.073	17.9352	17.9606	17.7881	17.8488	17.7267	17.671	17.7594	16.8797	16.7854	16.5338	16.8734	16.8356	16.8581	16.9123	16.4711	16.7717	16.833	16.9073		0.948907	0.194285	0.106151	O94874	UFL1	E3 UFM1-protein ligase 1
17.9562	17.9955	17.9342	17.6492	17.8072	17.908	17.6005	17.0929	17.7595	17.5657	18.3229	18.3429	18.1987	17.9071	17.8502	18.2333	18.143	18.1581	18.289	18.1472	18.2154		0.708834	0.298508	0.106133	P47813	EIF1AX	Eukaryotic translation initiation factor 1A, X-chromosomal
17.2567	17.2369	17.2786	17.1513	17.2495	17.1343	17.2698	17.0359	16.9548	17.1794	17.6961	16.9907	17.6381	17.6095	17.5729	17.7419	17.4669	17.435	17.6302	17.5398	17.6178	+	3.69007	0.00177201	0.106089	Q9UBU9	NXF1	Nuclear RNA export factor 1
16.1827	16.4846	15.8788	15.3059	15.7527	16.2001	15.9717	16.3143	16.1196	16.1461	15.6488	NaN	NaN	15.9459	14.4859	16.0892	14.5695	15.0224	15.1668	16.2706	14.1721		0.187853	0.732922	0.106031	Q96K12	FAR2	Fatty acyl-CoA reductase 2
19.1583	18.8922	18.9911	18.9629	18.8255	18.8459	18.7651	18.7495	18.762	18.8457	18.3223	18.5108	18.4481	18.2201	18.3761	18.0573	18.0487	18.2821	18.3162	18.2173	18.2737		1.13773	0.138672	0.106005	Q99439	CNN2	Calponin-2
15.9191	15.8206	16.0254	16.1044	16.0427	15.7179	15.8437	15.7686	15.8033	15.7759	15.9307	15.2738	16.0356	15.9412	16.0112	16.1603	16.0207	16.0107	16.0439	15.838	15.7847		1.34747	0.094584	0.105846	Q86WB0	ZC3HC1	Nuclear-interacting partner of ALK
15.5953	15.3895	15.5684	15.8523	15.7355	15.6011	15.8569	15.3835	15.6223	15.9037	17.3276	15.1294	17.2047	16.7581	16.5383	17.4995	17.0864	16.8605	16.545	16.9623	15.9569		0.506654	0.424528	0.105529	Q8IYB4	PEX5L	PEX5-related protein
17.9291	17.9357	18.0631	18.0621	17.9218	17.997	17.6949	17.8097	17.795	17.8759	17.7968	17.8404	17.6847	17.6817	17.8293	17.558	17.5285	17.9348	17.8481	17.6717	17.4544		1.8105	0.0414673	0.105516	O14561	NDUFAB1	Acyl carrier protein, mitochondrial
16.616	15.2464	16.1096	16.0666	15.84	15.9279	16.2287	15.9101	16.0654	16.1041	15.898	17.2408	15.9851	15.8976	15.9643	15.8464	15.5214	15.9479	15.6179	15.808	15.5209		0.379884	0.529462	0.105323	Q9UMR2	DDX19B	ATP-dependent RNA helicase DDX19B
15.558	15.3458	15.612	15.7126	15.6824	15.4866	15.6523	15.5675	15.0833	15.473	15.6019	14.9152	15.5034	15.3541	15.4577	15.2524	15.2345	15.3188	15.3043	15.5422	15.3515		1.47817	0.0751489	0.105313	Q96ES7	SGF29	SAGA-associated factor 29
21.9479	22.0193	21.846	21.9029	21.8902	21.9341	21.7099	21.7058	21.7237	21.7712	21.9413	21.9692	21.9489	21.9	21.7709	21.7794	22.0171	21.7582	21.8553	21.4417	22.0431		1.63911	0.0562547	0.105159	P51153	RAB13	Ras-related protein Rab-13
17.7389	17.4977	17.8048	17.7539	17.7476	17.5387	17.5654	17.679	17.5872	17.6759	17.3388	17.3728	17.2841	17.3724	17.3994	17.4616	17.1291	17.2829	17.3423	17.4437	17.1939		2.20596	0.0207029	0.104868	O95639	CPSF4	Cleavage and polyadenylation specificity factor subunit 4
16.2133	16.3659	16.1837	16.1673	16.142	16.0529	16.1222	16.0816	16.0535	16.1592	16.0756	16.237	15.8051	16.0848	16.1857	16.1221	15.9786	15.8738	16.0125	15.9728	15.9793		1.68715	0.0517197	0.104436	Q9Y6X3	MAU2	MAU2 chromatid cohesion factor homolog
22.868	22.85	22.8082	22.8233	22.7959	22.6612	22.7334	22.8289	22.8484	22.6898	22.8141	22.8279	23.2402	22.9117	23.0074	22.9628	22.9197	22.7928	22.8011	22.957	22.8742		1.86458	0.0377542	0.10435	P52272	HNRNPM	Heterogeneous nuclear ribonucleoprotein M
18.6766	18.6733	18.4799	18.3956	18.4518	18.3855	18.2013	18.3934	18.3254	18.3639	18.9867	19.1805	19.211	18.9797	18.9982	19.1597	19.113	18.8403	18.7821	19.03	19.0852		1.44157	0.080077	0.104316	Q9UFW8	CGGBP1	CGG triplet repeat-binding protein 1
18.4294	18.1926	18.187	18.2906	18.2412	18.2614	18.1406	18.2276	18.3228	18.2003	18.7059	18.438	18.8313	18.7414	18.7377	18.7317	18.6366	18.5815	18.5508	18.6927	18.5499		2.04211	0.027674	0.104306	Q96RU3	FNBP1	Formin-binding protein 1
15.3529	15.7838	16.2459	16.2493	15.7216	16.2081	16.2595	16.122	15.8146	16.0962	16.0413	16.1167	15.86	15.5518	15.0444	16.3681	14.9665	15.8289	15.6636	14.2887	15.3135		0.241644	0.668811	0.104175	Q8NFV4	ABHD11	Protein ABHD11
19.5612	19.5446	19.4073	19.4447	19.5193	19.3623	19.2612	19.3287	19.2788	19.188	19.4485	18.7879	19.6393	19.4896	19.3982	19.4983	19.5286	19.5032	19.4861	19.4703	19.6509		1.36236	0.092179	0.104079	Q86UE4	MTDH	Protein LYRIC
16.1701	16.0515	16.2863	16.3389	16.36	15.6934	15.8563	16.3588	16.1305	16.0813	16.1671	16.7539	16.5783	16.4779	16.3605	16.2786	16.2408	16.2628	16.4031	16.3407	16.3247		1.24856	0.112982	0.103893	Q5HYJ3	FAM76B	Protein FAM76B
15.2351	14.9738	14.9648	14.536	15.0983	15.1416	15.2468	14.8322	15.0127	14.9007	15.7886	14.9459	15.6468	15.4522	15.7164	15.6433	15.3908	15.355	15.7407	15.2791	15.5422		0.642924	0.334542	0.103732	P11274	BCR	Breakpoint cluster region protein
22.3282	22.1177	22.5854	22.6575	22.4847	22.2053	22.4209	22.334	22.404	22.1866	22.6725	22.7256	22.535	22.558	22.7975	22.7579	22.4096	22.491	22.5579	22.6239	22.7106		1.11509	0.143786	0.103494	P84103	SRSF3	Serine/arginine-rich splicing factor 3
15.4073	14.8679	15.9162	15.559	15.55	15.3037	15.4242	15.3045	15.5263	15.4788	15.7915	14.9467	15.4787	15.7444	15.9558	15.7069	15.5647	15.5863	15.5184	15.9212	15.5316		0.545201	0.396139	0.103315	O95260	ATE1	Arginyl-tRNA--protein transferase 1
14.6437	14.1398	15.0876	14.8434	14.9945	14.7025	14.4553	14.8771	17.1663	18.0303	13.9414	NaN	13.7461	14.4691	14.0043	13.7841	13.2511	13.6472	13.6719	13.7376	13.2203		0.356584	0.551525	0.103218	Q9Y2H6	FNDC3A	Fibronectin type-III domain-containing protein 3A
18.3087	18.2395	18.239	18.3385	18.223	18.1681	18.2601	18.2057	18.2307	18.1893	18.113	18.4888	18.1672	18.1863	18.2493	18.2165	18.0441	18.0326	18.0381	18.2088	18.302	+	3.21449	0.00379658	0.103173	Q10570	CPSF1	Cleavage and polyadenylation specificity factor subunit 1
18.4798	18.188	18.1835	17.9974	18.1598	18.3673	18.2595	18.2035	18.3139	18.3793	18.2154	18.7923	18.681	18.2484	17.7236	18.5467	18.5652	17.2226	17.9647	18.1954	17.8376		0.417979	0.494912	0.103052	P53609	PGGT1B	Geranylgeranyl transferase type-1 subunit beta
18.4897	18.5453	18.0989	18.2833	18.1819	18.1483	17.9929	18.6761	18.2685	18.3037	18.996	18.9225	19.5457	19.0116	18.9405	18.94	19.2715	18.4789	17.7766	18.9323	19.5802		0.753379	0.276247	0.102896	P09972	ALDOC	Fructose-bisphosphate aldolase C
16.7218	17.0317	16.8522	16.6516	16.8194	16.6236	16.5819	16.5662	16.5541	16.4167	15.7162	16.0855	15.9734	15.8047	15.8571	15.6985	15.7367	15.9476	15.0473	16.3577	15.8533		0.878412	0.220257	0.102889	P45954	ACADSB	Short/branched chain specific acyl-CoA dehydrogenase, mitochondrial
17.6472	17.743	17.7201	17.708	17.5386	17.6236	17.6038	17.6921	17.5003	17.6422	17.587	17.2851	17.7335	17.6641	17.6642	17.6418	17.4136	17.5002	17.4556	17.5743	17.616		2.32601	0.0169644	0.102799	Q9UHA4	LAMTOR3	Ragulator complex protein LAMTOR3
15.3622	14.7742	NaN	NaN	14.5498	15.0449	14.056	15.2948	14.9513	14.5165	15.3385	14.7626	15.4641	15.0988	15.0312	15.262	15.0024	15.0409	14.3704	15.1771	15.489		0.452762	0.465697	0.102793	Q8N9M1	C19orf47	Uncharacterized protein C19orf47
17.2114	17.0203	17.3316	17.3532	17.359	17.1491	17.2166	17.0052	17.0558	17.2727	16.9196	16.4519	16.8285	16.9019	17.011	16.7108	16.7087	17.0229	16.8282	16.7756	16.737		1.58064	0.0621852	0.102367	O15269	SPTLC1	Serine palmitoyltransferase 1
17.4255	17.2916	17.5159	17.3916	17.1825	17.2507	17.1658	17.6418	17.3273	17.2879	17.6851	17.8115	17.7537	17.6401	18.0004	17.7574	17.6367	17.589	17.5668	17.7166	17.9509		1.46169	0.0772123	0.102077	P81877	SSBP2	Single-stranded DNA-binding protein 2
15.7061	15.7098	15.7702	15.84	15.6969	15.5463	15.5508	15.5931	15.5312	15.5613	15.7005	15.8501	15.6865	15.8999	15.7801	15.8562	15.7744	15.8052	15.7412	15.8553	15.6095		1.57148	0.0632614	0.101991	Q9GZN1	ACTR6	Actin-related protein 6
15.632	14.7742	15.7414	15.8565	15.8341	15.2095	15.0979	15.1932	15.6299	15.5445	16.2656	15.7888	15.5933	16.3044	16.463	15.8824	16.0315	16.291	16.3084	16.2372	16.256		0.293089	0.613028	0.101936	Q8N9N8	EIF1AD	Probable RNA-binding protein EIF1AD
19.2216	19.577	19.3055	19.2755	19.297	19.1273	19.139	19.1563	18.9929	19.1056	19.2427	19.373	19.2572	19.2446	19.1385	19.2172	19.1774	19.2803	19.2404	19.0833	19.2243		1.23374	0.116289	0.101917	Q8TCT9	HM13	Minor histocompatibility antigen H13
16.693	16.6098	16.6495	16.586	16.4482	16.5765	16.4884	16.4025	16.6352	16.5408	17.0025	17.0702	17.1546	17.0256	17.1118	16.9752	16.907	16.8388	16.9139	16.9316	16.8726		2.14208	0.0231208	0.101716	P48426	PIP4K2A	Phosphatidylinositol 5-phosphate 4-kinase type-2 alpha
19.3119	19.1181	19.3237	19.2767	19.2704	19.1801	19.2733	19.2081	19.2379	19.1666	19.1402	19.295	19.3397	19.2542	19.3451	19.267	18.9343	19.1846	19.1182	19.2234	19.0979		2.11718	0.0241343	0.101561	P33240	CSTF2	Cleavage stimulation factor subunit 2
15.5242	15.3797	15.8357	15.7221	15.7451	15.4768	15.6837	15.5345	15.7086	15.6285	15.6377	15.5048	16.2034	15.7006	15.8206	15.6411	15.5653	15.8057	15.7617	15.6109	15.4194		0.741957	0.281939	0.101364	Q9H8G2	CAAP1	Caspase activity and apoptosis inhibitor 1
22.2433	22.2876	22.2919	22.2883	22.3797	22.1288	22.0958	22.2655	22.2457	22.169	22.3079	22.438	22.3775	22.2634	22.3216	22.2681	22.3068	22.2342	22.1653	22.3389	22.2317	+	3.65714	0.00187518	0.101339	Q15233	NONO	Non-POU domain-containing octamer-binding protein
16.0086	15.898	16.4139	16.4859	16.154	16.4262	16.3281	15.8311	15.9624	15.9551	16.1748	15.983	16.2135	16.28	16.5535	16.4808	16.4296	16.6174	16.2435	16.3675	16.3514		0.65585	0.327097	0.101337	P78537	BLOC1S1	Biogenesis of lysosome-related organelles complex 1 subunit 1
16.5874	16.6651	16.3727	16.5303	16.5812	16.5564	16.3935	16.3023	16.3848	16.4616	17.1306	16.5188	16.7661	16.9434	17.1993	16.7859	17.1009	17.0759	16.8826	16.9164	16.7305		1.11919	0.142858	0.101218	Q9H0E3	SAP130	Histone deacetylase complex subunit SAP130
16.4908	16.9016	16.7118	16.8264	16.6981	16.5399	16.7066	16.5239	16.4628	16.3578	16.9672	17.015	17.0376	16.8967	16.8404	16.7345	16.9969	16.8952	16.8358	16.8598	16.9459		1.04853	0.162477	0.100971	Q9H490	PIGU	Phosphatidylinositol glycan anchor biosynthesis class U protein
20.5494	20.8362	20.5135	20.533	20.6603	20.538	20.4086	20.4255	20.422	20.5115	20.1629	19.7335	20.2605	20.1288	20.0656	20.1958	20.3717	20.1539	20.1785	20.0748	20.1446		1.30448	0.102347	0.100893	Q9H3N1	TMX1	Thioredoxin-related transmembrane protein 1
16.1348	15.8351	15.9313	16.1549	16.0547	16.0015	15.8171	15.8528	15.9158	15.9361	16.2897	15.7913	16.418	16.2565	16.3604	16.4087	16.2348	16.2512	16.2605	16.3059	16.1559		1.89414	0.0359852	0.100869	Q9H410	DSN1	Kinetochore-associated protein DSN1 homolog
13.072	13.7378	14.9448	15.0053	14.629	13.2907	15.3013	NaN	NaN	14.4084	13.9482	14.0683	14.1007	14.6127	14.4156	13.8064	13.8447	13.766	14.5013	12.9499	14.0317		0.196045	0.722031	0.100694	P06702	S100A9	Protein S100-A9
16.8136	16.4897	16.8546	16.176	17.0354	17.0705	16.2675	17.1258	16.3546	16.6642	18.1695	17.6981	17.8809	17.7482	17.9979	18.101	17.7169	18.1179	17.7882	17.6709	17.8482		0.566726	0.382629	0.10051	Q58FF7	HSP90AB3P	Putative heat shock protein HSP 90-beta-3
15.0474	14.4978	15.2835	14.9296	15.3734	15.2209	14.9605	15.1075	15.3073	15.4095	15.208	14.7745	15.1133	15.4135	15.2469	15.3	14.9169	14.9147	14.7328	14.6534	14.861		0.35572	0.552096	0.100401	P33981	TTK	Dual specificity protein kinase TTK
17.6626	17.6175	17.5365	17.7346	17.6812	17.716	17.5646	17.4898	17.5337	17.6423	17.3423	16.8518	17.2944	17.2357	17.1424	17.1386	17.1123	17.0945	17.1574	17.0497	17.2426		2.46255	0.0134511	0.100097	P53597	SUCLG1	Succinate--CoA ligase [ADP/GDP-forming] subunit alpha, mitochondrial
14.8536	12.9266	14.5703	14.5746	13.6809	13.4072	14.0291	13.7325	14.2235	13.8814	13.8144	NaN	14.1807	13.7044	13.5763	13.6292	12.7505	14.7924	13.9155	13.8207	12.9056		0.224428	0.688812	0.100068	Q9BS16	CENPK	Centromere protein K
16.8897	16.6606	16.7236	16.6807	16.7517	16.7574	16.7416	16.6836	16.7518	16.8562	17.3531	17.0643	17.5657	17.1819	17.4008	17.3429	17.1843	17.1083	17.1583	17.1475	17.2081		1.09922	0.147923	0.100011	Q15059	BRD3	Bromodomain-containing protein 3
14.2449	12.4865	13.9154	13.6995	14.408	14.0504	14.2016	13.7334	13.7409	13.7947	15.1684	14.4588	14.7801	14.952	14.8381	14.9255	14.687	14.5445	14.689	14.7018	14.7547		0.243603	0.666891	0.100008	O14727	APAF1	Apoptotic protease-activating factor 1
18.5144	18.5652	18.3061	18.3512	18.3974	18.3959	18.2824	18.2991	18.1979	18.2982	18.4777	18.4294	18.3334	18.3403	18.216	18.2686	18.4397	18.2277	18.2462	18.2562	18.4325		1.87647	0.0371097	0.0998106	Q9Y277	VDAC3	Voltage-dependent anion-selective channel protein 3
15.1019	14.6268	14.8451	14.8664	14.939	15.1962	14.9686	14.8582	15.0355	14.8853	15.0355	15.0038	15.2316	14.9069	15.0319	15.308	14.6602	14.6231	14.9098	14.8104	14.8527		0.600087	0.36062	0.0997834	Q5T1M5	FKBP15	FK506-binding protein 15
15.5199	15.4633	15.574	15.4605	15.5903	15.3326	15.3241	15.3487	15.4578	15.4168	15.2401	15.0042	15.6051	15.3297	15.4963	15.4777	15.3172	15.4035	15.4658	15.2994	15.4978		1.41654	0.083818	0.0995684	Q96PV6	LENG8	Leukocyte receptor cluster member 8
17.3143	16.9991	16.9334	17.0499	17.0526	17.0221	16.8455	16.9982	17.0959	17.0903	17.283	16.931	17.3075	17.2913	17.2486	17.384	17.1519	17.049	17.1294	17.1596	17.2587		1.62174	0.0579529	0.0993822	P55212	CASP6	Caspase-6
16.0545	16.3267	16.0344	16.3567	16.0434	16.2508	15.8234	15.9379	15.515	15.8151	15.723	15.8217	15.2792	15.5397	15.4826	15.268	15.5996	15.5548	15.8022	15.4691	16.1248		0.484033	0.442051	0.0993405	Q8N4V1	MMGT1	Membrane magnesium transporter 1
18	17.9401	17.8379	17.9489	17.914	17.9277	17.4728	17.7435	17.8302	17.8525	18.2525	18.5524	18.659	18.3806	18.3935	18.4659	18.6653	18.3297	18.2057	18.4212	18.2932		1.77807	0.0438864	0.099268	P60983	GMFB	Glia maturation factor beta
14.5085	14.6984	13.8862	14.1683	14.5651	14.1579	13.9299	14.529	14.2844	13.8741	13.1076	12.769	13.9331	13.5083	13.4777	13.5161	13.9911	13.5236	13.1472	13.1282	13.5175		0.460081	0.460052	0.0992264	P61073	CXCR4	C-X-C chemokine receptor type 4
15.2048	15.6195	15.7705	14.9747	15.7126	15.2897	15.38	NaN	15.0941	15.3267	15.7288	16.0714	15.8591	16.1835	15.936	16.3326	15.6001	16.0467	15.9784	15.85	15.9583		0.512816	0.419683	0.0989778	Q99633	PRPF18	Pre-mRNA-splicing factor 18
17.6726	17.877	17.703	17.5698	17.5428	17.5197	17.4449	17.4493	17.2287	17.4359	17.4876	17.5904	17.7479	17.5788	17.4402	17.3749	17.7266	17.4968	17.5565	17.4793	17.6558		0.877127	0.220781	0.098749	P69849;Q5JPE7	NOMO3;NOMO2	Nodal modulator 3;Nodal modulator 2
15.7384	16.1277	16.3878	16.0448	15.8177	16.0866	15.4267	15.0077	15.3806	16.0012	15.4767	16.0357	14.7644	15.2663	15.3463	15.7483	15.8993	15.7199	15.9407	15.2846	15.2032		0.209378	0.706097	0.0985643	Q7Z2K6	ERMP1	Endoplasmic reticulum metallopeptidase 1
11.1123	12.0149	11.8668	11.7971	11.2287	11.6687	12.2298	11.4081	11.4898	11.1555	12.2638	11.6623	NaN	11.2095	11.4564	12.9908	11.9419	11.9011	12.3616	11.7134	11.5865		0.207571	0.707905	0.0985608	O15084	ANKRD28	Serine/threonine-protein phosphatase 6 regulatory ankyrin repeat subunit A
13.4005	13.9161	13.3266	13.3204	13.3346	13.6095	13.8254	13.6335	13.4912	13.2225	15.0313	14.6761	14.4902	14.9557	15	14.9412	14.5369	14.5071	14.4922	14.5916	14.5379		0.406501	0.505297	0.0984428	P35222	CTNNB1	Catenin beta-1
16.5442	16.4816	16.4632	16.515	16.3735	16.4193	16.1509	16.2424	16.2949	16.1748	16.3995	16.2766	16.7583	16.5335	16.5269	16.658	16.6621	16.5505	16.5648	16.6115	16.8394		0.96698	0.188017	0.0984177	Q06330	RBPJ	Recombining binding protein suppressor of hairless
21.4262	21.4306	21.5756	21.5325	21.3904	21.1669	21.3857	21.2873	21.342	21.2725	21.2743	21.3363	21.0787	21.2776	21.3684	21.2777	21.1882	21.196	21.2423	21.3281	21.3229		1.44785	0.0792245	0.0984074	Q08211	DHX9	ATP-dependent RNA helicase A
19.0584	19.0748	18.7534	18.6892	18.7391	19.0388	18.7729	18.711	18.855	18.8695	19.4268	19.6176	19.5083	19.3028	19.324	19.4998	19.4546	19.1067	19.1454	19.2236	19.3598		0.999807	0.177805	0.0983538	Q01518	CAP1	Adenylyl cyclase-associated protein 1
14.6482	14.5242	15.5445	15.7127	15.5341	15.883	15.3186	14.1321	15.3914	15.5303	15.2784	14.8035	15.3756	15.4728	15.582	15.3192	14.5037	15.5103	15.0411	15.0103	14.8172		0.263823	0.643406	0.0983163	Q8N8R3	SLC25A29	Mitochondrial basic amino acids transporter
22.4909	22.2511	22.0923	22.2379	22.1297	22.2341	22.1348	22.1493	22.3879	22.3174	22.6779	22.5872	22.9523	22.5553	22.669	22.8003	22.5406	22.3745	22.449	22.5423	22.5937		0.966633	0.18811	0.0983162	P26583	HMGB2	High mobility group protein B2
16.9504	17.009	17.1161	16.9743	16.6349	16.8851	17.0901	17.0522	17.1078	16.9738	17.1471	16.9711	17.3696	17.2267	17.0618	17.2105	17.0798	16.7579	16.6539	16.9315	16.8917		0.563241	0.384328	0.0981133	P20585	MSH3	DNA mismatch repair protein Msh3
18.3495	17.8664	18.2877	18.3573	18.1964	18.0955	18.22	18.1808	18.2917	18.1771	18.4132	18.2507	18.3941	18.3921	18.6707	18.4406	18.221	18.17	18.4848	18.3643	18.2967		0.977945	0.184814	0.0980429	Q9UI12	ATP6V1H	V-type proton ATPase subunit H
16.5203	16.5916	16.507	16.5619	16.5677	16.5728	16.6505	16.4628	16.6154	16.5553	16.3291	15.0339	16.2565	16.3595	16.4872	16.5439	16.1067	16.4102	16.1763	15.575	16.2377		1.14649	0.136586	0.0979668	Q96EZ8	MCRS1	Microspherule protein 1
19.8677	20.0397	19.3208	19.4387	19.5562	19.5789	18.941	19.4204	19.1863	19.2521	19.2765	18.8983	19.1286	19.0557	18.7228	18.7828	19.1902	18.9883	18.8709	19.7534	19.6802		0.336661	0.569654	0.097813	P09669	COX6C	Cytochrome c oxidase subunit 6C
18.839	19.0702	18.7852	18.6897	18.757	18.5753	18.4587	18.5794	18.4602	18.634	18.9554	19.3287	18.9294	18.9081	18.7943	18.8496	18.9667	18.739	18.8777	18.9447	18.9513		0.831945	0.23979	0.0978092	P61019	RAB2A	Ras-related protein Rab-2A
15.5892	15.1735	15.4467	15.4025	15.4254	15.8757	15.8215	15.8331	15.8403	15.8544	15.5939	15.8355	16.15	15.5377	15.7123	15.3779	14.8243	15.9036	15.8261	15.0463	14.813		0.207877	0.707761	0.0975892	Q9BRZ2	TRIM56	E3 ubiquitin-protein ligase TRIM56
15.2064	15.5375	15.2096	15.398	14.9947	15.2106	15.2847	15.5383	15.7756	15.4611	15.4899	NaN	15.2749	14.7714	14.9553	16.0336	15.0883	14.9181	15.0043	13.8919	13.8974		0.277823	0.628484	0.0975343	Q9NZJ6	COQ3	Ubiquinone biosynthesis O-methyltransferase, mitochondrial
14.3216	15.0724	15.9482	NaN	15.4602	14.8743	15.5387	11.7672	15.2386	15.3551	16.0831	16.2851	16.3356	16.3554	15.1622	16.2457	14.8564	16.1012	16.542	15.8305	15.1584		0.208753	0.706923	0.0974952	O75781	PALM	Paralemmin-1
14.7219	14.8031	14.4041	14.8635	14.7092	14.755	14.5861	14.7816	14.5168	14.5192	14.0906	NaN	NaN	14.4065	14.5144	NaN	14.6006	13.8405	NaN	NaN	14.268		0.770354	0.267938	0.0973179	Q9BRX9	WDR83	WD repeat domain-containing protein 83
18.3132	18.5389	18.4001	18.3438	18.1844	18.2721	18.3495	18.2459	18.1226	18.1165	17.7138	18.2956	17.8731	17.9455	17.8428	17.7068	17.732	17.8386	17.6719	17.6445	17.9473		1.65701	0.0545463	0.0972813	P09622	DLD	Dihydrolipoyl dehydrogenase, mitochondrial
18.1734	18.1519	18.0845	18.1919	18.2172	17.9463	17.7842	17.9308	17.7706	17.9267	17.7198	17.2257	17.8595	17.7275	17.5952	17.8122	17.9295	17.8486	17.7254	17.786	17.7252		1.01143	0.173866	0.097003	Q9H2U2	PPA2	Inorganic pyrophosphatase 2, mitochondrial
16.5149	16.9632	16.7185	16.6154	16.5341	16.6206	16.5592	16.5792	16.5598	16.591	16.5647	16.7055	16.8866	16.5084	16.1274	16.588	16.4314	16.4267	16.6011	16.4045	16.5966		0.712038	0.296751	0.0968323	Q15906	VPS72	Vacuolar protein sorting-associated protein 72 homolog
16.8773	16.868	17.0524	16.5715	17.013	17.3217	17.0226	17.166	17.2489	17.3078	17.5528	17.2221	17.7858	17.5704	17.6924	17.6511	16.6192	17.0849	16.968	17.268	17.1763		0.246464	0.663464	0.0966167	O00560	SDCBP	Syntenin-1
17.3316	17.4633	16.9927	17.0872	17.2218	17.1586	17.0638	17.13	17.0367	17.1089	17.4019	17.1991	17.5135	17.377	17.2892	17.4127	17.3166	17.0854	17.2338	17.4299	17.4126		1.27441	0.107814	0.0963356	Q08257	CRYZ	Quinone oxidoreductase
16.92	16.9394	16.9076	16.8338	16.7387	16.6831	16.6492	16.7496	16.872	16.7366	16.7342	16.8265	16.9027	16.6099	16.8115	16.7079	16.6327	16.5417	16.7419	16.6921	16.8573		1.87586	0.0371097	0.0962217	Q15007	WTAP	Pre-mRNA-splicing regulator WTAP
18.9368	19.1762	18.8556	18.8422	18.9008	18.7083	18.7513	18.7513	18.6542	18.6584	18.5303	18.3408	18.5684	18.5753	18.4679	18.5541	18.7481	18.5817	18.5379	18.4667	18.5809		0.942892	0.1964	0.0961494	O15173	PGRMC2	Membrane-associated progesterone receptor component 2
20.7684	20.867	20.879	20.8403	20.9019	20.6363	20.6265	20.7185	20.7273	20.6361	20.763	21.0804	20.8842	20.8799	20.9381	20.9569	20.9573	20.8379	20.735	20.979	20.9072		1.24368	0.114097	0.0961187	Q16629	SRSF7	Serine/arginine-rich splicing factor 7
18.9868	18.5647	18.3852	18.4573	18.5771	18.4085	18.2635	18.392	18.4509	18.5555	18.8675	18.8762	18.8397	18.735	18.7746	18.8933	18.8635	18.6034	18.6919	18.8985	18.8155		0.857037	0.229029	0.096073	P27707	DCK	Deoxycytidine kinase
17.8954	18.1518	17.9018	17.9191	17.9683	17.6115	17.7194	17.5797	17.6394	17.4997	17.6819	18.1982	17.6648	17.6359	17.5501	17.4336	17.8742	17.7402	17.7571	17.7563	17.9735		0.488807	0.438689	0.0959724	P49821	NDUFV1	NADH dehydrogenase [ubiquinone] flavoprotein 1, mitochondrial
20.0641	19.6469	19.7941	20.0526	20.3008	19.9377	19.7913	19.9546	19.9337	20.022	19.8012	20.0671	20.0091	20.0669	19.912	19.8646	19.7138	19.773	19.7005	20.074	19.8152		0.807291	0.25052	0.0958773	A8MWD9;P62308	SNRPGP15;SNRPG	Putative small nuclear ribonucleoprotein G-like protein 15;Small nuclear ribonucleoprotein G
20.9819	20.9399	20.6762	20.5891	20.7445	20.8642	20.4693	20.6549	20.7192	20.7735	21.4132	21.4083	21.8624	21.5022	21.5731	21.6142	21.7266	21.3814	21.3312	21.5867	21.4684		1.02442	0.169806	0.0958593	P26038	MSN	Moesin
15.7498	15.6795	15.4609	15.4894	15.4623	15.3103	15.3287	15.0909	15.4034	15.4596	15.466	15.9829	15.5421	15.442	15.3781	15.2261	15.6883	15.367	15.5629	15.0524	15.459		0.816411	0.246643	0.0957376	Q96BN2	TADA1	Transcriptional adapter 1
16.8362	16.4956	16.3503	16.4814	16.5749	16.6084	16.7159	16.6277	16.6217	16.703	16.9352	16.479	16.7852	16.8041	16.942	16.9286	16.571	16.4366	16.6083	16.7003	16.8411		0.665734	0.320684	0.0953115	Q00535	CDK5	Cyclin-dependent-like kinase 5
18.899	18.8339	18.9212	18.8926	18.8481	18.6767	18.86	18.7312	18.7508	18.6438	18.9895	17.9762	18.4695	18.9204	18.8581	18.8378	18.5432	18.7932	18.8264	18.6673	18.7725		1.1425	0.137569	0.0951704	Q56VL3	OCIAD2	OCIA domain-containing protein 2
17.2926	17.123	17.2374	17.0296	17.1377	17.1917	17.1314	17.0051	17.1924	16.9599	17.2353	16.8806	17.4644	17.2619	17.2664	17.3007	17.2956	17.1481	17.1322	17.1225	17.2127		1.58497	0.0618119	0.0951326	Q9UBQ7	GRHPR	Glyoxylate reductase/hydroxypyruvate reductase
15.0577	14.997	15.6557	15.6897	15.5277	15.5406	15.7368	15.45	15.538	15.6905	15.9605	15.8299	16.1991	15.8765	15.8811	15.6071	15.162	16.0771	15.7805	15.5598	15.5425		0.35579	0.552096	0.095011	O15228	GNPAT	Dihydroxyacetone phosphate acyltransferase
17.3965	17.6868	17.5402	17.4785	17.3357	17.248	17.2009	17.0482	17.0842	17.1617	17.3038	17.3234	16.6854	17.2596	17.2647	17.326	17.3043	17.3298	17.2862	17.1967	17.3149		0.433321	0.481892	0.0947498	Q92643	PIGK	GPI-anchor transamidase
21.2945	20.9795	20.8376	20.9697	20.9305	21.0113	20.6447	20.7864	20.9294	20.9209	21.178	21.0666	21.2398	20.9684	20.8793	21.1897	21.0407	20.8067	20.9832	20.9266	21.126		1.0551	0.160549	0.094627	P15153	RAC2	Ras-related C3 botulinum toxin substrate 2
17.8828	18.0988	17.676	17.6521	17.7649	17.4598	17.5233	17.8553	17.6249	17.4884	17.5221	16.9151	17.5701	17.3417	17.304	17.4974	17.7463	17.5456	17.5495	17.6478	17.424		0.57275	0.378148	0.0946148	Q86Y39	NDUFA11	NADH dehydrogenase [ubiquinone] 1 alpha subcomplex subunit 11
16.0728	16.2283	16.1333	16.0722	16.1126	16.0602	16.0298	16.0074	16.118	16.1084	16.5587	16.5776	16.5941	16.4705	16.556	16.6421	16.4511	16.431	16.339	16.4388	16.5259	+	2.75702	0.00817558	0.0945766	Q9ULK4	MED23	Mediator of RNA polymerase II transcription subunit 23
15.4713	15.053	15.0476	15.174	15.2607	15.4612	15.1617	15.2258	15.002	15.0498	15.1333	15.0227	16.3329	15.3718	15.4703	15.492	15.4482	15.4115	15.3807	15.4167	15.2687		0.40837	0.503355	0.0941306	Q9NRF8	CTPS2	CTP synthase 2
19.3327	19.1353	19.2978	19.4813	19.4734	19.4918	19.5691	19.2569	19.3068	19.4561	20.1133	19.3302	19.7858	20.1069	20.0793	20.0163	19.7346	19.7204	19.6656	19.8212	19.6693		0.565481	0.383201	0.0939569	P08195	SLC3A2	4F2 cell-surface antigen heavy chain
16.0377	15.7212	15.8732	16.3856	15.8844	15.7388	16.0119	15.5216	15.9254	15.7759	16.1176	16.0278	15.8709	15.9403	15.9517	15.9238	15.9778	15.6663	16.1271	16.144	15.8608		0.700796	0.301863	0.0938318	Q7L2Z9	CENPQ	Centromere protein Q
16.9113	16.4813	16.9633	17.0329	16.7081	16.3194	16.7911	16.6831	16.5241	15.9668	17.5092	16.4699	17.4122	17.4557	17.5924	17.4081	17.4959	17.6991	17.5835	17.6671	17.4417		0.533892	0.40501	0.0936625	Q9NXR8	ING3	Inhibitor of growth protein 3
17.4108	17.4089	17.4109	17.3789	17.3641	17.154	17.2323	17.2414	17.2287	17.2982	17.4941	17.3458	17.3368	17.4506	17.3903	17.511	17.4951	17.3923	17.413	17.3124	17.4784		2.03746	0.0278677	0.0929771	O95251	KAT7	Histone acetyltransferase KAT7
16.1948	16.8462	16.6688	16.2405	16.4116	15.859	15.8446	16.5682	16.609	15.8567	16.3387	16.6642	16.6912	16.3639	16.2855	16.451	16.9191	17.2724	16.7848	16.6528	16.8538		0.200441	0.71704	0.0928251	P16157	ANK1	Ankyrin-1
17.8925	17.6792	17.7009	18.0775	18.0608	17.6434	17.6679	17.7309	17.9231	17.7841	17.9925	18.1524	18.1611	18.0741	18.2177	17.9219	18.0551	18.0143	18.0573	18.0397	18.0376		0.979317	0.184384	0.0924908	P53990	IST1	IST1 homolog
18.8965	18.9104	18.8448	18.7464	18.8804	18.6413	18.511	18.7099	18.6568	18.6829	18.7791	18.2099	18.9828	18.8625	19.0295	18.9926	18.2599	18.9432	19.0016	19.0205	18.435		1.18622	0.126857	0.0924864	Q13951	CBFB	Core-binding factor subunit beta
14.5268	14.2331	12.9886	NaN	13.1568	14.1267	NaN	13.6494	NaN	14.2461	15.4291	14.4619	15.3446	15.0578	15.0764	15.3572	14.4066	15.1011	14.7852	14.3486	14.7663		0.160188	0.769943	0.0924442	O94886	TMEM63A	CSC1-like protein 1
17.5139	16.8362	17.7726	17.5115	17.8821	17.7791	17.8116	17.9956	17.6419	17.5397	18.3962	18.0856	17.6383	18.6115	18.4091	18.3473	17.8201	18.3557	17.6106	18.1329	17.8063		0.222891	0.690556	0.0922537	Q58FF6	HSP90AB4P	Putative heat shock protein HSP 90-beta 4
20.8537	20.3126	20.6489	20.8649	20.9927	20.7665	20.4656	20.6249	20.6954	20.7888	20.6913	20.2523	20.8377	20.5688	20.753	20.6694	20.6214	20.5587	20.4843	20.5506	20.7545		0.759307	0.273198	0.0922161	P10599	TXN	Thioredoxin
15.9639	15.9106	15.5546	15.8624	15.6577	15.7063	15.537	15.6382	15.5807	15.815	15.0548	15.0839	15.8266	15.4434	15.4636	15.4748	15.4199	15.8113	15.6883	14.4244	15.3793		0.642005	0.33461	0.0921818	Q9Y3P9	RABGAP1	Rab GTPase-activating protein 1
16.3624	15.1291	16.2528	16.3768	15.8978	16.7818	15.7512	15.5696	16.5917	15.8813	16.0378	16.3063	16.1922	16.3533	16.309	16.2364	16.3047	16.6959	16.1648	16.0738	15.7223		0.353713	0.553507	0.0917175	P33552	CKS2	Cyclin-dependent kinases regulatory subunit 2
16.7746	16.8266	16.585	16.3483	16.6711	16.385	16.5292	16.5528	16.3617	16.5451	16.2951	17.3405	16.6976	16.1109	16.6975	16.8679	16.7333	16.4457	16.3111	16.6305	16.4626		0.567902	0.381731	0.0915569	Q15532	SS18	Protein SSXT
16.0062	16.0366	16.2116	16.2472	16.1896	16.1016	16.2292	16.1592	16.1952	15.83	16.1995	15.034	16.2484	16.3348	16.0696	16.224	16.0114	16.247	16.0108	16.1373	15.9224		1.03873	0.165449	0.0914444	O75081	CBFA2T3	Protein CBFA2T3
18.3567	18.1437	17.9384	17.9915	18.1859	18.0179	17.9628	18.0373	18.187	17.9325	18.3994	18.5525	18.7169	18.3026	18.4719	18.6191	18.5855	18.2949	18.3076	18.4246	18.5734		1.0008	0.177456	0.0913914	O43813	LANCL1	Glutathione S-transferase LANCL1
19.177	18.9421	18.8939	18.9656	19.0291	19.1499	18.6921	18.7801	18.9826	18.9426	19.2923	18.9707	18.9753	18.834	18.8325	19.2402	18.9791	18.8865	18.911	18.5937	19.1074		0.927658	0.201345	0.0913658	P61586	RHOA	Transforming protein RhoA
16.4094	16.5998	16.2966	16.008	16.1445	16.1574	16.1015	16.1859	16.3188	16.1475	15.726	15.7809	16.1607	16.2722	16.1483	16.3143	16.1521	16.0758	16.1555	16.0153	15.9515		0.643044	0.334542	0.0913603	Q9H089	LSG1	Large subunit GTPase 1 homolog
16.7671	16.7168	16.7196	16.7949	16.6806	16.637	16.7207	16.6906	16.7264	16.6231	17.3761	17.4152	17.8755	17.2965	17.4962	17.4424	17.3121	17.3622	17.3598	17.4229	17.2839		0.980612	0.184119	0.0913496	P84085	ARF5	ADP-ribosylation factor 5
17.4257	17.6342	17.4896	17.4467	17.2734	17.4863	17.4658	17.4713	17.3891	17.4042	17.3256	17.4202	17.2415	17.2435	17.313	17.2269	16.9934	17.1026	17.0391	17.0757	17.1932		1.13726	0.138774	0.0912678	Q6IAA8	LAMTOR1	Ragulator complex protein LAMTOR1
20.0126	20.0772	20.0154	20.0195	19.9994	19.908	19.9087	19.9731	19.8966	19.8383	19.5693	19.2842	19.5114	19.5157	19.6927	19.5802	19.5082	19.4878	19.5398	19.484	19.5207	+	3.04979	0.00491972	0.0912212	P31930	UQCRC1	Cytochrome b-c1 complex subunit 1, mitochondrial
19.2701	19.0363	19.0629	19.122	19.1938	19.0725	18.9715	19.2337	19.3651	19.0125	19.5492	19.3317	19.8742	19.5953	19.6132	19.8218	19.5901	19.4805	19.3866	19.573	19.6052		1.39839	0.0864685	0.0911251	Q14011	CIRBP	Cold-inducible RNA-binding protein
14.6052	14.874	14.1254	14.8341	14.5941	14.3951	14.7094	14.6363	NaN	13.5604	12.3028	16.1002	15.4569	15.2578	13.797	15.9125	NaN	15.511	NaN	NaN	NaN		0.273603	0.63354	0.0908855	Q9UHX3	ADGRE2	Adhesion G protein-coupled receptor E2
17.144	17.0961	16.7542	16.9511	16.8312	16.8543	16.907	16.9156	16.8262	16.7991	17.3745	17.8569	17.3298	17.1805	17.2092	17.1604	17.353	17.171	17.0853	17.1603	17.2815		1.27486	0.107741	0.0904833	Q13555	CAMK2G	Calcium/calmodulin-dependent protein kinase type II subunit gamma
16.6732	16.6142	16.5989	16.5976	16.8044	16.4995	16.521	16.3347	16.4953	16.4134	16.4292	15.849	16.4008	16.4804	16.4973	16.3975	16.473	16.3388	16.4225	16.3264	16.5791		1.71707	0.0492542	0.090452	Q99590	SCAF11	Protein SCAF11
16.7696	16.2001	16.7967	16.8627	16.8137	16.6004	16.7807	16.5416	16.7261	16.661	17.1725	16.6896	17.2337	17.2414	17.2903	17.2556	16.9383	17.1501	17.0861	17.1119	17.0845		0.739731	0.283124	0.0900904	Q96K76	USP47	Ubiquitin carboxyl-terminal hydrolase 47
15.7702	15.6165	15.4176	15.7145	16.3633	15.6845	15.7384	15.6109	15.7863	15.1918	15.5825	15.6004	15.2083	15.4248	15.8032	15.4293	15.1528	15.6692	15.6691	14.8183	15.4017		0.477087	0.446436	0.0899355	Q96PZ2	FAM111A	Protein FAM111A
16.749	16.7031	16.7499	17.1165	16.9059	16.3263	16.8648	16.6581	16.4801	16.6806	16.8638	16.9559	16.6189	17.2513	17.0403	17.054	16.9704	16.8065	17.1407	17.038	16.9727		0.641477	0.33492	0.0898987	P32321	DCTD	Deoxycytidylate deaminase
17.0247	17.1316	17.1207	16.9345	17.0147	16.9517	16.9425	16.7487	16.8128	16.9161	16.5541	14.8214	17.0005	16.7046	16.5765	16.4544	16.6075	16.7285	16.7915	16.5143	16.2322		0.986834	0.182118	0.0898199	Q9BVT8	TMUB1	Transmembrane and ubiquitin-like domain-containing protein 1
19.9864	19.8281	20.4591	20.5782	20.4504	20.0309	20.1888	20.2289	20.0964	20.2484	20.5505	20.6648	20.5082	20.7387	20.8585	20.5618	20.532	20.6688	20.611	20.5356	20.313		0.564694	0.383517	0.0897701	P60660	MYL6	Myosin light polypeptide 6
20.2326	20.373	20.188	20.106	20.1891	19.9581	19.8839	19.9856	19.8078	19.8402	20.3132	19.8892	20.3942	20.2394	20.2032	20.3052	20.6627	20.4423	20.3936	20.4455	20.5856		0.493312	0.435069	0.0896717	P11310	ACADM	Medium-chain specific acyl-CoA dehydrogenase, mitochondrial
18.9274	18.8749	18.9859	19.1357	18.9321	18.8035	19.005	18.821	18.9561	18.8496	18.7345	18.7731	18.7969	18.8123	18.8845	18.7605	18.6148	18.7939	18.7408	18.74	18.692		2.08971	0.0253319	0.0896502	Q8NI27	THOC2	THO complex subunit 2
13.238	13.0081	13.5569	13.5061	12.94	13.3409	14.2118	13.5236	13.1658	13.6069	14.1907	14.6557	14.2224	14.0145	13.2667	13.893	13.2541	14.0939	13.8634	13.465	13.2237		0.233307	0.678582	0.0893844	Q8TBX8	PIP4K2C	Phosphatidylinositol 5-phosphate 4-kinase type-2 gamma
13.3543	12.943	13.8615	14.0008	13.9915	NaN	NaN	13.7902	13.027	14.0906	15.9218	14.7153	15.9274	15.7972	16.1665	16.0324	15.4221	15.8827	15.6307	15.6812	15.5361		0.287437	0.618507	0.089226	P30047	GCHFR	GTP cyclohydrolase 1 feedback regulatory protein
15.6949	15.6339	15.8928	15.8815	15.824	15.5764	15.8491	15.8652	15.831	15.752	15.8711	15.145	15.893	15.9515	15.9397	15.9187	15.6356	15.8065	15.7057	15.6908	15.5361		0.929062	0.200876	0.0892052	O43823	AKAP8	A-kinase anchor protein 8
16.3189	16.1806	16.058	16.1945	15.5922	16.1784	16.1708	16.1675	16.1718	16.1576	15.7948	16.4585	17.7914	15.8237	16.0781	16.4671	16.3877	16.1108	15.7649	16.3777	16.0205		0.181396	0.740477	0.089137	Q15013	MAD2L1BP	MAD2L1-binding protein
16.491	16.4278	16.5655	16.5999	16.4573	16.2354	16.4987	16.4147	16.4102	16.325	16.5658	15.9368	16.6086	16.4916	16.5621	16.571	16.1455	16.4798	16.5234	16.5465	16.3899	+	3.10528	0.00449933	0.0890602	Q92576	PHF3	PHD finger protein 3
14.2956	14.1209	14.3792	14.4667	14.3832	14.3818	14.0814	13.8244	14.4751	14.2536	14.7694	14.701	14.7521	14.7283	14.761	14.6898	14.4345	14.8906	14.9812	14.6376	14.6304		1.88775	0.036374	0.089055	O15550	KDM6A	Lysine-specific demethylase 6A
15.5372	15.839	15.3649	15.8344	15.6054	14.9527	16.1318	16.2371	16.2784	15.9309	15.5064	15.3954	16.4381	16.4571	16.4742	16.4869	16.5234	15.7128	15.5992	15.4086	15.4858		0.158435	0.772003	0.0888799	Q8WVB6	CHTF18	Chromosome transmission fidelity protein 18 homolog
16.7048	17.9479	17.478	16.58	17.4581	17.1136	16.1589	17.4988	16.705	17.431	17.9653	18.2659	17.7115	17.7369	17.7256	17.8192	17.7342	17.5961	17.7095	17.76	17.9003		0.308381	0.596095	0.0888256	O15514	POLR2D	DNA-directed RNA polymerase II subunit RPB4
19.0166	19.2378	18.7299	18.8197	18.893	18.9617	18.9124	18.9704	18.9366	18.9375	18.9625	18.6592	19.2453	19.0111	18.9268	19.0321	18.9788	18.727	18.7304	18.8599	18.9895		0.812783	0.248004	0.0887878	Q13011	ECH1	Delta(3,5)-Delta(2,4)-dienoyl-CoA isomerase, mitochondrial
16.8677	16.9999	16.95	16.8773	16.9359	16.6506	16.7998	16.6868	16.5622	16.6907	16.1076	14.7892	15.7054	15.706	15.848	15.641	15.6772	16.0417	15.8648	15.8187	15.8662		0.6805	0.312486	0.0880911	Q96TC7	RMDN3	Regulator of microtubule dynamics protein 3
18.4648	18.3681	18.1635	18.0444	18.2401	18.2834	18.0943	18.3447	18.2369	18.2666	18.1729	18.5875	18.3138	18.2562	18.1915	18.5246	17.9682	18.0308	18.1053	18.2471	18.4609		0.81455	0.247563	0.0880426	Q7RTV0	PHF5A	PHD finger-like domain-containing protein 5A
16.947	17.1193	16.2906	16.5505	16.6717	16.3664	16.2462	16.8193	16.7041	16.8214	16.1393	NaN	16.7873	16.9537	16.4029	16.9839	15.9509	16.7941	15.8231	16.4913	16.4895		0.363845	0.544775	0.0878071	Q9H0U6	MRPL18	39S ribosomal protein L18, mitochondrial
16.5485	16.0899	16.2011	16.1698	16.2627	16.5687	16.2686	16.4282	16.544	16.2281	16.5063	16.0026	16.5582	16.3782	16.5297	16.6444	16.3273	16.1672	16.1671	16.174	16.4637		0.410274	0.50166	0.0877516	O75569	PRKRA	Interferon-inducible double-stranded RNA-dependent protein kinase activator A
21.075	20.7731	21.108	21.1412	21.1138	20.7829	20.7742	20.9949	20.9357	20.8885	21.1443	21.2484	21.1013	21.083	21.3727	21.2134	21.1682	21.2604	21.1572	21.1412	21.1621		1.03897	0.165409	0.0872665	Q01105	SET	Protein SET
16.2267	17.1892	16.9961	16.4324	17.0965	16.4235	16.4189	15.965	15.4246	16.2378	16.3145	18.3435	16.5532	16.8375	16.2212	15.863	16.6928	16.8422	16.7341	16.5713	16.7783		0.176795	0.7463	0.0871101	Q9Y4D7	PLXND1	Plexin-D1
19.9691	19.8238	20.1629	20.1325	20.4224	19.8873	20.0081	20.0257	19.905	19.9172	20.5106	19.7426	20.6171	20.4696	20.7802	20.7032	20.7338	20.7394	20.6269	20.5884	20.4705		0.688771	0.307884	0.0870943	P14209	CD99	CD99 antigen
15.3834	15.0303	15.8205	15.8405	15.8591	15.3855	15.662	15.522	15.499	15.5469	15.8842	15.5438	15.6211	15.9472	16.2649	16.0034	15.5757	15.8632	15.9139	15.8348	15.62		0.432897	0.482219	0.0870877	Q9H4Z3	PCIF1	Phosphorylated CTD-interacting factor 1
16.3433	16.8551	16.415	16.211	16.553	16.9398	16.5641	16.7429	16.3155	16.3648	16.8075	17.3298	16.6138	16.6719	16.596	16.659	17.0017	16.23	16.4057	16.4071	16.6367		0.514711	0.418224	0.0869673	P23434	GCSH	Glycine cleavage system H protein, mitochondrial
18.452	18.4945	18.4078	18.3214	18.2821	18.2239	18.3051	18.2698	18.2725	18.3038	17.933	18.0545	18.1827	18.0127	18.037	18.0364	17.9856	17.9797	17.9911	18.0616	17.9502		1.84124	0.0393435	0.0868876	Q96FV9	THOC1	THO complex subunit 1
16.5356	16.2636	16.3834	16.1198	16.21	15.9622	16.3853	15.9563	16.1333	16.4697	15.1059	15.6361	16.1034	16.1096	16.2642	15.5464	15.5999	15.8215	15.7669	16.3627	16.3486		0.340785	0.565251	0.0867805	Q01638	IL1RL1	Interleukin-1 receptor-like 1
14.1703	14.5145	15.0206	14.8161	13.7988	14.2879	14.7499	13.4065	14.1208	14.3422	13.7827	NaN	13.9698	13.9979	13.9395	13.0146	NaN	13.7435	13.89	NaN	12.6938		0.261837	0.645021	0.0867647	Q9H1C4	UNC93B1	Protein unc-93 homolog B1
16.4299	16.1784	16.8374	16.5522	16.8073	16.6519	16.6235	16.7816	16.6107	16.7264	16.9078	16.0059	16.4949	17.1766	17.1496	16.9327	16.754	16.6681	16.6489	16.9824	16.4614		0.384565	0.525306	0.0866247	Q13015	MLLT11	Protein AF1q
15.8576	15.6381	15.5109	15.614	15.5338	15.5494	15.6268	15.5386	15.6671	15.3953	16.0047	15.6976	15.771	16.0691	16.0139	16.1584	15.9117	15.8829	15.8369	15.99	16.0245		1.16163	0.132662	0.0865979	Q6VY07	PACS1	Phosphofurin acidic cluster sorting protein 1
16.3624	15.5498	16.632	16.7003	15.6359	15.9074	16.4625	14.6385	16.3236	16.1367	15.5015	16.6203	14.514	15.0585	14.8366	15.9528	15.4207	15.0389	14.775	14.9068	15.2342		0.210468	0.70501	0.0865907	P52849	NDST2	Bifunctional heparan sulfate N-deacetylase/N-sulfotransferase 2
17.7737	17.9165	17.7377	17.8343	17.7491	17.6285	17.6592	17.6186	17.5326	17.6363	17.6879	17.7923	17.9159	17.7514	17.7108	17.66	17.7592	17.6799	17.7463	17.7923	17.611		1.25306	0.112052	0.0863167	Q9UGP8	SEC63	Translocation protein SEC63 homolog
15.7999	15.62	15.5744	15.3275	15.6297	15.6578	15.4722	15.7263	15.8224	15.6747	15.4517	15.2385	15.6117	15.3719	15.377	15.4919	15.4516	15.0935	15.1304	15.204	15.4703		0.59943	0.360893	0.0862215	P40425	PBX2	Pre-B-cell leukemia transcription factor 2
18.3318	18.4378	18.4066	18.3017	18.4105	18.3756	18.4353	18.271	18.3666	18.2718	18.3091	18.2909	18.354	18.2029	18.2848	18.3009	18.129	18.068	18.1651	18.1205	18.2109		1.72393	0.0486351	0.0862211	P61106	RAB14	Ras-related protein Rab-14
18.0665	17.6105	17.9462	18.0433	18.2066	17.9795	18.0075	18.0876	18.1386	18.0073	18.1556	17.778	18.346	18.0921	18.2482	18.1588	17.9766	17.995	17.9241	18.0207	18.1165		0.661134	0.323761	0.0861332	P36871	PGM1	Phosphoglucomutase-1
16.5931	16.6251	16.7307	16.8014	16.7144	16.4196	16.453	16.5807	16.4807	16.5005	16.5845	16.8126	16.7144	16.6683	16.6491	16.7273	16.6582	16.6485	16.7277	16.7088	16.7982		0.993659	0.179947	0.0860912	Q8WVC0	LEO1	RNA polymerase-associated protein LEO1
15.7456	15.7105	15.7878	15.5737	15.9166	15.4868	15.6643	15.8834	15.7814	15.7412	16.2353	16.7797	16.2275	16.3477	16.6096	16.6292	16.3866	16.2224	16.2435	16.4691	16.233		0.799427	0.254033	0.0860152	O60524	NEMF	Nuclear export mediator factor NEMF
16.4723	16.2318	16.3915	16.234	16.3717	16.2069	16.3433	16.3115	16.4065	16.2689	15.8517	15.9241	16.3267	16.171	16.3192	16.3133	16.0535	16.0959	16.0764	15.8067	15.7136		0.878558	0.220247	0.085796	P28702	RXRB	Retinoic acid receptor RXR-beta
14.5632	14.7984	14.8168	15.3073	14.7424	14.4847	14.6581	14.2777	14.4287	14.6794	14.2758	13.5647	14.0549	14.2494	14.4393	14.39	14.4716	14.5874	14.3788	14.5024	14.259		0.329123	0.57638	0.0856494	Q5VT06	CEP350	Centrosome-associated protein 350
14.9477	14.8306	14.5601	14.6382	14.5882	14.6285	14.8536	14.8964	15.037	14.8474	14.5565	13.6627	13.7252	14.7	14.7043	14.7006	13.8918	14.0127	14.1659	14.3167	14.4448		0.298553	0.607156	0.085386	Q13315	ATM	Serine-protein kinase ATM
16.8944	16.7485	16.8085	16.5413	16.3272	16.7704	16.8602	16.6644	16.683	16.7572	16.9079	17.3509	16.667	17.0689	16.9253	16.985	16.3778	16.647	16.7419	16.3565	16.9777		0.481082	0.444015	0.0853102	O00194	RAB27B	Ras-related protein Rab-27B
16.8463	17.0445	16.8917	16.9055	16.9139	16.6313	16.6432	16.6508	16.5865	16.6238	16.3016	17.0144	16.3736	16.406	16.251	16.4713	16.5742	16.4787	16.4792	16.4925	16.2499		0.573352	0.377904	0.0852516	P49590	HARS2	Probable histidine--tRNA ligase, mitochondrial
21.4297	21.4166	21.2363	21.1916	21.2431	21.2067	21.1507	21.1725	21.1211	21.1136	21.2077	21.2363	21.3702	21.193	21.2699	21.2026	21.2705	21.094	21.1572	21.2326	21.2316		1.36276	0.0921673	0.0849136	Q15907	RAB11B	Ras-related protein Rab-11B
19.4082	19.4914	19.7754	19.8686	19.7533	19.3213	19.4311	19.4529	19.2949	19.1946	20.0842	19.406	20.149	20.1467	20.4132	20.2375	20.3643	20.3746	20.4028	20.449	20.2721		0.387989	0.522463	0.0848196	Q8WU39	MZB1	Marginal zone B- and B1-cell-specific protein
18.1637	18.0043	17.9313	17.9702	17.9538	17.9373	17.8671	17.9585	17.997	17.9593	18.1474	18.3486	18.442	18.2431	18.3738	18.2967	18.1153	18.0889	18.1941	18.1772	18.2043		1.48741	0.0738724	0.0847719	P62330	ARF6	ADP-ribosylation factor 6
18.4428	18.2624	18.3364	18.1761	18.3019	18.2306	18.2208	18.2926	18.1565	18.2491	18.4592	18.3567	18.4765	18.4809	18.4914	18.5119	18.422	18.347	18.5088	18.3584	18.3879		2.48021	0.0130761	0.0847128	Q92769	HDAC2	Histone deacetylase 2
[truncated: 4,068 more rows]

## Sheet: PDTALL19_Proteome
PDTALL19_AT_aN1_E	PDTALL19_AT_aN1_D	PDTALL19_AT_aN1_C	PDTALL19_AT_aN1_A	PDTALL19_AT_RTX_E	PDTALL19_AT_RTX_D	PDTALL19_AT_RTX_C	PDTALL19_AT_RTX_B	PDTALL19_AT_RTX_A	PDTALL19_aN1_4	PDTALL19_aN1_3	PDTALL19_aN1_2	PDTALL19_aN1_1	PDTALL19_aN1_0	PDTALL19_RTX_4	PDTALL19_RTX_3	PDTALL19_RTX_2	PDTALL19_RTX_1	PDTALL19_RTX_0	Student's T-test Significant PDTALL19_AT_aN1_PDTALL19_AT_RTX	Student's T-test Significant PDTALL19_aN1_PDTALL19_RTX	Student's T-test significant	-Log Student's T-test p-value PDTALL19_AT_aN1_PDTALL19_AT_RTX	Student's T-test q-value PDTALL19_AT_aN1_PDTALL19_AT_RTX	Student's T-test Difference PDTALL19_AT_aN1_PDTALL19_AT_RTX	Student's T-test Test statistic PDTALL19_AT_aN1_PDTALL19_AT_RTX	-Log Student's T-test p-value PDTALL19_aN1_PDTALL19_RTX	Student's T-test q-value PDTALL19_aN1_PDTALL19_RTX	Student's T-test Difference PDTALL19_aN1_PDTALL19_RTX	Student's T-test Test statistic PDTALL19_aN1_PDTALL19_RTX	PG.ProteinGroups	PG.Genes	PG.ProteinDescriptions
[truncated: 5,685 more rows]

[truncated: 1 more sheets: PDTALL19_Phosphoproteome]
