# Supplementary material for: Proteomics of resistance to Notch1 inhibition in acute lymphoblastic leukemia reveals targetable kinase signatures
Source: Nat Commun. 2021 May 4;12:2507. doi: 10.1038/s41467-021-22787-9 (PMC8097059; doi:10.1038/s41467-021-22787-9)
Supplement: Supplementary file 8 — Supplementary Dataset 6 [file 41467_2021_22787_MOESM8_ESM.xlsx]

## Sheet: Dataset1_T-ALL_Cell-Lines
Kinase.Gene	log2FC	mS	Enrichment	m	z.score	p.value
PAK2	0.245256	0.245256	250937	38	6.36891	9.51888e-11
GRK7	0.943411	0.943411	965264	2	5.62046	9.52249e-09
RPS6KB1	0.272431	0.272431	278742	23	5.50396	1.85678e-08
RPS6KA2	0.220735	0.220735	225848	32	5.26017	7.19605e-08
PRKCH	0.284768	0.284768	291364	18	5.08958	1.79426e-07
GRK1	0.632132	0.632132	646774	3	4.61237	1.99056e-06
CDC42BPB	0.404413	0.404413	413781	7	4.50743	3.28084e-06
PRKCQ	0.20326	0.20326	207968	26	4.36609	6.32447e-06
MAK	0.36025	0.36025	368595	7	4.01521	2.9696e-05
RAF1	0.100102	0.100102	102421	88	3.95584	3.81338e-05
PRKACA	0.133651	0.133651	136747	49	3.94116	4.0544e-05
CDC42BPA	0.265858	0.265858	272016	10	3.54163	0.000198829
RPS6KB2	0.240954	0.240954	246535	12	3.51624	0.00021885
ADRBK2	0.459042	0.459042	469675	3	3.34941	0.000404922
PRKCE	0.113153	0.113153	115775	42	3.08919	0.00100351
MAP2K2	0.20267	0.20267	207365	13	3.07833	0.00104081
AKT1	0.0693966	0.0693966	71004.1	100	2.9234	0.00173116
GRK5	0.309302	0.309302	316467	4	2.60596	0.00458086
PRKDC	0.0610858	0.0610858	62500.8	101	2.58613	0.00485301
DAPK1	0.191281	0.191281	195712	10	2.54815	0.00541475
CHEK1	0.102845	0.102845	105228	34	2.52625	0.00576434
DYRK3	0.589448	0.589448	603102	1	2.48314	0.00651153
ADRBK1	0.101	0.101	103339	33	2.44416	0.00725951
RPS6KA1	0.1497	0.1497	153168	15	2.44243	0.00729446
SGK1	0.189533	0.189533	193923	9	2.3953	0.00830345
PAK4	0.137373	0.137373	140555	17	2.38604	0.00851539
PAK1	0.0967548	0.0967548	98996	32	2.30568	0.0105642
PRKCD	0.101106	0.101106	103448	28	2.25377	0.0121054
CHEK2	0.198432	0.198432	203028	7	2.21164	0.0134959
BLVRA	0.510331	0.510331	522152	1	2.14985	0.0157837
RPS6KA5	0.351717	0.351717	359864	2	2.09538	0.0180685
TGFBR2	0.126496	0.126496	129427	15	2.06384	0.0195163
MAP2K1	0.0775348	0.0775348	79330.8	28	1.72833	0.0419647
CDK9	0.167464	0.167464	171343	6	1.72803	0.0419913
MARK1	0.143447	0.143447	146770	8	1.70919	0.0437078
SRPK1	0.266308	0.266308	272476	2	1.58655	0.0563076
CDK2	0.0219866	0.0219866	22495.9	290	1.57723	0.0573717
MTOR	0.0706102	0.0706102	72245.8	28	1.57397	0.0577472
ARAF	0.0759639	0.0759639	77723.5	24	1.5677	0.0584754
DAPK2	0.247363	0.247363	253093	2	1.47368	0.0702833
TRKA	0.313624	0.313624	320889	1	1.32119	0.0932196
PRKCA	0.0325058	0.0325058	33258.7	87	1.27721	0.100763
PRKACG	0.0928039	0.0928039	94953.6	10	1.23628	0.108177
LMTK2	0.292808	0.292808	299591	1	1.2335	0.108695
FRK	0.291845	0.291845	298605	1	1.22944	0.109454
INSR	0.194461	0.194461	198966	2	1.15852	0.123327
IRAK1	0.268485	0.268485	274704	1	1.13103	0.129021
NEK6	0.268485	0.268485	274704	1	1.13103	0.129021
CDK4	0.0406233	0.0406233	41564.3	43	1.12216	0.130897
CLK1	0.0321204	0.0321204	32864.4	63	1.07397	0.141417
ATM	0.0399695	0.0399695	40895.3	39	1.05149	0.146516
PAK3	0.101719	0.101719	104075	6	1.04961	0.146948
CAMK4	0.0766161	0.0766161	78390.9	10	1.02064	0.153713
PDK1	0.0372078	0.0372078	38069.7	42	1.01579	0.154865
AURKB	0.0292781	0.0292781	29956.3	67	1.00954	0.156359
RET	0.132832	0.132832	135908	3	0.969203	0.166222
BCKDK	0.131396	0.131396	134440	3	0.958728	0.168848
PRKCI	0.0468768	0.0468768	47962.6	23	0.947041	0.171809
CDK19	0.224017	0.224017	229206	1	0.943704	0.17266
MARK3	0.196866	0.196866	201426	1	0.829323	0.203461
PIM1	0.0614089	0.0614089	62831.4	10	0.818052	0.206664
LIMK1	0.132324	0.132324	135389	2	0.788327	0.215253
LIMK2	0.132324	0.132324	135389	2	0.788327	0.215253
GSK3B	0.0182436	0.0182436	18666.1	104	0.783717	0.216603
BUB1	0.123924	0.123924	126794	2	0.738281	0.230172
PAK5	0.0781346	0.0781346	79944.5	5	0.736002	0.230865
PAK6	0.0781346	0.0781346	79944.5	5	0.736002	0.230865
MAP3K8	0.0776982	0.0776982	79498	5	0.731892	0.232117
CSNK1A1	0.0242929	0.0242929	24855.7	50	0.723609	0.234653
CAMK2D	0.0416525	0.0416525	42617.3	17	0.723455	0.2347
PLK1	0.0163508	0.0163508	16729.5	110	0.722378	0.235031
STK11	0.083761	0.083761	85701.2	4	0.705705	0.240186
GSG2	0.111052	0.111052	113625	2	0.661599	0.254114
MAP4K3	0.145974	0.145974	149355	1	0.614933	0.2693
DYRK1A	0.0735256	0.0735256	75228.7	3	0.536475	0.295815
DYRK2	0.0531436	0.0531436	54374.6	5	0.500592	0.308329
CDK1	0.00538887	0.00538887	5513.69	410	0.459586	0.322907
PRKG2	0.0740883	0.0740883	75804.4	2	0.441382	0.329468
HIPK2	0.0119192	0.0119192	12195.2	77	0.440566	0.329763
DAPK3	0.101783	0.101783	104141	1	0.428774	0.334044
ILK	0.101783	0.101783	104141	1	0.428774	0.334044
MAP3K12	0.101783	0.101783	104141	1	0.428774	0.334044
MYLK	0.101783	0.101783	104141	1	0.428774	0.334044
PRKCZ	0.0264889	0.0264889	27102.5	14	0.417511	0.338152
CDK6	0.0227272	0.0227272	23253.6	19	0.417311	0.338225
PIM3	0.0862625	0.0862625	88260.7	1	0.36339	0.358157
PRKCG	0.0172291	0.0172291	17628.2	23	0.348063	0.363897
EIF2AK2	0.0159326	0.0159326	16301.7	26	0.342218	0.366093
ABL2	0.0789948	0.0789948	80824.7	1	0.332774	0.369652
BCR/ABL	0.0789948	0.0789948	80824.7	1	0.332774	0.369652
MET	0.0789948	0.0789948	80824.7	1	0.332774	0.369652
ICK	0.0353074	0.0353074	36125.3	5	0.332579	0.369726
WEE1	0.0453287	0.0453287	46378.7	3	0.330735	0.370422
ZAP70	0.0772461	0.0772461	79035.4	1	0.325407	0.372436
NLK	0.0255743	0.0255743	26166.7	9	0.323195	0.373274
ATR	0.0137668	0.0137668	14085.7	28	0.306858	0.379476
CSNK1G3	0.0692814	0.0692814	70886.2	1	0.291855	0.385199
TRPM7	0.0489037	0.0489037	50036.5	2	0.291343	0.385395
IKBKB	0.033037	0.033037	33802.3	4	0.278339	0.390376
ACVR1B	0.0635532	0.0635532	65025.3	1	0.267724	0.394456
MAP3K5	0.0360239	0.0360239	36858.4	3	0.262843	0.396336
GSK3A	0.00865095	0.00865095	8851.34	46	0.247144	0.402398
SIK2	0.0497212	0.0497212	50873	1	0.209454	0.417047
CAMK2B	0.0126687	0.0126687	12962.1	13	0.192409	0.423711
MAP2K3	0.0155828	0.0155828	15943.7	8	0.18566	0.426356
PRKAA2	0.00661393	0.00661393	6767.13	41	0.178379	0.429213
BRAF	0.0176319	0.0176319	18040.3	5	0.166079	0.434047
MELK	0.0226501	0.0226501	23174.8	3	0.16526	0.43437
CDK5	0.00387851	0.00387851	3968.35	44	0.108352	0.456858
PLK2	0.0109979	0.0109979	11252.7	4	0.0926528	0.46309
PDHK3	0.021394	0.021394	21889.6	1	0.0901216	0.464095
PDHK4	0.021394	0.021394	21889.6	1	0.0901216	0.464095
PDK3	0.021394	0.021394	21889.6	1	0.0901216	0.464095
PDK4	0.021394	0.021394	21889.6	1	0.0901216	0.464095
MAP3K6	0.00957231	0.00957231	9794.04	2	0.0570222	0.477264
BRSK1	0.013097	0.013097	13400.3	1	0.0551689	0.478002
BRSK2	0.013097	0.013097	13400.3	1	0.0551689	0.478002
CAMKK1	0.013097	0.013097	13400.3	1	0.0551689	0.478002
CAMKK2	0.013097	0.013097	13400.3	1	0.0551689	0.478002
MAP3K11	0.013097	0.013097	13400.3	1	0.0551689	0.478002
MOS	0.0124442	0.0124442	12732.4	1	0.052419	0.479097
HIPK1	0.0115183	0.0115183	11785.1	1	0.0485185	0.480652
MST1	0.00624476	0.00624476	6389.41	1	0.0263029	0.489508
PDPK1	0.00238547	0.00238547	2440.72	4	0.0200901	0.491986
RPS6KA3	0.00046297	0.00046297	473.694	19	0.00848336	0.496616
PIM2	-0.00040345	-0.00040345	-412.795	3	-0.00295092	0.498823
MAP3K1	-0.00173403	-0.00173403	-1774.19	1	-0.00730897	0.497084
AURKC	-0.0013273	-0.0013273	-1358.05	6	-0.0137064	0.494532
ULK1	-0.00491132	-0.00491132	-5025.08	1	-0.0206938	0.491745
SGK3	-0.00659272	-0.00659272	-6745.44	3	-0.0481112	0.480814
PKMYT1	-0.00864834	-0.00864834	-8848.66	2	-0.0515291	0.479452
STK38L	-0.0141422	-0.0141422	-14469.8	1	-0.0595805	0.476245
MAP2K7	-0.00569163	-0.00569163	-5823.47	7	-0.0634478	0.474705
CDK7	-0.00342533	-0.00342533	-3504.67	26	-0.0735984	0.470665
AKT3	-0.00502392	-0.00502392	-5140.29	15	-0.081984	0.46733
MAP3K10	-0.0222034	-0.0222034	-22717.7	1	-0.0935395	0.462737
CSNK1E	-0.00693858	-0.00693858	-7099.31	11	-0.0969582	0.46138
FGFR1	-0.026518	-0.026518	-27132.2	1	-0.111715	0.455525
NEK1	-0.0188233	-0.0188233	-19259.3	2	-0.112147	0.455353
TAF1	-0.0170781	-0.0170781	-17473.7	3	-0.124618	0.450413
CLK4	-0.0333661	-0.0333661	-34139	1	-0.140564	0.444107
PRKACB	-0.0127329	-0.0127329	-13027.9	10	-0.169636	0.432648
EEF2K	-0.0402856	-0.0402856	-41218.8	1	-0.169714	0.432618
CSNK1G2	-0.0194282	-0.0194282	-19878.2	5	-0.183019	0.427392
MAP4K6	-0.0251417	-0.0251417	-25724.1	3	-0.183454	0.427221
SLK	-0.0444506	-0.0444506	-45480.3	1	-0.187259	0.425729
FLT3	-0.0609804	-0.0609804	-62392.9	1	-0.256894	0.39863
TESK1	-0.0618288	-0.0618288	-63261	1	-0.260468	0.397252
MARK4	-0.0645205	-0.0645205	-66015.1	1	-0.271807	0.392885
MAPK11	-0.0111089	-0.0111089	-11366.3	37	-0.284687	0.387942
STK38	-0.0707668	-0.0707668	-72406.1	1	-0.298121	0.382806
STK25	-0.0756227	-0.0756227	-77374.4	1	-0.318577	0.375024
MAP2K5	-0.0551381	-0.0551381	-56415.3	2	-0.328497	0.371268
SRC	-0.0403356	-0.0403356	-41270	4	-0.339849	0.366985
PRKCB	-0.0379123	-0.0379123	-38790.5	5	-0.357135	0.360495
PKD2	-0.0455156	-0.0455156	-46569.9	4	-0.383491	0.350678
PLK4	-0.0214573	-0.0214573	-21954.4	18	-0.38352	0.350667
ERBB2	-0.095322	-0.095322	-97530	1	-0.401563	0.344003
TLK1	-0.0556695	-0.0556695	-56959	3	-0.406201	0.342297
MAP2K6	-0.0291775	-0.0291775	-29853.4	12	-0.425804	0.335125
UHMK1	-0.0452457	-0.0452457	-46293.8	5	-0.426215	0.334976
CDK16	-0.075662	-0.075662	-77414.6	2	-0.45077	0.326078
TRPM6	-0.0627701	-0.0627701	-64224.1	3	-0.458012	0.323472
MAPKAPK5	-0.0501079	-0.0501079	-51268.5	5	-0.472015	0.318458
AKT2	-0.024112	-0.024112	-24670.5	25	-0.507899	0.305762
MAP2K4	-0.0342783	-0.0342783	-35072.3	13	-0.520666	0.3013
CAMK1G	-0.126088	-0.126088	-129009	1	-0.53117	0.29765
PNCK	-0.126088	-0.126088	-129009	1	-0.53117	0.29765
MAPK1	-0.0113067	-0.0113067	-11568.7	127	-0.536826	0.295694
CAMK1	-0.0780714	-0.0780714	-79879.8	3	-0.569658	0.284455
PRKG1	-0.0561527	-0.0561527	-57453.4	6	-0.579442	0.281146
MKNK1	-0.138166	-0.138166	-141367	1	-0.582051	0.280266
MKNK2	-0.138166	-0.138166	-141367	1	-0.582051	0.280266
STK4	-0.138514	-0.138514	-141722	1	-0.583515	0.279773
CDC7	-0.0561927	-0.0561927	-57494.3	7	-0.626315	0.265554
PRKD2	-0.157187	-0.157187	-160828	1	-0.662181	0.253928
PKN1	-0.164725	-0.164725	-168541	1	-0.693936	0.243861
NEK2	-0.0306626	-0.0306626	-31372.8	30	-0.707521	0.239621
KIT	-0.122619	-0.122619	-125459	2	-0.73052	0.232536
SMG1	-0.123248	-0.123248	-126103	2	-0.734268	0.231393
TLK2	-0.0790935	-0.0790935	-80925.6	5	-0.745053	0.22812
JAK2	-0.103012	-0.103012	-105398	3	-0.751639	0.226134
TEC	-0.184257	-0.184257	-188525	1	-0.776217	0.21881
MAPKAPK2	-0.0572804	-0.0572804	-58607.2	12	-0.835912	0.201602
EIF2AK1	-0.200715	-0.200715	-205365	1	-0.84555	0.198902
EIF2AK3	-0.200715	-0.200715	-205365	1	-0.84555	0.198902
TTK	-0.0269109	-0.0269109	-27534.2	56	-0.848386	0.198111
NUAK1	-0.102836	-0.102836	-105218	4	-0.866433	0.193126
ITK	-0.083973	-0.083973	-85918.2	6	-0.866516	0.193104
MAPK7	-0.037985	-0.037985	-38864.9	32	-0.905221	0.182674
WNK1	-0.227684	-0.227684	-232958	1	-0.959159	0.168739
CAMK2A	-0.0573286	-0.0573286	-58656.5	16	-0.966039	0.167012
CAMK2G	-0.0955359	-0.0955359	-97748.9	6	-0.985832	0.162108
PRKAA1	-0.0440193	-0.0440193	-45038.9	29	-0.998637	0.158985
MAP3K7	-0.123663	-0.123663	-126528	4	-1.04191	0.148727
EGFR	-0.124634	-0.124634	-127521	4	-1.05009	0.146838
ABL1	-0.153451	-0.153451	-157005	3	-1.11967	0.131428
FGR	-0.191531	-0.191531	-195967	2	-1.14107	0.126921
LYN	-0.191531	-0.191531	-195967	2	-1.14107	0.126921
STK10	-0.199535	-0.199535	-204157	2	-1.18875	0.117268
CHUK	-0.0502521	-0.0502521	-51416.1	32	-1.19755	0.115546
CSNK2B	-0.287234	-0.287234	-293888	1	-1.21002	0.113135
MAP4K4	-0.291097	-0.291097	-297840	1	-1.22629	0.110044
CDK3	-0.112306	-0.112306	-114908	7	-1.25174	0.105333
ROCK1	-0.105523	-0.105523	-107968	8	-1.25734	0.104315
ACVR2B	-0.181637	-0.181637	-185844	3	-1.32533	0.092531
LCK	-0.0971117	-0.0971117	-99361.1	11	-1.35684	0.0874162
PRKD1	-0.097808	-0.097808	-100074	11	-1.36657	0.0858805
MAPK3	-0.0290735	-0.0290735	-29747	127	-1.38029	0.0837485
GRK6	-0.152832	-0.152832	-156372	5	-1.43965	0.0749827
WNK2	-0.358816	-0.358816	-367128	1	-1.51157	0.0653212
FYN	-0.209374	-0.209374	-214224	3	-1.52771	0.0632919
MAPK8	-0.0489082	-0.0489082	-50041	56	-1.54184	0.0615559
CDK14	-0.378758	-0.378758	-387531	1	-1.59558	0.0552913
MAPK9	-0.0726446	-0.0726446	-74327.3	29	-1.64803	0.0496736
CSNK1D	-0.0537885	-0.0537885	-55034.4	55	-1.68049	0.0464315
CSK	-0.400511	-0.400511	-409788	1	-1.68722	0.0457806
CSNK1G1	-0.127921	-0.127921	-130884	10	-1.70412	0.0441789
MAPK13	-0.0783206	-0.0783206	-80134.8	28	-1.74589	0.040415
MAPK14	-0.0851461	-0.0851461	-87118.5	26	-1.829	0.0337001
MARK2	-0.147381	-0.147381	-150795	9	-1.86261	0.0312589
STK3	-0.268195	-0.268195	-274408	3	-1.9569	0.0251793
CSNK2A2	-0.0729083	-0.0729083	-74597.1	46	-2.08314	0.0186194
VRK3	-0.501362	-0.501362	-512976	1	-2.11207	0.0173401
GRK4	-0.509697	-0.509697	-521504	1	-2.14719	0.0158893
ERBB4	-0.361722	-0.361722	-370101	2	-2.155	0.015581
ACTR2	-0.258032	-0.258032	-264009	4	-2.17401	0.0148523
MAPK6	-0.392385	-0.392385	-401474	2	-2.33768	0.00970194
MAPK12	-0.108983	-0.108983	-111507	26	-2.34102	0.00961563
MAPKAPK3	-0.249852	-0.249852	-255639	5	-2.35356	0.00929725
CLK2	-0.168021	-0.168021	-171913	12	-2.45196	0.00710401
TNK2	-0.594692	-0.594692	-608468	1	-2.50524	0.00611842
TYK2	-0.308188	-0.308188	-315327	4	-2.59659	0.00470775
PKD1	-0.171469	-0.171469	-175440	15	-2.79762	0.00257402
PDK2	-0.333871	-0.333871	-341604	4	-2.81297	0.00245428
HCK	-0.697959	-0.697959	-714126	1	-2.94026	0.00163966
JAK3	-0.697959	-0.697959	-714126	1	-2.94026	0.00163966
SYK	-0.697959	-0.697959	-714126	1	-2.94026	0.00163966
VRK2	-0.409244	-0.409244	-418723	3	-2.98607	0.00141294
AURKA	-0.0519089	-0.0519089	-53111.3	196	-3.0615	0.00110116
DMPK	-0.190402	-0.190402	-194813	15	-3.10653	0.00094647
PLK3	-0.351041	-0.351041	-359173	5	-3.30674	0.000471935
ROCK2	-0.251805	-0.251805	-257638	10	-3.35446	0.000397601
MAPK15	-0.868405	-0.868405	-888520	1	-3.6583	0.000126949
PBK	-0.868405	-0.868405	-888520	1	-3.6583	0.000126949
CSNK2A1	-0.0543614	-0.0543614	-55620.6	257	-3.67131	0.000120655
MOK	-0.623394	-0.623394	-637834	2	-3.71394	0.00010203
MAPK10	-0.271722	-0.271722	-278017	15	-4.43332	4.63967e-06
VRK1	-0.475633	-0.475633	-486651	5	-4.48038	3.72559e-06

## Sheet: Dataset2_DND-41_Pers-Par
Kinase.Gene	log2FC	mS	Enrichment	m	z.score	p.value
AKT1	0.14504	0.14504	153079	71	5.76323	4.12584e-09
AKT2	0.268718	0.268718	283613	15	4.90785	4.60411e-07
AKT3	0.295304	0.295304	311673	9	4.17771	1.47226e-05
PRKAA2	0.152751	0.152751	161218	28	3.81164	6.90226e-05
MKNK2	0.787454	0.787454	831103	1	3.71341	0.000102243
CHUK	0.130996	0.130996	138257	28	3.26878	0.00054006
MAPK1	0.0663741	0.0663741	70053.2	100	3.13005	0.000873878
CDK16	0.447225	0.447225	472014	2	2.98256	0.00142927
MAPK15	0.581444	0.581444	613674	1	2.74192	0.00305402
PBK	0.581444	0.581444	613674	1	2.74192	0.00305402
PDHK3	0.581084	0.581084	613294	1	2.74023	0.00306984
PDHK4	0.581084	0.581084	613294	1	2.74023	0.00306984
PDPK1	0.581084	0.581084	613294	1	2.74023	0.00306984
PRKD1	0.190078	0.190078	200614	9	2.68906	0.00358263
GSK3B	0.0586177	0.0586177	61866.9	93	2.66578	0.00384052
CDK3	0.229269	0.229269	241977	6	2.64831	0.00404477
UHMK1	0.245059	0.245059	258642	5	2.58407	0.00488214
TESK1	0.530321	0.530321	559717	1	2.50084	0.00619491
MKNK1	0.371853	0.371853	392465	2	2.4799	0.00657098
MOK	0.354426	0.354426	374072	2	2.36368	0.00904727
MAPK10	0.159732	0.159732	168586	9	2.25976	0.011918
MAPK3	0.0465364	0.0465364	49115.9	101	2.20551	0.0137091
PRKD2	0.326187	0.326187	344268	2	2.17536	0.0148017
CDC42BPB	0.204987	0.204987	216350	5	2.16153	0.0153274
LMTK2	0.318769	0.318769	336439	2	2.12588	0.0167564
SRPK1	0.4419	0.4419	466395	1	2.08388	0.0185857
CDC42BPA	0.160005	0.160005	168875	7	1.99633	0.0229488
MAPKAPK2	0.154083	0.154083	162624	7	1.92245	0.0272748
LIMK1	0.282966	0.282966	298651	2	1.88711	0.0295725
LIMK2	0.282966	0.282966	298651	2	1.88711	0.0295725
RPS6KA2	0.0937402	0.0937402	98936.3	18	1.87548	0.030363
MET	0.173635	0.173635	183259	5	1.83092	0.0335559
MAP2K4	0.108923	0.108923	114960	12	1.77934	0.0375918
MAK	0.167228	0.167228	176497	5	1.76337	0.0389192
PAK1	0.07845	0.07845	82798.5	22	1.73523	0.0413502
MAPK8	0.0531494	0.0531494	56095.4	45	1.68135	0.0463472
PRKCE	0.0680036	0.0680036	71773.1	27	1.66635	0.0478217
CAMK2A	0.0974245	0.0974245	102825	13	1.6565	0.0488104
DYRK3	0.344908	0.344908	364026	1	1.62649	0.0519228
ERBB3	0.197021	0.197021	207942	3	1.60924	0.0537817
FLT1	0.197021	0.197021	207942	3	1.60924	0.0537817
MAP2K3	0.138011	0.138011	145661	6	1.59419	0.055447
PAK2	0.0569636	0.0569636	60121.1	35	1.58923	0.0560048
SGK1	0.139356	0.139356	147080	5	1.46947	0.0708529
EGFR	0.139064	0.139064	146772	5	1.46639	0.0712714
KIT	0.15468	0.15468	163254	4	1.45886	0.0723012
PRKCQ	0.0733091	0.0733091	77372.6	17	1.42539	0.0770218
EPHA2	0.212611	0.212611	224397	2	1.41792	0.0781077
TRKA	0.212611	0.212611	224397	2	1.41792	0.0781077
CHEK2	0.12948	0.12948	136657	5	1.36533	0.0860753
PDK1	0.0519863	0.0519863	54867.9	31	1.36497	0.0861305
PIM3	0.195229	0.195229	206050	2	1.30199	0.0964599
PRKCD	0.0764769	0.0764769	80716	13	1.30033	0.0967436
RPS6KA3	0.0664846	0.0664846	70169.9	16	1.25411	0.104902
PRKACB	0.116541	0.116541	123001	5	1.22889	0.109556
PRKACG	0.116541	0.116541	123001	5	1.22889	0.109556
INSR	0.115544	0.115544	121949	5	1.21838	0.111539
CAMK4	0.0967296	0.0967296	102091	7	1.20687	0.113742
PIM1	0.0852463	0.0852463	89971.6	9	1.206	0.113908
ERBB2	0.126418	0.126418	133425	4	1.19231	0.11657
TRKB	0.245542	0.245542	259153	1	1.15791	0.12345
PDGFRA	0.17276	0.17276	182336	2	1.15215	0.124631
CLK2	0.0653721	0.0653721	68995.7	13	1.11152	0.133172
RPS6KA1	0.0592799	0.0592799	62565.8	15	1.0827	0.139471
PIM2	0.132437	0.132437	139778	3	1.08173	0.139686
PKD1	0.0628239	0.0628239	66306.2	13	1.06819	0.142717
PRKCZ	0.0996032	0.0996032	105124	5	1.05029	0.146792
MAPK9	0.0490733	0.0490733	51793.4	20	1.03494	0.150348
CSNK1G1	0.0659828	0.0659828	69640.3	11	1.032	0.151036
NEK2	0.038999	0.038999	41160.7	29	0.990398	0.16099
AURKB	0.0267467	0.0267467	28229.3	60	0.977032	0.164277
GSK3A	0.0328292	0.0328292	34648.9	38	0.954359	0.169951
ROCK1	0.079684	0.079684	84100.9	6	0.920447	0.17867
ALK	0.193082	0.193082	203785	1	0.910522	0.181274
RAF1	0.0235489	0.0235489	24854.3	67	0.90902	0.18167
MAPK12	0.0399226	0.0399226	42135.5	20	0.841959	0.199905
TGFBR2	0.0594688	0.0594688	62765.2	9	0.841326	0.200083
VRK1	0.102069	0.102069	107727	3	0.833691	0.202228
PRKAA1	0.0373224	0.0373224	39391.2	20	0.787124	0.215605
JAK3	0.163114	0.163114	172156	1	0.769204	0.220886
CAMK2B	0.0482489	0.0482489	50923.4	11	0.75464	0.225233
PAK3	0.056462	0.056462	59591.7	7	0.704465	0.240572
FLT3	0.10367	0.10367	109417	2	0.691385	0.244662
RPS6KB1	0.0297223	0.0297223	31369.8	24	0.686671	0.246145
PAK4	0.0432416	0.0432416	45638.5	11	0.676324	0.249418
HIPK2	0.0166194	0.0166194	17540.7	74	0.674224	0.250085
MAP2K1	0.0306585	0.0306585	32357.9	21	0.662553	0.253808
BRAF	0.0985379	0.0985379	104000	2	0.657157	0.25554
PDK2	0.0797276	0.0797276	84146.9	3	0.65121	0.257455
ADRBK2	0.137441	0.137441	145060	1	0.648137	0.258448
GRK4	0.137441	0.137441	145060	1	0.648137	0.258448
MARK4	0.136994	0.136994	144588	1	0.646029	0.25913
PRKCH	0.0459532	0.0459532	48500.5	8	0.612939	0.269958
CDK5	0.0191806	0.0191806	20243.8	42	0.586214	0.278866
MAP4K6	0.124265	0.124265	131154	1	0.586004	0.278936
PLK3	0.0535669	0.0535669	56536.2	5	0.564854	0.286086
MAP3K10	0.118087	0.118087	124633	1	0.556868	0.288809
AAK1	0.116911	0.116911	123392	1	0.551325	0.290706
SRC	0.0405511	0.0405511	42798.9	8	0.540885	0.294293
MAPK7	0.0212076	0.0212076	22383.1	26	0.50997	0.305036
BTK	0.0603318	0.0603318	63676	3	0.492789	0.311081
MAP4K4	0.0991941	0.0991941	104692	1	0.467775	0.319973
MAPK13	0.0198625	0.0198625	20963.5	24	0.458889	0.323157
BUB1	0.0665332	0.0665332	70221.2	2	0.443717	0.328623
MAP2K7	0.0329247	0.0329247	34749.7	6	0.380327	0.351851
PRKCB	0.0521622	0.0521622	55053.6	2	0.347877	0.363966
MAP2K5	0.0691123	0.0691123	72943.2	1	0.325918	0.372243
PAK5	0.0301052	0.0301052	31774	5	0.317459	0.375448
PAK6	0.0301052	0.0301052	31774	5	0.317459	0.375448
IRAK1	0.0640949	0.0640949	67647.8	1	0.302258	0.381228
NEK6	0.0640949	0.0640949	67647.8	1	0.302258	0.381228
NEK4	0.0620007	0.0620007	65437.4	1	0.292382	0.384997
ATM	0.00954002	0.00954002	10068.8	41	0.288092	0.386638
MAP2K6	0.0175193	0.0175193	18490.4	10	0.261269	0.396943
CDC7	0.018992	0.018992	20044.7	8	0.253329	0.400007
BCKDK	0.0369635	0.0369635	39012.4	2	0.246516	0.402641
MAPKAPK3	0.0368333	0.0368333	38874.9	2	0.245648	0.402977
EEF2K	0.0467477	0.0467477	49338.9	1	0.220453	0.412759
SGK3	0.0415105	0.0415105	43811.5	1	0.195756	0.422401
WNK2	0.0394257	0.0394257	41611.1	1	0.185924	0.426252
STK38L	0.0357691	0.0357691	37751.8	1	0.168681	0.433024
MARK3	0.0322667	0.0322667	34055.2	1	0.152165	0.439529
TRPM6	0.0127016	0.0127016	13405.7	5	0.133944	0.446723
SLK	0.0259815	0.0259815	27421.6	1	0.122525	0.451241
STK38	0.0241665	0.0241665	25506.1	1	0.113967	0.454632
CAMK1	0.0134718	0.0134718	14218.6	3	0.110043	0.456187
MAP2K2	0.00589833	0.00589833	6225.27	14	0.10409	0.458549
ZAP70	0.0203813	0.0203813	21511	1	0.0961166	0.461714
GSG2	0.0191472	0.0191472	20208.5	1	0.0902971	0.464026
AURKC	0.00595554	0.00595554	6285.66	7	0.0743166	0.470379
STK10	0.00946261	0.00946261	9987.13	2	0.0631126	0.474838
FGR	0.00905692	0.00905692	9558.95	2	0.0604071	0.475916
ROCK2	0.00400553	0.00400553	4227.56	7	0.0499872	0.480066
NEK1	0.00413011	0.00413011	4359.04	4	0.0389617	0.48446
MAPK11	0.00156676	0.00156676	1653.6	26	0.0376962	0.484965
MAPK14	0.000766702	0.000766702	809.201	27	0.0188101	0.492496
SMG1	0.000491054	0.000491054	518.273	3	0.00401859	0.498397
BCR	0.000563875	0.000563875	595.131	2	0.00376681	0.498497
WEE1	-0.000157159	-0.000157159	-165.87	3	-0.00127591	0.499491
ACVR2B	-0.000922838	-0.000922838	-973.991	1	-0.00434737	0.498266
MAPK6	-0.000922838	-0.000922838	-973.991	1	-0.00434737	0.498266
JAK2	-0.00667051	-0.00667051	-7040.26	2	-0.0444795	0.482261
RET	-0.00667051	-0.00667051	-7040.26	2	-0.0444795	0.482261
DAPK2	-0.0106452	-0.0106452	-11235.3	1	-0.0501952	0.479983
GRK5	-0.00827626	-0.00827626	-8735.02	2	-0.0551882	0.477994
MAP3K7	-0.00780933	-0.00780933	-8242.2	3	-0.0637776	0.474574
ULK1	-0.0201513	-0.0201513	-21268.3	1	-0.0950232	0.462148
PRKACA	-0.00456025	-0.00456025	-4813.03	23	-0.103112	0.458937
TRPM7	-0.0124443	-0.0124443	-13134	5	-0.13121	0.447804
ABL1	-0.0220671	-0.0220671	-23290.3	2	-0.14716	0.441503
MAP3K1	-0.0341613	-0.0341613	-36054.9	1	-0.16109	0.436011
ATR	-0.00654685	-0.00654685	-6909.75	31	-0.171869	0.43177
GRK6	-0.0193725	-0.0193725	-20446.3	4	-0.182701	0.427516
ACVR1B	-0.0430325	-0.0430325	-45417.8	1	-0.202924	0.419597
PDGFRB	-0.0322734	-0.0322734	-34062.3	2	-0.215225	0.414796
NEK11	-0.0456923	-0.0456923	-48225.1	1	-0.215467	0.414702
ARAF	-0.0123272	-0.0123272	-13010.5	14	-0.217491	0.413913
CLK3	-0.0339287	-0.0339287	-35809.4	2	-0.226265	0.410498
TAF1	-0.0540539	-0.0540539	-57050.1	1	-0.254898	0.399401
CSNK1E	-0.0129296	-0.0129296	-13646.3	19	-0.265751	0.395215
CLK1	-0.00785522	-0.00785522	-8290.64	58	-0.282076	0.388942
MELK	-0.0348632	-0.0348632	-36795.6	3	-0.284749	0.387918
SRRM1	-0.0643782	-0.0643782	-67946.8	1	-0.303585	0.380722
YES1	-0.0643782	-0.0643782	-67946.8	1	-0.303585	0.380722
MARK2	-0.0277398	-0.0277398	-29277.5	6	-0.320414	0.374327
NUAK2	-0.0805094	-0.0805094	-84972.1	1	-0.379654	0.352101
DMPK	-0.0279282	-0.0279282	-29476.3	9	-0.39509	0.346388
STK3	-0.0507178	-0.0507178	-53529.1	3	-0.414247	0.339346
CSNK1G3	-0.039697	-0.039697	-41897.5	5	-0.418581	0.337761
DYRK2	-0.0422976	-0.0422976	-44642.2	6	-0.488572	0.312572
TP53RK	-0.109547	-0.109547	-115619	1	-0.516585	0.302723
ACTR2	-0.0561554	-0.0561554	-59268.1	4	-0.529616	0.298189
PKMYT1	-0.0820319	-0.0820319	-86579	2	-0.547066	0.292167
HIPK1	-0.116812	-0.116812	-123287	1	-0.550847	0.290869
NUAK1	-0.058411	-0.058411	-61648.7	4	-0.550889	0.290855
CAMK1G	-0.126789	-0.126789	-133817	1	-0.597894	0.274955
PNCK	-0.126789	-0.126789	-133817	1	-0.597894	0.274955
CAMK2G	-0.0586554	-0.0586554	-61906.7	6	-0.677522	0.249037
CSNK1D	-0.0209494	-0.0209494	-22110.7	53	-0.71918	0.236015
MAPKAPK5	-0.0890829	-0.0890829	-94020.8	3	-0.727608	0.233427
CDK6	-0.0396351	-0.0396351	-41832.1	16	-0.747613	0.227347
CDK4	-0.0247571	-0.0247571	-26129.4	42	-0.756581	0.224651
PRKCG	-0.0429113	-0.0429113	-45289.9	14	-0.757134	0.224485
BLVRA	-0.169959	-0.169959	-179380	1	-0.801473	0.211429
STK25	-0.17554	-0.17554	-185270	1	-0.827789	0.203895
ADRBK1	-0.0371035	-0.0371035	-39160.2	23	-0.839102	0.200706
CDK7	-0.036942	-0.036942	-38989.7	24	-0.853417	0.196714
MTOR	-0.040864	-0.040864	-43129.1	21	-0.883054	0.188604
VRK2	-0.137619	-0.137619	-145247	2	-0.917774	0.179368
NLK	-0.0522497	-0.0522497	-55146	14	-0.921907	0.178288
TYK2	-0.0889409	-0.0889409	-93871	5	-0.937841	0.174163
PKM	-0.201599	-0.201599	-212774	1	-0.95068	0.170883
PRKDC	-0.0222597	-0.0222597	-23493.5	85	-0.967736	0.166588
TTK	-0.0259499	-0.0259499	-27388.4	63	-0.971265	0.165708
CSNK1G2	-0.0646608	-0.0646608	-68245	11	-1.0113	0.155938
VRK3	-0.215307	-0.215307	-227241	1	-1.01532	0.154977
FRK	-0.227543	-0.227543	-240156	1	-1.07302	0.14163
CHEK1	-0.0416894	-0.0416894	-44000.3	33	-1.12933	0.12938
STK11	-0.12006	-0.12006	-126715	4	-1.13233	0.128748
BLK	-0.244227	-0.244227	-257765	1	-1.1517	0.124722
PRKCI	-0.067163	-0.067163	-70885.8	14	-1.18504	0.118
MAP4K3	-0.260002	-0.260002	-274414	1	-1.22609	0.110083
ICK	-0.132244	-0.132244	-139574	4	-1.24724	0.106155
DYRK1A	-0.157464	-0.157464	-166192	3	-1.28613	0.0991986
GTF2F1	-0.197528	-0.197528	-208477	2	-1.31731	0.0938674
TLK1	-0.129381	-0.129381	-136553	5	-1.36427	0.0862418
AURKA	-0.0201154	-0.0201154	-21230.4	216	-1.39406	0.0816498
PRKG1	-0.149779	-0.149779	-158082	4	-1.41262	0.0788832
MST1	-0.307038	-0.307038	-324057	1	-1.4479	0.0738228
DAPK1	-0.103917	-0.103917	-109677	9	-1.47012	0.0707652
MAP3K8	-0.221934	-0.221934	-234236	2	-1.48007	0.0694267
CSNK2B	-0.317905	-0.317905	-335527	1	-1.49914	0.066918
ITK	-0.134459	-0.134459	-141913	6	-1.55314	0.0601948
PLK2	-0.181021	-0.181021	-191055	4	-1.70728	0.0438854
CDK14	-0.37463	-0.37463	-395396	1	-1.76664	0.038644
CAMK2D	-0.0971306	-0.0971306	-102515	15	-1.77396	0.0380347
RPS6KB2	-0.131319	-0.131319	-138598	9	-1.85778	0.0316003
PKD2	-0.20025	-0.20025	-211350	4	-1.88863	0.0294705
TLK2	-0.166091	-0.166091	-175297	6	-1.91852	0.0275228
LCK	-0.111342	-0.111342	-117514	17	-2.16485	0.0151995
MARK1	-0.145635	-0.145635	-153708	10	-2.17176	0.0149371
CDK9	-0.175525	-0.175525	-185254	7	-2.18994	0.0142644
FYN	-0.189663	-0.189663	-200176	6	-2.19081	0.0142329
PLK1	-0.0424684	-0.0424684	-44822.4	120	-2.19378	0.0141256
LYN	-0.277821	-0.277821	-293220	3	-2.26919	0.0116285
CSK	-0.49566	-0.49566	-523135	1	-2.33738	0.00970964
CSNK1A1	-0.0783574	-0.0783574	-82700.8	44	-2.45103	0.00712244
CDK1	-0.0296205	-0.0296205	-31262.4	394	-2.77252	0.00278123
PRKCA	-0.0757923	-0.0757923	-79993.5	65	-2.88153	0.00197875
CDK2	-0.0377218	-0.0377218	-39812.8	267	-2.9066	0.00182693
EIF2AK2	-0.131233	-0.131233	-138508	25	-3.09427	0.000986505
PLK4	-0.149469	-0.149469	-157754	20	-3.15217	0.000810322
IKBKB	-0.319465	-0.319465	-337173	5	-3.36863	0.00037771
CSNK2A2	-0.181194	-0.181194	-191238	38	-5.26721	6.92552e-08
CSNK2A1	-0.0921989	-0.0921989	-97309.6	243	-6.77753	6.1124e-12

## Sheet: Dataset2_DND-41_Pers-GSI
Kinase.Gene	log2FC	mS	Enrichment	m	z.score	p.value
AKT1	0.115612	0.115612	195683	71	5.93616	1.45888e-09
AKT2	0.212749	0.212749	360095	15	5.02097	2.57051e-07
MAPK10	0.274233	0.274233	464162	9	5.01321	2.67652e-07
AKT3	0.254062	0.254062	430020	9	4.64446	1.70481e-06
PRKAA2	0.138436	0.138436	234314	28	4.46377	4.02648e-06
MAPK15	0.702836	0.702836	1.18961e+06	1	4.28282	9.22697e-06
PBK	0.702836	0.702836	1.18961e+06	1	4.28282	9.22697e-06
RPS6KA2	0.144799	0.144799	245085	18	3.7435	9.07381e-05
PAK2	0.100755	0.100755	170536	35	3.63223	0.000140492
KIT	0.296168	0.296168	501289	4	3.60947	0.000153413
MET	0.250976	0.250976	424797	5	3.41973	0.000313417
MAPK8	0.0832221	0.0832221	140860	45	3.40188	0.000334626
MAP2K4	0.155743	0.155743	263608	12	3.28757	0.000505289
MOK	0.374547	0.374547	633953	2	3.22773	0.00062388
ERBB3	0.300164	0.300164	508052	3	3.16807	0.000767285
FLT1	0.300164	0.300164	508052	3	3.16807	0.000767285
CDK3	0.212199	0.212199	359165	6	3.16734	0.000769207
RPS6KB1	0.103227	0.103227	174720	24	3.08158	0.00102954
PDK1	0.0886538	0.0886538	150054	31	3.00782	0.00131566
CDK16	0.333255	0.333255	564062	2	2.87188	0.00204016
MAPKAPK2	0.177605	0.177605	300611	7	2.86338	0.00209574
EGFR	0.208888	0.208888	353560	5	2.84625	0.00221189
DYRK3	0.458751	0.458751	776474	1	2.79545	0.00259135
MAPK1	0.0449492	0.0449492	76080.3	100	2.739	0.00308128
FGR	0.313996	0.313996	531464	2	2.70591	0.00340583
EPHA2	0.307189	0.307189	519943	2	2.64725	0.00405741
TRKA	0.307189	0.307189	519943	2	2.64725	0.00405741
ADRBK2	0.424231	0.424231	718047	1	2.5851	0.00486747
GRK4	0.424231	0.424231	718047	1	2.5851	0.00486747
PDGFRA	0.298363	0.298363	505005	2	2.5712	0.00506736
FLT3	0.297396	0.297396	503368	2	2.56287	0.00519058
CSNK1G1	0.125538	0.125538	212484	11	2.53715	0.00558789
MAPK13	0.0825538	0.0825538	139729	24	2.46443	0.00686163
RPS6KB2	0.130698	0.130698	221217	9	2.38926	0.0084411
PLK3	0.173876	0.173876	294300	5	2.36919	0.00891359
PRKCH	0.135065	0.135065	228608	8	2.32788	0.00995921
RPS6KA1	0.0970347	0.0970347	164239	15	2.29006	0.011009
MAPK12	0.0823727	0.0823727	139423	20	2.24477	0.0123915
SGK3	0.358795	0.358795	607291	1	2.18636	0.0143946
CAMK2A	0.0993738	0.0993738	168198	13	2.18332	0.0145062
SRPK1	0.354152	0.354152	599431	1	2.15807	0.0154613
MAPK3	0.0335735	0.0335735	56826	101	2.05602	0.0198905
CDC42BPA	0.124915	0.124915	211429	7	2.0139	0.0220099
GRK5	0.229963	0.229963	389232	2	1.98175	0.0237536
MTOR	0.0703719	0.0703719	119110	21	1.96509	0.0247021
MKNK1	0.224012	0.224012	379160	2	1.93047	0.0267746
PRKCQ	0.0762074	0.0762074	128987	17	1.91467	0.0277671
CDC42BPB	0.139987	0.139987	236939	5	1.90742	0.0282333
INSR	0.138496	0.138496	234417	5	1.88711	0.0295726
PRKCD	0.0855185	0.0855185	144747	13	1.87891	0.0301287
TRKB	0.303765	0.303765	514147	1	1.85103	0.0320828
GSK3B	0.0313244	0.0313244	53019.2	93	1.84074	0.0328297
MAPK14	0.0567216	0.0567216	96006.1	27	1.79598	0.0362485
PKD1	0.080576	0.080576	136382	13	1.77031	0.0383373
PDHK3	0.290276	0.290276	491316	1	1.76883	0.038461
PDHK4	0.290276	0.290276	491316	1	1.76883	0.038461
PDPK1	0.290276	0.290276	491316	1	1.76883	0.038461
ALK	0.282047	0.282047	477389	1	1.71869	0.0428355
CAMK2B	0.0844971	0.0844971	143018	11	1.7077	0.043846
PRKG1	0.138028	0.138028	233623	4	1.68217	0.0462678
CHUK	0.0511414	0.0511414	86561.2	28	1.64901	0.0495728
CLK2	0.0745347	0.0745347	126156	13	1.63758	0.0507545
ERBB2	0.132505	0.132505	224276	4	1.61487	0.0531694
LMTK2	0.184453	0.184453	312202	2	1.58955	0.0559678
ROCK2	0.0983632	0.0983632	166488	7	1.58583	0.0563895
BTK	0.149724	0.149724	253420	3	1.58025	0.0570247
RAF1	0.0300728	0.0300728	50900.7	67	1.49996	0.0668129
PIM1	0.0816638	0.0816638	138223	9	1.49288	0.0677347
MAPK11	0.0469964	0.0469964	79545.3	26	1.46023	0.0721132
CAMK4	0.090484	0.090484	153152	7	1.4588	0.0723108
VRK1	0.136682	0.136682	231346	3	1.4426	0.0745665
TGFBR2	0.0760621	0.0760621	128742	9	1.39047	0.0821926
MAPK9	0.0508867	0.0508867	86130	20	1.38673	0.0827628
PAK1	0.0484663	0.0484663	82033.3	22	1.38523	0.0829908
FRK	0.225246	0.225246	381247	1	1.37256	0.0849443
SRC	0.0787385	0.0787385	133271	8	1.35708	0.0873781
PRKCE	0.042304	0.042304	71603.1	27	1.33947	0.0902085
MAPKAPK3	0.153315	0.153315	259498	2	1.32122	0.0932146
RPS6KA3	0.0524396	0.0524396	88758.4	16	1.27818	0.100594
UHMK1	0.0934706	0.0934706	158207	5	1.2736	0.101402
STK38	0.208351	0.208351	352652	1	1.26961	0.102111
PAK5	0.0905592	0.0905592	153279	5	1.23393	0.108614
PAK6	0.0905592	0.0905592	153279	5	1.23393	0.108614
CLK1	0.026157	0.026157	44272.9	58	1.21386	0.112401
MKNK2	0.195629	0.195629	331119	1	1.19209	0.116613
CSNK1E	0.0446148	0.0446148	75514.2	19	1.18502	0.118005
PAK3	0.0725879	0.0725879	122861	7	1.17027	0.120946
SGK1	0.0846037	0.0846037	143199	5	1.15278	0.1245
PDK2	0.104073	0.104073	176153	3	1.09843	0.136008
CSNK1G3	0.0801412	0.0801412	135646	5	1.09198	0.137421
PKM	0.177851	0.177851	301028	1	1.08376	0.139236
TRPM7	0.0782549	0.0782549	132453	5	1.06628	0.14315
PAK4	0.0513417	0.0513417	86900	11	1.03762	0.149724
CAMK2D	0.0435062	0.0435062	73637.9	15	1.02676	0.152268
CSNK2A2	0.0267241	0.0267241	45232.8	38	1.00383	0.157729
DMPK	0.0523628	0.0523628	88628.3	9	0.957227	0.169226
CSNK1D	0.0213661	0.0213661	36163.9	53	0.947825	0.171609
MAP3K10	0.153463	0.153463	259749	1	0.935142	0.174857
PRKACB	0.0678388	0.0678388	114823	5	0.924349	0.177652
PRKACG	0.0678388	0.0678388	114823	5	0.924349	0.177652
HIPK2	0.0174222	0.0174222	29488.4	74	0.913228	0.180561
NUAK1	0.0747921	0.0747921	126592	4	0.911504	0.181015
TP53RK	0.148451	0.148451	251266	1	0.904602	0.182838
MARK3	0.147785	0.147785	250139	1	0.900546	0.183915
CHEK2	0.0638003	0.0638003	107987	5	0.869321	0.192336
NEK1	0.0708607	0.0708607	119938	4	0.863591	0.193906
BLVRA	0.140123	0.140123	237170	1	0.853856	0.196592
CSNK2A1	0.00860549	0.00860549	14565.5	243	0.817382	0.206855
CAMK1	0.0754648	0.0754648	127731	3	0.796486	0.212875
MAK	0.055666	0.055666	94219.3	5	0.758484	0.224081
STK10	0.086212	0.086212	145921	2	0.742944	0.228758
DYRK1A	0.0698397	0.0698397	118210	3	0.737116	0.230526
GSK3A	0.0194911	0.0194911	32990.3	38	0.732134	0.232043
PIM3	0.0826743	0.0826743	139933	2	0.712457	0.238091
SMG1	0.0657829	0.0657829	111343	3	0.694299	0.243747
PRKD2	0.0794777	0.0794777	134523	2	0.68491	0.2467
MAP3K1	0.108302	0.108302	183310	1	0.65995	0.254643
CSNK2B	0.105149	0.105149	177973	1	0.640733	0.260848
PDGFRB	0.0727034	0.0727034	123057	2	0.626531	0.265483
MAPKAPK5	0.0579694	0.0579694	98118.1	3	0.611831	0.270325
EEF2K	0.0979091	0.0979091	165719	1	0.596618	0.275381
ADRBK1	0.020252	0.020252	34278.3	23	0.591829	0.276982
TLK1	0.0424565	0.0424565	71861.2	5	0.578495	0.281465
MAP2K1	0.0203863	0.0203863	34505.5	21	0.569262	0.284589
PRKAA1	0.0207141	0.0207141	35060.3	20	0.564475	0.286215
STK38L	0.0904955	0.0904955	153171	1	0.551443	0.290665
PRKCG	0.024155	0.024155	40884.3	14	0.550727	0.29091
MAPK7	0.0163984	0.0163984	27755.7	26	0.509506	0.305199
MAP2K7	0.0315819	0.0315819	53455	6	0.471391	0.318681
MAP4K4	0.0767257	0.0767257	129865	1	0.467535	0.320059
SRRM1	0.0765416	0.0765416	129553	1	0.466413	0.32046
YES1	0.0765416	0.0765416	129553	1	0.466413	0.32046
PRKCZ	0.0338024	0.0338024	57213.4	5	0.460576	0.322551
CSNK1A1	0.0112649	0.0112649	19066.7	44	0.455309	0.324443
ACVR2B	0.0714823	0.0714823	120990	1	0.435583	0.33157
MAPK6	0.0714823	0.0714823	120990	1	0.435583	0.33157
PIM2	0.0383404	0.0383404	64894.4	3	0.404657	0.342865
TRPM6	0.026153	0.026153	44266.1	5	0.356347	0.36079
ACTR2	0.0287889	0.0287889	48727.7	4	0.350851	0.36285
PRKD1	0.0181851	0.0181851	30779.7	9	0.332428	0.369783
AAK1	0.0542077	0.0542077	91751	1	0.330318	0.37058
MARK1	0.0168	0.0168	28435.5	10	0.323721	0.373075
TYK2	0.0228651	0.0228651	38701.1	5	0.311547	0.377693
CDK7	0.0097713	0.0097713	16538.7	24	0.291681	0.385265
BCKDK	0.0304341	0.0304341	51512.3	2	0.262267	0.396558
MARK4	0.0404476	0.0404476	68461	1	0.24647	0.402659
CLK3	0.0239173	0.0239173	40482	2	0.206107	0.418354
MAP2K3	0.0133349	0.0133349	22570.4	6	0.199031	0.421119
MAP4K6	0.026885	0.026885	45505	1	0.163823	0.434935
TAF1	0.0241557	0.0241557	40885.5	1	0.147192	0.44149
ROCK1	0.00946587	0.00946587	16021.8	6	0.141282	0.443824
SLK	0.0192177	0.0192177	32527.5	1	0.117102	0.45339
LYN	0.0021659	0.0021659	3665.96	3	0.0228537	0.490883
LCK	0.000899849	0.000899849	1523.07	17	0.0225936	0.490987
ZAP70	-2.64097e-05	-2.64097e-05	-44.7006	1	-0.000164531	0.499934
ULK1	-0.00313047	-0.00313047	-5298.59	1	-0.0190796	0.492389
GRK6	-0.00234545	-0.00234545	-3969.86	4	-0.0285918	0.488595
NUAK2	-0.00587222	-0.00587222	-9939.23	1	-0.0357868	0.485726
GTF2F1	-0.00626705	-0.00626705	-10607.5	2	-0.0540126	0.478463
CAMK1G	-0.0107476	-0.0107476	-18191.3	1	-0.0654957	0.47389
PNCK	-0.0107476	-0.0107476	-18191.3	1	-0.0654957	0.47389
STK3	-0.0107071	-0.0107071	-18122.6	3	-0.113014	0.45501
GSG2	-0.024367	-0.024367	-41243.1	1	-0.148487	0.440979
MAP2K6	-0.00831332	-0.00831332	-14071	10	-0.160207	0.436359
EIF2AK2	-0.00547832	-0.00547832	-9272.51	25	-0.166932	0.433712
MAP2K5	-0.0318032	-0.0318032	-53829.7	1	-0.193801	0.423166
BCR	-0.0266116	-0.0266116	-45042.3	2	-0.229336	0.409304
CDK5	-0.00610984	-0.00610984	-10341.4	42	-0.241309	0.404658
MAP3K8	-0.0327774	-0.0327774	-55478.6	2	-0.282471	0.388791
MAP2K2	-0.0128304	-0.0128304	-21716.5	14	-0.29255	0.384933
NEK11	-0.0481924	-0.0481924	-81569.7	1	-0.29367	0.384505
IRAK1	-0.0513699	-0.0513699	-86947.9	1	-0.313033	0.377128
NEK6	-0.0513699	-0.0513699	-86947.9	1	-0.313033	0.377128
MST1	-0.0520214	-0.0520214	-88050.6	1	-0.317003	0.375621
NEK2	-0.00981207	-0.00981207	-16607.8	29	-0.322005	0.373725
ATM	-0.00826003	-0.00826003	-13980.8	41	-0.322315	0.373607
PLK2	-0.0278101	-0.0278101	-47070.9	4	-0.338936	0.367329
NEK4	-0.0556545	-0.0556545	-94199.8	1	-0.339141	0.367252
DAPK1	-0.0190824	-0.0190824	-32298.6	9	-0.348855	0.363599
BUB1	-0.0421811	-0.0421811	-71395.1	2	-0.363509	0.358112
CDK6	-0.015641	-0.015641	-26473.8	16	-0.381257	0.351506
LIMK1	-0.0494449	-0.0494449	-83689.7	2	-0.426107	0.335015
LIMK2	-0.0494449	-0.0494449	-83689.7	2	-0.426107	0.335015
ITK	-0.0290381	-0.0290381	-49149.3	6	-0.433439	0.332348
FYN	-0.0303068	-0.0303068	-51296.8	6	-0.452377	0.325499
PRKCI	-0.0222759	-0.0222759	-37703.9	14	-0.507911	0.305758
STK11	-0.0417054	-0.0417054	-70589.9	4	-0.508282	0.305628
CDC7	-0.0302228	-0.0302228	-51154.7	8	-0.520913	0.301214
ICK	-0.0436203	-0.0436203	-73831	4	-0.531619	0.297495
CAMK2G	-0.0370848	-0.0370848	-62769.2	6	-0.553548	0.289944
MAP4K3	-0.0938989	-0.0938989	-158932	1	-0.572189	0.283597
ARAF	-0.0259612	-0.0259612	-43941.5	14	-0.591936	0.276947
PRKACA	-0.0208372	-0.0208372	-35268.6	23	-0.608963	0.271274
STK25	-0.104774	-0.104774	-177338	1	-0.638455	0.261589
BRAF	-0.0845997	-0.0845997	-143192	2	-0.72906	0.232983
CDK4	-0.0185454	-0.0185454	-31389.7	42	-0.732406	0.23196
ACVR1B	-0.121957	-0.121957	-206423	1	-0.743168	0.22869
PRKCB	-0.0921257	-0.0921257	-155930	2	-0.793917	0.213622
DAPK2	-0.131208	-0.131208	-222080	1	-0.799537	0.21199
ABL1	-0.0956759	-0.0956759	-161939	2	-0.824511	0.204825
ATR	-0.025548	-0.025548	-43242.1	31	-0.866811	0.193023
TLK2	-0.0596636	-0.0596636	-100986	6	-0.890565	0.186581
JAK2	-0.104005	-0.104005	-176037	2	-0.896286	0.18505
RET	-0.104005	-0.104005	-176037	2	-0.896286	0.18505
CDK14	-0.154594	-0.154594	-261662	1	-0.94204	0.173086
PRKDC	-0.0175212	-0.0175212	-29656.1	85	-0.984384	0.162463
BLK	-0.165206	-0.165206	-279625	1	-1.00671	0.157037
TESK1	-0.166045	-0.166045	-281045	1	-1.01182	0.155812
CHEK1	-0.0290141	-0.0290141	-49108.8	33	-1.01567	0.154894
HIPK1	-0.175944	-0.175944	-297800	1	-1.07214	0.141828
DYRK2	-0.0733391	-0.0733391	-124133	6	-1.09469	0.136826
MAP3K7	-0.105417	-0.105417	-178428	3	-1.11263	0.132933
VRK2	-0.146395	-0.146395	-247786	2	-1.26159	0.103548
JAK3	-0.207953	-0.207953	-351978	1	-1.26719	0.102543
VRK3	-0.221356	-0.221356	-374664	1	-1.34887	0.0886897
NLK	-0.0591601	-0.0591601	-100133	14	-1.34888	0.0886875
MARK2	-0.10098	-0.10098	-170917	6	-1.50727	0.0658713
MELK	-0.142857	-0.142857	-241798	3	-1.50779	0.0658041
CSNK1G2	-0.0747339	-0.0747339	-126493	11	-1.51041	0.0654698
AURKC	-0.0967656	-0.0967656	-163784	7	-1.56009	0.0593696
PKD2	-0.131193	-0.131193	-222055	4	-1.59889	0.0549228
CDK9	-0.101947	-0.101947	-172555	7	-1.64363	0.0501263
WNK2	-0.274858	-0.274858	-465220	1	-1.67489	0.0469782
CSK	-0.361734	-0.361734	-612265	1	-2.20428	0.0137525
AURKB	-0.0489097	-0.0489097	-82783.7	60	-2.30862	0.0104824
PRKCA	-0.0529193	-0.0529193	-89570.4	65	-2.59987	0.00466291
PLK1	-0.0395017	-0.0395017	-66859.9	120	-2.63687	0.00418373
PKMYT1	-0.359878	-0.359878	-609123	2	-3.10132	0.000963286
WEE1	-0.339725	-0.339725	-575013	3	-3.58563	0.000168132
IKBKB	-0.269642	-0.269642	-456392	5	-3.67409	0.000119348
PLK4	-0.161489	-0.161489	-273334	20	-4.40085	5.39145e-06
CDK2	-0.0552441	-0.0552441	-93505.3	267	-5.50076	1.89078e-08
TTK	-0.117305	-0.117305	-198549	63	-5.67369	6.98773e-09
CDK1	-0.0849078	-0.0849078	-143713	394	-10.2701	4.80512e-25
AURKA	-0.115337	-0.115337	-195217	216	-10.3293	2.59607e-25

## Sheet: Dataset3_PDTALL19
Kinase.Gene	log2FC	mS	Enrichment	m	z.score	p.value
CSNK2A1	0.958797	0.958797	2.80199	65	4.01161	3.01533e-05
TNIK	8.83112	8.83112	25.8081	1	3.50846	0.000225351
TGFBR2	1.26915	1.26915	3.70896	14	2.30589	0.0105583
PRKCI	1.03261	1.03261	3.0177	16	2.10324	0.0177226
MAP4K4	5.05212	5.05212	14.7643	1	2.06313	0.0195503
UHMK1	2.29357	2.29357	6.70275	4	2.01617	0.0218914
PRKCG	0.950357	0.950357	2.77733	16	1.9774	0.0239981
TAF1	4.35319	4.35319	12.7218	1	1.79581	0.0362621
AKT1	0.230047	0.230047	0.67229	61	1.70933	0.0436946
RPS6KA1	1.06115	1.06115	3.10111	10	1.69728	0.0448223
AAK1	3.85919	3.85919	11.2781	1	1.60688	0.0540409
MAP3K7	3.84421	3.84421	11.2343	1	1.60115	0.0546722
PRKCZ	1.42727	1.42727	4.17107	5	1.51327	0.0651057
PLK2	3.53404	3.53404	10.3279	1	1.48252	0.0691013
MAP2K3	1.78865	1.78865	5.22717	3	1.41157	0.0790386
CAMK2G	1.2833	1.2833	3.75031	5	1.39014	0.0822437
RAF1	0.1332	0.1332	0.389264	56	1.3606	0.0868208
MAP2K4	1.22266	1.22266	3.5731	5	1.33828	0.0904033
PAK2	0.320856	0.320856	0.937672	27	1.31769	0.0938041
PRKCE	0.367259	0.367259	1.07328	23	1.30128	0.0965807
CAMK2A	0.629778	0.629778	1.84047	11	1.23292	0.108802
PRKCD	0.395528	0.395528	1.15589	18	1.19705	0.115643
NLK	0.499947	0.499947	1.46105	13	1.16129	0.122761
ADRBK1	0.611726	0.611726	1.78771	10	1.15371	0.124309
PDK1	0.448529	0.448529	1.31078	14	1.13155	0.128912
PLK3	1.66494	1.66494	4.86563	2	1.08562	0.138823
CDK3	0.551492	0.551492	1.61168	10	1.08086	0.139879
PRKACA	0.0339055	0.0339055	0.0990857	55	1.06675	0.143042
NEK2	0.335097	0.335097	0.979289	16	1.03614	0.150068
ROCK1	0.954066	0.954066	2.78817	4	0.991539	0.160711
CAMK2B	0.435876	0.435876	1.27381	11	0.986962	0.161831
BRAF	0.792548	0.792548	2.31615	5	0.970441	0.165913
AKT3	0.876335	0.876335	2.56101	4	0.93208	0.175648
PRKCQ	0.211694	0.211694	0.618657	19	0.923383	0.177904
MAP2K5	2.0655	2.0655	6.03622	1	0.920852	0.178564
MAP2K6	0.545881	0.545881	1.59529	7	0.898638	0.184423
PRKCH	0.30414	0.30414	0.88882	12	0.856311	0.195913
CSNK1G1	0.894571	0.894571	2.6143	3	0.819285	0.206312
PIM1	0.718235	0.718235	2.09897	4	0.811145	0.208641
MAPKAPK2	0.444474	0.444474	1.29893	6	0.736974	0.230569
PAK1	0.050977	0.050977	0.148975	24	0.736659	0.230665
ERBB2	0.983748	0.983748	2.87491	2	0.717178	0.236632
CSNK1G2	0.856804	0.856804	2.50393	2	0.648516	0.258326
BCKDK	0.496117	0.496117	1.44986	4	0.641241	0.260683
CSNK2A2	0.195045	0.195045	0.570001	9	0.616413	0.268811
MAP2K7	0.334886	0.334886	0.978674	5	0.579041	0.281281
WNK1	1.13518	1.13518	3.31745	1	0.565038	0.286024
CDC42BPB	0.678992	0.678992	1.98429	2	0.55234	0.290358
PRKCA	-0.0399107	-0.0399107	-0.116635	22	0.542253	0.293822
IKBKB	0.599925	0.599925	1.75323	2	0.509574	0.305175
CAMK2D	0.178964	0.178964	0.523006	6	0.488234	0.312692
HIPK1	0.914546	0.914546	2.67267	1	0.480654	0.315381
MAPK7	-0.101966	-0.101966	-0.297987	27	0.477394	0.316541
CSK	0.876027	0.876027	2.56011	1	0.465922	0.320636
MAP4K3	0.858513	0.858513	2.50892	1	0.459224	0.323037
CLK2	0.330765	0.330765	0.96663	3	0.445793	0.327873
BLVRA	0.801323	0.801323	2.34179	1	0.43735	0.330929
PRKCB	0.456534	0.456534	1.33418	2	0.432015	0.332865
RPS6KA2	-0.00715231	-0.00715231	-0.020902	10	0.405207	0.342663
AKT2	0.0298771	0.0298771	0.0873131	8	0.402485	0.343663
MARK1	0.0711365	0.0711365	0.20789	6	0.387216	0.349298
MARK2	0.15596	0.15596	0.455777	4	0.381044	0.351585
PRKG2	0.220042	0.220042	0.643051	3	0.372445	0.354781
ITK	0.346236	0.346236	1.01184	2	0.372357	0.354814
TYK2	0.346236	0.346236	1.01184	2	0.372357	0.354814
MKNK2	0.602391	0.602391	1.76043	1	0.361266	0.35895
TLK2	0.594968	0.594968	1.73874	1	0.358427	0.360012
ACTR2	0.537264	0.537264	1.5701	1	0.336357	0.368301
MAPK1	-0.255858	-0.255858	-0.747722	103	0.33508	0.368782
DMPK	-0.0824856	-0.0824856	-0.241056	11	0.329425	0.370917
CDK16	0.263435	0.263435	0.769864	2	0.327571	0.371618
MAPKAPK3	0.236339	0.236339	0.69068	2	0.312915	0.377173
MAPK14	-0.170021	-0.170021	-0.496869	21	0.301745	0.381423
CDK7	-0.156904	-0.156904	-0.458539	18	0.300645	0.381843
EGFR	0.430095	0.430095	1.25691	1	0.295369	0.383856
EPHB1	0.430095	0.430095	1.25691	1	0.295369	0.383856
EPHB2	0.430095	0.430095	1.25691	1	0.295369	0.383856
FLT1	0.430095	0.430095	1.25691	1	0.295369	0.383856
PDGFRB	0.430095	0.430095	1.25691	1	0.295369	0.383856
RPS6KA3	-0.128397	-0.128397	-0.375227	13	0.294811	0.384069
CDC7	0.0961561	0.0961561	0.281007	3	0.290377	0.385764
STK11	0.346494	0.346494	1.0126	1	0.263395	0.396123
MAP2K2	-0.108903	-0.108903	-0.318259	8	0.252357	0.400383
MAPK11	-0.220245	-0.220245	-0.643644	22	0.218749	0.413423
LMTK2	0.225732	0.225732	0.659681	1	0.217208	0.414023
MAPKAPK5	0.0349808	0.0349808	0.102228	2	0.204003	0.419176
MAP3K2	0.0927193	0.0927193	0.270963	1	0.166335	0.433947
PAK3	-0.172255	-0.172255	-0.503399	6	0.159196	0.436757
MAP3K10	0.0528488	0.0528488	0.154446	1	0.151086	0.439954
NEK9	0.0421064	0.0421064	0.123052	1	0.146977	0.441575
PAK5	-0.156342	-0.156342	-0.456896	4	0.142156	0.443479
PAK6	-0.156342	-0.156342	-0.456896	4	0.142156	0.443479
IRAK1	-0.015449	-0.015449	-0.0451481	1	0.124964	0.450276
NEK6	-0.015449	-0.015449	-0.0451481	1	0.124964	0.450276
CLK3	-0.0251247	-0.0251247	-0.0734247	1	0.121264	0.451741
ACVR2B	-0.0323345	-0.0323345	-0.0944946	1	0.118506	0.452833
ABL1	-0.208868	-0.208868	-0.610398	5	0.114014	0.454613
MAP3K5	-0.0507977	-0.0507977	-0.148451	1	0.111445	0.455632
MAP3K6	-0.0507977	-0.0507977	-0.148451	1	0.111445	0.455632
RET	-0.0507977	-0.0507977	-0.148451	1	0.111445	0.455632
CHEK1	-0.285044	-0.285044	-0.833015	25	0.109269	0.456494
CLK1	-0.30019	-0.30019	-0.877278	36	0.0963662	0.461615
SMG1	-0.117635	-0.117635	-0.343777	1	0.0858819	0.46578
STK25	-0.14572	-0.14572	-0.425854	1	0.0751402	0.470052
PIM2	-0.23054	-0.23054	-0.673732	2	0.0603865	0.475924
CHEK2	-0.258771	-0.258771	-0.756233	3	0.0552568	0.477967
BUB1	-0.265188	-0.265188	-0.774987	2	0.041646	0.48339
PRKAB1	-0.256808	-0.256808	-0.750496	1	0.0326533	0.486976
LATS1	-0.259429	-0.259429	-0.758157	1	0.0316507	0.487375
MAPK10	-0.32381	-0.32381	-0.946303	12	0.0243438	0.490289
PKMYT1	-0.307052	-0.307052	-0.89733	2	0.0190024	0.49242
PIM3	-0.334238	-0.334238	-0.976779	1	0.00303895	0.498788
AURKC	-0.342588	-0.342588	-1.00118	6	-0.00037826	0.499849
WEE1	-0.399739	-0.399739	-1.1682	1	-0.022013	0.491219
GSG2	-0.426788	-0.426788	-1.24725	1	-0.0323581	0.487093
SGK1	-0.423679	-0.423679	-1.23816	4	-0.0623378	0.475147
DYRK1A	-0.455249	-0.455249	-1.33042	3	-0.0748997	0.470147
MAP3K11	-0.538943	-0.538943	-1.57501	1	-0.0752534	0.470007
RPS6KB2	-0.447968	-0.447968	-1.30915	4	-0.0809176	0.467754
SRC	-0.457855	-0.457855	-1.33804	4	-0.0884806	0.464747
MAPK12	-0.397697	-0.397697	-1.16223	23	-0.101824	0.459448
ICK	-0.533026	-0.533026	-1.55772	2	-0.103224	0.458893
CLK4	-0.652426	-0.652426	-1.90665	1	-0.118657	0.452774
DAPK1	-0.455011	-0.455011	-1.32973	8	-0.122053	0.451429
CDK14	-0.669725	-0.669725	-1.95721	1	-0.125273	0.450154
NEK1	-0.481878	-0.481878	-1.40824	6	-0.130871	0.447939
AURKB	-0.394424	-0.394424	-1.15267	43	-0.131019	0.44788
LIMK1	-0.607185	-0.607185	-1.77444	2	-0.143336	0.443013
LIMK2	-0.607185	-0.607185	-1.77444	2	-0.143336	0.443013
PRKACB	-0.467036	-0.467036	-1.36487	11	-0.158375	0.437081
FGFR1	-0.878772	-0.878772	-2.56813	1	-0.205226	0.418698
ROCK2	-0.527448	-0.527448	-1.54142	9	-0.212571	0.415831
MAP3K8	-0.621199	-0.621199	-1.8154	4	-0.213427	0.415497
MAPK8	-0.431283	-0.431283	-1.26038	49	-0.23854	0.405731
MAPK9	-0.462205	-0.462205	-1.35075	30	-0.251426	0.400742
TESK1	-1.01405	-1.01405	-2.96346	1	-0.256964	0.398603
CSNK1A1	-0.493791	-0.493791	-1.44306	20	-0.259314	0.397697
PRKD1	-0.586823	-0.586823	-1.71493	8	-0.264644	0.395642
MAP2K1	-0.571205	-0.571205	-1.66929	11	-0.290511	0.385713
MAPK3	-0.428891	-0.428891	-1.25339	90	-0.314608	0.37653
PRKG1	-0.670828	-0.670828	-1.96043	8	-0.355518	0.361101
PDPK1	-0.830406	-0.830406	-2.42678	4	-0.373455	0.354405
CAMK4	-0.651578	-0.651578	-1.90417	11	-0.392463	0.347358
PKD2	-0.999236	-0.999236	-2.92017	3	-0.435263	0.331686
ARAF	-0.637611	-0.637611	-1.86336	15	-0.43761	0.330835
RPS6KB1	-0.656051	-0.656051	-1.91725	14	-0.449159	0.326658
TLK1	-1.22595	-1.22595	-3.58272	2	-0.478016	0.316319
MAK	-0.994454	-0.994454	-2.9062	5	-0.557832	0.288479
PAK4	-0.78377	-0.78377	-2.2905	12	-0.585056	0.279255
DYRK2	-1.12852	-1.12852	-3.298	4	-0.601493	0.273756
LCK	-1.25581	-1.25581	-3.66998	3	-0.605227	0.272514
EIF2AK2	-0.761791	-0.761791	-2.22626	16	-0.641939	0.260456
MAPK13	-0.72915	-0.72915	-2.13087	19	-0.645121	0.259424
GRK6	-1.20312	-1.20312	-3.51601	4	-0.658556	0.25509
NUAK1	-1.36948	-1.36948	-4.00218	3	-0.680531	0.248084
CHUK	-0.781804	-0.781804	-2.28475	17	-0.693256	0.244075
CDK6	-0.792168	-0.792168	-2.31504	19	-0.75018	0.226573
PLK1	-0.624277	-0.624277	-1.82439	51	-0.770492	0.220504
PRKACG	-0.991677	-0.991677	-2.89808	10	-0.785535	0.21607
CDK5	-0.676832	-0.676832	-1.97798	40	-0.809485	0.209118
GSK3A	-0.828112	-0.828112	-2.42008	21	-0.851673	0.197198
SLK	-2.57529	-2.57529	-7.52605	1	-0.854084	0.196529
ATM	-1.00191	-1.00191	-2.928	12	-0.874072	0.19104
MELK	-2.70161	-2.70161	-7.8952	1	-0.902396	0.183423
MKNK1	-3.20549	-3.20549	-9.36775	1	-1.09511	0.136734
PKD1	-1.19993	-1.19993	-3.50667	13	-1.18282	0.11844
PKD3	-2.57923	-2.57923	-7.53756	2	-1.20999	0.113142
TTK	-0.880109	-0.880109	-2.57204	36	-1.23442	0.108523
PRKAA2	-1.05743	-1.05743	-3.09024	21	-1.25359	0.104995
NUAK2	-3.78342	-3.78342	-11.0567	1	-1.31615	0.0940616
STK10	-2.88041	-2.88041	-8.41773	2	-1.37289	0.0848929
CDC42BPA	-2.51575	-2.51575	-7.35204	3	-1.43987	0.0749516
PRKAA1	-1.28561	-1.28561	-3.75708	16	-1.44331	0.0744663
GSK3B	-0.896523	-0.896523	-2.62	49	-1.4841	0.0688905
AURKA	-0.659423	-0.659423	-1.9271	150	-1.48602	0.0686373
PDHK3	-2.66249	-2.66249	-7.78088	3	-1.53708	0.0621365
PDHK4	-2.66249	-2.66249	-7.78088	3	-1.53708	0.0621365
PDK2	-2.66249	-2.66249	-7.78088	3	-1.53708	0.0621365
MET	-4.45989	-4.45989	-13.0336	1	-1.57488	0.0576424
CSNK1D	-1.28633	-1.28633	-3.75917	20	-1.6149	0.0531666
SYK	-4.81795	-4.81795	-14.08	1	-1.71182	0.043465
ATR	-1.7198	-1.7198	-5.02596	12	-1.8252	0.0339856
MTOR	-1.54824	-1.54824	-4.52458	16	-1.84509	0.032512
PDK3	-3.87631	-3.87631	-11.3282	2	-1.91156	0.0279662
PDK4	-3.87631	-3.87631	-11.3282	2	-1.91156	0.0279662
CSNK1E	-2.2964	-2.2964	-6.71101	7	-1.97748	0.0239937
PLK4	-2.40204	-2.40204	-7.01973	7	-2.08438	0.0185629
CDK4	-1.28722	-1.28722	-3.76179	38	-2.22809	0.0129373
HIPK2	-1.12022	-1.12022	-3.27375	58	-2.26624	0.0117182
CDK2	-0.74856	-0.74856	-2.1876	229	-2.352	0.00933641
PRKDC	-1.31758	-1.31758	-3.85049	50	-2.63788	0.0041713
GTF2F1	-5.3457	-5.3457	-15.6223	2	-2.70634	0.00340152
CDK9	-3.24996	-3.24996	-9.49771	6	-2.72413	0.00322355
MARK4	-8.21246	-8.21246	-24.0002	1	-3.0101	0.0013058
CDK1	-0.873541	-0.873541	-2.55284	335	-3.71963	9.97564e-05

## Sheet: Dataset3_PDTALL11
Kinase.Gene	log2FC	mS	Enrichment	m	z.score	p.value
PRKCA	0.592494	0.592494	50.6635	21	4.1906	1.39106e-05
AURKB	0.42467	0.42467	36.3131	37	3.95518	3.82384e-05
AKT1	0.323632	0.323632	27.6735	53	3.57558	0.000174723
SGK1	0.989542	0.989542	84.6147	4	3.07923	0.00103768
PRKCG	0.527545	0.527545	45.1098	13	2.92844	0.00170333
PRKCE	0.415719	0.415719	35.5476	19	2.77284	0.00277847
IKBKB	1.74479	1.74479	149.195	1	2.72875	0.00317879
PRKACB	0.592235	0.592235	50.6413	8	2.58534	0.00486411
PRKACG	0.592235	0.592235	50.6413	8	2.58534	0.00486411
CAMK2A	0.557356	0.557356	47.6589	9	2.57742	0.00497703
PRKCZ	1.13118	1.13118	96.7264	2	2.49274	0.00633817
PRKACA	0.227687	0.227687	19.4693	53	2.47581	0.00664671
AURKA	0.163728	0.163728	14.0003	106	2.46453	0.00685964
PRKCD	0.441455	0.441455	37.7484	11	2.24421	0.0124094
MAPKAPK3	0.993682	0.993682	84.9687	2	2.18656	0.0143872
PRKCH	0.441056	0.441056	37.7142	10	2.13779	0.0162671
RPS6KA1	0.463472	0.463472	39.631	9	2.13396	0.0164229
AKT2	0.500324	0.500324	42.7822	6	1.8845	0.0297485
PRKCQ	0.308907	0.308907	26.4143	16	1.87184	0.0306145
MAK	0.677786	0.677786	57.9567	3	1.8165	0.0346469
ATM	0.346881	0.346881	29.6614	10	1.66889	0.0475698
PRKG2	0.609206	0.609206	52.0926	3	1.62948	0.0516061
PRKD1	0.401321	0.401321	34.3166	7	1.62308	0.0522866
CDK16	0.722013	0.722013	61.7385	2	1.58164	0.0568653
TGFBR2	0.287792	0.287792	24.6088	13	1.56738	0.0585127
CHUK	0.285531	0.285531	24.4155	13	1.55455	0.0600269
LIMK1	0.695026	0.695026	59.4309	2	1.52155	0.0640604
LIMK2	0.695026	0.695026	59.4309	2	1.52155	0.0640604
EIF2AK2	0.311479	0.311479	26.6343	10	1.49262	0.0677679
CSNK2A2	0.284242	0.284242	24.3052	10	1.35701	0.0873892
PRKDC	0.144274	0.144274	12.3368	42	1.35283	0.0880551
MAP3K2	0.866752	0.866752	74.115	1	1.34628	0.0891057
MTOR	0.228573	0.228573	19.5451	14	1.27768	0.100681
RPS6KB1	0.268177	0.268177	22.9316	10	1.27702	0.100797
PAK1	0.183079	0.183079	15.6549	22	1.26568	0.102815
LMTK2	0.81523	0.81523	69.7095	1	1.26516	0.102907
AKT3	0.46939	0.46939	40.1371	3	1.24818	0.105982
RPS6KA3	0.254338	0.254338	21.7481	10	1.20812	0.113501
MARK2	0.344905	0.344905	29.4925	5	1.17313	0.120372
CSNK1G2	0.52224	0.52224	44.6562	2	1.13682	0.127808
RPS6KA2	0.371506	0.371506	31.7671	4	1.13304	0.128598
PLK2	0.72129	0.72129	61.6767	1	1.11725	0.131943
CAMK4	0.247574	0.247574	21.1698	9	1.11417	0.132602
CHEK1	0.152416	0.152416	13.0329	24	1.08544	0.138864
PAK2	0.154209	0.154209	13.1863	22	1.05248	0.146291
MAP4K3	0.679645	0.679645	58.1157	1	1.05168	0.146472
BUB1	0.469473	0.469473	40.1441	2	1.01932	0.154025
CAMK2G	0.384344	0.384344	32.8649	3	1.01625	0.154754
PAK4	0.190943	0.190943	16.3273	12	0.977658	0.164122
STK11	0.632392	0.632392	54.0751	1	0.977284	0.164214
ROCK1	0.320595	0.320595	27.4137	4	0.972722	0.165346
GSK3B	0.0965121	0.0965121	8.25264	46	0.905743	0.182536
CAMK2B	0.219907	0.219907	18.804	7	0.867354	0.192874
TESK1	0.561302	0.561302	47.9963	1	0.865353	0.193422
AURKC	0.235585	0.235585	20.1446	6	0.863478	0.193937
PLK4	0.234709	0.234709	20.0697	6	0.8601	0.194867
MELK	0.397056	0.397056	33.9519	2	0.858074	0.195426
MAPKAPK5	0.378187	0.378187	32.3384	2	0.816058	0.207233
PKD3	0.348079	0.348079	29.7638	2	0.749017	0.226924
CDK5	0.0954198	0.0954198	8.15924	32	0.745713	0.22792
ACVR2B	0.484517	0.484517	41.4305	1	0.744456	0.2283
TNIK	0.455192	0.455192	38.923	1	0.698284	0.2425
BLVRA	0.434775	0.434775	37.1772	1	0.666138	0.252662
CAMK1	0.40451	0.40451	34.5892	1	0.618486	0.268128
MKNK2	0.3947	0.3947	33.7504	1	0.60304	0.273241
PIM1	0.224862	0.224862	19.2277	3	0.58133	0.280509
ARAF	0.130233	0.130233	11.1361	9	0.559916	0.287768
NEK2	0.109569	0.109569	9.36913	13	0.555625	0.289234
SLK	0.358181	0.358181	30.6277	1	0.54554	0.292691
STK10	0.358181	0.358181	30.6277	1	0.54554	0.292691
PRKCI	0.0948197	0.0948197	8.10793	15	0.506896	0.306114
MAP3K5	0.301225	0.301225	25.7574	1	0.455864	0.324244
MAP3K6	0.301225	0.301225	25.7574	1	0.455864	0.324244
RET	0.301225	0.301225	25.7574	1	0.455864	0.324244
MAP2K4	0.141115	0.141115	12.0666	5	0.455647	0.324322
HIPK1	0.300164	0.300164	25.6667	1	0.454193	0.324845
PAK5	0.140227	0.140227	11.9906	5	0.45252	0.325447
PAK6	0.140227	0.140227	11.9906	5	0.45252	0.325447
CDC42BPA	0.176789	0.176789	15.117	3	0.450229	0.326273
CDC42BPB	0.176789	0.176789	15.117	3	0.450229	0.326273
PRKCB	0.213234	0.213234	18.2334	2	0.448763	0.326801
AAK1	0.29626	0.29626	25.3328	1	0.448046	0.32706
GSK3A	0.0764984	0.0764984	6.5413	19	0.444752	0.328249
MAP3K7	0.290136	0.290136	24.8092	1	0.438404	0.330547
CAMK2D	0.149105	0.149105	12.7498	4	0.432702	0.332616
GSG2	0.276018	0.276018	23.602	1	0.416176	0.338641
NEK9	0.269137	0.269137	23.0136	1	0.405341	0.342613
MAP3K8	0.157525	0.157525	13.4698	3	0.397696	0.345427
MAPKAPK2	0.101004	0.101004	8.63674	7	0.372037	0.354932
PKD2	0.246283	0.246283	21.0594	1	0.369359	0.35593
NUAK1	0.146927	0.146927	12.5635	3	0.368792	0.356142
MKNK1	0.224698	0.224698	19.2137	1	0.335372	0.368672
CLK4	0.197519	0.197519	16.8897	1	0.29258	0.384922
ADRBK1	0.0807503	0.0807503	6.90487	7	0.287666	0.386801
CSNK1A1	0.0533132	0.0533132	4.55876	16	0.262113	0.396617
MAPK3	0.031859	0.031859	2.72423	68	0.261806	0.396736
MAP2K6	0.0857762	0.0857762	7.33463	5	0.260817	0.397117
TAF1	0.168244	0.168244	14.3864	1	0.246486	0.402653
TTK	0.0466129	0.0466129	3.98582	20	0.245871	0.402891
ICK	0.0899754	0.0899754	7.6937	3	0.21348	0.415476
MAP2K3	0.103851	0.103851	8.88023	2	0.205203	0.418707
CSNK1D	0.0455589	0.0455589	3.89569	14	0.199502	0.420935
RAF1	0.0288358	0.0288358	2.46572	49	0.18892	0.425078
PRKG1	0.0487139	0.0487139	4.16548	7	0.154212	0.438721
DYRK1A	0.062637	0.062637	5.35602	3	0.138925	0.444755
LATS1	0.072178	0.072178	6.17186	1	0.0952306	0.462066
CLK3	0.0651346	0.0651346	5.56959	1	0.0841408	0.466472
NEK1	0.03513	0.03513	3.00393	4	0.0737976	0.470586
BRAF	0.0366021	0.0366021	3.12981	3	0.0679252	0.472923
NUAK2	0.0259855	0.0259855	2.22199	1	0.0225008	0.491024
SMG1	0.0157281	0.0157281	1.34489	1	0.00635055	0.497467
DMPK	0.00812285	0.00812285	0.694576	10	-0.0177841	0.492906
NLK	0.00736681	0.00736681	0.629928	10	-0.0215484	0.491404
STK25	-0.00911946	-0.00911946	-0.779796	1	-0.0327718	0.486928
UHMK1	-0.00349211	-0.00349211	-0.298606	4	-0.047823	0.480929
PLK1	0.00334439	0.00334439	0.285976	38	-0.0810465	0.467702
ABL2	-0.0654354	-0.0654354	-5.59531	1	-0.121441	0.451671
BCR/ABL	-0.0654354	-0.0654354	-5.59531	1	-0.121441	0.451671
MET	-0.0654354	-0.0654354	-5.59531	1	-0.121441	0.451671
MAP4K4	-0.0935223	-0.0935223	-7.99699	1	-0.165664	0.434211
ABL1	-0.0500379	-0.0500379	-4.27869	5	-0.21734	0.413972
GRK6	-0.0879537	-0.0879537	-7.52083	2	-0.221884	0.412202
MAPK7	-0.0222116	-0.0222116	-1.89929	25	-0.266926	0.394763
MAP2K1	-0.0519001	-0.0519001	-4.43792	9	-0.300389	0.38194
MAP2K7	-0.084573	-0.084573	-7.23175	4	-0.303146	0.380889
MAPK1	-0.0106071	-0.0106071	-0.907001	79	-0.3121	0.377482
PKD1	-0.0613475	-0.0613475	-5.24576	8	-0.325282	0.372484
ATR	-0.0526921	-0.0526921	-4.50564	11	-0.336228	0.368349
ACTR2	-0.20777	-0.20777	-17.7662	1	-0.345546	0.364842
DAPK1	-0.0679696	-0.0679696	-5.81201	8	-0.354772	0.36138
PRKAA1	-0.0480536	-0.0480536	-4.10902	15	-0.364345	0.3578
PAK3	-0.0819777	-0.0819777	-7.00983	7	-0.390213	0.34819
EEF2K	-0.249947	-0.249947	-21.3727	1	-0.411953	0.340187
SRC	-0.140155	-0.140155	-11.9845	3	-0.41411	0.339397
PLK3	-0.258906	-0.258906	-22.1388	1	-0.426059	0.335032
HIPK2	-0.0279592	-0.0279592	-2.39076	52	-0.450224	0.326274
PRKAA2	-0.0743379	-0.0743379	-6.35655	12	-0.46924	0.319449
BCKDK	-0.223902	-0.223902	-19.1456	2	-0.524596	0.299932
PDK1	-0.0888898	-0.0888898	-7.60087	11	-0.525253	0.299704
TLK1	-0.23285	-0.23285	-19.9108	2	-0.544521	0.293041
CSNK1E	-0.13449	-0.13449	-11.5001	6	-0.563791	0.286448
CDK14	-0.357462	-0.357462	-30.5662	1	-0.581234	0.280541
CLK2	-0.221842	-0.221842	-18.9695	3	-0.636878	0.262102
CDK3	-0.134651	-0.134651	-11.5139	8	-0.65173	0.257288
ITK	-0.283415	-0.283415	-24.2345	2	-0.657113	0.255554
LCK	-0.283415	-0.283415	-24.2345	2	-0.657113	0.255554
TYK2	-0.283415	-0.283415	-24.2345	2	-0.657113	0.255554
CSNK1G1	-0.300657	-0.300657	-25.7088	2	-0.695504	0.24337
TLK2	-0.443745	-0.443745	-37.9441	1	-0.717087	0.23666
CDC7	-0.31811	-0.31811	-27.2012	2	-0.734366	0.231363
GTF2F1	-0.327189	-0.327189	-27.9776	2	-0.754583	0.22525
MARK1	-0.188892	-0.188892	-16.152	6	-0.773605	0.219582
IRAK1	-0.484406	-0.484406	-41.4211	1	-0.781109	0.217369
NEK6	-0.484406	-0.484406	-41.4211	1	-0.781109	0.217369
ROCK2	-0.177994	-0.177994	-15.2201	7	-0.790192	0.214708
MAPK11	-0.114614	-0.114614	-9.80052	16	-0.795489	0.213165
RPS6KB2	-0.379389	-0.379389	-32.4411	2	-0.870814	0.191928
CSNK2A1	-0.0682701	-0.0682701	-5.83771	48	-0.87229	0.191525
ERBB2	-0.393723	-0.393723	-33.6668	2	-0.902732	0.183334
WEE1	-0.612628	-0.612628	-52.3852	1	-0.982993	0.162805
CDK1	-0.0269247	-0.0269247	-2.3023	268	-0.995437	0.159762
MAP2K5	-0.460962	-0.460962	-39.4164	2	-1.05245	0.146296
MARK4	-0.657832	-0.657832	-56.2505	1	-1.05417	0.145904
CSK	-0.745708	-0.745708	-63.7647	1	-1.19253	0.116528
EGFR	-0.765205	-0.765205	-65.4318	1	-1.22322	0.110623
EPHB1	-0.765205	-0.765205	-65.4318	1	-1.22322	0.110623
EPHB2	-0.765205	-0.765205	-65.4318	1	-1.22322	0.110623
FLT1	-0.765205	-0.765205	-65.4318	1	-1.22322	0.110623
PDGFRB	-0.765205	-0.765205	-65.4318	1	-1.22322	0.110623
MAP2K2	-0.264214	-0.264214	-22.5927	8	-1.22872	0.109589
MAPK14	-0.236736	-0.236736	-20.2431	11	-1.29731	0.0972627
CHEK2	-0.469471	-0.469471	-40.1439	3	-1.31219	0.0947283
PDK3	-0.57763	-0.57763	-49.3925	2	-1.31223	0.0947209
PDK4	-0.57763	-0.57763	-49.3925	2	-1.31223	0.0947209
PKMYT1	-0.580394	-0.580394	-49.6289	2	-1.31839	0.093687
DYRK2	-0.482778	-0.482778	-41.2819	3	-1.34848	0.0887521
CDK6	-0.184031	-0.184031	-15.7363	20	-1.37817	0.0840746
MAP3K10	-0.654631	-0.654631	-55.9768	2	-1.48369	0.0689459
MAPK13	-0.242585	-0.242585	-20.7431	14	-1.49801	0.0670648
PDHK3	-0.572304	-0.572304	-48.9371	3	-1.59262	0.0556222
PDHK4	-0.572304	-0.572304	-48.9371	3	-1.59262	0.0556222
PDK2	-0.572304	-0.572304	-48.9371	3	-1.59262	0.0556222
PDPK1	-0.572304	-0.572304	-48.9371	3	-1.59262	0.0556222
CLK1	-0.192776	-0.192776	-16.4841	30	-1.76333	0.0389225
FGFR1	-1.16029	-1.16029	-99.215	1	-1.84528	0.0324983
MAPK10	-0.478171	-0.478171	-40.8879	6	-1.88927	0.0294279
MAPK8	-0.195957	-0.195957	-16.7561	36	-1.96168	0.0248997
CDK9	-0.559089	-0.559089	-47.8071	5	-2.00955	0.0222396
CDK2	-0.0799444	-0.0799444	-6.83596	204	-2.06081	0.0196608
CDK4	-0.221827	-0.221827	-18.9682	33	-2.11215	0.0173369
CDK7	-0.339218	-0.339218	-29.0062	15	-2.13986	0.016183
MAPK12	-0.346495	-0.346495	-29.6284	15	-2.18424	0.0144724
MAPK9	-0.477565	-0.477565	-40.836	21	-3.53012	0.000207683
