# Supplementary material for: Proteomics of resistance to Notch1 inhibition in acute lymphoblastic leukemia reveals targetable kinase signatures
Source: Nat Commun. 2021 May 4;12:2507. doi: 10.1038/s41467-021-22787-9 (PMC8097059; doi:10.1038/s41467-021-22787-9)
Supplement: Supplementary file 10 — Source Data [file 41467_2021_22787_MOESM10_ESM.zip]

Archive with 3 entries (2 files):
- Source data/
- Source data/Source Data.xlsx
- Source data/Uncropped blots.pdf
