# Supplementary material for: Proteomics of resistance to Notch1 inhibition in acute lymphoblastic leukemia reveals targetable kinase signatures
Source: Nat Commun. 2021 May 4;12:2507. doi: 10.1038/s41467-021-22787-9 (PMC8097059; doi:10.1038/s41467-021-22787-9)
Supplement: Supplementary file 10 — Source Data [file 41467_2021_22787_MOESM10_ESM.zip › Source data/Source Data.xlsx]

## Sheet: 1c
Cell count relative to day 0
Weeks	0	1	2	3	4	5	6	7	8	9	10	11	12	13
DND41 CTRL	1	5.216	79.6864	746.231	9132.1
DND41 GSI	1	4.993	6.14324	4.03287	1.93942	2.3084	3.9702	10.0938	18.9496	34.5461	141.166	1022.99	4637.25	19717.8

## Sheet: 2b
ChEA combined score
	Cluster 1	Cluster 2
MYB TH1 H	11.4891	15.5576
KDM2B HPB-ALL/JURKAT H	9.37816	17.1141
UTX JUKART H	15.1845	18.7656
LMO2 HPC-7 M	19.3977	0.0710265
GATA3 THYMUS H	5.94001	20.5143
MYB ERMYB M	21.6059	14.2192
MAF TH1 H	21.1684	11.436
RUNX1 MEGAKARYOCYTES H	9.03688	22.8327
GATA1 MEGAKARYOCYTES H	23.6213	8.88355
RUNX1 HPC-7 M	26.1968	2.1078
PRDM5 MEFs M	11.9422	26.2763
RUNX JUKART H	26.6162	6.92029
KDM2B DND41/JURKAT H	9.37816	33.1642
EOMES HESCs H	39.5396	0.464315
SCL HPC-7 H	40.6769	0.94585
NOTCH1 TLL H	1.28205	50.154

## Sheet: 2c
FDR value (-Log10)
	Cluster1	Cluster 2
Histidine kinase-like ATPases	2.92082
Small molecule metabolic process	4.74715
Transcription, DNA-templated		7.98297
Zinc finger		16.7282

## Sheet: 2g
mTOR inhibitor rapamycin (from GDSC1)
T-ALL cell line	IC50	LN IC50
BE-13	0.002369	-6.04529
CCRF-CEM	0.015923	-4.13999
KE-37	0.009631	-4.64277
MOLT-4	0.055118	-2.89828
PF-382	0.030741	-3.48216
RPMI-8402	0.016866	-4.08246
ALL-SIL	0.069427	-2.66748
DND-41	0.076341	-2.57255
TALL-1	0.385464	-0.953307

## Sheet: 3d
Benjamini-Hochberg corrected p values (FDR) (no -Log10 transformed & no Z-score normalized)
From ChEA
Cluster	1	2	3	4	5	6
AR 21909140 ChIP-Seq LNCAP Human	0.761651	0.149871	0.811002	1	1	3.77e-05
BRD4 27068464 Chip-Seq AML-cells Mouse	0.000881	0.00781518	0.857989	0.914253	0.611638	0.542025
CREM 20920259 ChIP-Seq GC1-SPG Mouse	0.273551	0.854598	1.45e-08	0.281797	1	0.375028
E2F1 18555785 ChIP-Seq MESCs Mouse	0.837558	0.561658	1.59e-05	0.000913	0.90423	0.0661224
E2F1 21310950 ChIP-Seq MCF-7 Human	0.0869092	0.842152	1	1	1	2.94e-05
E2F4 17652178 ChIP-ChIP JURKAT Human	0.468141	1	0.684801	0.910559	1	1.78e-15
EKLF 21900194 ChIP-Seq ERYTHROCYTE Mouse	0.647784	0.679563	0.000221	3.31e-05	0.0991423	1
FOXM1 23109430 ChIP-Seq U2OS Human	0.133857	0.976168	1	1	1	3.36e-25
FOXM1 25889361 ChIP-Seq OE33 AND U2OS Human	0.0301304	0.934313	1	0.940629	0.982669	2.19e-20
FOXO1 25302145 ChIP-Seq T-LYMPHOCYTE Mouse	5.14e-05	0.109363	1	1	0.0386983	0.144513
GABP 19822575 ChIP-Seq HepG2 Human	0.767497	1	0.0349187	0.000914	1	1
GATA3 27048872 Chip-Seq THYMUS Human	0.0875839	0.41	0.91755	0.924883	5.52e-05	0.0214991
GATA6 25053715 ChIP-Seq YYC3 Human	0.000411	1	0.573883	1	1	0.97
HOXC9 25013753 ChIP-Seq NEUROBLASTOMA BE2-C Human	0.89089	1	0.000167	0.0164127	1	0.226376
JARID1A 20064375 ChIP-Seq MESCs Mouse	1	1	0.00018	0.000216	1	1
KDM2B 26808549 Chip-Seq DND41 Human	1.54e-09	0.0296521	0.920692	1	0.619793	1
KDM2B 26808549 Chip-Seq HPB-ALL Human	0.0138208	0.0048488	0.0932345	1	0.0322486	0.988345
KDM2B 26808549 Chip-Seq SIL-ALL Human	7.07e-06	0.0138208	1	1	0.125664	0.980742
KDM5B 21448134 ChIP-Seq MESCs Mouse	0.461906	0.842528	3.59e-05	0.00485609	1	0.00277522
MYB 26560356 Chip-Seq TH1 Human	0.00541051	0.006061	0.93025	0.83008	0.278918	0.0776265
MYB 26560356 Chip-Seq TH2 Human	0.000146	0.0460009	0.703894	1	0.0955404	0.00879208
MYBL2 22936984 ChIP-ChIP MESCs Mouse	1	1	0.727804	0.975257	1	3.25e-05
MYC 18358816 ChIP-ChIP MESCs Mouse	1	1	0.00492816	4.81e-05	1	0.450108
MYC 18555785 ChIP-Seq MESCs Mouse	0.620968	1	0.000155	2.38e-06	1	0.545583
MYC 19030024 ChIP-ChIP MESCs Mouse	0.920666	1	7.77e-05	2.55e-05	1	0.0383761
NOTCH1 21737748 ChIP-Seq TLL Human	0.904213	0.722146	0.69217	0.217808	0.03727	1
P53 22127205 ChIP-Seq FIBROBLAST Human	0.915982	0.00718292	1	1	1	1
RUNX 20019798 ChIP-Seq JUKART Human	0.586273	0.00624713	0.957119	0.60752	0.000742	0.145059
TCF7 22412390 ChIP-Seq EML Mouse	1.84e-05	0.763756	1	1	0.837263	1
UTX 26944678 Chip-Seq JUKART Human	0.002204	0.412124	0.540517	1	0.00264437	0.973255

## Sheet: 5d
Benjamini-Hochberg corrected p values (FDR) (no -Log10 transformed & no Z-score normalized)
From ChEA
	Up RTX	Up aN1
UTX JUKART h	1.25e-07	0.0139488
MYB TH2 h	1.83e-06	1
GATA3 THYMUS h	4.51e-06	1
MYB TH1 h	6.01e-06	0.668277
MAF TH1 h	6.51e-06	0.0809064
TCF7 EML m	7.81e-06	1
E2A RAMOS-Cell line h	2.49e-05	1
RUNX JUKART h	3.77e-05	1
NCOR MACROPHAGES m	4e-05	1
IRF8 BMDM m	0.000121	1
FOXO1 T-LYMPHOCYTE m	0.000132	1
KDM2B HPB-ALL h	0.00022	0.048306
MECOM KASUMI m	0.00033	0.0635914
KDM2B DND41 h	0.000367	1
KDM2B SIL-ALL h	0.000653	0.571956
GFI1B HPC-7 m	0.000946	0.0130214
BRD4 AML-cells m	0.00320597	0.138516
MYC ChIP-ChIP MESCs m	1	3.68e-93
MYC MESCs ChIP-Seq1 m	1	1.35e-83
EKLF ERYTHROCYTE m	1	6.62e-72
MYC MESCs ChIP-Seq2 m	1	1.64e-70
MYC MESCs ChIP-Seq3 m	1	1.37e-53
XRN2 HELA h	1	1.47e-44
KDM5B MESCs m	1	1.89e-43
E2F1 MESCs m	0.0573741	1.17e-41
VDR CD4+ h	0.773742	1.14e-34
ETS1 JURKAT h	1	1.29e-34
CREM GC1-SPG m	0.763791	7.43e-34
JARID1A MESCs m	1	2.43e-33
TTF2 HELA h	0.428109	8.82e-33
NELFA ESCs m	1	2e-27
SPI1 ERYTHROLEUKEMIA m	0.0188229	5.93e-21
ZFX MESCs m	0.804345	2.57e-20
GABP HepG2 h	1	4.61e-20
HOXC9 NEUROBLASTOMA BE2-C h	1	3.2e-18
MYCN MESCs m	1	3.43e-18

## Sheet: 6b
Log2 Fold-change (phosphoproteome)
	S6 S235	S6 S236
PDTALL11 aN1/RTX	NaN	NaN
PDTALL19 aN1/RTX	-0.111214	-0.111214
Cell lines Res/sens	0.862725	1.07061
DND-41 Pers/Par	0.279363	0.559293
DND-41 Pers/GSI	0.411484	0.524042

## Sheet: 6d
Gene expression data fro DepMap.org
Cell Line Name	PRKCD TPM (log2) Expression Public 19Q3
DND-41	0.565597
TALL-1	0.31034
ALL-SIL	0.0840643
HPB-ALL	1.05658
HSB2	4.22342
SUPT1	1.89142
SUPT11	1.9222
LOUCY	3.85898
PEER	2.66448
MOLT-16	3.26303
JURKAT	2.852
KE37	3.24336
MOLT3	1.9222
RPMI-8402	2.0072
P12-ICHIKAWA	2.67356
PF382	2.39506
MOLT-13	1.63691

## Sheet: 6g
Wb quantification PDTALL1
Sample	PKC-delta/beta-Actin	Expression relative to RTX1				Sample	P-S6/S6	Expression relative to RTX1
RTX 1	0.169814	1				RTX 1	0.91863	1
RTX 2	0.126852	0.747006				RTX 2	0.719263	0.782974
RTX 3	0.38198	2.2494				RTX 3	0.359701	0.391562
RTX 4	0.472346	2.78155				RTX 4	0.335454	0.365167
RTX 5	0.286145	1.68505				RTX 5	0.463622	0.504688
aN1 1	0.890614	5.24464				aN1 1	1.03728	1.12916
aN1 2	0.669074	3.94004				aN1 2	1.13441	1.23489
aN1 3	0.579186	3.41071				aN1 3	1.20468	1.31139
aN1 4	0.590381	3.47663				aN1 4	1.27828	1.39151
aN1 5	0.370431	2.18139	Outlier			aN1 5	0.907748	0.988154	Outlier
aN1 6	0.937887	5.52303				aN1 6	1.56548	1.70415

## Sheet: 7a
Western blot quantification
P-S6 fold-change GSI/DMSO 5-days
P-S6 expression is intended as P-S6/total S6
	1	2	3	Mean
DND-41	0.495096	0.236344	0.357279	0.362906
HPB-ALL	0.907775	0.427172	0.0728355	0.469261
ALL-SIL	0.682955	0.555677	0.848895	0.695843
JURKAT	3.74912	2.68357	3.37004	3.26758
MOLT-3	4.83231	1.91359	1.66843	2.80478
PEER	1.63433	1.15572	1.33555	1.3752

[truncated: 26 more sheets: 7c, 7e, 8a, 8b, 8d, S1a, S1d, S1e, S2a, S2b, S4b, S5b, S6b, S6c, S7c, S8b, S9a, S9b, S9c, S9d …]
